# Supplementary material for: Genomic characterization of the HER2-enriched intrinsic molecular subtype in primary ER-positive HER2-negative breast cancer
Source: Nat Commun. 2025 Mar 5;16:2208. doi: 10.1038/s41467-025-57419-z (PMC11882987; doi:10.1038/s41467-025-57419-z)
Supplement: Supplementary file 4 — Supplementary Dataset 1 [file 41467_2025_57419_MOESM4_ESM.xlsx]

## Sheet: Legend
Supplementary Dataset 1. Differential gene expression analysis of HER2E, LumA, and LumB samples
The included sheets describe
DE_results_SCANB	Pair-wise differentially expressed genes in the SCAN-B cohort for ERpHER2 tumors by subtype. P-values were computed using Student's t-test and adjusted for multiple testing using Bonferroni correction. P-values are two-sided
DE_results_METABRIC	Pair-wise differentially expressed genes in the METABRIC cohort for ERpHER2 tumors by subtype. P-values were computed using Student's t-test and adjusted for multiple testing using Bonferroni correction. P-values are two-sided
Core_gene_sets	The core differentially expressed gene set based on overlap of SCAN-B and METABRIC from previous sheets
GSEA.HER2E.core.set	Gene set enrichment analysis of HER2E core genes. P-values and corrected p-values are computed by the enrichR v3.2 package
GSEA.LumA.core.set	Gene set enrichment analysis of LumA core genes. P-values and corrected p-values are computed by the enrichR v3.2 package
GSEA.LumB.core.set	Gene set enrichment analysis of LumB core genes. P-values and corrected p-values are computed by the enrichR v3.2 package

## Sheet: DE_results_SCANB
Gene	Her2.LumA.pval	Her2.LumB.pval	Her2.LumA.diff	Her2.LumB.diff	Her2.LumA.padj	Her2.LumB.padj
TSPAN6	2.06694e-05	0.149817	-0.421992	0.165625	0.404748	1
TNMD	1.65394e-15	0.154509	-0.564358	-0.0872989	3.23875e-11	1
DPM1	0.000201871	0.0207006	0.480783	-0.287459	1	1
SCYL3	0.00219856	0.0246977	-0.327364	-0.250456	1	1
C1orf112	4.38703e-09	0.208241	0.576918	-0.139246	8.59068e-05	1
FGR	0.00132014	0.000102515	0.468146	0.580473	1	1
CFH	0.162227	1.54873e-16	-0.0948145	0.679821	1	3.02901e-12
FUCA2	1.2913e-08	0.0719819	0.808163	0.235278	0.000252862	1
GCLC	1.86703e-05	4.97881e-06	-0.42905	-0.564269	0.365602	0.0973756
NFYA	0.00152027	0.0164835	0.394674	0.292858	1	1
STPG1	0.000221259	0.0038099	-0.461124	-0.366829	1	1
NIPAL3	1.16234e-21	1.00129e-07	-0.920345	-0.610887	2.2761e-17	0.00195833
LAS1L	0.150374	0.00319013	0.193899	-0.372073	1	1
ENPP4	4.81708e-09	1.58967e-07	-0.601684	-0.623659	9.4328e-05	0.00310908
SEMA3F	0.21824	0.00662969	-0.119807	-0.347765	1	1
CFTR	0.940441	0.113312	0.0085024	0.193357	1	1
ANKIB1	0.735708	0.0382145	0.0377672	-0.267832	1	1
CYP51A1	0.979066	3.98561e-05	0.00329931	-0.501291	1	0.779505
KRIT1	8.14017e-06	3.16431e-09	-0.575273	-0.708806	0.159401	6.18876e-05
RAD52	9.68069e-05	0.0001283	-0.502893	-0.436663	1	1
BAD	0.851251	0.884185	-0.016134	0.0130127	1	1
LAP3	7.83096e-07	0.0555008	0.785458	0.292075	0.0153346	1
CD99	1.67672e-05	2.7044e-19	0.405723	0.940905	0.328335	5.28927e-15
HS3ST1	0.00443626	0.0153506	0.442161	0.379713	1	1
AOC1	3.41103e-05	0.171963	0.453355	0.149979	0.667947	1
WNT16	0.0442353	0.333334	-0.177431	0.0804702	1	1
HECW1	0.00905794	0.0077752	0.358327	0.345309	1	1
MAD1L1	8.37163e-06	0.000330976	0.451256	0.370229	0.163933	1
LASP1	0.157288	0.232845	0.147279	0.13866	1	1
SNX11	0.249599	0.00844378	0.14398	-0.336118	1	1
TMEM176A	0.00122354	2.41443e-07	0.304669	0.508539	1	0.00472215
M6PR	0.0804268	0.777981	0.247038	-0.0400761	1	1
KLHL13	0.00338912	7.25208e-07	-0.312293	0.44124	1	0.0141836
CYP26B1	0.109274	0.000554683	-0.175659	0.384468	1	1
ICA1	0.0141062	0.0163184	-0.300399	-0.300968	1	1
DBNDD1	6.28287e-07	0.128861	0.619536	0.178392	0.0123031	1
ALS2	0.0236768	0.00319865	-0.327102	-0.437011	1	1
CASP10	0.00621108	4.35106e-06	0.375475	0.564972	1	0.085098
CFLAR	0.000354484	3.85816e-07	0.466744	0.615905	1	0.00754579
TFPI	2.2566e-05	0.00146611	-0.417948	0.341871	0.441886	1
NDUFAF7	0.498199	0.101513	-0.0853457	-0.193179	1	1
RBM5	1.28056e-17	2.12353e-07	-0.895298	-0.578673	2.5076e-13	0.0041532
MTMR7	0.0060548	1.84482e-07	-0.205442	-0.430168	1	0.0036081
SLC7A2	1.74045e-13	7.1003e-13	-0.722443	-0.712101	3.40814e-09	1.38868e-08
ARF5	9.54795e-10	0.000234351	0.591058	0.407214	1.86968e-05	1
SARM1	0.000272776	0.00105643	-0.348804	-0.347274	1	1
POLDIP2	0.0226996	0.117897	0.307903	-0.204039	1	1
PLXND1	0.180353	0.0028004	0.135391	0.30339	1	1
AK2	0.914341	0.0800711	0.0134736	-0.210374	1	1
CD38	2.59541e-10	2.14047e-06	1.18423	0.85562	5.08234e-06	0.0418633
FKBP4	0.261668	4.87488e-09	0.110607	-0.639704	1	9.53429e-05
KDM1A	0.532843	0.357942	-0.0858844	-0.119396	1	1
RBM6	0.000784544	0.00793801	-0.357131	-0.299206	1	1
CAMKK1	0.00294068	0.984054	-0.303301	-0.00235304	1	1
RECQL	0.0264973	0.0373678	0.220935	0.225107	1	1
VPS50	7.83574e-05	0.0097049	-0.43904	-0.258287	1	1
HSPB6	5.1727e-18	0.123513	-0.85159	0.129604	1.01292e-13	1
ARHGAP33	0.0896624	0.00447328	0.16771	-0.338151	1	1
NDUFAB1	2.05347e-05	2.08178e-05	0.41312	-0.449564	0.402111	0.407155
PDK4	2.59808e-10	0.335988	-0.667529	-0.0972106	5.08755e-06	1
SLC22A16	0.16617	0.0768851	0.268043	0.344614	1	1
ZMYND10	6.38935e-21	1.53254e-14	-0.950825	-0.891745	1.25116e-16	2.99734e-10
ABCB5	1.13191e-15	0.94582	-0.61341	0.0042131	2.21651e-11	1
ARX	0.000826688	0.00532187	0.486527	0.353126	1	1
SLC25A13	2.2952e-10	0.0410192	0.913567	0.25697	4.49445e-06	1
ST7	0.015999	2.6651e-08	-0.234683	-0.619279	1	0.000521241
CDC27	6.66661e-07	6.0554e-14	-0.603471	-0.93165	0.0130546	1.18432e-09
SLC4A1	0.677619	0.354956	-0.0293668	0.0640697	1	1
CALCR	0.000636954	0.0283104	-0.231185	-0.152097	1	1
HCCS	4.32201e-13	0.0284436	1.15071	0.30739	8.46336e-09	1
DVL2	0.00614996	0.697303	-0.275414	-0.0404575	1	1
PRSS22	0.0124116	0.00261084	0.315039	0.363945	1	1
UPF1	0.675461	0.10419	0.0360884	0.147048	1	1
SKAP2	0.874524	0.00372125	-0.0156667	0.303777	1	1
SLC25A5	4.31313e-15	0.000763699	1.2801	0.479207	8.44598e-11	1
MCUB	1.93707e-07	5.22107e-07	0.529024	0.53851	0.00379318	0.0102114
HOXA11	0.160408	0.000434328	0.187083	0.48711	1	1
POLR2J	0.0315918	0.128863	0.206837	-0.161513	1	1
DHX33	1.6651e-08	3.24427e-06	-0.577593	-0.562008	0.00032606	0.0634515
MEOX1	3.14473e-16	0.455561	-0.79538	0.0575153	6.158e-12	1
THSD7A	5.05723e-23	0.459909	-0.783323	-0.0473876	9.90306e-19	1
LIG3	0.164504	3.35085e-05	-0.168426	-0.524788	1	0.65536
RPAP3	0.426126	0.000102786	0.0817495	-0.432194	1	1
ACSM3	0.0186115	0.1567	-0.256901	0.175617	1	1
REXO5	0.000699789	0.00488759	0.430649	-0.323827	1	1
CIAPIN1	3.22331e-12	0.000139554	0.921322	0.465883	6.31188e-08	1
SPPL2B	0.372377	0.619708	0.0912392	0.0596202	1	1
FAM214B	0.0319907	0.0152089	0.275347	0.309022	1	1
COPZ2	0.0110285	0.000327152	-0.243204	0.425892	1	1
PRKAR2B	1.50286e-13	0.000148158	-0.733147	-0.469754	2.94291e-09	1
MSL3	7.78764e-09	1.06189e-12	0.821491	0.928611	0.000152498	2.07684e-08
CREBBP	8.60264e-09	0.0158759	-0.585815	-0.242474	0.000168457	1
TSPOAP1	3.09239e-05	0.000111022	-0.595695	-0.489322	0.605551	1
MPO	0.0869343	0.00865544	0.185263	0.2847	1	1
PON1	0.23434	0.30381	-0.10257	-0.0916293	1	1
GCFC2	0.00518361	0.0019027	-0.358505	-0.365696	1	1
WDR54	0.467037	0.000108461	-0.083004	-0.483528	1	1
CROT	0.00425244	0.426033	-0.390502	-0.0975518	1	1
ABCB4	0.394573	0.0582831	0.111909	0.223654	1	1
KMT2E	4.08277e-20	7.24496e-06	-0.923473	-0.532143	7.99487e-16	0.141697
RHBDD2	0.216723	0.141833	-0.124044	-0.182081	1	1
SOX8	0.0305599	0.00365077	-0.240486	0.345601	1	1
IBTK	0.000418348	6.57405e-05	-0.361448	-0.478028	1	1
ZNF195	0.0894131	0.0389098	-0.178608	-0.235424	1	1
MYCBP2	0.0811733	0.0129412	-0.175489	0.29086	1	1
FBXL3	1.43691e-28	0.00117891	-1.0755	-0.367267	2.81376e-24	1
ITGAL	9.71101e-05	0.0157471	0.593226	0.363136	1	1
PDK2	9.1661e-07	3.74059e-09	-0.740324	-0.786107	0.0179491	7.31584e-05
ITGA3	1.18733e-09	0.0722111	-0.818541	-0.215641	2.32503e-05	1
ZFX	1.72583e-11	9.94817e-16	-0.614248	-0.787411	3.37952e-07	1.94566e-11
LAMP2	0.126396	0.223866	0.193985	-0.145537	1	1
ITGA2B	1.59119e-06	0.146559	0.815902	0.210763	0.0311587	1
ASB4	2.53383e-06	0.1258	-0.366493	-0.116136	0.0496175	1
GDE1	0.100844	0.0319385	-0.170857	-0.251384	1	1
C19orf60	0.0020003	0.284812	0.314593	0.128402	1	1
CRLF1	0.457096	0.00050075	-0.101709	0.496184	1	1
OSBPL7	0.404429	0.777858	-0.107238	0.0370826	1	1
TMEM98	3.90126e-09	0.104141	-0.708535	-0.208843	7.63944e-05	1
YBX2	1.98271e-05	0.0298586	0.523504	-0.275165	0.388255	1
KRT33A	0.112602	0.000365341	-0.147343	-0.33325	1	1
MAP3K14	0.781096	1.95778e-05	0.0350614	0.511194	1	0.382902
ABCC8	1.7684e-20	3.7544e-13	-0.930058	-0.673505	3.46288e-16	7.34285e-09
CACNG3	0.225671	0.198647	0.0943977	0.0977331	1	1
TMEM132A	1.29382e-23	8.4719e-14	0.961843	0.806652	2.53357e-19	1.65693e-09
AP2B1	3.64827e-06	8.22121e-11	-0.631526	-0.843223	0.0714405	1.60791e-06
TAC1	5.58365e-40	0.00378735	-0.894299	-0.13222	1.09339e-35	1
ZNF263	6.04441e-05	5.0256e-05	-0.423585	-0.460007	1	0.982908
CX3CL1	0.0356882	1.48219e-10	0.219027	0.838871	1	2.89886e-06
SPATA20	0.166017	0.000943427	-0.198676	-0.431741	1	1
CACNA1G	3.24658e-16	0.0543778	-0.70882	0.139467	6.35745e-12	1
TNFRSF12A	8.97039e-08	3.5168e-11	0.548856	0.736474	0.00175658	6.87815e-07
DLX6	0.0578368	0.31925	-0.203116	0.107319	1	1
MAP3K9	0.000386543	0.410547	-0.364119	-0.0970071	1	1
RALA	5.78955e-20	4.11609e-07	0.922194	0.6067	1.13371e-15	0.00805025
BAIAP2L1	0.000118854	0.0165603	0.556804	0.306686	1	1
KDM7A	0.0141578	7.97025e-05	0.247255	0.481445	1	1
ETV1	0.686356	7.02444e-07	0.0400378	0.529669	1	0.0137384
AGK	0.507568	0.563031	0.0909023	-0.0805959	1	1
ALDH3B1	1.44236e-05	0.0838144	0.440469	0.207668	0.282443	1
TTC22	3.1703e-06	0.229555	-0.587812	-0.15436	0.0620808	1
PHTF2	3.22131e-13	0.406205	0.717909	0.0947915	6.30797e-09	1
CCL26	0.0028239	0.0036848	0.435732	0.428195	1	1
FARP2	0.00060091	0.0182103	-0.348404	-0.288008	1	1
USH1C	0.191987	0.987412	0.138203	0.00175887	1	1
GGCT	5.78667e-10	8.45766e-05	0.928543	0.476502	1.13315e-05	1
DBF4	3.61079e-14	0.0794833	1.13359	0.206194	7.07066e-10	1
TBXA2R	0.151751	0.00317144	0.153818	0.321423	1	1
IFRD1	0.00136476	0.0197117	0.497939	0.361466	1	1
LGALS14	4.09409e-19	0.891619	-0.388359	-0.00522913	8.01704e-15	1
COX10	0.78634	0.535494	-0.0279155	-0.0739164	1	1
GTF2IRD1	0.010358	0.675754	0.258747	0.0436957	1	1
PAF1	0.0331999	0.000487879	-0.301169	-0.443336	1	1
VPS41	0.544541	0.00161208	0.060921	-0.371709	1	1
ARHGAP44	0.475787	0.129132	-0.069207	0.194171	1	1
ELAC2	0.772222	0.977223	-0.029633	-0.00342842	1	1
SCIN	8.70205e-05	0.000382884	0.554152	0.503791	1	1
ARSD	5.98021e-08	0.0572219	-0.699125	-0.23878	0.00117105	1
PNPLA4	5.28486e-07	5.75068e-08	-0.648894	-0.70798	0.0103488	0.00112472
MYH13	0.605518	0.93245	0.0248619	0.00438323	1	1
ADIPOR2	5.21478e-07	5.48912e-17	-0.403269	-0.776422	0.0102116	1.07356e-12
CDKL3	1.46138e-09	2.39102e-16	-0.605668	-0.892315	2.86167e-05	4.67637e-12
UPP2	0.100818	0.0276052	-0.127442	-0.184188	1	1
PRSS21	0.0132037	0.000223592	-0.210355	-0.333796	1	1
MARK4	0.0228529	0.000489158	-0.221807	-0.368816	1	1
PROM1	0.546325	4.10014e-06	-0.0797181	0.65143	1	0.0801905
CCDC124	0.000103469	0.000775215	0.391794	0.323384	1	1
CEACAM21	1.57608e-05	0.000381087	0.642164	0.526743	0.308627	1
PAFAH1B1	1.51578e-11	0.000203456	-0.668875	-0.463591	2.9682e-07	1
NOS2	0.58643	0.610437	0.0546343	-0.0505327	1	1
DNAH9	0.00099514	0.0732078	-0.308035	-0.168473	1	1
KIAA0100	0.0320207	0.503465	-0.288747	-0.0906602	1	1
SLC13A2	0.867755	0.150134	0.0214064	0.170984	1	1
GAS7	8.88393e-12	0.000551396	-0.645283	0.348489	1.73965e-07	1
TRAPPC6A	0.14288	0.0183437	-0.146757	-0.240724	1	1
MATK	0.000110634	1.40077e-05	0.543781	0.540667	1	0.273962
CEACAM7	0.00674031	0.00631333	0.737786	0.74436	1	1
CD79B	0.0468632	4.7866e-06	0.278236	0.679351	1	0.0936162
SCN4A	1.38794e-11	0.702248	-0.613336	-0.0326825	2.71786e-07	1
ST7L	1.96896e-16	7.85489e-09	-0.839293	-0.695015	3.85562e-12	0.000153626
TKTL1	0.677625	0.15373	-0.0418038	0.174485	1	1
PAX6	0.00699885	0.0102032	0.675149	0.645213	1	1
RPUSD1	0.0123078	0.889623	0.257322	0.0130966	1	1
RHBDF1	0.012903	0.755872	-0.250242	-0.0379115	1	1
LUC7L	0.221664	0.000263343	-0.128874	-0.408103	1	1
CACNA2D2	1.43263e-10	1.01094e-15	-0.649692	-0.863062	2.80537e-06	1.9772e-11
BAIAP3	0.00259606	0.000429837	-0.309854	-0.367976	1	1
TSR3	0.0483918	0.816735	0.20187	-0.0216647	1	1
PIGQ	0.0156373	0.0134295	-0.252331	-0.239395	1	1
CRAMP1	5.38165e-08	0.00548646	-0.561173	-0.322391	0.00105384	1
TEAD3	8.43512e-07	6.7654e-13	0.472531	0.848595	0.0165177	1.32318e-08
SELE	0.0177137	0.0863438	-0.260411	0.165598	1	1
DNAJC11	0.000115995	0.00332596	0.536425	0.38939	1	1
FMO3	0.777454	0.00572444	-0.0303999	0.294433	1	1
MYLIP	0.117019	0.448464	-0.183898	-0.103773	1	1
NOX1	0.0632053	0.117837	-0.0773066	-0.0725818	1	1
E2F2	2.71092e-25	0.00892177	1.55749	0.29507	5.30852e-21	1
PSMB1	9.09438e-07	0.163827	0.73756	0.180137	0.0178086	1
SYN1	0.00125955	5.07265e-10	-0.198446	-0.445854	1	9.92109e-06
JARID2	0.0438434	0.292652	0.227229	0.137297	1	1
CDKL5	0.893473	0.000371393	-0.0164017	0.435451	1	1
CAMK1G	0.000124407	0.49377	0.310141	-0.0541438	1	1
CDK11A	0.142865	0.00446707	0.198414	0.357957	1	1
NADK	0.00113225	0.0552788	0.317458	0.215873	1	1
TFAP2B	0.866652	2.18646e-10	0.0205913	0.732394	1	4.27627e-06
TFAP2D	0.117852	0.149525	-0.0314737	-0.0291627	1	1
DLEC1	1.15526e-13	4.10662e-06	-0.489972	-0.289463	2.26224e-09	0.0803173
CYTH3	0.0125312	8.23449e-07	-0.272925	0.572887	1	0.016105
ADAM22	9.95483e-11	0.613727	-0.651582	-0.0559641	1.94935e-06	1
SYPL1	3.34356e-09	9.01406e-05	-0.591385	-0.435017	6.54736e-05	1
CYB561	1.6843e-05	0.337046	0.61871	0.120826	0.32982	1
SPAG9	0.919675	0.295851	0.012262	-0.143993	1	1
CELSR3	0.00147866	0.205777	0.349318	-0.140486	1	1
AASS	1.25158e-23	0.996482	-0.933701	-0.000474921	2.45084e-19	1
PLEKHG6	0.933421	0.406899	0.0105054	0.104672	1	1
SS18L2	0.202173	0.0083068	-0.183563	-0.390536	1	1
MPND	0.0605886	0.943441	0.187334	-0.00710113	1	1
MGST1	0.975801	0.679418	0.00380694	-0.0542943	1	1
CRY1	3.12172e-09	0.0312542	-0.60191	-0.253909	6.11296e-05	1
PGLYRP1	0.586226	0.379738	0.119069	0.19226	1	1
NFIX	1.06761e-26	6.24568e-05	-0.979769	-0.385918	2.09059e-22	1
ST3GAL1	0.297474	0.0388962	0.0969193	-0.214979	1	1
MMP25	0.0142923	0.0671174	0.302502	0.22834	1	1
IL32	9.79556e-13	3.23732e-12	0.913267	0.907513	1.91817e-08	6.33155e-08
PKD1	9.02346e-05	0.142464	-0.405487	0.156527	1	1
MAPK8IP2	0.312541	6.18219e-08	-0.0982176	-0.650529	1	0.00120911
MED24	0.102539	0.433828	0.388791	0.186444	1	1
RHOBTB2	3.25122e-08	0.905681	-0.681326	-0.0143809	0.000636654	1
HEATR5B	0.000515665	0.000154527	-0.436916	-0.453123	1	1
SEC62	0.317268	0.144423	-0.13398	-0.176535	1	1
RPS20	0.390759	0.253691	-0.103474	0.144364	1	1
CSDE1	0.120341	0.405087	-0.226931	0.122881	1	1
UBE3C	0.332084	0.095611	0.129952	-0.218209	1	1
REV3L	0.000100256	0.55866	-0.403092	0.064402	1	1
TENM1	2.78017e-05	0.889867	-0.303449	0.0102073	0.544414	1
PAX7	6.34415e-08	2.43362e-06	1.63537	1.40133	0.00124231	0.0475967
MASP2	4.28232e-05	0.000666014	-0.123525	-0.0918357	0.838563	1
IYD	7.91663e-07	0.00162879	0.912075	0.566097	0.0155023	1
FAM76A	0.0017699	0.030736	-0.396283	-0.269647	1	1
TRAF3IP3	6.27398e-07	2.83958e-06	0.728437	0.586436	0.0122857	0.0555365
POMT2	1.77179e-19	2.03127e-06	-0.887433	-0.591718	3.46951e-15	0.0397276
VTA1	0.0274897	0.568755	0.302835	0.0784815	1	1
MLXIPL	6.70225e-11	0.000784994	-0.53232	-0.256832	1.31243e-06	1
BAZ1B	0.0100257	0.323248	0.309606	-0.12825	1	1
RANBP9	1.56591e-10	0.532643	0.830595	0.0764367	3.06636e-06	1
ETV7	1.6229e-13	6.60522e-07	1.12879	0.63741	3.17797e-09	0.0129185
SPRTN	0.689127	0.0145354	0.040157	-0.295363	1	1
METTL13	0.488521	0.204513	0.0720114	-0.146951	1	1
DYRK4	0.0716628	0.154331	0.222811	0.189629	1	1
ZNF207	9.96837e-07	0.230054	0.453499	0.10769	0.0195201	1
UQCRC1	0.0129762	0.271955	0.241007	-0.109524	1	1
STARD3NL	8.56316e-06	0.497218	0.587737	0.0817734	0.167684	1
CD9	0.00064066	0.468971	0.341712	0.0889425	1	1
HHATL	0.146653	0.754187	-0.0908003	-0.0199882	1	1
NCAPD2	5.60719e-11	0.0244564	1.10577	0.345021	1.098e-06	1
IFFO1	0.00126996	1.22592e-08	0.328073	0.669901	1	0.000239765
GIPR	5.61715e-11	3.07671e-12	-0.532722	-0.592606	1.09995e-06	6.01743e-08
PHF7	6.95523e-27	1.26644e-19	-1.07601	-1.00103	1.36197e-22	2.4769e-15
SEMA3G	1.42228e-23	0.00221585	-1.07536	-0.287571	2.78511e-19	1
NISCH	8.00687e-34	3.24103e-07	-1.17123	-0.615438	1.56791e-29	0.0063388
STAB1	0.920128	0.0552377	-0.0104907	0.190738	1	1
FUZ	5.66318e-11	3.21141e-15	-0.993612	-1.01088	1.10896e-06	6.28088e-11
SLC6A13	0.780814	0.938586	0.0231735	0.00669283	1	1
IDS	0.147034	0.440392	-0.192261	0.0988151	1	1
PRSS3	0.0137363	0.155837	-0.111304	-0.071253	1	1
ZNF200	0.150646	0.157048	0.180768	-0.16323	1	1
CD4	1.16657e-08	2.05499e-05	0.731683	0.526578	0.000228437	0.401916
LRRC23	2.12615e-05	1.25027e-09	-0.421227	-0.749396	0.416343	2.44527e-05
BTK	0.000163255	0.0135921	0.507017	0.308561	1	1
HFE	0.00104528	0.941714	-0.370872	0.00831367	1	1
SCMH1	4.23857e-05	0.873933	-0.533558	-0.0199452	0.829996	1
FYN	0.000676631	1.96602e-11	0.33451	0.809938	1	3.84514e-07
HIVEP2	3.80519e-09	3.9286e-18	0.581859	1.01952	7.45132e-05	7.68356e-14
FMO1	0.00685294	1.34759e-09	0.276707	0.695247	1	2.63562e-05
ELOA	0.144631	0.629087	0.192476	-0.0625232	1	1
LYPLA2	4.05837e-06	1.08752e-07	0.46441	0.563377	0.0794709	0.00212698
CLCN6	9.8719e-16	0.847733	-0.795012	0.0199724	1.93312e-11	1
MRC2	0.908852	2.03254e-10	-0.011077	0.721215	1	3.97525e-06
NME1-NME2	4.67392e-08	0.671302	0.559973	0.0392591	0.000915248	1
SLC6A7	0.00782042	0.0275695	0.70836	0.586693	1	1
TSPAN9	0.430557	1.80752e-06	-0.0840012	0.601626	1	0.0353514
BTBD7	2.47498e-11	0.0414875	-0.910296	-0.2467	4.84651e-07	1
APBA3	0.175094	0.020084	0.141013	0.270109	1	1
MKS1	0.77765	0.000220552	-0.0409696	-0.486825	1	1
ABHD5	0.0739224	1.30964e-05	-0.225403	-0.52456	1	0.256138
ANOS1	1.11777e-05	0.000133633	-0.438087	-0.367918	0.218882	1
AKAP8L	0.195623	0.297739	0.166886	-0.120471	1	1
MBTD1	0.000161689	8.36115e-08	-0.457778	-0.675675	1	0.00163527
UTP18	0.0116922	0.000274177	0.354409	-0.529783	1	1
RNF216	2.24576e-06	0.80184	-0.457132	-0.0313922	0.0439765	1
TTC19	1.42311e-09	2.12608e-10	-0.789632	-0.770473	2.78673e-05	4.15819e-06
PTBP1	0.00645841	0.940215	0.264566	0.00697413	1	1
DPF1	1.24908e-06	0.0929838	0.98735	0.328801	0.0244595	1
SYT7	0.000545974	8.34708e-05	-0.353103	-0.397339	1	1
LARS2	0.0433853	0.000212189	-0.200826	-0.459313	1	1
PIK3C2A	9.20836e-12	4.16749e-09	-0.893272	-0.734626	1.80318e-07	8.15078e-05
PLAUR	1.70029e-15	4.79512e-10	0.84411	0.697957	3.32951e-11	9.3783e-06
ANLN	1.77272e-65	0.000588375	1.53821	0.299486	3.47134e-61	1
WIZ	0.14997	0.00240526	0.147703	0.297863	1	1
RABGAP1	0.0124979	0.0571474	-0.290113	-0.241697	1	1
DCN	1.49533e-05	3.60871e-09	-0.375315	0.542575	0.292815	7.05792e-05
QPCTL	0.867951	0.784802	-0.020187	0.0321632	1	1
PPP5C	0.000777742	0.149819	0.431717	-0.181007	1	1
CEP68	1.76027e-44	6.11651e-11	-1.40214	-0.697699	3.44697e-40	1.19627e-06
MAP4K3	1.79833e-05	3.81153e-09	-0.536602	-0.725417	0.35215	7.45459e-05
ZBTB32	1.62322e-08	2.37985e-05	1.07849	0.785073	0.00031786	0.46545
TYROBP	1.1803e-05	0.00430863	0.564337	0.344252	0.231127	1
TMEM159	0.0138199	3.48416e-06	0.234178	0.533972	1	0.0681431
GABRA3	0.00216851	0.0626219	0.697579	0.422066	1	1
BRCA1	3.46831e-05	7.08722e-07	0.484038	-0.548557	0.679164	0.0138612
ERCC1	8.18166e-06	0.131332	-0.436143	-0.150442	0.160213	1
CD22	0.963101	0.430863	-0.00677572	-0.117106	1	1
SEMA3B	2.34137e-17	2.22206e-17	-0.848863	-0.912446	4.58486e-13	4.34591e-13
MBTPS2	0.000321108	1.05795e-14	-0.419301	-0.973072	1	2.06914e-10
PRICKLE3	0.154071	0.898962	0.201009	0.0180836	1	1
LTF	0.000760086	0.00431232	-0.325295	0.334441	1	1
EXTL3	2.97529e-08	0.559232	-0.680358	0.0745841	0.000582621	1
NR1H4	0.61335	0.340505	0.0837163	0.157341	1	1
ELOVL5	6.20994e-21	1.39613e-10	-0.946434	-0.693391	1.21603e-16	2.73055e-06
ALOX5	0.581747	0.00499382	0.0553702	0.340661	1	1
KDM5D	0.430594	0.705403	0.118387	-0.0628478	1	1
CALCOCO1	1.06318e-17	4.29268e-08	-1.28482	-0.640553	2.08192e-13	0.000839562
UBR7	0.0101627	1.09952e-05	-0.345636	-0.534262	1	0.215045
MAP4K5	0.00919849	0.698722	-0.307167	0.048833	1	1
EHD3	0.000830178	0.00150177	-0.320641	0.319396	1	1
PSMC4	2.63869e-09	0.618804	0.739033	-0.0589787	5.16709e-05	1
MAN2B2	0.000232759	0.354217	-0.366184	-0.0924283	1	1
SLC7A14	2.29299e-13	0.712938	-0.358333	0.0153817	4.49014e-09	1
CLDN11	1.53227e-19	0.000375748	-0.925237	0.260272	3.00049e-15	1
SLC25A39	0.000148301	0.156842	0.358943	-0.133786	1	1
MVP	0.92411	0.0182475	-0.00970476	0.237587	1	1
NUB1	0.144024	0.902787	0.211674	-0.0178996	1	1
PGM3	6.99881e-07	0.00112587	0.754342	0.482509	0.0137051	1
RWDD2A	0.119777	0.727511	0.205663	0.0432758	1	1
CLK1	0.0021867	5.68226e-05	-0.336335	-0.417118	1	1
POLR3B	0.937395	0.90149	-0.010272	-0.0159792	1	1
ANGEL1	4.97852e-06	0.000364318	-0.607108	-0.451285	0.0974895	1
RNF14	2.58988e-05	2.01169e-17	-0.555049	-1.03763	0.507151	3.93446e-13
DNASE1L1	0.0775185	0.747027	0.208556	0.0403738	1	1
DDX11	1.55657e-07	0.373844	0.709613	0.113055	0.00304808	1
HEBP1	8.0424e-11	1.17347e-16	-0.58982	-0.841285	1.57486e-06	2.29507e-12
GPRC5A	0.814818	0.0056363	-0.0233329	-0.339502	1	1
MAMLD1	0.970712	8.35934e-06	-0.0046846	0.52153	1	0.163492
CD6	1.22871e-08	3.72632e-08	0.888588	0.86259	0.000240606	0.000728793
TACC3	2.00794e-57	0.601012	1.3602	0.0469306	3.93196e-53	1
UFL1	0.000857894	0.000179461	-0.410931	-0.470701	1	1
POLA2	2.38149e-10	0.749905	0.907391	-0.0389749	4.66344e-06	1
ZC3H3	0.000589135	0.586872	0.335489	0.0689384	1	1
CAPN1	0.00124961	7.72546e-05	0.320307	0.420551	1	1
ACPP	0.000401243	0.000141641	0.563557	0.615535	1	1
MDH1	0.0283491	0.0115076	0.274276	-0.288937	1	1
SLC30A9	0.000472473	2.65119e-09	-0.532606	-0.977228	1	5.18519e-05
MTMR11	1.78936e-05	0.273877	-0.563905	-0.139442	0.350393	1
COX15	0.0230782	3.50429e-06	-0.294658	-0.565897	1	0.0685369
CCDC88C	0.559305	0.570867	-0.0680867	-0.0700753	1	1
YAF2	0.851461	0.0144244	-0.0234543	-0.283892	1	1
ZMYND11	1.27168e-07	1.95222e-05	-0.707408	-0.511985	0.0024902	0.381815
WAS	8.5332e-06	6.82338e-06	0.609755	0.573251	0.167097	0.133452
DPEP1	0.596931	0.00277219	-0.0555647	0.328581	1	1
BID	8.48385e-13	3.99304e-08	0.890881	0.659383	1.66131e-08	0.00078096
MATR3	0.166173	0.1414	-0.170492	-0.165824	1	1
NPC1L1	0.0575589	0.530824	0.232056	-0.0892581	1	1
XYLT2	0.897706	0.312203	0.0153666	-0.132172	1	1
RGPD5	6.71651e-11	0.409253	-0.621129	-0.102971	1.31523e-06	1
STMN4	8.78887e-08	1.91945e-16	-0.168508	-0.382021	0.00172104	3.75405e-12
NUDCD3	0.794778	0.196202	-0.0359375	-0.169438	1	1
ISL1	0.0292738	0.24365	-0.210504	0.112231	1	1
CHDH	7.78393e-13	2.82036e-09	-0.980807	-0.76685	1.52425e-08	5.51606e-05
IL20RA	3.47842e-15	0.00720995	-0.773735	-0.25675	6.81143e-11	1
CLCA1	0.386597	0.317679	0.288813	0.333052	1	1
CLCA4	1.61939e-90	0.216515	-0.544501	0.0166908	3.17108e-86	1
GLT8D1	1.62314e-12	3.82924e-08	-1.0133	-0.697009	3.17844e-08	0.000748923
ATP2C1	0.338639	0.0600133	0.129018	-0.231731	1	1
IGF1	7.93041e-24	0.0618177	-0.950304	0.167988	1.55293e-19	1
SLC38A5	6.22951e-09	2.92818e-10	0.596103	0.75136	0.000121986	5.72694e-06
RALBP1	3.63654e-05	3.37766e-07	-0.548917	-0.671518	0.712108	0.00660602
RUFY3	0.00128231	0.0350994	-0.328359	-0.254275	1	1
CNTN1	1.28623e-07	0.000157253	-0.491669	0.417035	0.00251869	1
SLC11A1	2.37653e-08	0.0105873	0.884518	0.382427	0.000465372	1
WWTR1	3.5954e-12	1.37427e-06	-0.619904	0.493492	7.04051e-08	0.0268779
AGPS	0.0250757	0.0060134	-0.227211	-0.268361	1	1
CXorf56	0.456235	0.17868	0.110611	-0.203261	1	1
ATP1A2	2.83705e-17	0.0306801	-0.783878	-0.170686	5.55551e-13	1
TTC27	0.927714	0.0807043	0.00919551	-0.21116	1	1
ZNF582	5.25637e-11	0.0540867	-0.798965	-0.23947	1.0293e-06	1
VSIG2	0.0154505	0.0209521	-0.252413	0.250791	1	1
PHLDB1	1.10227e-06	2.7266e-05	-0.461247	0.449715	0.0215846	0.533268
MARCO	4.54974e-06	0.000262215	0.747894	0.589523	0.0890931	1
CYP24A1	1.5545e-18	1.0435e-11	-0.278758	-0.266688	3.04402e-14	2.04087e-07
PRDM11	3.79935e-12	0.29859	-0.68926	-0.119707	7.43989e-08	1
SYT13	0.0663009	6.08858e-10	-0.157149	-0.597057	1	1.19081e-05
SNAI2	6.17045e-05	6.62126e-08	-0.380412	0.520411	1	0.00129499
CD74	7.83677e-07	1.43672e-06	0.627655	0.609937	0.015346	0.0280993
HGF	5.69114e-11	0.903622	-0.652575	0.0133582	1.11444e-06	1
ZRANB1	0.00139134	0.0331227	-0.581082	-0.385513	1	1
NCDN	0.742185	0.498216	-0.0328162	0.0844487	1	1
ADGRA2	2.34448e-10	1.45383e-08	-0.546888	0.502606	4.59097e-06	0.00028434
ZFP64	0.000900088	0.478928	0.420467	0.0922079	1	1
MNAT1	0.159163	7.76934e-09	-0.140904	-0.66993	1	0.000151953
SAMD4A	0.000552104	1.22031e-05	-0.340051	0.461074	1	0.238668
RUNX3	2.23559e-06	1.13595e-08	0.646323	0.726133	0.0437773	0.000222169
MRE11	0.0839854	0.0806979	-0.215465	-0.218988	1	1
PLEKHB1	0.352398	0.00018134	-0.102762	-0.483405	1	1
SERPINB1	1.64325e-05	8.99979e-07	-0.565274	-0.650663	0.321781	0.0176018
CYP3A43	0.994013	0.14978	-0.000221108	-0.0759881	1	1
SLC7A9	0.712898	0.77268	0.0501937	-0.041365	1	1
SPAST	0.229191	0.0159375	-0.124604	-0.282898	1	1
NRXN3	0.0240142	0.155013	-0.233953	-0.136499	1	1
OSBPL5	0.566203	0.0102973	-0.0564712	0.316046	1	1
AQR	4.95176e-07	8.38737e-06	-0.700444	-0.558952	0.00969653	0.16404
CPS1	0.0205859	0.804682	-0.26997	0.0311565	1	1
C8B	0.998658	0.587428	0.000122274	-0.0413452	1	1
FHL1	7.36601e-12	0.0184648	-0.588833	0.184529	1.44241e-07	1
RTFDC1	0.00543306	0.4447	0.390125	-0.104305	1	1
GABRA1	0.000307432	1.85845e-05	-0.0438076	-0.179972	1	0.363475
NLRP2	0.326053	0.337602	0.102564	0.111899	1	1
SLC45A4	0.555379	0.255186	0.070446	0.143443	1	1
RNF10	0.00983176	0.000401882	-0.339461	-0.459266	1	1
ZNF839	8.03919e-05	0.000154214	-0.498003	-0.476451	1	1
ZDHHC6	0.103149	0.0041741	-0.2329	-0.421477	1	1
GRAMD1B	2.90182e-07	1.26948e-07	0.771805	0.680244	0.00568234	0.00248286
RNH1	0.627502	0.0926647	-0.0495743	0.16405	1	1
NDUFS1	0.0598365	0.258132	0.243344	-0.13174	1	1
RB1CC1	0.000221573	6.06636e-09	-0.360725	-0.725492	1	0.000118646
ERP44	0.00162614	0.0190007	0.509139	0.379521	1	1
ALAS1	0.0585397	0.607423	0.229172	-0.0624919	1	1
BIRC3	0.0475045	0.00179543	0.260653	0.394762	1	1
AKAP11	1.48904e-23	7.79016e-06	-0.981903	-0.542902	2.91584e-19	0.15236
GLRX2	8.28536e-08	0.647961	0.69233	0.0516173	0.00162244	1
SNAPC1	0.8747	0.920888	0.0187917	0.0118065	1	1
DERA	0.431754	0.960916	0.109801	-0.00630627	1	1
STRAP	0.0146806	0.0458565	0.330952	-0.24402	1	1
ABCC2	0.00016427	0.000186507	1.11579	1.1085	1	1
DEF6	1.40718e-05	0.00620667	0.588485	0.346914	0.275554	1
PLEKHO1	3.85654e-08	1.62971e-09	0.7357	0.771003	0.000755187	3.18739e-05
GCLM	0.587303	3.21442e-05	-0.0701044	-0.513579	1	0.628676
UBR2	0.493791	0.572898	-0.0870143	-0.0715226	1	1
EHD2	3.7291e-07	0.00534643	-0.512016	0.280917	0.00730232	1
DEPDC1	2.6787e-15	0.397591	1.19283	-0.108028	5.24544e-11	1
CCDC28A	2.90773e-08	5.90108e-05	-0.699283	-0.503217	0.000569392	1
RRAGD	0.0179236	0.0163887	0.237787	0.260582	1	1
HSF2	0.871223	0.208999	-0.0193519	-0.159117	1	1
PHF20	0.954875	0.480176	0.00851815	-0.108296	1	1
HSD17B6	1.89984e-07	4.56355e-05	0.558348	0.449832	0.00372027	0.892539
NR1H3	0.00159884	0.00314139	0.460276	0.379702	1	1
TYMP	5.69034e-17	3.86674e-06	0.831394	0.487232	1.11428e-12	0.0756257
NCAPH2	2.6243e-08	0.0378575	0.527262	0.222089	0.000513891	1
TOMM34	0.000876134	0.935511	0.535765	0.0128217	1	1
SEC63	0.1701	0.0591278	0.22856	0.32019	1	1
KPNA6	0.556713	0.386046	-0.0960622	-0.144013	1	1
VIM	0.0330106	1.33954e-10	-0.165235	0.563891	1	2.61987e-06
FAS	0.418183	1.90774e-09	0.0801053	0.616686	1	3.73115e-05
RNASET2	0.0239827	0.0583408	0.279812	0.221828	1	1
CD44	3.98364e-09	0.00990237	-0.566197	-0.28878	7.80076e-05	1
KCNG1	1.14065e-09	2.20853e-09	1.3021	1.28333	2.23363e-05	4.31944e-05
AGPAT4	0.086636	7.3479e-07	-0.168297	0.552355	1	0.014371
SLAMF7	4.46673e-09	3.93766e-08	0.923547	0.748661	8.74675e-05	0.000770127
BTN3A1	5.81646e-06	7.01265e-07	0.652574	0.68569	0.113898	0.0137153
MIPEP	0.0123766	0.0162246	-0.335925	-0.303925	1	1
PRKCH	0.12532	0.0133147	-0.186347	0.299756	1	1
INSRR	0.716276	0.00877257	-0.0403194	0.255953	1	1
IFNGR1	0.770829	0.000161784	0.0348352	0.453601	1	1
B4GALT7	0.806771	0.420277	0.0244775	0.100191	1	1
SH2D2A	1.00839e-11	2.60766e-11	1.11716	0.873374	1.97462e-07	5.10007e-07
VRK2	0.000480733	1.41396e-13	-0.20141	-0.497826	1	2.76542e-09
TNFRSF1B	0.00171345	2.24577e-08	0.398698	0.679051	1	0.000439228
VEZT	0.483469	0.0438649	0.0838147	-0.256434	1	1
POU2F2	0.000291172	4.68471e-06	0.537594	0.703938	1	0.0916235
BRD9	0.103739	0.199682	0.214082	0.172972	1	1
SNX1	7.78123e-37	8.84097e-16	-1.22627	-0.965058	1.52372e-32	1.72912e-11
TBPL1	1.34251e-05	1.02191e-06	0.566072	0.586364	0.262891	0.0199866
ARNTL2	6.88101e-10	4.28392e-11	0.934736	1.02348	1.34744e-05	8.37849e-07
BCLAF1	0.0250558	0.0494904	-0.232292	-0.232022	1	1
SLC39A9	1.12694e-09	1.1822e-13	-0.802537	-0.914483	2.20678e-05	2.31215e-09
ANK1	0.095377	0.868835	0.173888	-0.017927	1	1
IBSP	0.00046809	0.55449	0.413929	-0.0697778	1	1
TFB1M	0.771464	0.748997	0.0337016	-0.0399354	1	1
RABEP1	2.85302e-34	1.07011e-23	-1.24246	-1.1668	5.58679e-30	2.09292e-19
HMGB3	7.70648e-15	0.820595	0.786007	0.0230258	1.50908e-10	1
NUP160	0.079347	0.452911	0.237267	0.0994664	1	1
BAK1	3.42064e-34	1.01781e-10	1.15869	0.776748	6.69829e-30	1.99063e-06
MUSK	0.497467	0.264058	0.0601621	0.108729	1	1
IKZF2	0.336043	0.0441836	-0.0913285	0.216051	1	1
GRN	4.67415e-09	0.0127344	0.584084	0.305593	9.15291e-05	1
FAM13B	1.1731e-10	1.48408e-08	-0.919452	-0.695836	2.29716e-06	0.000290255
ARHGAP31	0.0687741	5.46371e-07	-0.177572	0.557199	1	0.0106859
CENPQ	1.57377e-05	0.00623076	0.522773	-0.319864	0.308176	1
SARS	9.54859e-07	9.02298e-05	-0.617484	-0.523771	0.018698	1
RANBP3	0.828002	0.704631	-0.0216543	-0.0475397	1	1
ARID4A	1.16306e-05	0.00204568	-0.546519	-0.36326	0.227751	1
EIPR1	9.81899e-10	0.935024	0.587934	-0.00979628	1.92276e-05	1
PNPLA6	0.167435	0.0102495	0.140106	0.249365	1	1
IFT88	1.70813e-16	2.76868e-17	-1.16759	-1.02354	3.34485e-12	5.41499e-13
ALG1	0.91378	2.00388e-06	-0.0111049	-0.48569	1	0.0391919
ZCCHC8	6.28441e-07	6.96505e-12	-0.486375	-0.820812	0.0123061	1.36222e-07
ABCF2	0.00293027	0.013901	0.427304	0.317925	1	1
CHPF2	2.33173e-05	3.1853e-09	0.429718	0.63955	0.456599	6.22981e-05
LRRC7	0.533534	0.957379	-0.0380348	0.00364074	1	1
FUT8	1.01346e-05	8.16721e-05	-0.537611	-0.500959	0.198456	1
UBA6	2.24101e-06	0.310516	0.690724	0.141268	0.0438834	1
GAB2	6.93062e-05	0.000568115	-0.535749	-0.485845	1	1
ATP6V0A1	0.00053583	2.89669e-05	-0.395038	-0.549767	1	0.566534
PIAS1	8.85707e-20	7.57199e-06	-0.912464	-0.536116	1.73439e-15	0.148093
SLC4A7	7.40334e-21	7.11781e-18	-1.00744	-0.896193	1.44972e-16	1.3921e-13
APBA2	3.67218e-13	4.89296e-17	1.16879	1.06822	7.19086e-09	9.56964e-13
MAP2K3	9.67382e-06	1.06013e-06	0.64385	0.727601	0.189433	0.020734
EFCAB1	5.9993e-21	0.297684	-0.676998	-0.0612173	1.17478e-16	1
TMSB10	1.16189e-59	3.75583e-29	1.52218	1.44182	2.27521e-55	7.34566e-25
ASTE1	5.67768e-13	5.39017e-05	-0.721037	-0.497207	1.1118e-08	1
RNF19A	0.669816	0.247008	-0.0486667	-0.148088	1	1
PEX3	0.955629	0.876971	0.00781229	0.0221005	1	1
GABARAPL2	1.99305e-05	4.81879e-11	-0.419967	-0.749076	0.390279	9.42458e-07
MYOC	1.69528e-31	0.117398	-0.626853	-0.0614437	3.3197e-27	1
SH3YL1	0.00189631	0.0359926	-0.394297	-0.248695	1	1
FAM136A	6.17434e-11	0.120762	1.06086	0.227221	1.20906e-06	1
VCL	0.768395	1.36221e-10	0.0357466	0.775859	1	2.66421e-06
DEPDC1B	2.23084e-23	0.608984	1.38222	-0.0491253	4.36843e-19	1
DAPK2	1.85998e-13	3.32742e-10	-0.749668	-0.680886	3.64221e-09	6.50777e-06
NSMAF	0.738717	0.472108	0.0415422	-0.0964278	1	1
ADSS	0.455229	0.464203	-0.0772921	-0.0863774	1	1
STAP1	0.00143249	0.00834173	0.520966	0.432582	1	1
TIMP2	0.108861	0.20473	-0.171024	0.13675	1	1
RFC1	4.17046e-05	2.21216e-11	-0.549318	-0.83883	0.81666	4.32653e-07
TBC1D23	0.0467981	0.000235732	-0.258358	-0.433257	1	1
CUL3	0.00121481	4.35993e-06	-0.401023	-0.555173	1	0.0852714
MYOM2	0.45649	0.549841	-0.17742	0.142416	1	1
OTC	1.81393e-27	0.213435	-0.333675	-0.0424627	3.55204e-23	1
CYP46A1	0.000349451	0.13048	-0.297445	-0.127238	1	1
ZZZ3	1.19386e-15	1.2779e-05	-0.794398	-0.54166	2.33782e-11	0.249932
SLC18A1	1.81809e-08	1.16828e-07	-0.111137	-0.174535	0.000356018	0.00228492
USP2	0.827339	0.433073	-0.0247098	-0.104494	1	1
CASR	0.852987	0.418739	0.0145547	-0.0643657	1	1
TUBG2	2.24731e-10	2.40277e-08	-0.628448	-0.654916	4.40069e-06	0.000469934
RPL26L1	8.45242e-09	0.131533	0.549196	-0.175427	0.000165515	1
FLT4	1.47844e-08	0.00768218	-0.451916	0.203619	0.000289509	1
NSUN2	4.17375e-05	0.399314	0.606527	-0.120821	0.817303	1
FBXO42	0.00747841	0.309607	-0.340913	0.12678	1	1
MFAP3	8.15979e-10	1.09542e-08	-0.808373	-0.685247	1.59785e-05	0.000214242
MRI1	5.76093e-05	0.439032	-0.416623	-0.0882057	1	1
METTL1	5.74729e-07	0.140439	0.782885	0.21989	0.0112544	1
HOXC8	0.938277	1.71339e-09	-0.00766495	0.626499	1	3.35105e-05
AGA	0.144602	0.0298541	-0.204013	-0.310578	1	1
PI4K2B	0.00210867	0.0276094	0.3761	-0.251286	1	1
BOD1L1	4.98538e-08	0.000183341	-0.766113	-0.469162	0.000976238	1
MAT2B	0.000184653	0.000489457	-0.46184	-0.442818	1	1
TLL1	0.0205111	1.24451e-06	-0.227236	0.532422	1	0.02434
EDC4	1.46297e-06	0.00186186	0.4812	0.38755	0.028648	1
TRIO	7.43399e-11	0.231425	-0.641964	-0.142546	1.45572e-06	1
VCAN	0.775471	5.48414e-10	-0.0273377	0.601321	1	1.07259e-05
CLEC16A	0.318751	0.944067	-0.101665	-0.00680078	1	1
MSR1	1.09177e-09	0.290669	0.633447	0.113752	2.13791e-05	1
CDH1	0.18255	0.179384	0.161152	-0.151735	1	1
SKIV2L2	2.80116e-08	3.0751e-11	-0.738041	-0.813134	0.000548524	6.01428e-07
DNAH5	5.49256e-17	2.06536e-06	-0.869394	-0.534977	1.07555e-12	0.0403943
ZFYVE16	0.000487151	0.000910192	-0.425029	-0.399839	1	1
RIPOR1	0.115453	0.443087	-0.188485	0.0914035	1	1
C6	1.30174e-14	0.165454	-0.632433	-0.0990857	2.54907e-10	1
RAI14	0.707687	0.0102495	-0.0367601	0.319287	1	1
SOX30	0.345463	0.089933	0.130679	0.239142	1	1
PNKP	0.432422	0.12812	0.0789652	-0.156675	1	1
BEST2	0.270541	0.791714	0.0480736	0.0157507	1	1
PHLPP2	0.0258938	0.00619202	-0.226702	-0.332714	1	1
SPDL1	3.95605e-09	0.0974393	0.742467	-0.183302	7.74673e-05	1
STAU2	0.0966029	1.5267e-09	-0.189151	-0.783301	1	2.98593e-05
PQLC2	0.0646769	0.0961976	0.185593	0.17164	1	1
CTNS	0.706633	0.270797	0.037815	0.135821	1	1
RTN4R	3.70673e-07	0.000224084	0.670904	0.440205	0.00725852	1
PHF23	0.00389361	0.498749	-0.30314	-0.0762758	1	1
CDH10	0.0854891	0.0401367	0.53179	0.638012	1	1
INPP4A	0.0190701	0.0186314	0.23659	0.289774	1	1
RAB27B	0.000385685	0.180029	-0.463858	-0.161993	1	1
PSMA4	8.48472e-05	0.585315	0.490471	-0.0663444	1	1
MYO16	0.00321931	0.0698745	-0.222475	-0.14177	1	1
LSG1	0.00848139	0.280996	0.404413	-0.165682	1	1
PARP3	3.54616e-17	0.00749849	-0.801054	-0.338216	6.9441e-13	1
TNC	0.472672	3.81579e-09	-0.068271	0.642785	1	7.46292e-05
THAP3	4.59358e-06	0.203688	-0.465701	-0.149899	0.0899515	1
RIPOR3	0.438476	0.28687	-0.0729227	-0.117236	1	1
TDP1	1.55029e-06	0.592843	0.486376	0.0625231	0.0303578	1
AIFM2	0.0380116	0.123573	0.312319	0.233207	1	1
C2orf83	0.276885	0.353009	0.0992796	0.0943354	1	1
SPATA7	3.48966e-15	3.77748e-09	-1.07803	-0.703553	6.83346e-11	7.388e-05
MED17	0.681964	0.176953	0.0414009	0.165753	1	1
RETSAT	0.000543848	0.0748826	-0.471187	-0.239927	1	1
CAPG	1.06378e-07	0.00324097	0.682667	0.366278	0.00208309	1
AP2S1	1.01484e-09	0.0167724	0.782744	0.28212	1.98725e-05	1
USH2A	2.99764e-08	1.22001e-09	-0.12516	-0.14747	0.000586998	2.38609e-05
ZPBP	0.266868	0.73542	-0.0785925	-0.0246494	1	1
TG	0.0505326	0.11963	-0.100875	-0.0939586	1	1
ADAM28	0.400491	0.868435	0.0851665	0.0202916	1	1
BARX2	7.87569e-20	1.47619e-07	-0.926582	-0.546175	1.54222e-15	0.00288714
DCUN1D1	0.702174	0.0133402	0.0389629	-0.292026	1	1
JADE2	2.16178e-17	9.24647e-13	-1.27472	-0.927956	4.2332e-13	1.80842e-08
ZIC2	9.80283e-06	0.417645	0.575731	0.112682	0.191959	1
LCP2	5.05405e-08	0.000319974	0.741098	0.447244	0.000989684	1
TRIT1	0.88876	0.480453	-0.0143653	-0.0843922	1	1
ADRB1	3.00113e-05	0.153199	-0.285435	-0.0982556	0.587682	1
GUCA2B	0.358998	0.705787	0.066458	0.0321261	1	1
CUL7	0.592635	0.823884	-0.0521234	-0.0224005	1	1
CTNNA1	0.618276	0.38275	0.0674667	0.114311	1	1
PHKA2	0.618176	0.885644	0.0836916	0.0244271	1	1
CNTLN	0.892157	0.3592	0.013427	-0.0919995	1	1
EPHA3	2.69843e-12	0.00401554	-0.594131	-0.231439	5.28406e-08	1
HSPA5	0.281284	0.0633596	0.110452	-0.215545	1	1
DSG2	5.17439e-08	2.21652e-07	-0.843642	-0.670398	0.00101325	0.00433508
GEMIN8	1.91683e-05	0.000184763	-0.55382	-0.475116	0.375353	1
OFD1	6.78647e-05	0.000627956	-0.524328	-0.425394	1	1
GPM6B	1.6801e-11	2.14073e-06	-0.544067	0.364024	3.28996e-07	0.0418685
MAGEC2	0.872296	0.000523404	0.00915724	-0.235796	1	1
PREX2	9.07496e-28	0.397017	-1.03986	-0.064697	1.77706e-23	1
WDR37	4.9554e-05	0.582005	-0.512599	0.0666559	0.970366	1
YTHDC2	1.10557e-14	3.22328e-21	-0.77207	-1.14275	2.16492e-10	6.3041e-17
CTPS2	0.00146582	0.169659	0.402085	-0.16694	1	1
ATP6V1H	0.691429	1.17724e-09	-0.041863	-0.752961	1	2.30244e-05
POLR2B	0.9358	0.00636305	0.0113763	-0.398919	1	1
FAM214A	4.20274e-22	1.41011e-13	-0.975041	-0.908433	8.22981e-18	2.75789e-09
ARAP2	0.000587288	0.00389462	0.415374	0.365214	1	1
TPR	0.0188418	0.0328487	-0.238364	-0.259785	1	1
CP	0.015861	0.000201947	0.317144	0.480867	1	1
KIAA0556	6.06523e-06	0.000344456	-0.474475	-0.411779	0.118769	1
DTNBP1	0.00221481	0.143534	0.386447	0.186948	1	1
XK	0.0135965	0.508335	0.322717	-0.0977957	1	1
ANO2	4.3206e-08	4.42416e-05	-0.441176	-0.335507	0.00084606	0.865276
C12orf4	0.000664421	0.882312	0.34425	0.0175951	1	1
SCML1	0.00891633	0.00667803	-0.259256	-0.283394	1	1
WWC3	0.736002	9.02178e-08	0.0381607	0.672189	1	0.00176448
ARHGAP6	0.0203713	0.0177452	-0.315651	0.326079	1	1
FAM184B	0.000681399	0.0991741	-0.360746	-0.158642	1	1
MAP4	9.30489e-07	0.199016	-0.668516	-0.146915	0.0182208	1
GOPC	0.188797	0.286958	-0.159589	0.127263	1	1
ROS1	0.149035	0.179302	0.655066	0.61042	1	1
USP28	0.642576	0.0353059	0.0560218	0.260801	1	1
HDAC9	0.761051	0.152544	0.038497	0.184815	1	1
TSPAN17	0.000117438	0.201384	0.400072	0.147794	1	1
NOP16	9.28062e-08	0.592977	0.67224	0.0616256	0.00181733	1
CC2D2A	3.35948e-14	4.47782e-10	-1.09795	-0.809737	6.57853e-10	8.75771e-06
RRM2B	0.0578248	1.25085e-12	-0.213804	-0.851138	1	2.44641e-08
ZNF800	0.000920081	0.00057164	-0.356189	-0.379674	1	1
TNFRSF17	0.00177972	1.03731e-08	0.423162	0.71563	1	0.000202876
SNX29	0.00969716	0.000765192	-0.297456	0.397327	1	1
LMO3	0.520548	0.810321	0.0904333	-0.0310565	1	1
MRPS10	0.00143891	0.59158	0.433898	0.067324	1	1
GUCA1A	2.31663e-07	2.32188e-05	1.01411	0.820224	0.00453643	0.454112
RSF1	0.612983	0.244391	-0.0650827	-0.156792	1	1
VPS13D	5.3306e-08	0.556715	-0.687356	-0.0678284	0.00104384	1
CELF2	0.216423	3.383e-06	-0.124849	0.508041	1	0.0661648
FAM120A	2.70287e-15	2.03047e-15	-0.799283	-0.965936	5.29276e-11	3.9712e-11
R3HDM1	2.69967e-07	0.285777	0.67943	0.12281	0.00528649	1
COL9A2	0.327759	0.0352226	-0.114214	0.251982	1	1
KITLG	0.00076265	0.0023241	-0.416377	-0.396341	1	1
ERCC8	0.0665307	0.000841675	-0.242598	-0.4023	1	1
ADAMTS6	0.00248725	0.0477808	-0.265286	0.191079	1	1
H6PD	2.32439e-10	4.29772e-07	-0.571374	0.456461	4.55163e-06	0.00840548
VAMP3	0.000155253	0.150718	-0.374736	-0.180096	1	1
PER3	1.85004e-21	1.27063e-05	-0.971511	-0.488486	3.62275e-17	0.248509
UTS2	0.00986559	0.0634195	0.362368	0.2529	1	1
TNFRSF9	2.34056e-12	5.60282e-10	1.01467	0.778507	4.58328e-08	1.0958e-05
EPN3	0.000197782	0.738614	0.548017	0.0480729	1	1
LTBP1	4.39036e-08	5.19593e-20	0.435282	0.855125	0.00085972	1.01622e-15
RCN1	0.0762197	0.10459	-0.158644	0.174123	1	1
ELN	4.45593e-13	0.00697468	-0.87935	0.291163	8.7256e-09	1
RFC2	2.40424e-15	0.25185	1.0115	0.135137	4.70799e-11	1
ARID1B	0.00040938	0.358737	-0.356561	0.1064	1	1
CLPTM1L	0.00196192	0.132092	0.357719	-0.184305	1	1
NEDD4L	8.87468e-12	4.51312e-11	-0.933889	-0.868777	1.73784e-07	8.82677e-07
FOXP3	2.74659e-16	1.85092e-14	1.38001	0.984801	5.37838e-12	3.62003e-10
PPP1R3F	0.0197318	0.276771	0.411962	0.192112	1	1
HEXB	0.577234	0.0179928	0.0715815	-0.306189	1	1
PTCD2	0.0756909	0.00157792	-0.239738	-0.440791	1	1
NEXMIF	0.174496	0.897325	0.185778	0.0172013	1	1
JKAMP	0.00165044	8.83701e-14	-0.309308	-0.87976	1	1.72834e-09
DKK3	0.0099058	0.000215973	-0.246127	0.437984	1	1
ARHGEF5	0.000875609	0.109146	-0.420672	-0.187192	1	1
NFE2L3	3.92959e-11	0.000270292	0.652615	0.404802	7.69493e-07	1
MCUR1	0.00014964	0.0372002	0.365797	-0.213672	1	1
LIMA1	2.12833e-05	0.42092	-0.422149	0.0943432	0.41677	1
LETMD1	1.87865e-11	1.98983e-10	-0.91667	-0.779503	3.67877e-07	3.89171e-06
SLC4A8	0.130485	0.222343	0.155508	0.145709	1	1
LAMC3	1.01394e-07	0.000645807	-0.432791	0.262403	0.00198549	1
PTGER3	5.45279e-28	0.000563258	-1.04608	-0.359141	1.06776e-23	1
TNIP3	1.09929e-08	2.88632e-06	1.19944	0.9603	0.000215262	0.0564506
MAPK9	0.47836	0.000655622	0.0951489	-0.415824	1	1
COL23A1	0.0270733	2.8901e-08	-0.196623	0.527244	1	0.000565247
BCAR1	0.00872407	4.35263e-05	0.26878	0.409113	1	0.851288
FAM160A2	5.4539e-05	0.0242067	-0.490746	-0.270967	1	1
HERPUD1	0.0157358	0.18055	0.24583	0.161806	1	1
HOMER3	8.12178e-11	9.30943e-11	0.646141	0.752328	1.59041e-06	1.82074e-06
RAD51	7.92853e-28	0.491803	1.42197	0.0668222	1.55257e-23	1
POLQ	8.93864e-19	0.0812159	1.18787	-0.194391	1.75036e-14	1
PIK3CB	0.747534	0.00145213	-0.0448764	-0.462496	1	1
CYBA	2.54178e-08	5.74934e-06	0.54632	0.496602	0.000497732	0.112446
THOC3	1.81507e-15	0.124809	0.792711	0.173319	3.55428e-11	1
HEBP2	1.66699e-06	5.50259e-07	0.76773	0.816404	0.0326429	0.010762
MPHOSPH9	0.00081922	0.002674	0.398425	-0.33591	1	1
PLEKHA5	1.20379e-06	0.00187001	-0.562998	-0.358171	0.0235726	1
PRSS8	0.242066	0.85105	-0.12021	0.0223073	1	1
SIKE1	0.706781	0.57375	0.0445997	-0.0680684	1	1
RRP12	0.00111063	0.120313	0.405436	0.185517	1	1
FNIP2	0.0877487	9.86944e-07	0.176699	0.553628	1	0.0193027
MSMO1	0.00160198	0.999003	0.493724	-0.000192261	1	1
TTC17	4.26153e-19	2.31983e-14	-0.865431	-0.943528	8.34493e-15	4.53712e-10
ALX4	2.2333e-23	0.00163045	-0.829406	0.202841	4.37324e-19	1
FSTL4	0.75249	0.165722	0.0314514	-0.143138	1	1
FOXN3	0.00190327	8.18808e-08	-0.262652	0.487352	1	0.00160142
METTL24	0.597812	1.27519e-12	-0.0551156	0.683688	1	2.49402e-08
AKR7A2	0.0210327	0.00132424	-0.231972	-0.338458	1	1
MRTO4	0.000649333	0.168066	0.46729	0.179141	1	1
NNAT	8.08356e-13	0.454552	-0.562719	-0.0520275	1.58292e-08	1
USE1	0.00340833	0.122743	-0.28886	-0.195633	1	1
MCF2L2	0.145139	0.000404921	0.15714	0.380053	1	1
NRIP2	3.27657e-18	0.233669	-0.884667	0.0867842	6.41618e-14	1
LAMA3	3.03298e-27	6.72033e-15	-1.1959	-0.742335	5.93918e-23	1.31436e-10
AP5M1	0.0199074	0.00260907	-0.314018	-0.366152	1	1
ANAPC4	1.13553e-09	1.58739e-08	-0.622826	-0.682758	2.2236e-05	0.000310461
KCNQ1	0.452208	0.0183674	0.0751461	0.240869	1	1
TRAPPC3	0.300588	0.0120315	-0.126567	-0.304431	1	1
THRAP3	5.77904e-06	0.00047234	-0.602061	-0.42121	0.113165	1
PHPT1	0.626969	0.879636	0.0565808	-0.0194376	1	1
ENTPD2	3.85473e-06	0.000291222	0.550888	0.472701	0.0754833	1
LY75	0.0610245	0.063417	-0.187481	0.22134	1	1
ARID4B	0.0350214	0.000139909	-0.219885	-0.438137	1	1
OPN3	4.95127e-05	2.24681e-08	0.530785	0.704994	0.969557	0.000439432
SDCCAG8	1.15428e-08	3.11885e-07	-0.585955	-0.613061	0.000226032	0.00609985
PTPRN	0.110442	0.00156421	0.149124	0.312355	1	1
HHAT	2.21739e-20	1.83503e-11	-0.927801	-0.831268	4.34209e-16	3.58896e-07
KIF1B	0.848729	0.258206	-0.0246006	0.150677	1	1
FOXC1	1.47527e-13	0.000115376	-0.66217	0.314231	2.88888e-09	1
TBC1D22A	0.713711	0.0686068	0.0363387	0.168091	1	1
SYNE2	0.000458901	0.589073	-0.423528	-0.0660663	1	1
PLEKHH1	0.0142987	0.000648893	-0.247591	-0.415239	1	1
ATP9A	0.784883	0.814644	0.0270386	-0.0240836	1	1
SPO11	0.0606596	0.167359	-0.0356964	-0.0343385	1	1
CBLN4	1.39846e-19	0.0120275	-0.865471	-0.186269	2.73845e-15	1
CHRDL2	0.0472052	0.55619	-0.205946	-0.0569523	1	1
FAM168A	7.33824e-11	0.506162	-0.596341	0.0683579	1.43697e-06	1
RELT	1.24949e-29	3.88891e-08	1.09953	0.680101	2.44675e-25	0.000760594
GALC	5.3976e-12	0.000744432	-0.661989	-0.371816	1.05696e-07	1
NOP58	9.74006e-05	0.736643	0.567285	-0.0475479	1	1
SZRD1	0.00507747	1.38112e-06	0.278684	0.591401	1	0.027012
KCNH2	0.818105	8.76667e-06	0.0182146	-0.389157	1	0.171459
CUL1	0.776825	0.0095747	-0.036294	-0.330468	1	1
FAM114A2	1.30929e-14	1.97415e-11	-0.767485	-0.841667	2.56384e-10	3.86104e-07
CYFIP2	0.0430894	0.000394729	-0.204523	-0.428531	1	1
TAB2	0.0112748	3.42682e-05	0.245793	0.4506	1	0.670218
GINM1	0.000611893	0.188687	-0.394756	-0.171332	1	1
EIF2AK2	8.95989e-05	0.428589	0.449535	-0.0979593	1	1
USP36	0.0994496	4.96282e-05	-0.199814	-0.524144	1	0.970629
KMT2C	9.10608e-05	0.0823503	-0.525669	-0.21269	1	1
MCOLN3	0.264778	1.62075e-06	-0.0965327	-0.480595	1	0.0316985
CCDC85A	1.4351e-14	3.11731e-07	-0.70563	-0.446388	2.81021e-10	0.00609683
PUM2	1.34532e-06	1.42547e-06	-0.496582	-0.574693	0.026344	0.0278793
MRPL43	0.854138	0.24638	-0.0190928	-0.135747	1	1
ITIH4	0.469031	0.810415	-0.102456	-0.0342416	1	1
ITIH1	0.0223299	0.148728	0.206224	0.148031	1	1
HPF1	0.190648	0.00600353	-0.162831	-0.344735	1	1
ZFR	9.04984e-06	1.16283e-07	-0.556675	-0.648827	0.177214	0.00227426
ZNF280C	0.650907	0.751627	-0.0471314	-0.0371239	1	1
NPFFR2	2.7882e-09	2.15497e-06	-0.382368	-0.319921	5.45985e-05	0.0421468
PHF21B	0.00105586	2.12469e-07	-0.206381	-0.369392	1	0.00415547
TRAF1	2.82697e-06	2.72446e-07	0.728001	0.818756	0.0553577	0.00532849
RC3H2	0.0480775	0.202319	0.255735	-0.159922	1	1
IL17RB	2.51381e-12	1.82443e-11	-0.723107	-0.792572	4.92254e-08	3.56822e-07
TRAF3IP2	0.177191	0.000127422	0.177131	0.497778	1	1
GYG2	0.000109102	0.0495552	-0.371611	0.184668	1	1
DCBLD2	0.00666618	0.209818	-0.306593	0.161364	1	1
SERPINB3	0.996793	0.121535	-0.000211752	0.0759118	1	1
SOAT1	0.00250903	0.326142	0.305931	0.119454	1	1
PKP2	0.152405	0.0893797	-0.171849	0.214664	1	1
MSH4	0.00689027	0.00743238	-0.132369	-0.15094	1	1
F7	4.44754e-05	0.00145549	-0.383466	-0.301778	0.870918	1
GDI2	9.42718e-08	0.00338798	0.857685	0.451421	0.00184603	1
PRDM1	2.58404e-09	3.03916e-11	0.593921	0.822825	5.06006e-05	5.944e-07
ATG5	0.00281662	0.00714937	0.487512	0.44368	1	1
TMCC3	0.47664	7.00614e-05	0.098512	0.581276	1	1
PITHD1	0.000686139	0.209935	-0.388346	-0.16436	1	1
MTA3	0.292863	0.00414864	-0.141768	-0.399575	1	1
USP13	4.14254e-06	2.13773e-19	-0.445006	-0.959007	0.0811193	4.18097e-15
ATP11B	0.769854	0.000117619	-0.0302878	0.377914	1	1
LAMC2	2.61488e-08	0.178826	-0.699129	0.152238	0.000512047	1
CDK14	0.671615	0.00196764	0.0414028	0.309622	1	1
SEC61A1	0.0110691	0.38806	0.322796	0.103096	1	1
PPP1R12A	0.277563	0.170267	0.129946	0.165015	1	1
RASGRF1	4.57759e-06	5.17655e-06	0.936549	0.938431	0.0896383	0.101243
CAMK2B	0.0721651	0.00144031	-0.177982	-0.340293	1	1
CROCC	0.000123579	0.270806	-0.40896	0.111821	1	1
POLR3E	1.61941e-06	5.7775e-07	-0.509487	-0.560498	0.0317113	0.0112996
ATP2B4	0.917573	0.132563	-0.012229	0.186281	1	1
ZC3H11A	0.322945	0.12677	-0.1249	-0.17417	1	1
RIOK2	4.34421e-07	6.33092e-08	-0.52643	-0.630382	0.00850683	0.0012382
YIPF1	0.653805	0.360107	0.0676899	0.140332	1	1
NDC1	0.0998901	0.639933	0.24099	-0.0689743	1	1
DGKG	0.305739	0.0571115	-0.0909951	0.186073	1	1
FLYWCH1	0.120961	0.85432	-0.161792	-0.0211975	1	1
UNKL	0.0010764	0.0360794	-0.33189	-0.25551	1	1
TBXAS1	0.366746	0.730493	0.0907362	0.0427189	1	1
PARP12	1.75093e-10	0.086479	0.896808	0.213312	3.42866e-06	1
ALDH18A1	7.6844e-08	7.86616e-06	0.908774	0.743968	0.00150476	0.153846
TARBP1	0.000129978	2.89798e-09	-0.39935	-0.674873	1	5.66787e-05
GATB	0.701399	0.0430283	0.0524898	-0.255344	1	1
MXD1	0.028868	0.00197063	-0.225178	-0.365068	1	1
CDK17	1.75558e-13	3.22348e-13	-0.718457	-0.931853	3.43778e-09	6.30448e-09
DNAJC25	1.57969e-06	1.8598e-05	-0.47641	-0.539808	0.0309335	0.363739
SLC2A3	2.72455e-06	1.11406e-09	0.495853	0.685948	0.0533522	2.17888e-05
PSD	1.27551e-05	0.676651	-0.333773	0.0316035	0.249769	1
CTDP1	0.718095	0.0939411	-0.0369386	0.19799	1	1
YBX3	0.0976533	9.74848e-13	-0.148814	0.709576	1	1.90661e-08
STYK1	0.035293	0.0419886	0.271395	0.253875	1	1
WNK1	0.0243047	0.00956985	-0.291167	-0.328923	1	1
CCAR1	0.0254244	0.0184871	0.231696	-0.257015	1	1
OGFR	3.05304e-09	0.209085	0.587412	0.151344	5.97845e-05	1
GNA15	0.0964008	0.138509	-0.168099	-0.181935	1	1
CREB3L3	0.000369417	0.0228417	0.370127	0.254136	1	1
PIGV	2.0597e-21	2.39323e-13	-0.95822	-0.766218	4.0333e-17	4.68067e-09
PTPRU	0.0103634	0.0225252	0.249143	0.295965	1	1
SNRNP40	0.173039	0.00370929	-0.184545	-0.369112	1	1
RIMBP2	0.474841	0.828517	0.107056	0.0329752	1	1
COL11A1	8.4379e-07	7.91371e-05	0.534307	0.421122	0.0165231	1
QSER1	0.114424	0.00211874	-0.195433	-0.39665	1	1
MPC1	0.0445771	0.0218913	0.278997	0.299224	1	1
ACAA1	3.5008e-08	0.138358	-0.559157	-0.173828	0.000685526	1
BCAT1	7.36356e-11	4.10202e-06	0.683737	0.528179	1.44193e-06	0.0802272
HDAC7	4.969e-08	0.982585	-0.542639	-0.00254017	0.000973029	1
LZTS1	0.4244	3.38103e-08	-0.0807083	0.591712	1	0.000661261
PRDM6	0.0752129	0.000117373	-0.172405	0.383943	1	1
WNT8A	0.19404	0.550111	-0.0748099	-0.0362675	1	1
SPAG4	1.05361e-06	0.13722	0.69586	0.198935	0.0206317	1
NCKAP1	0.00187113	4.87248e-07	-0.300838	-0.536325	1	0.0095296
MRPS35	0.338881	0.0173878	0.134386	-0.343148	1	1
GUCY1B3	0.124713	0.00322408	-0.151639	0.284522	1	1
SFSWAP	0.390149	0.488675	0.102724	-0.0851096	1	1
TNK2	0.00182085	0.0113874	-0.319509	-0.303049	1	1
MON2	0.0143719	0.00187815	-0.304499	-0.369604	1	1
CDH3	1.96741e-07	9.9806e-18	0.53361	1.24458	0.00385258	1.95201e-13
ARSF	0.187753	0.0291153	0.198453	0.329939	1	1
GPBP1	0.000501856	1.79571e-08	-0.43246	-0.697788	1	0.000351206
DGAT2	0.00107172	0.989525	-0.313631	-0.00133383	1	1
ZNF112	1.09499e-27	7.43413e-11	-1.09447	-0.783086	2.14422e-23	1.45397e-06
CS	0.042502	0.678199	0.218156	0.04494	1	1
LTK	0.00563652	0.0793977	0.345878	0.225083	1	1
MRPS24	0.000115237	0.114494	0.299363	0.12637	1	1
ELMO2	2.42327e-05	0.68335	0.532301	0.0518051	0.474525	1
WAPL	0.0197184	0.000252772	-0.312859	-0.451409	1	1
VMP1	6.06884e-05	0.477636	0.6227	-0.0970542	1	1
APPBP2	0.176513	1.25251e-06	-0.201348	-0.692548	1	0.0244966
POLD1	9.96734e-13	0.0135581	0.692318	0.242972	1.95181e-08	1
SEZ6	0.000753648	3.57631e-09	-0.131117	-0.281695	1	6.99455e-05
EIF4B	2.18683e-12	2.65547e-07	-1.01404	-0.627267	4.28225e-08	0.00519357
SLC6A16	0.0240054	4.20755e-05	0.388067	0.731261	1	0.822913
BICRA	0.0111123	0.62027	-0.256936	-0.0601137	1	1
SPHK2	0.01015	0.00666174	-0.264176	-0.266233	1	1
RPL18	0.105364	0.219452	-0.161694	0.149845	1	1
CA11	8.73708e-13	1.55736e-11	-0.663789	-0.634869	1.7109e-08	3.04588e-07
ISOC2	3.49743e-08	0.000664147	0.550433	0.351249	0.000684866	1
U2AF2	0.0008405	0.643271	0.321215	0.0468559	1	1
EPN1	0.00872526	0.168109	0.271508	0.161479	1	1
MED29	0.943752	0.798762	0.00755049	0.0283381	1	1
AHRR	0.0014071	0.00387655	0.397109	0.364682	1	1
GSC2	0.484318	0.529653	0.0968102	0.0853932	1	1
ZNF275	0.086385	0.237907	-0.207778	-0.1574	1	1
MTMR1	0.226765	0.00229794	-0.182462	-0.476897	1	1
GPC1	0.0200044	0.906285	-0.244904	0.0132006	1	1
ADCK1	0.0240285	0.360985	0.2215	0.0964223	1	1
HAGH	0.954075	1.2162e-09	-0.00475826	-0.570272	1	2.37865e-05
RNF4	0.11601	0.034915	-0.167581	-0.233965	1	1
CASP8	0.16984	0.35016	0.188017	0.119073	1	1
LIMCH1	0.0103047	0.00590028	-0.314425	0.363881	1	1
INTS13	0.00759222	0.742667	0.470992	-0.0573573	1	1
TM7SF3	0.00516674	0.629946	0.418282	0.0716333	1	1
DLX3	0.195515	0.008013	0.1669	0.341666	1	1
SPA17	0.056588	0.0080252	-0.272558	-0.388363	1	1
TSPAN32	0.000226451	0.000682712	0.683349	0.632359	1	1
WISP2	0.255114	0.00221417	-0.117126	0.344231	1	1
DMRT3	0.843519	0.00279347	-0.0228859	0.343931	1	1
ST3GAL6	0.441947	0.327274	-0.0784915	-0.118586	1	1
ATP2C2	2.34603e-14	4.60733e-05	0.752791	0.44083	4.594e-10	0.901102
NGFR	5.21038e-21	0.0022463	-0.910089	0.280416	1.0203e-16	1
CDON	3.64488e-42	4.92819e-17	-1.33751	-0.961545	7.13741e-38	9.63855e-13
TAF2	0.0078124	0.00882429	0.320636	-0.329909	1	1
HIPK2	5.60737e-14	0.000123054	-0.785799	-0.425395	1.09804e-09	1
TNPO3	0.0220885	0.425478	0.325826	0.103949	1	1
BORCS8-MEF2B	0.968304	0.83785	0.00423085	0.0229412	1	1
RFXANK	0.399381	0.260498	0.0841126	-0.119849	1	1
TMEM161A	0.00641263	0.290871	0.274154	0.106627	1	1
LPAR2	3.75195e-11	5.18408e-06	0.951488	0.554085	7.34706e-07	0.10139
CTSA	5.85406e-25	0.000185216	0.980347	0.466553	1.14634e-20	1
SUGP2	0.175508	3.25058e-07	-0.13809	-0.587616	1	0.00635749
SLC12A2	0.297439	0.0213126	0.153513	0.347986	1	1
SNX24	0.0716419	9.49084e-08	-0.182206	-0.620929	1	0.00185622
EYA2	0.000134196	3.55165e-09	0.578878	0.816339	1	6.94633e-05
CNN2	0.086891	3.488e-14	0.190622	0.907678	1	6.82183e-10
ABCA7	0.167261	0.136259	-0.143748	-0.17491	1	1
SNCAIP	8.15111e-16	0.0163984	-0.810558	0.201148	1.59615e-11	1
DDX20	0.00159323	0.000155106	-0.388649	-0.472815	1	1
BTBD1	5.58169e-09	2.40035e-11	-0.768632	-0.855403	0.000109301	4.6946e-07
FAR2	2.76573e-07	0.00383035	0.758144	0.378993	0.00541585	1
BCAS1	0.794285	0.0531803	0.0330199	-0.239398	1	1
POU1F1	0.000224831	0.0014596	-0.072303	-0.071919	1	1
CHI3L2	1.81652e-07	0.766641	-0.62851	0.0347282	0.0035571	1
SBNO2	0.209237	0.000742881	0.111016	0.314994	1	1
PMS1	0.318772	0.0316171	-0.13641	-0.30129	1	1
HMG20B	8.83267e-06	0.030295	0.447465	0.265474	0.172961	1
CALCRL	1.02728e-11	0.462944	-0.700089	-0.0776149	2.01162e-07	1
TAF11	1.00049e-13	8.64478e-05	1.0477	0.496166	1.95916e-09	1
ANKS1A	0.139448	0.0228522	-0.17452	0.277115	1	1
AP3D1	0.0729607	0.773311	0.178448	0.0359947	1	1
ZNF76	0.0102238	0.020145	-0.261555	-0.281847	1	1
SLC9A3R2	0.982051	0.365891	0.00228584	0.0918747	1	1
NTHL1	0.0696314	0.025354	0.18255	-0.261591	1	1
UHRF1BP1	0.778687	2.12775e-06	0.0273112	-0.508549	1	0.0416145
GNAI3	0.160933	0.678238	0.140722	-0.0430942	1	1
IPO5	0.000355584	0.0502982	-0.415899	-0.230023	1	1
OAT	0.355292	0.0781394	0.118917	0.235588	1	1
WDR3	0.977961	0.0805983	0.00413099	-0.267436	1	1
PKN2	8.87699e-19	1.26656e-10	-0.90311	-0.772697	1.73829e-14	2.47714e-06
WDR18	0.038051	0.708058	0.210034	0.0455519	1	1
TRAM2	0.413623	1.52199e-12	-0.0765961	0.766044	1	2.9767e-08
NTN1	7.45448e-06	0.0640117	-0.455727	-0.186313	0.145974	1
GLP2R	0.092931	0.596357	-0.192564	0.0561752	1	1
MCM10	1.95824e-27	0.000254907	1.76916	0.38881	3.83462e-23	1
DGKA	0.198355	0.000553828	0.16972	0.461421	1	1
ERBB3	6.96194e-05	6.22266e-07	-0.537736	-0.614944	1	0.0121703
ROPN1	1.97435e-13	0.0314717	-0.594167	0.148179	3.86617e-09	1
ANKRD44	0.183854	0.0708677	0.191219	0.265263	1	1
KARS	7.98411e-12	6.96731e-06	0.977423	0.58779	1.56345e-07	0.136267
ADAT1	0.155585	0.0246098	0.140322	-0.273736	1	1
PDIA5	3.60027e-07	1.74275e-07	0.494838	0.672951	0.00705004	0.00340847
TBC1D22B	0.030035	0.91479	0.216593	0.0132267	1	1
NDUFB4	0.374279	0.0285163	0.118664	-0.299142	1	1
SPEN	1.17719e-06	0.741635	-0.596678	-0.0393445	0.0230517	1
MYLK	2.54816e-07	1.35354e-08	-0.490045	0.546328	0.00498981	0.000264725
ZC3H15	0.00724321	0.50865	0.38319	-0.0938397	1	1
MAP2K4	2.80904e-19	2.06444e-18	-0.901006	-0.877554	5.50066e-15	4.03762e-14
TMEM206	1.29112e-15	0.00427473	1.20832	0.332336	2.52827e-11	1
SNAP91	0.0647669	0.78888	-0.172298	-0.0235466	1	1
SLK	2.43604e-05	0.0204165	-0.541718	-0.294938	0.477026	1
CYB5R4	0.00117657	0.749815	0.410526	0.0407563	1	1
COL17A1	4.33012e-22	4.31376e-07	-0.906708	0.332029	8.47923e-18	0.00843685
GSTO2	7.00488e-05	4.53579e-09	-0.549473	-0.748327	1	8.87111e-05
SEC61A2	0.000148758	0.0380731	0.489697	-0.243043	1	1
PRKCQ	2.54914e-07	1.81436e-07	0.838693	0.860437	0.00499173	0.00354853
TLE2	6.4267e-07	0.283368	-0.488194	-0.133358	0.0125848	1
ASB1	7.91919e-08	0.19922	-0.673147	0.14083	0.00155074	1
FAM107B	0.172744	0.829155	0.13088	0.0200804	1	1
ME1	3.58268e-06	0.125289	0.666229	0.212015	0.0701561	1
TBC1D1	0.499508	0.0387804	-0.0669333	0.215386	1	1
CDK13	0.967036	0.432383	0.00548905	-0.0960424	1	1
MTHFD2	1.40417e-15	1.41723e-05	1.22633	0.512446	2.74964e-11	0.277181
SLC9A7	0.150839	0.513503	-0.186248	-0.0810058	1	1
FOXJ2	0.00764168	0.202519	-0.321906	-0.171249	1	1
YBX1	3.4649e-14	6.2583e-14	1.00094	1.00033	6.78496e-10	1.224e-09
PDE4A	8.86434e-18	1.04152e-06	-0.827318	-0.461737	1.73581e-13	0.02037
PPP2R5A	5.19952e-08	9.45063e-09	-0.560595	-0.682722	0.00101817	0.000184835
CTNNA2	0.158439	0.261714	0.230132	0.184604	1	1
ELAVL1	0.000943117	0.0330398	0.328788	-0.245971	1	1
TIE1	2.61452e-09	0.000253071	-0.502647	0.296339	5.11975e-05	1
DIP2B	0.57559	0.233029	-0.0656809	-0.149995	1	1
SMARCD1	0.240573	0.608042	0.168908	0.0746914	1	1
KDM4A	0.00619557	0.803961	-0.371507	-0.0308992	1	1
NFYC	0.00666887	0.804096	-0.271818	-0.030382	1	1
ZMYND12	1.0445e-10	5.91011e-08	-0.837493	-0.679104	2.04534e-06	0.0011559
SLC9A3	0.178018	0.638739	0.237013	0.0833964	1	1
NGEF	0.62777	0.408693	-0.0484991	-0.0866652	1	1
ASPM	2.13699e-22	0.619309	1.3039	-0.0488388	4.18465e-18	1
CD84	1.84003e-13	0.00819442	0.7378	0.313315	3.60315e-09	1
ELOVL1	7.73438e-07	0.0203898	0.707819	0.303406	0.0151455	1
SPI1	1.75874e-10	9.87542e-05	0.641834	0.478867	3.44397e-06	1
ZNRD1	0.02797	0.777744	0.295366	0.0360698	1	1
MPPED2	2.8573e-14	2.3669e-05	-0.716042	-0.40877	5.59516e-10	0.462918
CLDN18	0.907672	0.965493	-0.00421931	0.00127645	1	1
ZBTB11	0.155879	8.37126e-06	-0.177082	-0.525249	1	0.163725
ATXN3	0.134215	0.320642	-0.199239	-0.133621	1	1
GOLGA5	0.317016	0.028253	-0.124582	-0.278176	1	1
FGFR2	8.40899e-09	6.12815e-08	-0.891443	-0.736216	0.000164665	0.00119854
LRRC40	0.27786	0.64983	-0.160293	-0.0678885	1	1
ISOC1	0.0153846	0.279786	0.229259	-0.10362	1	1
EML1	0.000309735	0.471418	-0.340271	0.0796717	1	1
TRMT11	0.854281	0.770859	0.0188525	-0.0349473	1	1
THUMPD1	1.88109e-10	0.000476389	-0.657861	-0.404113	3.68355e-06	1
MSANTD3	7.76797e-05	1.86891e-07	0.514525	0.667014	1	0.0036552
KIF26A	0.0164314	1.4418e-08	-0.219597	0.465985	1	0.000281986
ATG2B	2.1873e-15	1.41064e-09	-1.04911	-0.792512	4.28316e-11	2.75893e-05
ARFGEF1	0.121447	2.67625e-11	-0.170992	-0.812622	1	5.23421e-07
ACSM2B	0.723872	0.426457	0.0775937	0.174601	1	1
ZFAT	0.559277	0.126902	-0.0594627	-0.157909	1	1
MTFR1	6.33392e-09	0.2783	0.807493	0.135139	0.000124031	1
STAG3	0.000376707	0.0109638	0.780111	0.552457	1	1
FECH	0.0159069	4.23411e-07	-0.351828	-0.789898	1	0.00828108
MYO9A	9.07188e-17	0.79357	-0.800668	-0.0293185	1.77645e-12	1
DDX3Y	0.462673	0.514008	0.0907817	-0.0845958	1	1
PFKP	8.17607e-14	1.19372e-19	1.18535	1.27929	1.60104e-09	2.33467e-15
IDI1	3.11064e-08	0.210369	0.867077	0.182301	0.000609125	1
SP100	0.503117	0.779851	0.0795909	0.038941	1	1
KLF6	0.513574	1.70737e-08	0.0493216	0.471377	1	0.000333928
PLPP1	1.21389e-16	0.706703	-0.825939	0.0368531	2.37704e-12	1
NEO1	1.14675e-10	0.0476288	-0.924775	-0.260847	2.24556e-06	1
TRAM1	0.847002	0.00417755	0.0240182	-0.357652	1	1
PHKA1	0.707873	2.44608e-07	-0.0458655	-0.603261	1	0.00478404
TNFRSF1A	0.342872	2.68244e-06	-0.0912527	0.55471	1	0.0524632
CACNB1	0.881133	0.11364	-0.0223877	-0.242488	1	1
EVI5	3.1374e-09	0.0910747	-0.61179	-0.189655	6.14366e-05	1
STOML1	0.365119	0.267001	-0.0936488	0.128945	1	1
PKM	8.69135e-09	0.000142817	0.581952	0.463585	0.000170194	1
DHX29	3.30564e-14	6.79674e-13	-0.773858	-0.869567	6.4731e-10	1.32931e-08
DNTTIP2	0.08378	0.0171628	-0.213198	-0.289834	1	1
METTL22	0.207978	0.254372	0.165779	-0.137055	1	1
TP53BP1	2.54228e-08	1.47538e-05	-0.75212	-0.551192	0.00049783	0.288555
TRO	3.03392e-05	0.510878	-0.498736	-0.0854309	0.594103	1
RRP15	0.244531	0.00016054	0.114666	-0.444805	1	1
RHOA	0.181737	0.18578	0.179679	-0.170486	1	1
DHX8	0.0229747	0.000284802	-0.301385	-0.469576	1	1
PRKCZ	0.640554	0.454759	-0.0567735	0.0914826	1	1
ZFY	0.51897	0.26098	0.0637418	-0.120397	1	1
IARS2	0.182011	2.00501e-05	0.134525	-0.474736	1	0.392141
SYT1	0.00851073	6.69648e-06	-0.262754	-0.464769	1	0.13097
NAV3	3.01123e-08	0.0480655	-0.661845	-0.226235	0.000589659	1
IDH3G	1.04284e-10	2.40494e-06	0.624799	0.509693	2.04208e-06	0.0470358
ROGDI	0.401987	0.00966648	-0.0859603	-0.306917	1	1
PDZD4	0.451788	0.21429	-0.0763856	0.133093	1	1
ATP2B3	0.13392	0.99263	0.0869843	-0.000623737	1	1
ROCK1	0.00106641	0.0939145	-0.383655	-0.209579	1	1
CBFB	1.85251e-08	8.82042e-05	0.723096	0.479783	0.000362758	1
PDK3	0.263982	0.000846833	-0.150742	-0.411868	1	1
HYAL2	0.0312786	0.0501071	-0.188285	0.177189	1	1
HDAC4	8.19339e-11	0.0120671	-0.61963	0.269254	1.60443e-06	1
RASSF1	0.0234303	0.656399	-0.229416	-0.0541127	1	1
FGFR3	2.60087e-06	2.65732e-12	-0.457206	-0.7488	0.0509302	5.19719e-08
IFI35	0.000154734	0.26574	0.352382	-0.121773	1	1
HEATR6	0.0303088	0.220904	0.35092	-0.178961	1	1
COASY	2.71713e-05	6.89076e-08	-0.517424	-0.680085	0.532069	0.00134769
PLEKHH3	0.000767152	0.0188839	-0.405924	-0.28548	1	1
MEF2A	0.000145848	0.0988	-0.383182	-0.17223	1	1
OTUD5	0.0734213	0.144551	-0.364887	-0.299062	1	1
TFE3	0.825513	0.15847	0.0403555	0.262088	1	1
TBC1D25	0.0197443	0.523441	-0.319532	-0.0812228	1	1
ACSL4	0.637667	7.74472e-07	0.0480007	0.511109	1	0.0151471
INPP5A	0.073795	0.267428	-0.26794	0.1678	1	1
GPKOW	0.258303	0.484223	0.196032	-0.122469	1	1
GRIPAP1	0.198688	0.0853938	0.192645	-0.261961	1	1
FTSJ1	1.18621e-08	3.85118e-09	0.834324	0.72526	0.000232284	7.53213e-05
PRR11	1.69023e-23	0.0325596	1.56721	0.243147	3.3098e-19	1
REEP1	3.561e-06	0.00934925	-0.590652	-0.324859	0.0697315	1
ATP11A	0.176301	0.000151616	0.18624	0.480424	1	1
POLR1A	0.815831	0.308547	-0.0282651	0.123491	1	1
LAPTM4A	3.45857e-06	0.036119	-0.594535	-0.273886	0.0677258	1
TTC7A	6.75033e-08	4.98608e-09	0.682762	0.759952	0.00132185	9.75178e-05
IP6K2	1.64521e-08	0.000242224	-0.747705	-0.439991	0.000322165	1
STON1-GTF2A1L	0.0656704	0.102986	-0.152818	0.138124	1	1
SRBD1	0.000380017	0.0203609	-0.350752	-0.254034	1	1
KIF2A	0.720156	2.79219e-05	0.0469738	-0.511841	1	0.546096
RASGRP2	0.0673189	6.64813e-06	0.265213	0.691043	1	0.130024
PSME4	6.09011e-06	0.0302344	0.749665	0.346509	0.119257	1
IFT80	1.2186e-07	6.39399e-08	-0.542824	-0.646301	0.00238626	0.00125054
SIRT2	0.926797	0.41371	-0.00911332	0.102875	1	1
ERLEC1	0.000413889	1.42153e-07	-0.353122	-0.643206	1	0.00278024
PPP2R5B	0.000984784	0.00222803	0.40225	0.390741	1	1
PYGM	6.45434e-15	0.0712639	-0.576601	0.12088	1.26389e-10	1
PAGE1	0.482632	0.739218	0.056879	0.0275391	1	1
PITX1	0.000512275	0.158316	0.35757	0.166226	1	1
TRPC7	0.555684	0.601267	0.0196863	-0.0294635	1	1
MAST4	2.22676e-35	8.03194e-21	-1.14614	-1.14603	4.36044e-31	1.57089e-16
ADGRF5	5.2941e-07	0.0212693	-0.43932	0.195041	0.0103669	1
SDK2	0.000448301	0.825469	-0.336414	-0.0221176	1	1
ADAM7	0.121934	0.089256	-0.0260436	-0.0671455	1	1
NUP133	0.00457247	8.08855e-06	-0.34426	-0.52421	1	0.158196
NUCKS1	0.811988	0.117922	0.0295777	-0.191504	1	1
VPS35	9.94165e-07	0.416999	0.500739	0.0927036	0.0194677	1
DNAJA2	0.140791	0.0216126	0.151071	-0.225025	1	1
BCL3	0.020988	0.00297528	0.243165	0.337162	1	1
KCNAB2	1.09415e-06	5.49931e-05	0.743814	0.610054	0.0214257	1
ABCC9	5.28951e-09	0.0189998	-0.495706	0.187686	0.000103579	1
GAL	8.31904e-05	1.89565e-05	0.734884	0.810607	1	0.370752
CLEC2D	1.80078e-06	0.000839933	0.717442	0.42224	0.035263	1
FUNDC1	0.005732	0.631652	0.413404	-0.0710833	1	1
MAOB	5.11265e-12	0.778714	-0.655121	-0.0341397	1.00116e-07	1
RORA	3.83698e-06	0.17215	-0.475557	-0.157514	0.0751358	1
DRD4	0.0232032	1.43726e-05	0.368855	0.733646	1	0.2811
TGFBR3	1.40941e-29	2.18302e-06	-1.04686	-0.433115	2.75991e-25	0.0426954
KIAA1107	0.000112246	3.87945e-06	-0.338217	-0.423284	1	0.0758743
PLA2G10	0.868353	0.089084	-0.016843	-0.204851	1	1
HES2	0.000582545	7.91935e-08	0.469836	0.77589	1	0.00154887
ATP1B3	5.98784e-08	0.406715	0.55371	0.093646	0.00117254	1
NEDD4	0.0103451	0.956355	-0.309062	0.00688352	1	1
PIGB	2.44702e-10	2.57069e-11	-0.837818	-0.84295	4.79176e-06	5.02776e-07
MAPK6	0.0067223	0.0141147	0.398735	0.320858	1	1
GNB5	1.34819e-08	0.00438252	-0.550463	-0.27598	0.000264003	1
RAB27A	0.209992	0.00204859	0.151974	0.394623	1	1
HDHD5	2.55996e-09	0.0302536	0.593308	0.229393	5.01291e-05	1
UFD1	1.49197e-15	0.000129891	1.20588	0.477202	2.92158e-11	1
LRP6	5.32032e-16	6.42698e-07	-1.14812	-0.625711	1.04183e-11	0.0125699
GUCY2C	0.238194	0.761333	0.0880905	0.0263742	1	1
SCT	1.67616e-09	2.25301e-09	1.03504	1.03052	3.28226e-05	4.40643e-05
PHRF1	0.0283211	0.267115	-0.221953	-0.135428	1	1
ELP1	0.175891	0.00126681	-0.179122	-0.395382	1	1
NUCB2	0.0118377	1.82024e-06	-0.258102	-0.55695	1	0.0356002
PFN2	0.0889983	0.277033	-0.219514	-0.132444	1	1
PTPN3	0.254465	0.184548	-0.132511	0.171806	1	1
SPTB	5.27877e-05	0.17841	-0.425784	0.137275	1	1
DAPP1	1.02435e-05	0.00196188	0.537569	0.389439	0.200588	1
FGF10	1.38973e-30	1.63457e-21	-0.812447	-0.627303	2.72137e-26	3.19689e-17
SLC44A1	1.00615e-18	0.000243265	-0.900756	-0.411437	1.97024e-14	1
TMEM260	7.62622e-07	7.82594e-07	-0.706228	-0.636538	0.0149337	0.015306
SMG6	5.45179e-14	0.894581	-0.724721	-0.0152545	1.06757e-09	1
EXOC5	0.846174	0.109211	0.0248979	-0.190576	1	1
CLTCL1	1.61639e-08	1.19173e-09	0.694758	0.807096	0.000316522	2.33079e-05
FGF22	0.0780416	0.0153632	-0.175715	-0.243702	1	1
FSTL3	0.0554219	0.000474565	-0.190467	0.355264	1	1
DGCR2	0.217849	0.0231861	-0.103158	0.200247	1	1
RNF126	0.0353973	0.0457473	0.21433	0.202672	1	1
MNT	6.48304e-08	0.662351	-0.549751	-0.0492215	0.00126951	1
ZXDC	0.0010923	1.45642e-07	-0.444275	-0.657159	1	0.00284847
JMJD6	6.85913e-10	0.427309	0.853711	0.0963019	1.34315e-05	1
POLB	0.00870588	3.73678e-07	-0.31099	-0.628314	1	0.00730839
ST6GALNAC1	0.213826	0.00129961	0.2301	0.614673	1	1
WIPI1	0.0115064	0.704639	-0.241476	-0.0399415	1	1
FRMPD1	0.69426	0.40549	0.0546992	0.117648	1	1
GBA2	0.0884326	0.100267	-0.250665	-0.245681	1	1
NDST1	2.91e-13	0.0370279	-0.666678	0.236307	5.69837e-09	1
ASNS	2.26917e-12	0.0301149	0.924529	0.277933	4.44349e-08	1
AP3M2	0.269957	1.61476e-05	-0.102927	-0.459754	1	0.315815
CNGB1	0.13213	0.120869	0.557063	0.575002	1	1
ST6GALNAC2	0.432456	0.0433366	-0.101384	-0.269287	1	1
CHAT	0.218265	0.382996	0.260489	0.187736	1	1
PABPC1	5.49184e-05	0.158663	0.530508	0.186379	1	1
TESK2	0.000446479	0.000399073	-0.352923	-0.353099	1	1
CFAP20	8.49719e-08	0.060732	0.716725	0.237496	0.00166392	1
CSNK2A2	0.00448749	0.0585091	0.346138	0.239825	1	1
PTPN21	4.00042e-13	0.0442368	-0.845849	0.227923	7.83363e-09	1
EIF2B3	0.384593	0.0679342	0.127206	-0.272782	1	1
CAMK2A	0.932254	0.000291453	-0.00866335	0.345448	1	1
TCOF1	3.59703e-10	0.000173119	0.818365	0.465382	7.0437e-06	1
CDC42	0.588533	0.872574	-0.0540626	-0.0172882	1	1
OSBPL3	0.00452802	0.00334801	0.289328	0.354874	1	1
EPHA8	1.86532e-05	6.69707e-05	-0.231381	-0.229918	0.365268	1
SLC12A3	0.00209557	0.00693993	0.885992	0.776214	1	1
RAD18	0.614203	0.000320656	0.0641807	-0.442645	1	1
ATP2B1	0.965734	0.330569	-0.00534482	0.122238	1	1
TRPM5	0.26433	0.589819	0.209852	0.10235	1	1
NCK2	0.417992	0.000882894	0.0859953	0.364237	1	1
MAP4K4	0.167349	3.11264e-10	0.133609	0.683823	1	6.08771e-06
MGAT4A	0.912677	0.00983547	-0.0139107	-0.320169	1	1
RPL31	4.8675e-05	0.877569	-0.58471	0.0214981	0.953155	1
WDR1	0.000201952	0.00468434	0.47938	0.351035	1	1
SNX13	1.26078e-07	3.88655e-07	-0.693052	-0.618091	0.00246887	0.00760132
MS4A12	0.31739	0.240795	-0.000577344	-0.0582461	1	1
ARHGAP10	0.156993	3.9951e-11	0.143488	0.7311	1	7.81363e-07
RPS6KA2	4.92004e-06	8.55009e-07	-0.500126	0.548097	0.0963443	0.0167223
ING3	0.17573	0.758548	-0.159197	0.0380643	1	1
VASH1	0.118518	0.0383577	-0.151939	0.257588	1	1
LMCD1	0.728277	0.281919	0.0346046	0.134788	1	1
BUD23	0.000364244	0.383163	0.444957	-0.110003	1	1
SEL1L	6.55825e-06	0.00678214	-0.538337	-0.350215	0.128424	1
TRIP13	1.39507e-22	0.978114	1.32383	-0.00277658	2.73182e-18	1
ATP6AP1	0.0728938	3.56752e-05	0.176513	-0.470808	1	0.697735
TCF3	1.73144e-08	8.09697e-12	0.56368	0.798312	0.000339051	1.58361e-07
TRIB2	0.0275242	1.05606e-05	0.298096	0.570301	1	0.206543
DAZAP1	3.51245e-09	0.0262629	0.589377	0.233928	6.87808e-05	1
MBD3	0.756993	0.0313943	0.032185	0.217327	1	1
PRLH	0.951852	0.000897056	0.00523128	-0.282679	1	1
HLTF	0.629495	1.91872e-05	0.0589144	-0.523918	1	0.375263
FAM50A	1.73055e-09	0.301817	0.721382	0.130965	3.38876e-05	1
FAM3A	0.00232799	0.00607642	0.303977	0.255382	1	1
CPSF1	0.000840023	0.235652	0.326947	0.151137	1	1
MYO3B	6.1327e-08	0.000326219	-0.309468	-0.211462	0.0012009	1
CYBRD1	2.52117e-33	2.01992e-05	-1.05786	-0.406307	4.93696e-29	0.395056
CDH19	0.0191903	0.76196	-0.270189	0.033912	1	1
PDCD2	7.2184e-05	0.000193929	0.552754	0.4745	1	1
SLC6A15	0.677507	0.527672	0.0635923	0.100974	1	1
RDH11	0.802692	0.0151141	-0.0321813	-0.299713	1	1
PRKACA	0.128699	0.503616	-0.188515	-0.0861325	1	1
ADGRL1	3.05458e-05	0.00011724	-0.548318	-0.520289	0.598148	1
SPP2	0.827096	0.634442	-0.0212416	0.0461737	1	1
ACTN1	0.997919	7.49555e-08	-0.000253795	0.629223	1	0.00146598
ZFYVE26	0.00187253	0.755355	-0.369678	-0.0381714	1	1
RPS6KA6	3.01308e-20	3.58968e-20	-0.889023	-1.06617	5.90022e-16	7.0207e-16
EPN2	0.00028579	0.00127352	-0.48112	-0.415741	1	1
PTPN18	0.0183537	0.00341886	-0.24927	-0.331341	1	1
LIMS2	0.00986122	5.34067e-14	-0.258433	0.691229	1	1.04453e-09
ASIC4	0.00228593	0.00743222	0.632991	0.556466	1	1
SPEG	0.277048	0.139503	-0.11306	0.169813	1	1
LNX1	0.0390523	0.00830628	-0.320925	-0.418876	1	1
ALDH3A2	3.14184e-08	1.17819e-10	-0.55925	-0.724079	0.000615236	2.3043e-06
TFRC	2.3725e-08	0.00843665	0.566627	0.315112	0.000464584	1
SREBF1	0.0171603	0.032915	-0.252254	-0.239925	1	1
TRPC5	0.409774	0.0614863	-0.00460062	-0.0929029	1	1
AFF4	1.85062e-09	2.12803e-09	-0.804159	-0.752836	3.62389e-05	4.16199e-05
UBE2D1	0.00608609	0.0417855	0.346673	0.242738	1	1
MPP5	1.04388e-07	0.000676532	-0.685991	-0.42143	0.00204413	1
RHOBTB1	0.00812367	0.750034	-0.330216	-0.0406833	1	1
SMC1A	3.38947e-05	0.954929	0.595595	0.00741935	0.663726	1
HSD17B10	7.59315e-08	0.408469	0.678815	0.100382	0.00148689	1
MARK2	0.00165685	0.0996017	0.312782	0.206723	1	1
HMMR	2.53879e-41	0.0167539	1.16595	-0.194133	4.97146e-37	1
CHFR	2.57555e-13	2.14684e-06	0.745015	0.569612	5.04345e-09	0.0419879
TRHDE	2.44141e-20	0.38296	-0.53556	-0.0413482	4.78077e-16	1
P4HA2	1.06787e-08	2.21648e-06	0.724849	0.615432	0.00020911	0.04335
FCGR2B	0.000389713	0.00920728	0.361931	0.315873	1	1
NFATC3	0.0272112	0.0383219	0.291723	0.259579	1	1
TRNT1	0.0259731	1.02031e-06	-0.272295	-0.590874	1	0.0199552
ACADVL	1.5614e-07	0.000612307	-0.541073	-0.334664	0.00305752	1
STK10	2.41313e-05	3.44428e-05	0.630937	0.624811	0.472539	0.673632
FBXW11	3.78291e-06	1.26594e-08	-0.574607	-0.763099	0.0740769	0.000247593
ACAP1	7.69329e-07	4.23348e-06	0.766947	0.716362	0.015065	0.0827984
CRMP1	0.155256	0.695281	-0.142909	0.0362589	1	1
EVC	0.0014392	0.000326341	-0.369272	0.441112	1	1
DERL2	0.511973	0.182916	-0.0683599	-0.155647	1	1
SIDT1	0.170205	0.749714	-0.160415	-0.0409688	1	1
NDE1	0.0114443	0.921318	0.267093	0.0109745	1	1
MRVI1	0.00679219	1.63014e-09	-0.261246	0.629606	1	3.18823e-05
TMEM38A	0.513337	0.574925	0.0786147	-0.0724405	1	1
AP1M1	0.00275455	0.000636944	0.313263	0.392912	1	1
PVR	7.68313e-08	0.000358548	0.725609	0.464651	0.00150451	1
XRCC1	0.0245885	0.0816743	-0.262803	-0.219202	1	1
SCARB1	0.0854038	0.000133407	-0.21998	-0.491926	1	1
CYP2W1	0.17155	0.139426	0.314798	0.339473	1	1
MCM2	7.92625e-18	0.988278	1.14455	0.0016229	1.55212e-13	1
MOV10L1	0.131355	0.000748167	-0.0878617	-0.225215	1	1
PANX2	0.000128938	0.340072	0.515904	-0.12993	1	1
SELENOO	0.350462	0.508046	0.0959166	0.0629006	1	1
TP63	7.96424e-23	0.000561065	-0.89605	0.216998	1.55956e-18	1
ALPK1	6.7884e-10	0.421408	-0.602061	-0.0972772	1.32931e-05	1
LLGL2	1.05966e-06	0.927245	0.475511	0.011162	0.0207503	1
PDE8A	0.00433549	0.0762623	-0.455848	-0.283108	1	1
CLCN4	0.000139597	3.97405e-06	-0.391235	0.525837	1	0.0777244
NLE1	0.150811	0.401347	-0.17879	-0.1052	1	1
SDHA	0.000212428	0.00235631	0.498383	0.379124	1	1
SMARCE1	8.10689e-05	9.22373e-07	-0.561339	-0.630831	1	0.0180398
FNDC8	0.131658	0.0563417	-0.121531	-0.160884	1	1
GSDMB	1.09648e-05	0.00284566	0.845196	0.561155	0.214713	1
KDM5A	0.0465398	0.0689968	-0.234721	-0.231969	1	1
ADAM11	0.478408	0.124218	0.068598	-0.159047	1	1
PPP2R3A	0.0685571	0.598727	-0.226981	0.0658686	1	1
FERMT2	0.00253384	2.09369e-06	-0.284175	0.496286	1	0.0409483
ABCB11	0.25328	0.832226	-0.0729183	-0.0145112	1	1
DHRS9	0.206454	0.008331	0.133536	0.297951	1	1
CD5L	0.883485	0.634381	0.00779659	-0.0308271	1	1
PTGS2	7.14903e-11	0.0639274	-0.561091	0.131317	1.39992e-06	1
IGF2BP2	0.258507	1.83722e-06	0.117145	0.536011	1	0.0359323
MAP3K13	0.536399	0.0141736	-0.0816576	-0.306979	1	1
ST6GAL1	6.68291e-05	2.93371e-08	0.463365	0.72368	1	0.000573775
TBX21	1.34604e-07	7.59617e-06	0.935824	0.786505	0.00263581	0.148566
FRY	2.96736e-44	6.09897e-18	-1.28481	-0.950652	5.81069e-40	1.19284e-13
PICALM	0.909905	0.0226013	-0.0110556	0.287587	1	1
NSF	0.565692	2.79868e-08	-0.0684095	-0.685235	1	0.000547366
GLI2	2.48457e-10	2.12187e-08	-0.610582	0.442513	4.86528e-06	0.000414996
CLASP1	0.0412122	0.594644	-0.252898	0.0684756	1	1
MRPS34	0.00588029	0.0311734	0.241326	-0.193905	1	1
NOTCH3	0.257665	2.65635e-08	-0.110985	0.573395	1	0.000519529
CLNS1A	0.157229	0.0484872	0.170845	-0.269566	1	1
PPP2R2C	0.0806727	0.318011	0.17201	-0.107979	1	1
TEAD2	3.44253e-05	7.50211e-12	0.378173	0.735617	0.674117	1.46726e-07
EED	0.0443565	0.336528	0.29182	0.140671	1	1
CDHR2	0.0527013	0.545626	0.167358	-0.0602838	1	1
SNCB	0.14924	0.565583	0.157203	0.0648414	1	1
TSG101	2.94232e-09	5.93506e-20	-0.551058	-1.16382	5.76165e-05	1.16078e-15
NCBP3	0.015328	0.226839	-0.303299	-0.148541	1	1
ATP2A3	0.00978578	0.273829	0.24747	0.123158	1	1
CA12	7.81545e-16	5.22148e-30	-1.25747	-1.45637	1.53042e-11	1.02122e-25
MGLL	0.420955	0.106641	-0.082251	0.158671	1	1
NTN4	5.5441e-19	0.0239967	-1.16452	-0.24581	1.08564e-14	1
BCS1L	0.141295	0.772248	0.185662	-0.0360858	1	1
NUAK1	0.0499952	0.00444398	-0.245327	0.333143	1	1
DPP8	1.32673e-09	7.23601e-09	-0.809091	-0.694443	2.598e-05	0.000141522
SLC24A1	1.29993e-15	1.34435e-10	-1.14589	-0.800986	2.54552e-11	2.62929e-06
ZNF532	0.00775011	0.00372306	-0.310214	0.369753	1	1
SCARF1	0.556902	0.000251971	-0.063657	0.366326	1	1
LMAN1	0.000105346	3.77444e-09	-0.381068	-0.62783	1	7.38206e-05
HACD3	9.95253e-05	8.24364e-14	-0.539291	-0.90437	1	1.61229e-09
IPCEF1	0.00294364	0.00309166	0.438144	0.441662	1	1
ZZEF1	2.1967e-12	0.0586985	-0.68675	-0.23043	4.30159e-08	1
NOX3	0.358985	0.421225	0.182773	0.148841	1	1
ENO1	1.07985e-15	2.83326e-14	1.26679	1.04029	2.11456e-11	5.5413e-10
SLC12A1	0.000988431	0.00109371	0.873108	0.867687	1	1
MYDGF	1.17848e-05	0.661929	0.42305	-0.0443878	0.23077	1
ANO8	0.718259	0.764987	0.0452661	-0.0357798	1	1
TUBE1	0.0104499	0.658916	-0.311616	0.0498742	1	1
ARHGEF10L	3.67064e-05	0.199056	-0.414034	-0.117499	0.718786	1
TXK	0.000100459	0.000731545	0.668041	0.580632	1	1
WSCD2	0.359943	0.663795	-0.0804832	-0.0384021	1	1
KCNQ2	0.460555	0.000577294	0.0222672	-0.180582	1	1
TACR2	0.208183	0.874291	0.128644	-0.0161651	1	1
ACTR6	0.128367	6.33085e-07	-0.212813	-0.749689	1	0.0123819
TIPIN	0.46351	2.54544e-05	0.0839419	-0.504764	1	0.497837
SRI	0.000316536	0.000192273	-0.352298	-0.374081	1	1
EIF4G3	4.40152e-08	0.000228301	-0.527469	-0.384552	0.000861905	1
NUP37	0.0472347	2.63303e-05	0.247558	-0.493153	1	0.514968
SEMA3A	0.96314	0.0541329	0.00475309	0.226081	1	1
GTSE1	1.57093e-30	0.00459882	1.6296	0.288117	3.0762e-26	1
SEMA3C	1.43778e-05	0.863547	-0.412607	0.0189349	0.281545	1
TTC38	2.14733e-10	0.104872	-0.620997	-0.19918	4.2049e-06	1
ACAT1	0.0025468	0.000553911	-0.361477	-0.442863	1	1
GRAMD4	0.0075298	0.447174	0.27008	0.0923482	1	1
CELSR1	8.09705e-35	8.49353e-19	-1.23884	-1.08472	1.58556e-30	1.66116e-14
WNT8B	0.0140193	0.0998164	0.396213	0.267905	1	1
ZNF638	7.63131e-10	1.73422e-07	-0.646534	-0.601928	1.49436e-05	0.00339178
SLC25A40	7.7953e-05	3.05316e-12	-0.483845	-0.826194	1	5.97137e-08
TIMM21	0.110284	0.000271649	-0.200719	-0.464688	1	1
ADD2	6.73049e-09	0.803174	-0.510663	-0.0210008	0.000131796	1
FGF4	0.132728	0.344574	0.350038	0.222018	1	1
RASAL2	0.00615448	0.0467901	-0.276914	0.1881	1	1
VPS9D1	0.0110626	0.0390159	0.258416	0.250336	1	1
ZNF37A	8.24714e-17	9.51506e-15	-0.854459	-0.83678	1.61495e-12	1.86095e-10
MARK3	0.768606	0.367659	0.0358501	-0.111192	1	1
SLC25A3	5.68631e-08	0.2781	0.71012	0.137688	0.00111349	1
FNDC3B	0.0125093	2.3793e-07	0.282564	0.665112	1	0.00465344
FOSL2	1.70268e-06	0.395973	-0.488428	-0.0789222	0.0333418	1
CACNG5	0.203815	0.556236	0.177997	0.0915833	1	1
CACNG4	0.267665	0.0115011	-0.145059	-0.329093	1	1
FRYL	0.000161095	0.00188992	-0.449788	-0.393252	1	1
TMEM131	0.126106	0.0707368	0.199905	0.236835	1	1
FSCN1	0.0122884	8.53195e-11	0.256273	0.730597	1	1.66868e-06
ACTB	1.01493e-26	1.44896e-22	1.08059	1.15965	1.98743e-22	2.83388e-18
MOCOS	4.30437e-10	5.78758e-14	-0.599796	-0.873673	8.42881e-06	1.13193e-09
PLD1	0.0932793	0.000103977	-0.165502	0.446471	1	1
ATP12A	0.842183	0.188025	-0.0102544	-0.0765925	1	1
WDR62	2.14276e-19	0.804604	1.16388	-0.0268802	4.19596e-15	1
DLG1	0.000317557	0.00107768	-0.437477	-0.419901	1	1
RAB7A	0.249023	0.118647	0.156921	-0.192398	1	1
BCAP29	0.407894	0.113907	-0.0850053	-0.188823	1	1
SEC31B	0.209089	0.35893	-0.13642	-0.0981758	1	1
SART3	0.949346	0.0982522	-0.00777476	-0.214836	1	1
ARHGAP15	0.00215362	0.000431463	0.428965	0.444666	1	1
TUBA3D	6.90959e-13	6.57889e-13	-0.511866	-0.529627	1.35304e-08	1.2867e-08
PAX2	0.0740182	0.00510418	-0.153127	-0.253408	1	1
EXOSC7	0.341922	0.00127955	-0.119069	-0.409234	1	1
KIFAP3	0.0291237	0.00467102	-0.220222	-0.347103	1	1
MKRN2	0.205921	0.139042	-0.189477	-0.225342	1	1
MCM6	9.00866e-22	0.0120659	1.37648	0.282195	1.76408e-17	1
REXO2	0.554018	0.0032436	0.0694804	0.372195	1	1
RBM7	0.00693046	0.213489	-0.271206	0.121637	1	1
RBMS2	0.00123198	0.000133444	-0.320521	0.413276	1	1
BAZ2A	0.334419	0.0261373	-0.113676	-0.274672	1	1
PTPN23	0.127702	0.884317	-0.153718	-0.0177922	1	1
MLH1	0.0544851	1.07692e-08	-0.242837	-0.702096	1	0.000210623
UNG	8.95357e-07	0.0935618	0.641626	-0.207761	0.0175329	1
FMO4	0.00145589	0.590988	-0.377594	0.0640005	1	1
KLHL20	8.29101e-05	0.229413	-0.400306	-0.112497	1	1
RGS11	2.72717e-05	2.95296e-08	-0.408924	-0.654892	0.534035	0.00057754
SLC46A1	1.91397e-08	7.24717e-10	-0.688671	-0.793236	0.000374794	1.4174e-05
PLXNA2	3.86309e-08	0.18668	-0.520056	-0.118561	0.000756471	1
SPAG5	9.54993e-24	0.546385	1.38034	-0.0556324	1.87007e-19	1
ANKRD13A	0.376794	0.0420226	0.106942	0.247477	1	1
TPD52	0.629113	1.80253e-10	-0.0474192	-0.725932	1	3.52538e-06
ACACB	1.05361e-15	0.0131211	-0.788334	-0.211658	2.06317e-11	1
TRAF4	0.00134869	0.289306	0.525134	0.171556	1	1
PAG1	5.68088e-07	0.000145721	0.695494	0.482237	0.0111243	1
GPATCH1	0.00393959	0.00248752	-0.380747	-0.365571	1	1
ICAM3	3.00936e-05	0.000235569	0.527781	0.458369	0.589293	1
NT5C2	8.1226e-05	9.11745e-05	0.572477	0.512591	1	1
MCAM	0.000849844	0.00805951	-0.301155	0.266452	1	1
GPC4	0.223762	0.0690499	-0.120265	0.188612	1	1
MBNL3	0.630568	0.000233211	0.0482114	0.441178	1	1
CAMSAP3	0.899094	0.267812	-0.0131405	-0.129974	1	1
RAP1GAP	0.348714	0.131847	0.123746	0.186971	1	1
XAB2	0.0370257	0.367271	-0.210423	-0.0858718	1	1
ARHGEF1	0.0413892	0.0072931	0.245085	0.33206	1	1
STXBP2	0.337874	6.70414e-06	-0.0987199	-0.508299	1	0.13112
MAP2K7	0.0372867	0.617467	-0.212055	-0.0512167	1	1
NMRK2	0.000513059	0.25233	-0.0696836	-0.0509521	1	1
DGKD	0.0386348	0.335094	-0.249794	0.11927	1	1
CTTNBP2	0.00390231	0.234771	-0.373617	0.146319	1	1
ACTL6B	0.179557	0.000494759	-0.0863832	-0.251928	1	1
RARB	3.52412e-06	0.028625	-0.390503	0.183571	0.0690094	1
TOP2B	0.00207763	0.00504609	-0.439467	-0.353249	1	1
TM9SF3	0.948871	0.631595	0.0103479	-0.0781974	1	1
NFKB2	1.85433e-11	1.43347e-12	0.88714	0.872946	3.63115e-07	2.80357e-08
UBE2T	1.40904e-62	0.856204	1.39164	0.0155849	2.75918e-58	1
PPP1R12B	2.82298e-16	0.190357	-0.743577	0.110376	5.52795e-12	1
DNAJC10	0.0341167	0.146037	0.214601	-0.170948	1	1
GTF3C1	0.000532757	0.681861	0.353992	0.0483745	1	1
IL4R	0.00479985	1.91242e-08	0.280374	0.678564	1	0.000374032
USP33	4.15559e-18	5.59024e-11	-0.881985	-0.794277	8.13748e-14	1.09334e-06
PAK3	6.53076e-15	0.00100628	-0.641902	0.216302	1.27885e-10	1
CAPN6	7.34928e-12	0.0471538	-0.716576	0.184017	1.43914e-07	1
DCX	0.00052442	0.00148956	-0.25722	-0.250445	1	1
SNRPA	0.000147589	0.858518	0.378512	-0.0213915	1	1
SPAG6	1.23595e-14	1.98314e-08	-0.521599	-0.370495	2.42024e-10	0.000387863
EXOSC5	0.909327	0.237158	0.0115565	-0.143159	1	1
DYNC1I2	7.83421e-09	0.000284812	-0.578724	-0.364451	0.000153409	1
APBB1IP	4.93399e-06	0.00257791	0.463293	0.36745	0.0966173	1
LRCH4	0.00431059	0.0152585	0.28805	0.244655	1	1
FAM76B	0.242629	0.696863	-0.118716	-0.0473285	1	1
SIRT6	0.0353413	0.0509987	0.216791	0.182698	1	1
TYR	1.07222e-05	0.0612053	-0.0949175	-0.0348977	0.209961	1
POLD3	0.0666405	0.215737	0.20666	-0.143826	1	1
ACTN2	0.00518853	0.453488	0.421512	0.116637	1	1
CAPZB	2.95082e-08	2.11379e-11	0.545882	0.757226	0.00057783	4.13416e-07
GPR137B	7.69299e-06	0.000554954	0.538132	0.449782	0.150644	1
NAALAD2	2.32509e-29	0.406648	-0.794189	0.0438958	4.553e-25	1
JADE1	6.78278e-12	0.00145174	-0.695417	-0.378216	1.3282e-07	1
SLC25A43	0.00269125	0.893507	0.366697	0.0181641	1	1
UBE2A	8.71998e-07	0.0999367	0.482854	-0.187132	0.0170755	1
FGFR1	0.571109	0.0144311	-0.0708212	0.332385	1	1
FKBP6	0.480443	0.856494	0.0470704	-0.0138048	1	1
SMC1B	6.7137e-06	0.0176387	0.972725	0.499497	0.131468	1
FBLN1	1.08814e-06	1.94821e-07	-0.450491	0.547483	0.021308	0.00381031
ITGA8	5.27662e-16	0.389586	-0.739003	0.0671123	1.03327e-11	1
CST7	3.90387e-07	4.58744e-12	0.76324	0.876306	0.00764455	8.97211e-08
MAP2	0.00263189	0.731119	-0.381458	0.042295	1	1
PIAS2	3.39861e-10	2.1922e-11	-0.621894	-0.838375	6.65515e-06	4.28751e-07
AMPH	1.29811e-05	0.562377	-0.418014	-0.0522978	0.254195	1
ARAF	0.30151	0.825098	0.105557	0.0267206	1	1
MCCC1	0.0400947	0.655866	0.293056	0.0636174	1	1
LAMP3	1.69619e-09	4.3059e-08	0.962869	0.86889	3.32148e-05	0.000842148
FAP	0.974069	3.03066e-08	0.00269736	0.515863	1	0.000592736
NEBL	1.24176e-05	7.62759e-08	-0.70609	-0.902482	0.243161	0.0014918
ACER3	0.0020903	0.475335	0.376987	-0.092588	1	1
UBE2K	0.379056	4.26033e-08	-0.105553	-0.621479	1	0.000833235
PIK3C3	1.03481e-06	8.81999e-07	-0.508375	-0.574618	0.0202636	0.0172501
N4BP2	1.19646e-06	4.13062e-10	-0.481362	-0.688873	0.0234291	8.07867e-06
TIGAR	4.19785e-07	0.0153407	0.676492	0.292411	0.00822023	1
TULP3	0.370837	0.227414	0.143084	0.196556	1	1
SYNJ2	0.00490038	0.000374779	-0.277818	-0.449509	1	1
ADCY2	0.0782144	5.50452e-07	0.233831	0.606723	1	0.0107657
PPP2R5C	0.426969	0.918802	0.1159	0.0151019	1	1
RBFOX1	0.579169	0.334816	-0.0519095	-0.0851245	1	1
GNB1	0.0451044	0.713376	0.268017	0.0511228	1	1
HOXA9	2.81168e-06	0.22518	-0.409644	0.102534	0.0550582	1
EDN1	0.000288563	1.9878e-07	-0.328646	0.480447	1	0.00388773
MLLT10	0.0674346	0.00819941	-0.220146	-0.31011	1	1
ZCWPW1	5.33615e-09	0.000138595	-0.790203	-0.476015	0.000104492	1
ADCYAP1R1	1.88963e-17	0.0401978	-0.761139	0.151529	3.70028e-13	1
FGF20	1.0869e-10	1.37423e-05	-0.50387	-0.332181	2.12837e-06	0.268773
P2RY10	3.93176e-05	8.45293e-05	0.575836	0.49847	0.769918	1
ITM2A	6.34514e-09	0.000314948	-0.57483	0.401396	0.000124251	1
NRDC	8.92846e-05	0.866843	0.587145	0.0244958	1	1
VDAC3	0.0743299	3.8363e-06	0.184322	-0.518457	1	0.0750304
PCM1	3.3873e-35	2.53151e-22	-1.20094	-1.05686	6.63302e-31	4.95113e-18
TNRC6C	7.31728e-10	5.41685e-05	-0.75529	-0.478206	1.43287e-05	1
CBFA2T2	5.56348e-05	0.000192353	-0.411261	-0.450909	1	1
BRINP1	0.00660548	0.0176378	-0.282273	0.253414	1	1
ITCH	0.30533	0.00113009	-0.119971	-0.40358	1	1
PKD2L2	0.00929775	0.0122927	-0.165832	-0.164581	1	1
TP53INP2	0.039418	0.007283	0.343026	0.455792	1	1
SDF4	0.508916	0.00364463	0.0656176	0.278153	1	1
MYH7B	0.000358273	0.0121795	-0.290729	-0.207906	1	1
BPIFB2	0.025882	0.0566424	0.281128	0.233695	1	1
TP73	0.103027	0.0134675	0.202122	-0.324313	1	1
TOLLIP	0.0104239	0.239126	-0.257029	-0.112348	1	1
UBE2D4	0.00184589	0.319454	-0.353753	-0.129579	1	1
CLUL1	1.83954e-22	1.00808e-10	-1.00572	-0.653435	3.60218e-18	1.97161e-06
RUNX1T1	5.64361e-13	9.21523e-10	-0.64422	0.468712	1.10513e-08	1.80231e-05
CDH17	5.29575e-12	0.220992	-0.394892	0.0690702	1.03701e-07	1
THOC1	0.000122148	3.33399e-09	-0.401088	-0.673461	1	6.52063e-05
FKBP7	0.0563513	6.57371e-06	-0.214684	0.528264	1	0.128569
OSBPL6	0.42554	0.92732	-0.0821831	0.00931798	1	1
SLC1A3	3.43731e-08	4.24682e-05	0.710696	0.476695	0.000673095	0.830593
XRCC5	0.627473	0.0342043	-0.06367	-0.26052	1	1
LXN	0.742479	0.128463	0.0408943	0.195781	1	1
SP140	4.69256e-10	3.77883e-07	0.982423	0.648201	9.18897e-06	0.00739063
MKNK1	0.00386845	0.0050165	0.347366	0.357638	1	1
TNS1	2.38611e-14	0.00026159	-0.724145	0.338931	4.67249e-10	1
REXO1	0.157264	0.0298301	0.146192	0.2555	1	1
SAR1A	0.000105453	0.0734577	0.403386	0.20722	1	1
CDC14A	0.000651124	0.017902	-0.352553	-0.228833	1	1
RAPGEF3	1.82654e-17	0.0067606	-0.87732	-0.238286	3.57674e-13	1
CEACAM1	0.764661	0.436127	-0.0343617	0.0977108	1	1
SENP1	0.330457	0.00094785	-0.113723	-0.423699	1	1
DUSP13	0.222531	0.078952	0.166197	-0.263421	1	1
CIC	0.000542922	0.168074	-0.347602	0.138791	1	1
LIPE	7.36409e-10	0.726857	-0.592409	-0.0304297	1.44204e-05	1
FDFT1	0.294409	0.0105278	-0.137248	-0.328718	1	1
PAFAH1B3	0.000255641	0.14226	0.368265	-0.166939	1	1
OPHN1	3.46088e-15	3.52405e-05	-0.757647	-0.477911	6.77709e-11	0.689233
AFM	0.854622	0.0523601	-0.00329214	-0.086907	1	1
KIF22	3.05895e-08	0.144884	0.542443	-0.163291	0.000599003	1
SCGN	0.649963	0.47506	0.0469653	0.0840239	1	1
CARMIL1	0.0546516	5.06078e-05	0.244209	0.524551	1	0.989787
PGM1	0.411649	0.0078741	0.130807	0.437274	1	1
DDX1	0.191451	0.000170201	-0.170298	-0.462411	1	1
DNM2	6.55251e-07	0.00162258	0.649599	0.386126	0.0128311	1
EPB41L2	9.20568e-06	0.00201406	-0.426797	0.345198	0.180266	1
RIMS1	0.0289766	0.625345	0.260963	-0.0660694	1	1
MOXD1	0.245682	1.47473e-09	0.11727	0.636042	1	2.88427e-05
STX7	0.00141812	1.52841e-05	0.39914	0.553464	1	0.298926
RABL2B	5.38858e-06	0.00109405	-0.458826	-0.401431	0.105519	1
KEAP1	2.13508e-05	1.24597e-05	-0.426717	-0.463847	0.418092	0.243686
DDX43	0.0408272	0.00366729	0.262363	0.35675	1	1
PTPRH	0.0142329	0.016177	0.412138	0.410542	1	1
DCT	1.84844e-40	0.0874174	-0.33557	-0.0264105	3.61962e-36	1
SLC35C2	0.000541801	0.0100364	0.358792	0.302381	1	1
CRYBG3	0.000268384	1.67965e-06	-0.363597	0.48074	1	0.0328506
EPHA6	0.868425	0.0107838	0.0203404	-0.330933	1	1
SCTR	0.836757	0.846431	-0.0244216	0.0220531	1	1
RFX3	1.49374e-10	0.141742	-0.673346	-0.154587	2.92505e-06	1
RIF1	0.119415	0.0161411	-0.160331	-0.286613	1	1
RAB21	0.113647	0.000129479	-0.21583	-0.486368	1	1
SLC4A4	8.90998e-09	0.0182981	-0.336133	-0.13599	0.000174475	1
SMARCA2	1.8595e-14	0.00102917	-1.00622	-0.423883	3.64128e-10	1
RDH8	0.661862	0.376946	0.0589762	0.108269	1	1
SESN1	5.37413e-09	0.153344	-0.823101	-0.168594	0.000105236	1
MID2	0.00192966	0.00978958	-0.378551	-0.338432	1	1
PIH1D3	0.0215149	2.27594e-06	-0.0818148	-0.216172	1	0.0445129
COL5A3	0.894896	0.00637444	-0.0137116	0.311349	1	1
SRCAP	6.88596e-05	0.0815362	-0.409397	-0.168245	1	1
PUM3	0.036653	0.055719	0.258938	0.245618	1	1
CPB2	0.520192	0.606985	0.0559693	0.0462034	1	1
CHRNA3	0.531239	0.0228192	-0.044148	0.182248	1	1
KCNN2	0.0266675	0.11305	0.190993	-0.142584	1	1
CNOT4	0.00061194	0.0117561	-0.45223	-0.304379	1	1
PSEN1	0.000142203	0.00101712	-0.375003	-0.418092	1	1
CPOX	0.0638546	0.726541	0.259	-0.0449939	1	1
CLDND1	0.275283	0.093972	-0.131553	-0.198664	1	1
MOK	2.46989e-14	2.26689e-05	-0.781097	-0.496212	4.83654e-10	0.443358
HSP90AA1	2.46465e-07	0.380708	0.6586	-0.103733	0.00482628	1
RBL1	7.81471e-12	0.0365942	0.84294	-0.244198	1.53028e-07	1
DLGAP4	8.99157e-06	8.55187e-05	0.545257	0.503922	0.176073	1
IGSF9B	0.00125503	0.000349611	-0.321009	-0.356071	1	1
CFHR2	0.364352	0.312841	0.373879	0.415813	1	1
NDC80	2.52993e-46	0.00598279	1.16953	-0.237356	4.95412e-42	1
AP4E1	0.000902757	2.85893e-10	-0.31881	-0.789488	1	5.59149e-06
RSBN1	1.28424e-17	2.35825e-07	-0.878573	-0.54035	2.51479e-13	0.00461227
MAGI3	1.34873e-11	0.000495167	-0.670183	-0.357209	2.64108e-07	1
CXCL2	1.23297e-10	0.0169564	-0.58011	0.194779	2.41441e-06	1
AFP	0.0320969	0.648608	-0.222474	-0.0454152	1	1
COL4A4	2.88897e-05	2.13675e-06	0.807951	0.935034	0.565717	0.0417905
TCF7	0.578098	0.00029726	0.0735072	0.436289	1	1
OSTM1	0.196819	0.389895	0.166115	0.105951	1	1
CDH7	1.09693e-12	1.39357e-22	-0.27764	-0.485468	2.14801e-08	2.72553e-18
IMPG2	0.0713588	0.197051	-0.151241	-0.111851	1	1
PCNP	8.30349e-08	4.11578e-08	-0.562345	-0.632038	0.00162599	0.000804964
EXD2	4.33725e-13	2.03582e-10	-0.721384	-0.797068	8.49319e-09	3.98166e-06
ARG2	0.936812	0.364656	0.00983212	-0.114126	1	1
MEF2C	1.88856e-09	0.978842	-0.603421	-0.00296174	3.69818e-05	1
PTPRC	5.12199e-06	5.89164e-05	0.631087	0.504352	0.100299	1
CACNA1S	0.132596	0.30664	0.0131727	-0.0514936	1	1
PKP1	0.202213	1.56953e-08	0.159003	0.7749	1	0.000306968
UBA5	0.00212035	2.55769e-07	-0.298552	-0.599651	1	0.00500233
STK17B	3.17377e-06	1.95595e-08	0.471833	0.679575	0.0621487	0.000382545
CDC14B	1.4281e-07	3.67953e-06	-0.492798	0.482039	0.0027965	0.0719642
ZNF510	1.39752e-09	0.000369865	-0.817451	-0.422374	2.73662e-05	1
LRP2	9.40261e-26	1.64324e-13	-1.05785	-0.647685	1.84122e-21	3.21384e-09
ZNF506	2.24159e-06	0.0599945	-0.600086	-0.244236	0.0438949	1
JMJD4	0.0201849	0.457661	0.23833	0.0882844	1	1
DUSP12	0.828368	0.00141534	-0.0222966	-0.369242	1	1
AACS	0.914039	0.167684	-0.0136079	-0.157429	1	1
KIAA0141	6.68441e-10	8.0806e-06	-0.863722	-0.546367	1.30894e-05	0.15804
SLC13A1	0.441135	0.449114	0.279526	0.274889	1	1
CADPS2	0.222126	0.00974314	-0.132285	0.294335	1	1
PCDHB4	3.0293e-13	0.751914	-0.652736	-0.0256687	5.93198e-09	1
PCDHA6	0.00620618	0.484041	-0.233816	-0.0609512	1	1
PCDHGA2	0.136968	0.0048258	-0.179146	0.339522	1	1
HSPB11	0.245972	0.0402367	0.180755	-0.326098	1	1
PHLPP1	8.4672e-40	1.59379e-16	-1.24573	-1.0234	1.65805e-35	3.11714e-12
ATP8B1	3.32727e-12	1.21843e-15	-0.931617	-0.986493	6.51546e-08	2.38301e-11
IL12RB2	2.89647e-09	3.0445e-08	1.03891	0.964733	5.67188e-05	0.000595443
SMARCD3	2.46649e-09	4.99142e-06	-0.738461	-0.556989	4.82989e-05	0.0976222
WDR70	0.000779545	0.00377931	-0.395428	-0.379792	1	1
FYB1	3.99247e-09	3.24551e-05	0.777801	0.51105	7.81805e-05	0.634757
MPP4	0.814797	0.455686	0.0167792	0.0502473	1	1
STRADB	0.00362316	3.46687e-06	-0.358601	-0.57283	1	0.0678051
BZW1	0.149017	0.000686563	-0.14909	-0.395012	1	1
PGR	9.84408e-33	1.37081e-15	-1.18806	-0.85044	1.92767e-28	2.68103e-11
C1QTNF3	0.801782	0.00128302	-0.0257169	0.371682	1	1
ME2	7.20703e-08	0.0275735	0.529633	-0.239294	0.00141128	1
C5orf22	0.0418297	8.60683e-10	-0.200427	-0.730886	1	1.68332e-05
CCNT2	8.13753e-07	0.00018902	-0.512928	-0.437014	0.0159349	1
FAM135A	0.0862076	0.83579	-0.165103	0.0229133	1	1
COL19A1	0.242242	0.571033	0.142256	0.072376	1	1
EPB41L3	0.011554	0.0947941	-0.246773	-0.16312	1	1
COBLL1	9.66327e-05	0.00455592	-0.390692	-0.293765	1	1
DLG3	0.0406007	0.39085	0.280374	-0.11806	1	1
KCNK2	1.93106e-11	0.00173299	-0.553813	-0.248755	3.7814e-07	1
SERTAD4	0.251244	0.177878	-0.108171	0.149967	1	1
TRAF5	1.23867e-07	2.13074e-10	-0.532582	-0.771067	0.00242556	4.1673e-06
MRPL22	0.400305	0.000106207	0.0955851	-0.462238	1	1
GEMIN5	0.0329475	1.34749e-05	-0.294446	-0.568072	1	0.263543
OPRK1	0.0661361	0.774932	0.143414	0.022972	1	1
NFE2L1	3.18205e-05	0.014747	-0.498493	-0.312213	0.623109	1
SEMA5B	0.309224	0.00391504	0.113948	0.342859	1	1
GSK3B	0.109689	0.000187386	-0.195898	-0.471002	1	1
ITGB5	0.135408	0.030328	-0.181321	0.280152	1	1
ERC1	0.00168958	0.604057	-0.384414	0.063243	1	1
XPO1	0.0744966	2.62867e-05	0.184497	-0.442528	1	0.514116
RNF13	0.00500574	7.81992e-05	-0.292753	-0.456279	1	1
TRPM3	2.55034e-07	0.482891	-0.372027	0.0444503	0.00499408	1
PALB2	0.156828	7.8249e-06	-0.144287	-0.520035	1	0.153039
DOPEY1	0.0650798	0.156291	-0.188999	0.164549	1	1
LYRM2	0.000547933	0.000215458	-0.354601	-0.444308	1	1
BCKDHB	6.54164e-09	0.329863	-0.583303	-0.113836	0.000128098	1
KAT6A	3.82891e-06	7.42976e-07	-0.548679	-0.609235	0.0749776	0.0145311
ZCCHC6	0.119142	0.627157	-0.199742	-0.0603741	1	1
ULK2	3.36319e-06	4.45507e-13	-0.619925	-0.953489	0.065858	8.71323e-09
GRHL2	0.555635	0.000369866	0.0721571	-0.414595	1	1
TNPO1	0.0186453	0.00245693	-0.300341	-0.361605	1	1
PLOD1	4.37326e-06	1.87551e-13	0.570598	0.937558	0.0856371	3.66813e-09
P2RX5	0.000246918	0.0185497	0.53148	0.315753	1	1
ITGAE	1.06885e-09	7.63267e-06	1.02986	0.726189	2.09303e-05	0.14928
DIS3	1.01014e-05	0.0404366	-0.530596	-0.257038	0.197806	1
PIBF1	4.90106e-16	0.00264409	-0.802972	-0.362173	9.59725e-12	1
TDRD3	5.44618e-05	0.00170083	-0.52448	-0.397962	1	1
NUFIP1	0.00195079	0.0144574	-0.42461	-0.313378	1	1
PDS5B	2.87359e-15	0.00518135	-0.769516	-0.345096	5.62706e-11	1
OXCT1	0.352474	0.196433	0.116467	0.174613	1	1
RRAGB	1.52894e-13	2.03485e-16	-1.10101	-1.08578	2.99396e-09	3.97976e-12
EPYC	8.49756e-07	0.000256727	0.527919	0.402368	0.0166399	1
CYLD	0.052676	0.360341	0.226468	0.112734	1	1
SLC27A5	0.0210654	0.000245541	-0.285147	-0.482762	1	1
ZNF324	0.0360804	0.750853	-0.219107	-0.0364142	1	1
ZNF671	3.53208e-05	0.311745	-0.405244	-0.12731	0.691652	1
ZNF416	6.9462e-05	0.00213964	-0.511926	-0.402022	1	1
ZNF586	0.0801066	0.00394168	-0.24329	-0.376008	1	1
ZNF446	9.48135e-05	0.000498349	-0.393125	-0.346622	1	1
ZNF264	0.222259	0.121407	-0.130401	-0.171766	1	1
RPS5	0.310345	0.515668	-0.0991264	0.0830923	1	1
FAT1	0.324915	3.16546e-16	0.0922375	0.927828	1	6.191e-12
YTHDC1	2.56586e-05	3.76264e-07	-0.539242	-0.594638	0.502446	0.00735896
CHMP2B	0.376357	0.00863891	-0.114205	-0.306788	1	1
SMAP2	0.103375	0.108651	0.251274	0.250937	1	1
PPIE	0.520311	0.122804	-0.0818496	0.204098	1	1
ZMPSTE24	0.23872	0.00049341	-0.159432	-0.424808	1	1
STARD7	0.371434	0.00372136	0.118371	-0.347982	1	1
NOA1	0.231851	0.30726	-0.180182	-0.156137	1	1
REST	0.236044	0.7427	-0.120627	-0.0313711	1	1
HAL	0.834916	0.000307226	0.0137076	-0.273605	1	1
SSH1	0.0670588	4.04746e-05	0.219709	0.516164	1	0.791602
GSTP1	0.000494829	3.86248e-19	0.441544	1.09603	1	7.55424e-15
APLP2	2.98448e-05	0.0649485	-0.505826	-0.229464	0.58442	1
FAM234B	1.27777e-13	7.04226e-20	-0.708177	-0.954049	2.50213e-09	1.37733e-15
SLCO1A2	0.000531381	0.374782	-0.221287	0.0492446	1	1
WBP11	0.25471	3.59297e-09	-0.114471	-0.674873	1	7.02713e-05
EIF3I	0.446074	0.768873	0.129869	0.0506891	1	1
NKAIN1	5.88619e-06	8.49123e-19	-0.459439	-1.00658	0.115263	1.66071e-14
COL16A1	3.782e-05	3.31374e-06	-0.466649	0.497923	0.740592	0.0648101
TXLNA	0.620654	0.0435964	0.0641554	0.255444	1	1
APOB	7.06662e-13	0.246671	-0.337915	-0.0470417	1.38378e-08	1
NCOA1	9.8127e-11	0.0292033	-0.80892	-0.276922	1.92152e-06	1
AGBL5	0.146845	0.0164563	-0.188214	-0.314506	1	1
EFR3B	0.000609763	3.81048e-10	-0.300042	-0.605648	1	7.45253e-06
KIF3C	0.567155	0.535579	0.0793409	-0.0832549	1	1
RAB10	0.113427	0.0523428	0.156371	-0.236795	1	1
GCKR	0.890601	0.168865	0.0276445	0.277786	1	1
HADHA	0.0127573	0.618817	-0.345005	0.0621983	1	1
MAPRE3	8.10482e-07	1.48905e-09	-0.561418	-0.729799	0.0158709	2.91229e-05
CAD	0.00220912	4.81574e-08	0.306467	0.531455	1	0.000941862
CD59	1.72561e-11	0.0417295	-0.644046	-0.207111	3.37908e-07	1
CD82	1.73285e-07	2.7254e-16	0.506119	0.852863	0.00339327	5.33033e-12
BCORL1	7.77385e-06	0.00257167	-0.535903	-0.388612	0.152228	1
ATRX	2.59928e-06	3.11898e-05	-0.605915	-0.500574	0.050899	0.61001
AK6	0.00656297	3.08266e-09	-0.278979	-0.68264	1	6.02908e-05
FCN1	0.0949535	0.00135698	0.218532	0.433217	1	1
MYNN	0.0299044	0.00130896	-0.307998	-0.469347	1	1
MECOM	7.5405e-06	0.123251	-0.458409	0.164598	0.147658	1
SCAMP1	2.0836e-08	7.67846e-09	-0.57171	-0.695385	0.000408011	0.000150175
PREP	4.64075e-05	1.43564e-05	0.757328	0.820127	0.908752	0.280783
HACE1	0.269679	0.478985	-0.216759	-0.139917	1	1
SEH1L	0.792953	0.000115625	-0.0338296	-0.467154	1	1
WDR47	2.80204e-12	1.33801e-11	-0.692477	-0.848973	5.48695e-08	2.61687e-07
WDFY1	0.0352949	0.00135699	0.253062	0.418094	1	1
OVGP1	0.478519	0.00777205	-0.0734639	-0.3083	1	1
SLC25A24	4.57724e-09	7.64811e-12	-0.599144	-0.725087	8.96316e-05	1.49582e-07
MAP3K4	0.0323417	0.0117771	-0.214581	0.292448	1	1
PILRA	6.84885e-11	0.000323563	0.974568	0.499359	1.34114e-06	1
IGSF9	0.00954101	0.000271105	0.271494	0.419914	1	1
ABCB1	1.78783e-10	0.00164407	-0.659075	0.31492	3.50093e-06	1
ZNF213	0.00802209	0.579552	-0.279748	-0.0619256	1	1
AKR1B1	0.0131578	0.000272952	0.244887	0.457606	1	1
CPNE3	0.761794	1.56129e-06	0.037309	-0.615127	1	0.0305358
RRN3	0.0453633	2.00602e-08	-0.206717	-0.631524	1	0.000392338
CTTN	0.0357248	0.0938087	0.245482	-0.202837	1	1
WNT11	1.74067e-29	0.0184924	-0.76051	-0.122942	3.40858e-25	1
MTIF2	0.524889	0.000230071	0.0859277	-0.521874	1	1
DDHD2	0.590324	0.0031108	-0.0711071	-0.403433	1	1
TTC39A	1.47662e-07	1.65741e-06	-0.670953	-0.56676	0.00289152	0.0324156
EPS15	8.4271e-06	0.085186	-0.53044	-0.216369	0.165019	1
ORC1	5.65783e-24	0.0202833	1.52254	0.254404	1.10792e-19	1
MGST2	0.0106037	9.30225e-07	-0.309825	-0.597961	1	0.0181933
CHERP	0.904685	0.578132	-0.0121881	0.0672423	1	1
ATG16L1	0.895816	0.435458	-0.01656	-0.0961501	1	1
USP40	0.00186492	0.0284707	-0.452186	-0.318999	1	1
POMGNT1	2.52425e-07	8.97647e-08	-0.506914	-0.619441	0.00494298	0.00175562
RAD54L	2.14169e-28	0.0263606	1.49883	0.23046	4.19385e-24	1
MAST2	0.0286825	0.28942	0.289347	0.139203	1	1
DNAJA1	0.00295136	0.0133269	0.382055	-0.297096	1	1
B4GALT1	0.00171257	0.405104	-0.267486	-0.0728658	1	1
CHMP5	0.0369051	9.56542e-16	-0.23943	-0.949659	1	1.87081e-11
NFX1	1.56436e-08	1.24745e-05	-0.81954	-0.575236	0.000306332	0.243976
AQP6	4.8014e-27	6.99249e-27	-0.27559	-0.397078	9.4021e-23	1.36759e-22
DIMT1	3.2275e-08	2.74212e-07	-0.780319	-0.640999	0.000632009	0.00536304
IPO11	0.000160346	2.23494e-06	-0.496887	-0.577863	1	0.0437109
FOLH1	5.66604e-09	8.55931e-08	1.01483	0.926376	0.000110952	0.00167403
EIF2AK1	0.00264453	9.06447e-06	0.295717	-0.479746	1	0.177283
NME8	7.80729e-05	0.310598	-0.310259	-0.0813021	1	1
EPDR1	0.920264	0.872733	-0.0097858	0.0149149	1	1
SNX10	0.0035756	0.000512058	0.346009	-0.383045	1	1
SEPHS1	0.000185207	0.000559532	0.522003	0.448112	1	1
MRPL28	0.00614945	0.838083	0.278118	-0.0200952	1	1
HBQ1	0.57883	0.000573493	-0.0177741	-0.16539	1	1
ITPKC	7.68753e-06	0.00147512	-0.465415	-0.305439	0.150537	1
CEACAM6	0.00124749	0.0548597	0.416578	0.228977	1	1
FAT2	1.10343e-29	0.00293106	-0.894575	0.168017	2.16073e-25	1
RBM22	8.46183e-06	1.1594e-09	-0.644776	-0.785337	0.1657	2.26755e-05
TMED2	0.0110904	0.000369426	0.244089	-0.418664	1	1
ERO1B	0.00220898	0.0111146	-0.308164	-0.250594	1	1
ZFAND6	5.81525e-10	5.6201e-08	-0.629111	-0.661473	1.13874e-05	0.00109918
HSD17B2	0.0115708	2.8716e-07	0.42722	0.919021	1	0.00561627
TXLNG	0.517942	0.000850736	-0.0868552	-0.429842	1	1
PPEF1	2.06423e-05	0.0395342	0.620817	0.291737	0.404217	1
LAT2	0.0121902	0.428887	0.246416	0.0829923	1	1
HUWE1	0.274337	0.232549	-0.142546	-0.144393	1	1
ZW10	0.148202	0.195631	0.187344	0.164942	1	1
ALG9	0.883493	0.979913	-0.0149176	0.00306769	1	1
MYBPC2	0.625842	0.251678	0.0442376	0.105878	1	1
NOX4	0.0406487	0.000121939	0.203126	0.476091	1	1
ACOX3	5.31477e-07	0.290582	-0.510478	-0.123488	0.0104074	1
MTMR2	0.945971	0.0202542	0.00809985	0.294141	1	1
PPP1R15A	0.000206217	0.000247807	-0.330572	0.35899	1	1
HSD17B14	0.479991	0.363749	-0.0705618	-0.0960018	1	1
TRIP6	0.27429	0.0478816	-0.150389	0.257843	1	1
ACHE	7.14218e-05	0.000285397	0.737654	0.677392	1	1
FTL	1.54459e-13	8.78254e-09	0.989328	0.695993	3.02461e-09	0.000171769
SRRT	0.0370032	0.913776	0.211635	-0.0111442	1	1
BAX	3.59392e-06	0.934351	0.455573	0.00997869	0.0703762	1
NLK	2.6637e-09	6.56777e-15	-0.591952	-0.832796	5.21605e-05	1.28452e-10
PIGS	0.221473	0.000340566	-0.172453	-0.467765	1	1
ADAMTS2	0.0163873	2.81361e-11	0.236673	0.78301	1	5.50285e-07
TMPRSS11E	0.0227439	0.00816242	0.337912	0.398945	1	1
ATXN7L3	0.264093	0.0654937	-0.141113	-0.242476	1	1
PGS1	0.266396	0.000606391	-0.129712	-0.444998	1	1
PSMC5	7.24297e-05	0.367883	0.609328	-0.125314	1	1
UIMC1	0.984778	0.0788706	0.00235551	-0.207211	1	1
CETP	0.00324547	0.000742617	0.388813	0.453748	1	1
MMP2	0.270341	4.5822e-12	-0.101041	0.731601	1	8.96186e-08
MT3	0.00507696	0.4357	0.307851	-0.0890724	1	1
LPCAT2	0.0421293	0.000572559	-0.200277	0.346236	1	1
GNAO1	8.31329e-10	1.52933e-06	-0.426223	-0.343632	1.62791e-05	0.0299106
OGFOD1	0.000227402	0.508499	0.353092	-0.0834783	1	1
SH3BP2	0.374631	0.193888	0.0915597	0.154149	1	1
NOP14	0.324705	6.07226e-06	-0.133033	-0.560549	1	0.118761
ADD1	2.97261e-13	7.23711e-07	-1.00854	-0.640486	5.82096e-09	0.0141543
L2HGDH	0.456772	7.52435e-05	0.0993984	-0.558544	1	1
TXNDC16	1.28639e-06	3.90963e-11	-0.629681	-0.853251	0.0251901	7.64646e-07
C14orf166	0.188181	0.89309	0.134025	0.0162537	1	1
NID2	0.0551727	5.9391e-07	0.197982	0.568744	1	0.0116157
GMCL1	0.00378142	1.09973e-07	-0.344898	-0.634814	1	0.00215085
SF3B2	0.00077358	0.406029	0.399282	0.110736	1	1
KLHL42	9.1358e-05	2.83257e-15	-0.575091	-1.01404	1	5.53994e-11
GNAS	2.56582e-10	7.95795e-05	0.908347	0.547257	5.0244e-06	1
DNM1L	0.0249592	0.0245275	0.219592	-0.272223	1	1
PTHLH	0.139511	0.00790684	-0.123813	0.230666	1	1
PHACTR3	0.843818	0.553889	0.0317942	-0.0866477	1	1
ERGIC2	0.000229478	0.237229	0.576178	0.180947	1	1
TFAP2C	0.00403217	0.224156	0.280524	0.135449	1	1
AURKA	4.83835e-26	0.22815	1.52195	0.11437	9.47446e-22	1
CASS4	0.114162	0.00529379	0.195136	0.322795	1	1
PIR	7.86088e-09	0.336647	0.919025	0.141964	0.000153932	1
AAMDC	0.33596	0.0267797	-0.117646	-0.313751	1	1
RFX2	0.266714	0.237991	-0.115259	0.116134	1	1
METTL2A	0.0209205	0.00104469	0.360531	-0.455281	1	1
SULT2B1	0.101563	0.200246	0.164157	-0.154885	1	1
ALG6	0.661522	0.000192107	-0.0579739	-0.450584	1	1
CNOT3	0.0128675	0.292016	0.34108	0.132974	1	1
GP6	0.348566	0.629815	-0.0958189	-0.0471296	1	1
PTPN4	1.87789e-06	0.000401239	-0.50019	-0.407062	0.0367729	1
DDX18	0.21318	0.908197	0.154258	-0.0139903	1	1
KHSRP	0.000245082	0.0222739	0.370472	0.244283	1	1
GNA11	0.0174105	0.37593	-0.23788	0.0911286	1	1
ASAP3	0.0662065	0.164314	-0.212095	0.178351	1	1
EDEM2	0.000105655	0.26829	0.515529	-0.139451	1	1
DNMT3B	3.45167e-14	2.56986e-06	1.56135	0.880043	6.75905e-10	0.0502614
REM1	0.0908305	0.00088481	-0.187607	0.359259	1	1
TPX2	3.05313e-72	0.438335	1.49659	0.0601634	5.97864e-68	1
PDRG1	0.172798	0.286401	0.159522	-0.13521	1	1
EPB41L1	5.3399e-05	7.73178e-06	-0.501004	-0.550152	1	0.151218
SLC15A1	0.000328301	0.000699598	0.957072	0.902515	1	1
DOCK9	6.79683e-10	0.00821192	-0.817304	-0.306179	1.33095e-05	1
ANKRD10	3.61208e-08	0.0659053	-0.547653	-0.224923	0.000707317	1
TGDS	0.0350369	0.0320491	-0.263847	-0.259808	1	1
DOCK3	0.00972412	9.62508e-10	-0.138814	-0.395032	1	1.88247e-05
C3orf18	2.78427e-46	6.2006e-18	-1.32067	-1.10257	5.45216e-42	1.21271e-13
COQ9	4.07958e-06	0.816731	0.583967	0.0273177	0.0798863	1
TMEM40	1.27711e-07	3.55623e-08	0.939948	0.995919	0.00250084	0.000695528
KIF9	1.04316e-09	5.51173e-10	-0.632108	-0.730432	2.04271e-05	1.07798e-05
ARHGAP28	0.0378653	8.38667e-06	-0.209908	0.475457	1	0.164026
CRLS1	0.383274	0.00805382	0.0989401	-0.322324	1	1
DEFB127	0.31739	0.31749	-0.020339	-0.0187829	1	1
PPP1R13B	4.28213e-06	0.11637	-0.571455	-0.206735	0.0838527	1
ATRN	1.9183e-07	0.0215829	-0.662263	-0.315261	0.00375641	1
SMOX	8.58504e-05	4.51895e-06	0.384591	0.583666	1	0.0883817
SIGLEC1	1.31374e-13	0.00102316	0.984071	0.384552	2.57256e-09	1
FKBP1A	8.57393e-09	0.000403772	0.581758	0.431398	0.000167895	1
NSFL1C	0.0192361	0.295414	0.298698	-0.145838	1	1
SLC4A11	2.73706e-07	1.71923e-09	1.00312	1.21501	0.00535972	3.36247e-05
C20orf194	2.14549e-11	0.0961959	-0.642568	0.181807	4.20129e-07	1
ZNF343	1.17526e-06	1.19949e-05	-0.48745	-0.54349	0.023014	0.234597
EBF4	0.295392	0.896117	-0.100952	-0.0138766	1	1
CPXM1	0.00864994	2.83292e-09	-0.258911	0.602461	1	5.54062e-05
MAVS	2.0187e-09	0.0269518	-0.555355	-0.244467	3.95302e-05	1
LZTS3	0.00845018	0.162905	-0.269151	0.16044	1	1
F11	0.000321565	0.0701253	-0.0375291	-0.0793143	1	1
XRN2	0.743086	0.0376141	-0.0395251	-0.268246	1	1
KIZ	2.86259e-22	1.13272e-09	-0.977007	-0.739353	5.60552e-18	2.21537e-05
DYNLL1	8.71597e-09	0.571957	0.57267	0.0662286	0.000170676	1
TESC	1.04775e-12	0.376971	-0.619387	0.0777149	2.05171e-08	1
SNX5	0.13389	0.298971	0.190931	-0.13404	1	1
RPL6	0.0083142	0.288741	-0.329523	0.12523	1	1
SIRPG	2.38569e-11	1.76168e-08	1.14542	0.939533	4.67165e-07	0.00034455
MAPKAPK5	0.0131093	0.00103248	0.318071	-0.385406	1	1
P2RX7	6.13641e-06	0.10737	0.612924	0.202217	0.120163	1
ESF1	0.243439	0.0841118	0.140632	-0.213798	1	1
RBBP9	0.0447052	0.0210747	-0.266549	-0.303202	1	1
ANAPC5	0.767171	2.2409e-05	0.035056	-0.502444	1	0.438276
SLC23A2	2.06585e-11	0.0302879	-0.848965	-0.258673	4.04534e-07	1
SLC8B1	0.979195	2.41211e-06	0.00252458	0.568442	1	0.0471761
TMEM230	0.000168584	2.31641e-09	-0.371509	-0.736568	1	4.53043e-05
DZANK1	4.37644e-09	4.09459e-11	-0.784971	-0.801544	8.56994e-05	8.00819e-07
KDM2B	0.786234	0.26611	0.0358001	-0.138046	1	1
CFAP61	7.90334e-23	2.93799e-24	-0.673526	-0.715676	1.54763e-18	5.74612e-20
LHX5	0.0764166	0.0566734	0.607748	0.654806	1	1
TASP1	0.00439536	0.0136411	-0.35244	-0.314243	1	1
OAS1	1.38557e-13	0.488763	0.687155	-0.0818063	2.71323e-09	1
GCN1	0.106299	0.245235	0.156999	0.131168	1	1
RPLP0	0.838926	0.36593	0.0202059	0.113735	1	1
PXN	0.000185984	7.55634e-07	0.475735	0.636412	1	0.0147787
SIRT4	0.0546638	0.398609	-0.198205	0.0974378	1	1
RPH3A	0.551729	0.298923	0.0444511	0.0803192	1	1
KIF16B	2.07421e-05	1.88786e-05	-0.529836	-0.52989	0.406173	0.369228
TRMT6	0.0143295	0.00359163	0.306291	-0.361484	1	1
CHGB	8.32115e-16	3.12402e-21	-0.246489	-0.37371	1.62945e-11	6.10996e-17
PEBP1	0.000136995	2.17103e-08	-0.516295	-0.720423	1	0.00042461
TBX5	0.867091	5.80909e-08	-0.0169421	0.596524	1	0.00113614
BRAP	0.00420579	8.96065e-09	-0.396403	-0.739754	1	0.000175252
ERP29	0.553035	0.238522	-0.0756634	-0.145465	1	1
NOS1	8.49501e-09	0.688488	-0.248357	0.0167221	0.000166349	1
FUS	0.0608192	0.376558	0.188487	-0.0872729	1	1
IGBP1	7.6062e-12	1.19364e-06	-0.930145	-0.629686	1.48945e-07	0.0233453
FXYD5	0.622283	4.86993e-05	0.0535652	0.518517	1	0.95246
ZNF302	1.55513e-11	1.74952e-06	-0.711114	-0.538805	3.04525e-07	0.0342172
GRAMD1A	0.337455	0.0103454	0.0942553	-0.238672	1	1
FXYD3	0.0911997	0.34685	0.2395	-0.13478	1	1
HEPH	0.0137586	1.12964e-11	0.231288	0.842585	1	2.20934e-07
CDIP1	0.00961129	0.167496	-0.256696	0.14163	1	1
CMTM1	0.647601	0.367493	0.0500533	0.0946901	1	1
KCNH4	0.151548	0.610436	0.124283	-0.0484087	1	1
GANAB	0.0324098	0.136913	0.209302	0.164654	1	1
GMIP	4.62162e-10	7.84049e-07	0.810837	0.617511	9.05006e-06	0.0153344
RBM41	0.00494133	3.94335e-06	-0.368436	-0.544588	1	0.077124
BIRC5	1.04999e-28	0.668389	1.48673	0.0391719	2.05609e-24	1
LAG3	5.91807e-14	1.45561e-05	1.45182	0.759888	1.15888e-09	0.284689
MLF2	3.55323e-09	0.545719	0.553857	-0.0595145	6.95793e-05	1
OTUB2	0.0476294	0.956995	0.238189	-0.00642825	1	1
DDX24	0.066401	0.533764	-0.235246	-0.0780051	1	1
ZBTB25	4.27074e-10	3.53501e-06	-0.627608	-0.574327	8.36297e-06	0.0691377
NECAP1	0.819197	6.49502e-09	-0.0224175	-0.66914	1	0.00012703
ARHGAP4	0.000106443	0.00946736	0.48859	0.324759	1	1
ANKRD24	5.41349e-19	1.17927e-15	-0.710627	-0.630231	1.06007e-14	2.30642e-11
DHX32	0.126215	0.582082	-0.205941	-0.0745181	1	1
RCOR1	0.015849	0.0140929	-0.302081	-0.315519	1	1
GPATCH2L	6.27248e-07	0.000478823	-0.517954	-0.406671	0.0122828	1
LTBP4	5.33295e-20	0.0405761	-0.817567	0.149669	1.0443e-15	1
BLVRB	0.03395	0.0713979	0.205336	-0.184949	1	1
SLC9A1	0.546428	0.00107195	-0.0605813	0.384244	1	1
SPTLC1	0.000102801	0.00791573	-0.528399	-0.350092	1	1
PAPOLA	0.614987	0.000312966	-0.0610371	-0.427	1	1
CCNK	6.10229e-07	0.00589482	0.701221	0.346711	0.0119495	1
PCBP4	0.0760451	0.00370919	0.17586	0.364063	1	1
RGS1	0.0214758	0.739085	0.246509	-0.0356386	1	1
YPEL3	5.41209e-07	0.00170019	-0.514373	-0.373187	0.010598	1
MRPS33	0.0137327	0.0063316	0.303994	-0.320527	1	1
NDUFB2	0.000854243	0.082348	0.395464	-0.197057	1	1
NUDC	0.645001	0.218815	0.0456532	-0.154218	1	1
MAEA	0.871835	0.690237	0.0164984	0.0481787	1	1
ICAM1	2.39632e-07	1.41901e-10	0.514086	0.790375	0.00469247	2.77531e-06
STRN4	0.56767	0.843412	0.0568523	0.020046	1	1
IRAK3	5.86747e-12	0.564471	-0.602999	0.0455667	1.14897e-07	1
LYZ	3.61955e-12	8.92396e-09	1.03969	0.735448	7.0878e-08	0.000174535
SI	0.140151	0.0777612	-0.0224171	-0.0646427	1	1
MUL1	5.59122e-06	0.366126	-0.438168	-0.093805	0.109487	1
TFAP4	0.0307811	3.75384e-05	-0.224547	-0.473629	1	0.734176
PDCD7	3.62418e-07	5.00301e-05	-0.661647	-0.516466	0.00709686	0.978489
SPG21	0.0486068	0.931702	0.236174	-0.0105481	1	1
FETUB	0.24076	0.0955391	0.1499	0.229312	1	1
DNAJB11	9.86999e-12	0.520857	0.916323	0.0792028	1.93274e-07	1
P3H2	1.05952e-24	0.0359673	-0.959804	-0.1976	2.07475e-20	1
THPO	0.000675839	9.87927e-05	-0.336529	-0.437997	1	1
CHRD	1.37379e-09	0.00371072	-0.588809	-0.310834	2.69016e-05	1
FLT3LG	0.0529888	3.16032e-06	0.243913	0.558326	1	0.0618095
RAB11FIP3	0.00428243	0.000198048	-0.283517	-0.465612	1	1
GNPTG	0.00223103	0.0124386	-0.305805	-0.311116	1	1
ZNF268	0.014355	0.331773	-0.256056	-0.1113	1	1
GOLGA3	0.0748958	0.0138072	0.177806	0.307204	1	1
PABPC4	3.27874e-07	1.73098e-08	0.608602	0.74037	0.00642043	0.000338545
CD209	0.860311	0.00154889	-0.0193657	0.365887	1	1
CERS4	1.71972e-05	3.86452e-08	-0.634702	-0.707577	0.336755	0.000755823
MCOLN1	0.000149598	0.420729	0.374098	0.0863667	1	1
USP48	0.00760087	0.0398616	-0.337329	-0.251253	1	1
EFNB1	7.80934e-05	0.033545	-0.392372	0.19934	1	1
PDPR	0.00913625	0.774043	-0.262725	-0.0350241	1	1
AARS	1.82063e-12	0.0285358	0.938927	0.284414	3.56516e-08	1
GLG1	0.148915	6.5597e-16	0.133275	0.872653	1	1.28295e-11
KIF4A	5.55468e-68	0.850634	1.42899	-0.0150946	1.08772e-63	1
TNRC6A	7.09309e-11	6.4525e-07	-0.686053	-0.563909	1.38897e-06	0.0126198
PLEKHG2	0.0188953	5.67276e-07	0.238147	0.589689	1	0.0110948
DLL3	3.63577e-05	0.0637145	0.571884	0.257176	0.711957	1
NAT14	0.167755	0.45927	-0.144573	-0.0850928	1	1
PITPNM2	7.98678e-06	0.05909	-0.323448	-0.139907	0.156397	1
EXOC1	3.05332e-05	1.87482e-07	-0.555311	-0.647809	0.597902	0.00366676
RBM27	0.000823442	4.15448e-07	-0.452614	-0.613092	1	0.00812533
POU4F3	0.11895	0.133631	0.21633	0.208684	1	1
OSBPL8	0.200836	0.786911	-0.125208	0.0257393	1	1
DTX2	3.47535e-13	1.0566e-12	0.737759	0.867418	6.80542e-09	2.0665e-08
NLRC4	5.74803e-07	0.0264569	0.521179	0.254448	0.0112558	1
PUS7	0.559692	0.000146658	-0.0724695	-0.45452	1	1
LAMB4	1.51085e-05	0.475062	-0.123856	0.0135862	0.295854	1
NRCAM	0.016861	3.92571e-08	-0.19359	-0.495527	1	0.00076779
LAMB1	0.0683327	5.3198e-10	-0.172325	0.600659	1	1.04045e-05
SLC26A4	7.99421e-05	0.0019606	-0.282267	-0.231184	1	1
SLC26A3	0.00123235	0.4349	-0.365461	0.08577	1	1
DLD	0.47007	0.646771	0.108733	-0.0697761	1	1
WDR7	2.85126e-05	3.48061e-07	-0.62451	-0.654887	0.558335	0.00680737
TXNL1	0.437755	0.00937564	-0.10996	-0.379868	1	1
IL5RA	0.0188197	0.547942	-0.176507	-0.0473593	1	1
ABCC6	0.773762	0.772709	-0.0340422	0.0348564	1	1
CMTM6	2.79606e-08	3.0967e-08	-0.563667	-0.607091	0.000547525	0.000605653
ITGA6	1.36608e-06	0.819776	-0.463877	0.0282453	0.0267506	1
RAPGEF4	1.61827e-14	0.00757875	-0.748014	-0.281501	3.1689e-10	1
MAP3K20	2.23895e-10	0.000200379	-0.820427	-0.481131	4.38432e-06	1
SMPX	0.347115	0.341318	0.408944	0.4153	1	1
FH	0.000528528	0.934744	0.459746	0.00959634	1	1
SEL1L3	8.71534e-07	1.66319e-10	0.784232	0.876353	0.0170664	3.25286e-06
TF	7.61325e-06	0.18728	-0.593566	0.167285	0.149083	1
CDV3	0.798208	0.0211596	-0.0256129	-0.281708	1	1
MYO15A	1.11121e-09	1.73096e-14	-0.35194	-0.4973	2.17598e-05	3.3854e-10
ALKBH5	0.00846056	0.0372797	-0.264246	-0.218744	1	1
APOH	0.338046	0.394644	0.486607	0.433012	1	1
NLRP1	0.86147	6.85217e-08	0.0209389	0.600876	1	0.00134015
PITPNM3	8.1411e-05	1.46759e-08	0.631057	0.95904	1	0.000287032
SPAG7	7.18102e-05	0.1069	-0.497989	-0.189754	1	1
ORC6	4.44648e-23	0.130486	1.47938	0.160418	8.7071e-19	1
ZFHX4	2.51183e-10	0.00051263	-0.620794	0.332929	4.91867e-06	1
SLC17A6	0.678491	0.13622	-0.0104658	0.0194015	1	1
CPA1	0.00239095	0.527275	-0.319839	0.0642956	1	1
ZC3HC1	0.638175	0.82179	0.0676817	0.0329552	1	1
ESR1	4.84203e-66	1.61205e-82	-1.82081	-2.11773	9.48167e-62	3.15284e-78
RGS17	0.224179	0.0337861	-0.133032	0.246474	1	1
ANGPT2	0.0326925	0.140149	-0.217813	0.171316	1	1
TMEM101	3.53235e-15	6.54007e-13	-1.05399	-0.94678	6.91704e-11	1.27911e-08
CD200	0.299348	7.36903e-08	-0.102073	0.546801	1	0.00144123
CCDC80	1.91084e-07	1.48134e-12	-0.418403	0.614257	0.00374181	2.8972e-08
CMA1	1.50718e-18	0.988249	-0.817421	0.00115984	2.95136e-14	1
PSME1	0.00638853	0.0226962	0.352368	-0.275315	1	1
PPP2R3C	0.0081597	0.684843	0.316899	0.0509791	1	1
HAUS4	0.0799782	0.00667175	-0.20873	-0.338601	1	1
JPH4	0.129286	0.064246	-0.163936	0.190551	1	1
MYH7	0.291295	0.370216	0.355018	0.303784	1	1
CEBPE	0.00157594	0.0768428	0.475335	0.265132	1	1
SLC7A8	0.000179937	0.0792917	-0.555312	-0.239073	1	1
OSGEP	0.177327	0.166258	0.211297	0.220395	1	1
SLC22A17	2.86371e-06	0.522451	-0.453145	-0.0658831	0.0560772	1
RNF31	0.0588333	0.330529	0.18805	0.121955	1	1
SCFD1	0.245693	0.237263	0.145881	-0.147209	1	1
G2E3	0.6517	0.00508408	0.0603641	-0.336263	1	1
HECTD1	4.31823e-05	0.000105038	-0.524506	-0.486722	0.845597	1
HNRNPC	0.0872275	0.00245831	-0.224071	-0.408101	1	1
RPGRIP1	0.24175	0.201297	-0.121741	-0.150206	1	1
SUPT16H	0.965488	0.0119306	-0.00642837	-0.386711	1	1
TOX4	0.00406825	9.01561e-05	-0.435174	-0.613412	1	1
GEMIN2	0.0226322	0.807172	0.329262	-0.0353112	1	1
TGM1	0.0233597	7.79628e-05	0.33443	0.601369	1	1
TINF2	0.723584	0.592429	-0.03725	-0.0615246	1	1
DAZL	0.00907303	0.0366369	0.516525	0.417144	1	1
TBL1Y	0.0184547	0.00130743	-0.0271743	-0.136003	1	1
SEMA6A	2.8804e-26	2.58464e-09	-0.861425	-0.419043	5.6404e-22	5.05505e-05
TRPM7	2.49949e-06	7.33585e-06	-0.621342	-0.551776	0.0489451	0.143475
TYRO3	6.96619e-05	1.76928e-05	0.421816	0.480692	1	0.346035
WDR76	7.95473e-12	0.000688588	0.787138	-0.369197	1.55769e-07	1
CAPN3	0.123915	0.197004	-0.167459	0.156794	1	1
SNAP23	4.85961e-05	0.0548211	-0.421533	-0.223415	0.951608	1
TBX15	6.71215e-08	0.00187726	-0.53675	0.312808	0.00131437	1
PHGDH	1.76443e-07	5.05215e-08	0.72477	0.707581	0.00345511	0.0009881
COL9A3	0.0711761	0.0476408	-0.189439	0.217795	1	1
EZR	1.61009e-09	0.133252	0.610631	0.174798	3.15287e-05	1
MYL6	2.54792e-13	9.34412e-05	0.724319	0.487289	4.98934e-09	1
AGO1	7.32442e-08	0.0481995	-0.702085	-0.255754	0.00143427	1
TEKT2	0.0113732	0.00482714	-0.256934	-0.292735	1	1
CLSPN	8.78313e-28	0.00465167	1.60808	0.285178	1.71991e-23	1
RFFL	0.303436	0.842824	0.127377	-0.024349	1	1
UNC13D	7.88478e-11	6.22866e-15	0.858868	0.985424	1.544e-06	1.2182e-10
MFSD11	0.67826	0.000272458	-0.0525315	-0.481581	1	1
DPYSL2	3.20438e-07	0.111645	-0.51276	0.144911	0.00627482	1
TGFB2	0.000621736	0.00039293	-0.343783	0.377394	1	1
GPATCH2	0.059748	8.97119e-09	-0.176552	-0.630432	1	0.000175458
NUP50	0.144439	0.757386	0.182838	-0.0370769	1	1
CDC45	5.16813e-90	0.00149089	1.63996	0.295342	1.01202e-85	1
COMT	4.47221e-06	0.000129758	0.487416	0.429318	0.0875749	1
ADA2	0.00209368	0.0242748	0.376969	0.270854	1	1
VNN3	0.004994	0.00904587	0.635687	0.592258	1	1
ECHDC1	0.00148499	0.706295	-0.366147	-0.0480743	1	1
LRRFIP2	3.97368e-09	8.60493e-16	-0.581432	-0.842864	7.78127e-05	1.68295e-11
SEC22C	4.06318e-10	3.27386e-10	-0.859035	-0.779941	7.95652e-06	6.40302e-06
XYLB	0.80005	0.236819	0.035523	-0.150992	1	1
HDAC6	0.890496	0.138392	-0.0227673	-0.249598	1	1
OR1I1	0.382642	0.343329	0.218903	0.23763	1	1
GABRP	4.63817e-17	0.00532878	-0.830009	0.20687	9.08247e-13	1
KRT31	4.83448e-08	1.29297e-16	-0.29118	-0.524332	0.000946688	2.52879e-12
CDC6	1.50916e-18	0.50461	1.3969	0.085454	2.95524e-14	1
UPRT	0.112686	9.96313e-05	-0.2243	-0.577644	1	1
CDC23	0.18554	1.47354e-07	-0.164053	-0.649118	1	0.00288196
AAAS	0.422343	0.0956503	0.0800406	-0.204596	1	1
CBX5	0.000244782	0.000946533	-0.442258	-0.436324	1	1
FMO2	5.11152e-15	0.0606489	-0.787554	0.157275	1.00094e-10	1
[truncated: 17,645 more rows]

## Sheet: DE_results_METABRIC
Gene	Her2.LumA.pval	Her2.LumB.pval	Her2.LumA.diff	Her2.LumB.diff	Her2.LumA.padj	Her2.LumB.padj
RERE	0.00107778	0.233421	-0.390971	0.167627	1	1
RNF165	0.756987	0.0401661	0.0402918	0.287485	1	1
CD049690	0.367707	0.175544	-0.120373	-0.189005	1	1
BC033982	0.280654	0.232508	-0.146805	-0.184808	1	1
PHF7	0.782283	0.165277	-0.0505408	0.260318	1	1
CIDEA	2.00357e-10	0.0684125	-0.663821	-0.17106	4.8823e-06	1
PAPD4	1.14854e-08	8.67847e-07	-1.21796	-1.0184	0.000279876	0.0211477
AI082173	0.450218	0.529387	0.106446	0.0907109	1	1
SLC17A3	0.00299806	0.00351981	0.549351	0.485642	1	1
SDS	9.40874e-07	0.332073	0.607055	0.127554	0.0229272	1
ATP6V1C2	0.0768198	0.149145	0.201072	0.167442	1	1
F3	0.000181751	0.730137	-0.417694	-0.0392723	1	1
FAM71C	0.779665	0.548519	-0.0366388	-0.0844855	1	1
AK055082	0.315677	0.618027	0.142377	0.0813893	1	1
BU687559	0.00336305	0.0150044	0.393022	0.342838	1	1
LIN52	0.00020178	1.53434e-05	-0.518522	-0.613414	1	0.373887
PCOTH	0.012588	0.0440253	-0.424502	-0.317014	1	1
GRM1	0.299633	0.322494	0.126583	0.127562	1	1
FXN	0.000521015	3.89053e-06	0.667521	0.93482	1	0.0948045
SLC9A1	0.676092	1.69768e-07	0.0480253	0.687727	1	0.00413691
PML	3.94528e-05	2.15605e-07	0.885988	1.17251	0.961386	0.00525386
CR749394	0.303582	0.222783	-0.143407	-0.168139	1	1
CD164	0.0125456	0.000282031	-0.30014	-0.463558	1	1
DB337918	0.478863	0.699539	0.0959031	0.0575858	1	1
MOBKL2A	0.00176092	4.33674e-06	0.594068	0.926473	1	0.105678
HGC6.1.1	0.464867	0.647658	0.112945	-0.0812181	1	1
OR1J2	0.037942	0.0608417	0.287932	0.259272	1	1
GNG5	0.00300573	0.000163318	-0.546407	-0.72647	1	1
TAF15	0.594005	0.300261	-0.0761874	0.152733	1	1
EXTL3	0.00570214	1.15968e-08	0.447853	0.84855	1	0.00028259
CNPY3	0.0166165	0.000150547	-0.482086	-0.797146	1	1
C19orf24	3.56162e-05	0.021976	0.515446	0.33169	0.867895	1
GAS2L2	0.0519227	0.0247305	0.265162	0.309816	1	1
AA913006	0.235868	0.146167	0.166384	0.211667	1	1
C21orf33	0.00836472	0.000226544	-0.436738	-0.637772	1	1
DA442494	0.0473909	0.297378	0.268343	0.145897	1	1
P2RX1	0.0391823	0.00178473	0.382318	0.600612	1	1
CD515666	0.994702	0.549394	-0.000904194	0.0911452	1	1
LRR1	0.000330521	0.0251228	0.615867	-0.382554	1	1
ATP1B2	0.052961	0.0156722	0.309941	0.400852	1	1
BM668203	0.0865926	0.242576	0.298118	0.206029	1	1
UBLCP1	0.12762	0.11794	-0.231529	-0.247359	1	1
BG236224	0.034505	0.0558996	0.284707	0.27323	1	1
ADAMTSL4	0.555246	0.0417829	-0.0726987	0.238257	1	1
BX109195	0.123948	0.149484	0.37181	0.352286	1	1
IL28B	0.683265	0.927483	0.0568518	-0.0128865	1	1
DES	0.828437	0.17705	-0.0201213	0.134022	1	1
HERC2P9	0.0179063	0.241964	-0.309209	-0.158119	1	1
BC033582	0.420572	0.762746	0.11196	-0.0405556	1	1
PRR16	0.479181	0.030251	-0.0891731	0.294391	1	1
HIPK2	0.0410484	0.00106108	0.322928	0.612444	1	1
SHMT2	9.63048e-16	4.35908e-11	1.28653	0.876808	2.34676e-11	1.06222e-06
MRPS5	2.34735e-06	0.00220685	0.689774	0.397806	0.0572003	1
SNORD36C	0.0189719	0.222091	0.392784	0.206501	1	1
CHRNA6	0.498155	0.603239	-0.0975596	0.0757337	1	1
TBC1D22A	0.0693551	0.0376192	-0.343738	-0.404201	1	1
RPL35	0.0157066	0.00165804	-0.314077	-0.440228	1	1
AI251715	0.289448	0.625432	0.192257	0.089584	1	1
ST6GALNAC4	0.312572	0.715006	0.131593	-0.0605039	1	1
TM2D1	1.1467e-11	1.60484e-15	-1.18333	-1.20662	2.79427e-07	3.91067e-11
RASD2	0.556027	0.339895	-0.0733403	0.111122	1	1
BM987095	0.117736	0.329666	0.265486	0.168555	1	1
CD364315	0.624609	0.851111	-0.0643539	-0.0266617	1	1
UBE2DNL	0.464173	0.0831562	-0.105738	-0.242499	1	1
TFAP2D	0.00492114	0.0242679	0.3508	0.299951	1	1
ITGA10	0.00064652	0.904804	-0.541465	-0.0186174	1	1
LYRM5	1.72963e-10	1.88958e-09	-1.09812	-0.920934	4.21476e-06	4.60453e-05
LPPR1	0.970774	0.266028	-0.00428088	0.136665	1	1
MARS2	0.000279167	8.34442e-08	-0.643135	-1.02432	1	0.00203337
MAGEC1	0.663054	0.766646	0.052541	0.0381621	1	1
PDIA6	0.0561639	0.00663905	-0.355352	-0.517941	1	1
FLJ41130	0.0413001	0.0818722	0.279994	0.281838	1	1
SLC25A25	0.117674	0.0156301	-0.208644	-0.357602	1	1
BX109285	0.616255	0.607645	0.0707319	0.0750737	1	1
AI979035	0.452215	0.423521	0.106575	0.112888	1	1
FGFBP2	0.00124502	0.267476	-0.216405	-0.0783581	1	1
LRRC23	0.000945142	0.000412987	0.73551	0.798497	1	1
PNCK	0.0135958	0.00183366	0.412846	0.479699	1	1
CA429570	0.354678	0.707124	0.124596	0.0554691	1	1
RPS24	0.443158	6.74141e-08	-0.105943	-0.684446	1	0.00164275
C14orf102	0.056561	1.59466e-06	0.314348	0.875482	1	0.0388587
AA885282	0.000639155	0.0408902	0.453484	0.308345	1	1
GLT8D2	1.25445e-06	0.356334	-0.642581	-0.137466	0.0305685	1
AW516315	0.00600113	0.00849765	0.367292	0.368626	1	1
IGM1	0.316287	0.0574887	0.136692	0.27163	1	1
EFCAB4A	0.070462	0.130952	-0.246701	0.208409	1	1
REEP3	3.16101e-09	1.22029e-08	-0.804325	-0.791577	7.70276e-05	0.00029736
ECI2	0.00257623	0.0236249	-0.316991	-0.278153	1	1
BTBD3	0.00194112	2.1823e-05	-0.457119	-0.65926	1	0.531782
AI808614	0.0741471	0.544486	0.247213	0.0869043	1	1
RBM17	0.00670003	0.0554462	-0.382206	-0.269908	1	1
LOC339524	0.37173	0.107972	0.126416	0.232558	1	1
TRNAU1AP	0.000127893	0.00188793	-0.650189	-0.528734	1	1
IL21R	5.19852e-08	1.31979e-06	1.03858	0.911259	0.00126678	0.0321606
AK094525	0.708985	0.181095	0.073291	0.267109	1	1
RASSF4	7.10377e-08	1.98407e-07	0.880237	0.853459	0.00173105	0.00483478
BM676998	0.496281	0.27849	0.10939	0.160694	1	1
PLXNB2	0.0102197	9.23616e-05	0.301629	0.524171	1	1
OR8H2	0.523505	0.580895	0.08754	0.0748606	1	1
ANTXR2	0.0177938	0.270129	-0.296823	0.152413	1	1
GALK2	0.0392897	7.44495e-05	-0.278653	-0.523911	1	1
BX100078	0.634342	0.459116	0.0662363	0.102873	1	1
FAM90A13	0.814665	0.33196	0.0322893	0.13784	1	1
C17orf37	0.02344	0.825459	0.167412	0.0145931	1	1
TMEM59	2.09374e-23	4.04504e-13	-1.07156	-0.923437	5.10201e-19	9.85695e-09
BCAN	0.988028	0.998634	0.00199878	-0.00023569	1	1
TXNDC11	1.58162e-06	6.82762e-05	0.594162	0.548497	0.0385409	1
DOCK2	0.40245	0.476319	0.145418	0.125994	1	1
ARFIP1	0.000191541	7.33706e-06	-0.789986	-0.98748	1	0.178789
LARGE	0.00411521	0.00407536	0.357726	0.434414	1	1
BE265648	0.0608916	0.236624	0.254018	0.178367	1	1
PDXDC2P	2.8258e-05	1.10152e-05	0.79228	0.842556	0.688591	0.268417
RBMY1F	0.325775	0.709518	0.139333	0.0549426	1	1
SLITRK3	0.409426	0.970403	-0.105994	-0.00495861	1	1
ACMSD	6.48031e-09	0.00105233	-0.591964	-0.338548	0.000157912	1
KRT8	0.0912855	0.671816	0.230129	0.0588046	1	1
HIST2H2BF	0.259102	0.0614901	-0.15632	-0.248094	1	1
AW299747	0.989518	0.943413	0.00174164	-0.00968375	1	1
ADAMTS6	0.0771728	0.393926	-0.246902	0.111921	1	1
CREB3L2	0.0141358	0.780658	-0.406181	0.0460509	1	1
PANX3	0.037547	0.01004	0.37223	0.47475	1	1
STATH	0.0365513	0.0410617	0.679757	0.66532	1	1
C6orf155	4.44647e-14	2.75471e-07	-0.726402	-0.521956	1.08352e-09	0.00671268
HERC2P7	0.0119084	0.0524958	-0.339095	-0.28749	1	1
CD52	0.000230366	0.00283502	0.469424	0.42188	1	1
SLC6A17	0.34123	0.244226	-0.074974	-0.0934601	1	1
ARPC5	0.535097	0.141921	0.0774262	-0.212558	1	1
GABRA2	0.417398	0.0698199	0.0721458	-0.187998	1	1
BM665543	0.799429	0.874427	0.0346395	-0.0217147	1	1
YIPF1	0.239334	0.742079	-0.13877	0.0375443	1	1
ZNF385A	0.552793	0.33617	0.0902152	0.139648	1	1
F11	0.0360059	0.0233136	0.331825	0.366853	1	1
BM313460	0.0773925	0.077899	0.238728	0.265438	1	1
DHX35	0.0119099	0.0929228	0.311789	0.244598	1	1
FUBP1	0.510576	0.0757021	0.0951334	-0.267311	1	1
AA084299	0.203071	0.244369	0.214188	0.198902	1	1
AI205959	0.259581	0.697808	0.160606	0.0567949	1	1
HIST1H1T	0.678368	0.717072	0.0570351	-0.0530629	1	1
BX119689	0.889351	0.447507	-0.0244071	-0.13747	1	1
SLC7A1	0.161003	0.799174	0.159355	0.035909	1	1
PRDM4	1.72684e-05	4.21107e-07	0.747974	0.746703	0.420796	0.0102615
LILRB1	0.0361543	0.130314	0.337869	0.246398	1	1
KIAA1109	0.298129	0.666087	-0.145955	-0.0609552	1	1
AW205955	0.00336669	0.0118318	0.419741	0.427546	1	1
CR743578	0.787116	0.525371	-0.0367845	-0.090213	1	1
BC038747	0.00010075	0.044616	0.867685	0.440015	1	1
LOC142937	0.00135814	0.000331477	0.569867	0.653776	1	1
EPCAM	0.895346	0.000597999	-0.0182192	-0.510613	1	1
SEPT11	0.0134224	0.576371	-0.340064	-0.0810979	1	1
MCOLN3	0.0731545	0.699999	0.277723	0.0599319	1	1
HAUS3	0.041542	0.094616	0.355883	0.296866	1	1
AA830448	0.999517	0.983106	-8.34012e-05	-0.00296772	1	1
AX747287	3.85533e-05	7.51355e-06	0.718344	0.678602	0.939468	0.18309
MEIS2	1.21736e-05	0.187882	-0.513825	0.136932	0.296647	1
MKI67	1.78661e-13	0.062595	1.06517	0.226411	4.35361e-09	1
CD518619	0.688862	0.397996	0.0552184	0.121262	1	1
BG760841	0.506079	0.939686	0.0904305	0.0106244	1	1
CISD1	0.0678832	0.000103325	-0.302524	-0.621398	1	1
LOC100500938	0.0329365	0.0176612	0.290765	0.352022	1	1
ZNF692	0.000637628	3.14727e-05	0.691055	0.86965	1	0.766926
AL359560	0.00125364	4.18918e-07	0.452135	0.887171	1	0.0102082
RIPPLY2	0.0131524	0.0268303	-0.196805	-0.194584	1	1
AF092437	0.178595	0.654679	0.18833	0.0723278	1	1
CEBPB	0.672163	0.99406	0.0597232	-0.000986836	1	1
MEFV	0.371218	0.466762	-0.120306	-0.102239	1	1
MRPL36	0.102657	0.00128298	-0.340323	-0.699043	1	1
GRASP	0.223781	3.73747e-05	0.154999	0.650696	1	0.910747
TBC1D19	2.14036e-08	2.71342e-08	-0.896418	-0.788452	0.000521563	0.000661206
HIC1	0.5087	0.00751512	0.11903	0.499111	1	1
AL512751	0.0640681	0.0534408	0.346198	0.369484	1	1
RNF13	2.36083e-05	2.14654e-07	-0.851705	-1.09719	0.575287	0.00523069
SCLY	3.38056e-05	0.974192	0.517987	0.00500622	0.823775	1
BRF2	0.0280934	0.848348	0.362505	0.0331039	1	1
MASTL	2.30408e-05	0.218199	0.522319	-0.131123	0.561457	1
C2orf53	0.0210965	0.065272	0.325795	0.293035	1	1
LOC100130238	0.335219	0.0780277	-0.133256	-0.24835	1	1
CLDN3	1.91625e-07	0.00102773	0.610732	0.426574	0.00466952	1
HDAC3	0.0958674	0.961024	-0.21935	-0.00691258	1	1
LYZL4	0.172888	0.188037	0.172623	0.193842	1	1
BIRC6	0.076876	0.0683437	0.289432	0.270342	1	1
ZNF700	0.203967	0.16412	0.150882	0.196706	1	1
TDRD12	0.415996	0.259203	-0.138103	-0.196166	1	1
C1orf194	0.345866	0.151967	-0.13084	-0.210044	1	1
SLC14A2	0.476833	0.0561099	0.104839	0.276504	1	1
MUC3B	0.280206	0.250891	-0.193869	-0.209601	1	1
SIX4	0.00152619	0.72817	0.43576	0.0515458	1	1
ZNF613	0.00354162	0.000177843	0.495697	0.666307	1	1
PSME4	1.66345e-08	7.82155e-07	0.811453	0.698818	0.00040535	0.0190595
BSG	1.12608e-06	7.133e-05	0.6433	0.562729	0.0274404	1
CR740913	0.110377	0.168471	0.216413	0.210056	1	1
HINT3	0.00165975	3.15937e-06	-0.361122	-0.606739	1	0.0769876
AK126330	0.0527432	0.0864921	0.259897	0.258393	1	1
COMMD5	0.0136276	0.441612	0.37156	-0.117852	1	1
TEAD3	0.0125077	0.0172764	0.409849	0.399325	1	1
OR2G3	0.610445	0.504334	0.0686203	0.0968402	1	1
LOC400236	0.199288	0.633585	0.20301	0.0694955	1	1
REP15	0.774482	0.327563	-0.0372514	0.134612	1	1
BM662626	0.044162	0.0580547	0.335116	0.321741	1	1
CDH16	0.20177	0.181728	0.215378	0.208262	1	1
BC040862	0.36646	0.332631	-0.123533	-0.145139	1	1
BX340435	0.171361	0.0286779	0.331644	0.543716	1	1
TMEM65	0.0219692	0.521136	0.366628	0.110151	1	1
BX105767	0.104295	0.0888542	0.285606	0.30586	1	1
BC039382	0.671218	0.644981	0.0488441	0.0619151	1	1
FOXP4	0.00312925	0.0056827	0.425456	0.405465	1	1
BQ186063	0.832556	0.448426	-0.0303919	-0.105212	1	1
VN1R1	0.0594735	0.0179419	-0.25583	-0.358631	1	1
OR4D9	0.0273105	0.0170736	0.302674	0.363851	1	1
HCFC1R1	0.33609	0.0271629	0.126027	0.301154	1	1
TEKT5	0.0683565	0.00314811	0.259301	0.436555	1	1
AW516124	0.879592	0.688399	-0.017374	0.0484693	1	1
BC038725	0.000375489	0.000496635	0.671519	0.667922	1	1
DNAJC9	0.000184005	0.194409	0.507208	-0.160894	1	1
FHOD1	1.28416e-16	1.54006e-18	0.924365	1.05865	3.12923e-12	3.75281e-14
AI216295	0.266747	0.372283	0.153823	0.129892	1	1
CMTM5	0.105936	0.296711	-0.190971	-0.124669	1	1
LINC00229	0.0361445	0.0938953	0.274811	0.238415	1	1
BM931785	0.0127914	0.0122142	0.447333	0.45683	1	1
LOC400238	0.828056	0.941992	-0.0306391	0.0106011	1	1
GPR128	0.224176	0.622617	0.151447	0.066637	1	1
BC043520	0.482588	0.634142	-0.120365	-0.0829294	1	1
ANO2	0.721492	0.315827	-0.0426613	-0.130798	1	1
BX118161	0.758985	0.97004	-0.0420523	0.00546026	1	1
DARC	2.8725e-07	0.274272	-0.597845	0.116408	0.0069997	1
ZNF318	2.5591e-05	0.00251806	0.640115	0.453023	0.623601	1
RAB25	0.00767905	0.0330799	-0.391385	-0.314479	1	1
FAM83B	0.0349027	0.681266	0.261977	0.0561892	1	1
LRRC8C	0.0728189	0.040607	-0.258628	-0.302895	1	1
ZFP62	0.0995887	0.0203018	-0.210373	-0.326358	1	1
GAGE8	0.575822	0.24064	0.0774881	-0.186494	1	1
NDUFA3	0.895876	0.978034	0.0181926	-0.00378318	1	1
BF515229	0.886597	0.63735	-0.0197736	-0.0676074	1	1
GPR152	0.201876	0.212443	0.175113	0.18056	1	1
MRFAP1L1	0.0233343	0.198409	-0.364781	-0.210991	1	1
AK001794	0.000440482	0.00149698	0.504857	0.454321	1	1
EEPD1	0.0137439	0.697507	-0.447649	-0.0697631	1	1
ARSH	0.780368	0.969679	-0.0547787	0.00759863	1	1
FANK1	0.0208763	0.895192	-0.397043	-0.0226202	1	1
EEF1E1	0.0214963	7.98534e-07	-0.442142	-1.04281	1	0.0194587
DPYSL4	0.521426	0.683449	-0.0890752	0.0514174	1	1
ITPRIPL1	0.452654	0.301327	0.0894444	0.123972	1	1
AW303284	0.24947	0.945622	-0.158892	0.0101208	1	1
ZNF589	0.0535729	0.000258942	0.393766	0.786014	1	1
DUSP13	0.960586	0.0237525	-0.00588358	-0.26455	1	1
SCAMP2	0.0095423	0.012974	0.416247	0.407652	1	1
ALS2CR4	0.00948504	0.000604761	-0.493085	-0.673026	1	1
C11orf31	0.0840915	0.00923447	-0.26889	-0.406311	1	1
DCN	1.11172e-10	0.00269568	-0.849767	-0.410748	2.70903e-06	1
AK057885	0.219182	0.310096	-0.167698	-0.165912	1	1
DEFB136	0.662447	0.858494	0.0580753	0.0250016	1	1
OR2AE1	0.224164	0.34841	0.169801	0.131883	1	1
DB005376	0.153805	3.60356e-05	-0.195267	-0.58756	1	0.878115
RAB6C	0.714551	0.599417	0.0614379	0.0900848	1	1
COPB2	0.0102192	0.000991899	-0.523483	-0.690256	1	1
CR608907	0.0982617	0.981989	-0.251344	-0.00348911	1	1
ENO2	0.00440742	0.272474	0.454625	0.16656	1	1
C12orf43	0.0994264	0.00271739	-0.293093	-0.560481	1	1
AA766245	0.55838	0.621258	-0.0831811	-0.0688093	1	1
ZBTB2	0.0278079	0.907044	0.361797	-0.0196459	1	1
DB180818	0.486789	0.84861	0.091269	0.0235011	1	1
FAM149A	3.87121e-10	0.00163121	-0.810496	-0.441716	9.43337e-06	1
PM20D2	5.50732e-07	0.000924386	-0.392058	-0.270508	0.0134202	1
SLU7	9.61902e-05	5.37959e-05	-0.782875	-0.822407	1	1
AI184612	0.863862	0.398756	-0.02735	-0.138402	1	1
BUD13	0.569777	0.0292944	0.0946162	0.379999	1	1
MAML2	0.000899424	0.130126	-0.337314	-0.168527	1	1
TAT	0.00139388	0.609176	-0.385128	-0.0699619	1	1
DB337234	0.091843	0.146404	0.234017	0.213904	1	1
NECAB3	0.92616	0.0166559	-0.0120951	-0.307957	1	1
LOC100128563	0.0250575	0.00941314	0.305618	0.405858	1	1
FEZF1	0.509599	0.843788	0.111745	0.0338572	1	1
CCDC85C	0.00233542	0.000107464	0.475011	0.55869	1	1
KIAA1797	0.0642059	0.675434	-0.345523	-0.0791941	1	1
AI367217	0.269237	0.1437	0.148442	0.212192	1	1
TTTY18	0.33092	0.528453	0.164819	0.0958397	1	1
AW243302	0.502861	0.983129	0.128171	0.00410329	1	1
PIGR	0.0165826	0.619431	-0.287766	0.0594624	1	1
PURA	0.000122989	0.00746791	-0.60436	-0.375468	1	1
CRB1	0.0471534	0.0208099	0.257503	0.305014	1	1
KRT76	0.845181	0.816636	0.0266905	0.0326307	1	1
BX105574	0.133301	0.139119	0.31475	0.314327	1	1
CK301068	0.0841472	0.272979	0.240524	0.152565	1	1
LOC100128571	0.892635	0.988494	-0.017636	-0.00206016	1	1
WNT2	0.697333	0.89597	0.0621685	-0.0199363	1	1
AW104927	0.595838	0.470696	0.069307	0.101323	1	1
FAM177B	0.755662	0.991392	0.0573639	0.00204465	1	1
GSTM1	0.0301886	0.191442	-0.32107	-0.186663	1	1
MTHFSD	1.75284e-09	1.08127e-06	0.761338	0.678272	4.27133e-05	0.0263484
BI559828	0.311522	0.394133	0.197632	0.169881	1	1
C7orf28B	0.057481	0.86564	0.24103	-0.0239766	1	1
CD40LG	0.0133874	0.0167642	0.387923	0.382182	1	1
AI864308	0.951462	0.95421	0.0104954	-0.0101375	1	1
TTC23L	0.407812	0.35201	-0.158445	0.179971	1	1
TTYH1	0.302355	0.00123875	0.0646964	0.210842	1	1
TCOF1	0.19387	0.365573	0.170239	0.123557	1	1
LCE1B	0.00186283	0.00420814	0.367082	0.336659	1	1
ADCY7	0.000138286	0.0123575	0.452083	0.310457	1	1
C14orf184	0.00225598	5.50607e-05	0.582202	0.793761	1	1
AW449342	0.00568297	0.0328973	0.369813	0.325064	1	1
DB312205	0.390101	0.310907	0.121039	0.145043	1	1
GLIS1	0.0570665	0.0774182	0.254853	0.240465	1	1
FAM84B	0.12148	0.00301093	-0.266411	-0.53221	1	1
C3orf39	5.8108e-05	0.000663516	-0.643091	-0.517639	1	1
SLC30A2	0.136715	0.350611	0.249881	0.141378	1	1
C15orf21	0.0148171	0.64208	0.358041	0.0792991	1	1
FAM165B	2.49754e-07	1.89683e-07	-0.910753	-0.934733	0.00608601	0.00462219
RPL11	0.253311	0.589034	-0.142852	0.0782004	1	1
KIAA1432	0.199311	0.18258	-0.173719	-0.190337	1	1
NRN1L	0.00496944	0.0145531	0.566945	0.496011	1	1
AU311380	0.480276	0.246608	0.0991609	0.168848	1	1
DNAJB1	0.000709006	1.57306e-05	-0.621357	-0.830075	1	0.383322
AB062488	0.117728	0.0104854	0.246318	0.404248	1	1
PUS1	4.76617e-14	8.4626e-08	0.897224	0.754015	1.16142e-09	0.00206217
NCALD	0.120397	0.00290754	0.174052	0.386619	1	1
AK054674	0.324536	0.326864	-0.138913	-0.133972	1	1
MAPKAP1	1.17429e-07	0.00825506	0.627232	0.366209	0.0028615	1
BX112697	0.0754278	0.0564205	0.252303	0.267812	1	1
IFT80	0.0014784	0.00645331	0.417198	0.395241	1	1
ABCC3	0.371622	0.746228	0.11948	-0.0461179	1	1
PTDSS1	0.0460623	0.277711	0.286855	-0.153387	1	1
CPVL	0.358799	0.294137	-0.143759	-0.150428	1	1
CTH	0.0584487	0.164781	-0.31414	-0.209023	1	1
AV731331	0.00095584	0.0138739	0.534934	0.348706	1	1
BOLA2B	1.86658e-10	0.149201	0.795851	0.17089	4.54849e-06	1
AARSD1	0.00294683	0.000205227	0.609121	0.785784	1	1
AI223955	0.615225	0.598362	0.0688698	-0.0730162	1	1
ARHGAP33	0.0168376	0.060525	0.37145	0.274249	1	1
NDN	1.70627e-05	0.486786	-0.523225	0.0899381	0.415783	1
GCSH	0.13505	0.00778413	-0.235182	-0.437989	1	1
RAD51AP2	0.376993	0.371426	0.116436	0.116237	1	1
ELAC2	0.00625265	0.000468009	0.362657	0.514652	1	1
C16orf79	0.0103608	0.05151	0.4699	0.360927	1	1
RFXANK	0.00324602	8.76042e-05	-0.528561	-0.733818	1	1
DRD5	0.0479566	0.26143	0.259936	0.150592	1	1
GLIS2	0.397058	0.191002	0.117731	0.194355	1	1
NR_024104	0.00392398	0.0294751	-0.365365	-0.296578	1	1
ANTXR1	2.48724e-07	2.18186e-07	0.672963	0.682272	0.00606091	0.00531674
C8orfK29	0.489296	0.377969	0.0941656	-0.123579	1	1
KCNJ8	0.0290881	0.00762761	0.358353	0.438414	1	1
AASS	0.00431791	0.0807622	-0.379427	0.237077	1	1
CST8	0.186208	0.256214	0.26521	0.230311	1	1
BM009483	0.452843	0.540047	0.128608	-0.106895	1	1
OCRL	0.0926478	0.856645	0.21695	-0.0282945	1	1
C7orf42	0.0765845	0.0521954	-0.379958	-0.422689	1	1
LOC285045	0.910227	0.772379	0.0144751	-0.0412335	1	1
IL34	0.0513601	0.210866	-0.151976	0.112943	1	1
MAPK1IP1L	0.0249962	0.0011166	-0.47571	-0.718501	1	1
PSMD3	1.24168e-06	0.183843	0.296125	0.0956484	0.0302573	1
PCDHGC3	3.0751e-09	2.70722e-09	1.16598	1.17928	7.4934e-05	6.59696e-05
LOC646999	0.905485	0.859089	-0.0204597	-0.0312778	1	1
AW075303	0.795239	0.563196	-0.0364068	0.0781398	1	1
SPAG11A	3.21418e-06	4.72451e-06	0.930638	0.92075	0.078323	0.115127
URM1	2.49197e-07	0.000113995	0.597055	0.559631	0.00607244	1
KCNJ4	0.614847	0.874162	0.0612102	-0.0212901	1	1
RARS	0.0968146	0.0266835	-0.279285	-0.386327	1	1
ZFAND2B	0.0316208	0.000814152	0.32205	0.492924	1	1
NFRKB	0.199143	0.330928	-0.165768	0.135293	1	1
RTN4RL2	0.384042	0.850007	0.121138	0.0257521	1	1
NUCB2	0.0318808	0.000481731	-0.275874	-0.516061	1	1
BF507633	0.630855	0.454665	-0.0658061	-0.100833	1	1
DB027866	0.074392	0.00157066	0.262155	0.441002	1	1
PLOD1	4.84316e-07	2.44905e-10	0.49479	0.788497	0.0118018	5.96785e-06
BX119820	0.745284	0.632474	-0.0450842	-0.0783377	1	1
NAG20	0.0621969	0.00243813	0.26167	0.394993	1	1
GAL	0.186859	0.634597	0.114715	0.0427255	1	1
OTUD5	0.00107056	0.000280583	0.689345	0.780755	1	1
AA935895	0.133675	0.207906	0.248202	0.212471	1	1
STX11	0.234652	0.866176	0.190998	-0.0275984	1	1
BM673749	0.718946	0.908782	-0.0499009	-0.0159908	1	1
AW976634	0.0924502	0.258346	0.308967	0.211922	1	1
GRXCR2	0.462851	0.511601	0.0994511	0.0919224	1	1
LOC100128239	0.849733	0.652854	-0.0275488	-0.0740716	1	1
KIAA1647	0.0017276	0.0123784	0.403089	0.283669	1	1
PCP4L1	0.233346	0.908745	0.158781	0.015112	1	1
AK095534	0.129001	0.0722675	-0.223268	-0.25893	1	1
DENND1A	0.0203856	0.641031	0.425768	0.0856241	1	1
NAT14	2.4853e-06	6.73473e-06	0.909456	0.87493	0.0605619	0.164112
AW341872	0.167926	0.788037	0.243579	-0.0480197	1	1
NSUN5B	0.605061	0.502704	0.0843268	0.111797	1	1
PLXNC1	0.309065	0.231087	-0.153503	-0.167892	1	1
ZNF251	0.0026156	0.011145	0.617805	0.528411	1	1
TMEM220	0.243597	0.143424	0.199692	0.257	1	1
VIPR2	2.05304e-08	0.00223877	-0.734815	-0.395361	0.000500284	1
GLRB	3.99324e-17	9.3622e-13	-1.09764	-0.997328	9.73073e-13	2.28138e-08
AFG3L1	0.00234713	0.0170981	0.460058	0.35426	1	1
KLRF1	0.0200489	0.0413218	0.537449	0.477371	1	1
OR2A25	0.055364	0.0826759	-0.253897	-0.234104	1	1
GLA	1.69982e-05	0.416313	-0.533843	-0.100113	0.414213	1
GPX1	0.341702	0.308281	-0.159083	-0.175915	1	1
PRR7	7.6522e-06	0.0527684	0.716609	0.279341	0.186469	1
C17orf67	0.0216683	0.270657	0.442925	0.215131	1	1
LXN	0.000679765	0.000262737	-0.664001	-0.735446	1	1
ZNF217	0.000923718	6.12865e-06	-0.672436	-0.967754	1	0.149343
MLL2	0.123783	0.0201812	-0.20721	-0.315838	1	1
FKBP10	0.000608472	0.00131152	0.796933	0.749165	1	1
AA704293	0.689696	0.416305	-0.0645657	-0.134847	1	1
AAAS	0.00143459	0.0103078	0.753282	0.601932	1	1
RELL2	0.00587276	0.54545	0.359284	-0.0833988	1	1
KCNJ2	0.0514372	4.98149e-05	0.230782	0.483465	1	1
GGTLC1	0.0045936	0.00166015	0.664293	0.745664	1	1
TRHR	0.613619	0.350466	0.0709777	0.128462	1	1
ACAP2	0.0112217	5.64198e-05	-0.508165	-0.852524	1	1
BE351020	0.373197	0.391528	-0.124356	-0.135606	1	1
FTHL17	0.319019	0.083757	-0.130807	-0.213031	1	1
GJA5	0.0036022	0.00693188	-0.382447	-0.379693	1	1
FBXL12	0.659372	0.202977	0.0805515	0.238691	1	1
SUGP2	0.278956	0.014945	0.162817	0.39215	1	1
UPF3A	0.00615405	0.000318518	0.529564	0.720697	1	1
JTB	0.000123809	2.87844e-05	-0.842731	-0.935884	1	0.701418
AI863643	0.863667	0.643066	0.0306141	0.084719	1	1
C10orf108	0.714047	0.97519	0.0662043	0.00572202	1	1
ACBD4	0.0445915	0.0323292	0.424922	0.459182	1	1
BQ184623	0.739734	0.836484	0.0459005	0.0310533	1	1
STAC2	0.00427932	0.195598	-0.204429	0.0985817	1	1
BX103480	0.141908	0.102679	0.194961	0.230378	1	1
CR736855	0.439066	0.337393	-0.102481	-0.13734	1	1
UGT3A1	0.206012	0.210055	0.167153	0.179123	1	1
TCL1A	0.0019629	0.0119718	0.562961	0.46053	1	1
BX089531	0.651748	0.546038	0.0615643	-0.0842995	1	1
C14orf37	3.78458e-07	0.00739162	-0.677921	-0.365991	0.00922226	1
AA506051	0.0328783	0.00270149	0.296375	0.417255	1	1
TIGD3	0.299218	0.172004	-0.133757	-0.201923	1	1
AA658833	0.000182439	0.000109051	0.751009	0.78738	1	1
NR5A1	0.0624672	0.22616	0.228026	0.153549	1	1
AI807256	0.608005	0.919567	0.0867208	0.0173838	1	1
C16orf46	0.573538	0.800082	0.09305	0.0426699	1	1
ZNF214	0.000428202	0.0237846	-0.466685	-0.358178	1	1
AA780066	0.898817	0.663703	-0.0169913	-0.054775	1	1
PKD2	0.00541478	0.452243	-0.379392	-0.102941	1	1
TDG	4.36265e-09	4.63472e-08	1.093	1.00985	0.000106309	0.00112939
LY96	0.0705857	0.139966	0.227387	0.223855	1	1
NAP1L4	0.00558476	0.00770856	0.451556	0.44387	1	1
CDX1	0.506198	0.0394187	0.0935356	0.30073	1	1
C6orf201	0.267491	0.813876	0.142841	0.0301198	1	1
COL8A2	0.00879545	0.350712	-0.346998	0.140917	1	1
ETV4	0.686854	0.332226	0.0671885	0.165804	1	1
SLC22A24	0.883039	0.544097	0.0164285	-0.0754454	1	1
FLJ13224	0.0710422	0.203875	0.243388	0.183839	1	1
AGGF1	4.12234e-05	3.36124e-06	-0.857035	-1.00194	1	0.0819068
CHID1	0.857128	0.875129	0.0244588	0.023439	1	1
C19orf29	0.00111613	0.000123309	0.633382	0.769857	1	1
UGT2B11	0.590135	0.0182348	-0.0780266	0.281924	1	1
OR4M1	0.378875	0.554522	0.145224	0.0885724	1	1
AI625535	0.703245	0.978273	0.0513346	-0.00405671	1	1
AGMO	0.344662	0.560146	0.124106	0.0818672	1	1
LOC100506810	0.0232252	2.35174e-05	0.388196	0.768557	1	0.573072
HIST1H1A	0.00406634	0.00331454	0.624813	0.650608	1	1
LYPLA1	6.61043e-05	1.49191e-12	-0.693408	-1.07324	1	3.63548e-08
SLC26A10	0.814578	0.346154	0.0310824	0.124332	1	1
KRTAP9-4	0.0551847	0.0714104	0.246815	0.24702	1	1
CLCNKB	0.737342	0.96634	-0.0568616	0.00735237	1	1
FRAT1	1.23633e-05	7.78151e-05	-0.548942	-0.547884	0.301268	1
DA821820	0.28109	0.0561222	0.148494	0.274788	1	1
FAM151B	0.267922	0.0819473	-0.148952	-0.25692	1	1
C21orf34	7.38928e-05	0.0705702	-0.493863	0.229184	1	1
CYP4F8	0.0959321	0.841215	-0.268179	0.0322995	1	1
GABRR3	0.286782	0.685916	0.144391	0.0604101	1	1
OR4C11	0.833937	0.825958	-0.029946	-0.0320717	1	1
TCRBV7S1A1N2T	0.233475	0.332017	0.173811	0.137523	1	1
AA577794	0.716383	0.951429	0.05025	-0.00884477	1	1
C14orf45	4.05019e-31	5.01833e-10	-1.25071	-0.787872	9.86951e-27	1.22287e-05
AW295130	0.708534	0.620751	-0.0515076	-0.0714675	1	1
TP53I11	0.190921	0.0255286	-0.191466	-0.327839	1	1
NDUFS7	0.000682004	0.000204268	0.400402	0.52463	1	1
AX747015	0.268208	0.670006	0.147269	0.0613309	1	1
WAS	0.000382019	4.69184e-06	0.554209	0.643574	1	0.114331
DB046767	0.835232	0.920587	-0.0290169	0.013431	1	1
NOL3	0.021562	0.128221	0.402002	0.269849	1	1
CN271561	0.783802	0.667998	-0.0353316	0.0611317	1	1
MREG	4.42603e-05	1.98224e-05	-0.530963	-0.600161	1	0.483033
C21orf58	0.0114459	0.718435	0.483203	0.0696485	1	1
NTS	2.83197e-10	1.39348e-05	-0.368188	-0.242606	6.90096e-06	0.339563
AKR7A3	0.547971	0.351115	-0.0714271	-0.126526	1	1
FAM54A	0.0327255	0.641164	0.253626	-0.0612138	1	1
FGFR4	1.73596e-12	7.75619e-12	1.40982	1.35298	4.23018e-08	1.89003e-07
AW293732	0.0642586	0.0346805	-0.247828	-0.297506	1	1
BC101986	0.879234	0.77458	-0.0314936	0.0600952	1	1
AI962959	0.261464	0.177553	-0.154356	-0.219971	1	1
REC8	0.000288039	0.0039576	0.66658	0.465131	1	1
CD722363	0.0240153	0.0896988	0.361531	0.254	1	1
IQCG	0.000154557	0.000970096	-0.450528	-0.389602	1	1
DA301482	0.787332	0.724529	0.0377481	0.0486049	1	1
BM989698	0.884344	0.841846	0.0232651	0.0288724	1	1
RGPD3	0.640377	0.643928	0.0822527	-0.0826093	1	1
AA983865	0.0673052	0.379123	-0.214687	-0.12135	1	1
CUL1	0.0566928	0.0267146	0.272687	0.298144	1	1
CCDC50	0.0841362	0.136455	-0.290326	-0.255105	1	1
MRPL42	0.919783	0.000226239	0.0120699	-0.540945	1	1
AW272084	0.0897974	0.0715875	0.294616	0.319174	1	1
RNF144B	0.141576	0.440145	-0.256954	0.137922	1	1
RABAC1	0.109661	0.195853	0.242036	0.198723	1	1
CAPN2	0.776359	0.0577462	-0.044388	0.285525	1	1
CCDC72	0.00146859	0.000268114	-0.598928	-0.70988	1	1
TCIRG1	2.32002e-05	0.00224344	0.544118	0.45153	0.565343	1
TM9SF4	0.569739	0.583244	-0.0661234	-0.0668236	1	1
PCK1	0.00167496	0.0821263	-0.329728	-0.185085	1	1
MTCH2	0.0218814	0.51652	0.37898	0.107693	1	1
TAS2R3	0.139381	0.0666678	-0.200075	-0.265779	1	1
WDR6	0.592816	0.0167142	-0.0893778	0.373681	1	1
CR605870	0.958255	0.0664692	-0.00777373	0.314069	1	1
CIB3	0.302728	0.802044	0.160982	-0.0353924	1	1
AI673691	0.782755	0.498496	0.0390727	0.10468	1	1
UNQ5810	0.367671	0.266393	-0.152913	-0.193942	1	1
GAS6	0.000102415	0.0139401	-0.422988	0.282314	1	1
FT002	0.00238061	3.44845e-06	-0.540528	-0.880707	1	0.0840317
N4BP1	0.895137	0.700176	0.018404	0.0531151	1	1
SERHL2	0.869133	0.0772468	-0.0229363	0.254643	1	1
C1orf167	0.569124	0.542183	0.0789354	0.088995	1	1
BAIAP2	0.212644	0.494325	0.190146	-0.0960405	1	1
AI140065	0.964564	0.912318	0.00764711	-0.0192785	1	1
C6orf170	0.00296965	0.00209493	-0.478588	-0.451057	1	1
C6orf59	0.286435	0.0249088	0.1475	0.322448	1	1
DCAF12L2	0.568239	0.815297	-0.0976453	-0.0406694	1	1
UBA5	4.91353e-05	9.2236e-07	-0.74768	-0.948712	1	0.0224761
NUDT14	0.104345	0.0943929	0.260164	0.245673	1	1
CGNL1	8.69818e-10	0.57429	-0.7352	-0.0743512	2.11957e-05	1
MOBKL3	0.0287929	1.77882e-08	-0.279929	-0.810005	1	0.000433462
SYT5	0.311802	0.68738	0.142083	0.0590393	1	1
LOC729264	0.300552	0.318464	0.178724	0.176453	1	1
UBIAD1	0.00421424	0.0740268	0.434357	0.25988	1	1
GLTPD1	3.28959e-05	3.08171e-06	0.798001	0.926337	0.801607	0.0750952
EML4	2.49207e-13	3.27386e-07	0.75954	0.623397	6.07268e-09	0.00797773
BX108364	0.0316534	0.16026	-0.38417	-0.253809	1	1
BCL10	6.05343e-08	5.73991e-07	-0.973053	-0.892096	0.0014751	0.013987
NXPH3	0.0265434	0.0355538	-0.32142	-0.304626	1	1
EFR3A	0.629052	0.278055	0.0772645	-0.167462	1	1
TRAM1	0.0408185	0.000212804	-0.38644	-0.743497	1	1
BE466224	0.481256	0.807611	0.0980545	-0.0343837	1	1
ARHGAP9	0.0251758	0.00994884	0.388292	0.459602	1	1
KIAA1199	0.123182	0.772341	0.238812	-0.0420073	1	1
ONECUT2	0.000167028	0.0609121	0.676658	0.332048	1	1
HSP90AB3P	0.0831575	0.000451259	0.218368	-0.466904	1	1
BM676788	0.14969	0.156683	0.186749	0.202349	1	1
ESRP2	0.649607	0.0883144	-0.0633187	-0.254493	1	1
BTG4	0.0557975	0.0957899	0.258306	0.23553	1	1
CHST11	0.559249	0.778172	0.0794389	-0.038684	1	1
CALCR	0.00232388	0.00130215	-0.344687	-0.378318	1	1
C12orf29	3.33555e-05	1.71519e-11	-0.473168	-0.91484	0.812808	4.17958e-07
BM676336	0.466211	0.642969	0.100033	0.0685211	1	1
PARD6G	3.49688e-06	0.00310575	-0.723524	-0.446375	0.085212	1
MCM3AP	0.00133027	0.0585728	0.381306	0.310218	1	1
UBE2MP1	0.0917827	0.0629043	-0.225008	-0.252947	1	1
DA647265	0.548496	0.546411	-0.0914207	0.0833225	1	1
RUFY3	0.0229558	0.000401763	0.38385	0.630476	1	1
BMF	0.017407	0.00296045	0.333742	0.415	1	1
LDHC	0.380867	0.848828	0.118244	0.0296123	1	1
FILIP1L	0.00366594	0.342889	-0.482367	-0.15571	1	1
DA598274	0.109327	0.431809	-0.215542	-0.10679	1	1
BLOC1S1-RDH5	0.00486754	0.539093	-0.327243	0.070688	1	1
FAM183A	0.277033	0.30631	0.139163	0.147891	1	1
MAGOHB	0.984182	0.0928212	-0.00260409	-0.22438	1	1
SYMPK	4.26421e-06	1.04516e-05	1.09063	1.04211	0.10391	0.254685
SGK494	0.719833	0.960217	0.0506185	0.00663384	1	1
NEK3	0.22336	0.772111	0.167922	0.0427806	1	1
CSTA	0.0568136	0.962289	0.251762	-0.00671145	1	1
ZNF890P	0.138128	0.540935	-0.252261	-0.105623	1	1
RAC2	0.165791	0.094454	0.225499	0.28213	1	1
SLC25A34	0.015497	2.13252e-05	0.499251	0.927687	1	0.519653
GPR83	0.974164	0.234978	0.00367064	0.124728	1	1
BC031668	0.94513	0.620912	0.00888537	-0.0727648	1	1
AK097508	0.999452	0.638896	-0.000124241	0.0865445	1	1
GLI3	0.688747	0.239156	-0.0604536	0.16196	1	1
TCEA1	4.47448e-05	7.72491e-08	-0.7098	-0.99386	1	0.00188241
ASS1	0.750286	0.0512256	0.0471286	0.296959	1	1
TERF1	0.0243602	0.303177	0.354155	0.145701	1	1
ITGB1	7.17493e-06	1.03041e-05	-1.05129	-1.03437	0.174839	0.251091
SLC12A9	5.97662e-05	4.12801e-08	0.643222	0.838417	1	0.00100591
BF593206	0.746939	0.97434	-0.0434036	-0.00480903	1	1
NEURL	0.619652	0.582496	0.0956554	-0.0967824	1	1
BU633800	0.151585	0.192024	0.193925	0.20307	1	1
S100A16	0.313872	0.0253679	0.162642	0.351622	1	1
GSS	9.66015e-07	0.000566611	0.562272	0.450122	0.0235399	1
C11orf40	0.702244	0.793207	-0.0512814	0.0381417	1	1
PATE2	0.836851	0.978432	0.0293569	-0.00370429	1	1
OR2T35	0.381333	0.623946	0.120534	-0.0680177	1	1
AV700714	0.000222223	0.000484236	0.589837	0.564965	1	1
PLA2G2C	0.419975	0.930529	-0.116253	0.0130154	1	1
BX954200	0.480132	0.709037	0.0953527	0.0573719	1	1
AI950657	0.722373	0.95781	0.0476172	-0.0076923	1	1
SNTG2	0.20711	0.765796	-0.172775	-0.0482627	1	1
NDST2	0.357205	0.0823358	-0.109054	0.243408	1	1
LOC100287227	0.39678	0.252681	0.118378	0.168619	1	1
ARHGAP44	0.421615	0.0340464	0.09897	0.267374	1	1
SUSD2	4.65967e-05	1.013e-12	0.455546	0.882919	1	2.46847e-08
GEMIN7	0.897568	0.889493	0.0170951	-0.018058	1	1
DB348362	0.216491	0.406979	-0.173261	-0.113526	1	1
AW105202	0.493664	0.568867	0.0963099	0.0795314	1	1
C3orf57	0.660737	0.302883	-0.0541136	-0.155142	1	1
MAPK14	0.00677664	0.000529022	-0.455695	-0.519378	1	1
NPL	3.23205e-05	0.0801667	0.621874	0.233906	0.787585	1
TSPAN4	0.164288	2.13117e-05	0.178188	0.556394	1	0.519325
USO1	0.14569	0.000705171	-0.287803	-0.704983	1	1
KIAA0368	0.117084	0.0173622	-0.209363	-0.362052	1	1
S100A11	0.0222943	0.0122552	0.350766	0.340458	1	1
SYK	0.00110776	0.00293769	0.404324	0.423964	1	1
LOC100127983	0.350102	0.5748	-0.153083	-0.0935473	1	1
EFS	0.118304	0.0176664	0.194728	0.379292	1	1
ANKAR	0.0465793	0.934099	-0.358009	0.0150214	1	1
TM2D2	0.488512	0.646594	0.0856284	-0.0598351	1	1
SLC16A3	3.24232e-17	0.000561809	0.964275	0.450863	7.90089e-13	1
ADAM23	0.383217	0.183257	0.0996132	0.205981	1	1
ZNF394	0.305159	0.885527	-0.134139	0.0205109	1	1
BCL2L15	0.728288	0.874435	0.0469851	0.021349	1	1
ESRP1	0.710642	0.000545355	-0.0546538	-0.548424	1	1
MYH1	0.437197	0.598567	-0.078185	-0.0610313	1	1
IL2RA	6.32632e-07	0.000188887	0.876319	0.637236	0.015416	1
CDCA5	7.40101e-30	0.728909	1.14166	0.0341523	1.80348e-25	1
PHF5A	0.100638	9.02447e-05	-0.269637	-0.690824	1	1
C21orf94	0.403673	0.491033	0.0904919	0.0765942	1	1
KIAA1958	0.79105	0.623329	-0.0358416	-0.0784973	1	1
C20orf96	0.044807	0.00521599	0.44635	0.636529	1	1
AGA	0.803773	0.860739	-0.0347735	0.0254531	1	1
IFT172	0.553794	0.00293578	0.113771	0.602045	1	1
CCDC11	0.854656	0.43858	0.0406542	0.174932	1	1
MT1H	0.000186023	0.737865	0.445484	0.0496098	1	1
BM789063	0.948423	0.95052	0.0100145	-0.00905376	1	1
ASB9	0.0889948	0.00759266	-0.246702	-0.453119	1	1
HSF2	0.0058728	0.000467046	-0.476579	-0.634173	1	1
FAM150B	0.00013511	0.15046	-0.193588	0.0655912	1	1
BM681618	0.662541	0.877678	0.0613758	0.0223342	1	1
AI369563	0.649482	0.661093	0.0618374	-0.0642109	1	1
APCDD1L	0.241855	0.000128067	0.109719	0.372307	1	1
EIF4H	3.243e-05	3.52977e-06	-0.699709	-0.806341	0.790255	0.0860133
GALNTL4	0.0748529	0.26852	-0.23034	-0.170056	1	1
ZC4H2	0.00419393	0.00856826	0.473624	0.439762	1	1
PDE1B	0.547986	0.088416	-0.073885	0.20199	1	1
LCK	0.000790421	0.00713647	0.648549	0.521857	1	1
FAAH2	0.00734929	0.00566891	-0.30597	-0.354329	1	1
ZCWPW2	3.4242e-05	0.000232457	-0.656306	-0.521124	0.83441	1
CD515724	0.329622	0.836318	0.11182	0.0257469	1	1
MRTO4	2.33601e-06	3.37012e-06	0.788051	0.668884	0.056924	0.082123
HDHD1	0.309475	0.0399025	-0.13248	-0.296411	1	1
DPH2	0.00437304	5.87007e-05	-0.321407	-0.47908	1	1
PDE10A	0.00819723	0.00375446	0.364546	0.413513	1	1
BX119024	0.621101	0.446799	-0.0646775	-0.106564	1	1
BX093762	0.750869	0.942858	-0.0453995	0.0100309	1	1
ZNF174	4.20698e-08	3.85779e-07	-0.701198	-0.713113	0.00102516	0.00940066
KIAA0146	0.00393729	0.000202318	-0.445099	-0.578168	1	1
BQ001945	0.644771	0.980571	-0.065095	-0.0033173	1	1
TMPRSS2	0.279361	0.360021	-0.149439	0.121807	1	1
BX106620	0.31717	0.446065	0.143223	0.107661	1	1
NDE1	0.000177841	0.000500718	0.48701	0.501826	1	1
AK097401	0.131459	0.066223	-0.206019	-0.267585	1	1
IDS	3.56394e-05	3.66982e-07	0.666453	0.801847	0.868461	0.00894262
C5orf62	0.0389922	0.300165	-0.267739	-0.139321	1	1
DDX3Y	0.938179	0.959505	-0.0108784	0.00755272	1	1
HDAC6	1.2718e-07	1.86066e-07	1.18129	1.16852	0.00309913	0.00453405
SH3BP1	2.13016e-07	1.66347e-05	0.906601	0.738057	0.00519078	0.405354
OLFML1	0.510966	0.000234614	-0.0814703	0.47336	1	1
DB338976	0.669266	0.551803	-0.0595425	-0.0796017	1	1
TAS2R14	0.009344	0.0180784	-0.359028	-0.342786	1	1
RNF19B	0.0228998	0.0122607	-0.459307	-0.514042	1	1
KLHL20	5.48093e-06	1.61205e-05	-1.01113	-0.956661	0.133559	0.392824
RTP2	0.475928	0.699295	0.0996147	-0.0564581	1	1
GPR107	0.169546	0.00275552	-0.213359	-0.417561	1	1
CTTN	0.0413364	0.18289	0.388074	0.227973	1	1
HYI	0.00253118	0.283718	-0.458043	-0.147038	1	1
SNX11	7.81681e-06	0.000887152	0.763439	0.560599	0.19048	1
IGFN1	0.0509235	0.0506656	-0.261149	-0.258879	1	1
AA912914	0.469374	0.240246	0.098747	0.164041	1	1
CA849148	0.00845588	0.0032632	-0.338753	-0.450003	1	1
OR5B2	0.793182	0.463153	-0.0356144	-0.101912	1	1
OR8G5	0.373595	0.305301	-0.10952	-0.129978	1	1
AK057388	0.428021	0.529361	0.106201	0.0876651	1	1
IL9R	0.00030757	0.000914808	0.798012	0.733615	1	1
STAT2	7.11492e-06	1.22883e-07	0.782226	0.96786	0.173376	0.00299441
METTL19	0.183427	0.289384	-0.217965	0.177317	1	1
FUT9	0.51284	0.156026	-0.105539	-0.23088	1	1
EDIL3	1.99171e-06	2.4691e-08	-0.47101	-0.632903	0.0485339	0.000601671
AI991361	0.983916	0.748656	0.00260987	0.045767	1	1
GSTA4	0.0579207	0.0395209	-0.272847	-0.315753	1	1
CCDC125	0.0233168	0.0554089	-0.311298	-0.274309	1	1
RNF122	0.946701	0.597492	0.00918134	-0.0745071	1	1
BQ429228	0.995906	0.880128	-0.000737039	-0.0217453	1	1
PPFIA1	0.00010802	0.165898	0.69845	0.23246	1	1
FCGBP	3.79664e-11	0.00203364	-0.845655	-0.409987	9.25165e-07	1
AI671709	0.0557602	0.100482	0.261906	0.24387	1	1
PEX1	2.42666e-05	2.80695e-06	-0.952333	-1.08457	0.591329	0.0683997
TRV3J34	0.134257	0.231347	0.214602	0.157685	1	1
BAG5	0.0477559	0.0203438	0.242098	0.348751	1	1
ZDHHC5	5.32082e-06	0.000422772	0.727538	0.548013	0.129658	1
NLE1	0.275227	0.93532	0.148021	0.0118296	1	1
MED21	0.10209	0.000486234	-0.166452	-0.443786	1	1
BE326771	0.00472603	0.0117591	-0.323941	-0.301276	1	1
RNASE6	0.0181894	0.0211852	-0.38163	-0.379735	1	1
ARL8B	0.316554	0.00029361	-0.123044	-0.512681	1	1
ADC	0.863207	0.000737821	-0.0271778	0.565247	1	1
C16orf5	0.0634102	0.00392268	0.317314	0.511994	1	1
CA310441	0.964552	0.931521	0.00631101	-0.0120872	1	1
IDH3GL	0.284828	0.40314	0.150167	0.11336	1	1
PGGT1B	0.931682	0.0931147	0.0134036	-0.245976	1	1
BF515074	0.985985	0.941775	0.00238729	-0.0104945	1	1
YPEL3	0.130216	0.685364	-0.213451	-0.0581774	1	1
PTPRZ1	0.0454721	0.0461885	-0.141135	-0.168575	1	1
BE463771	0.0620409	0.0479439	0.257532	0.268598	1	1
SLAIN1	0.777653	0.903667	0.0309429	0.0153609	1	1
C19orf22	0.000147846	0.000308511	0.476282	0.505929	1	1
SMARCB1	0.00386982	0.0603613	0.360611	0.254736	1	1
DUSP15	0.207462	0.607082	0.223515	0.0930553	1	1
KBTBD6	0.0437739	0.0280795	-0.250134	-0.335111	1	1
ZNF142	0.0553165	0.0089974	0.366159	0.519358	1	1
MANSC1	1.03585e-07	6.26814e-05	-0.975457	-0.710973	0.00252415	1
BI906046	0.965298	0.78523	0.00596748	0.0378983	1	1
PSME1	0.0660055	0.00215252	-0.306131	-0.537381	1	1
SEC24B	2.01293e-05	1.5054e-07	-0.808739	-1.0495	0.49051	0.00366836
AA025808	0.439945	0.62502	0.0999463	0.0727983	1	1
DPEP1	0.5032	0.970778	-0.0846457	-0.00452171	1	1
SCNN1D	0.0566268	0.000492688	0.360734	0.69234	1	1
ABHD14B	0.00183226	6.17092e-06	0.573474	0.885752	1	0.150373
IRF8	0.79019	0.807158	0.0437263	0.0410081	1	1
SEC11C	0.00734274	1.19066e-09	-0.433816	-0.932636	1	2.9014e-05
BX647084	0.701035	0.0780405	0.052643	0.254266	1	1
RBM33	0.024475	2.23147e-05	0.349528	0.650406	1	0.543764
TP53BP2	0.0177445	0.698925	-0.276319	-0.0545757	1	1
ANKRD53	0.447495	0.504018	0.127824	0.114725	1	1
S100A3	0.0143986	9.84835e-05	0.251677	0.418942	1	1
CA389185	0.339944	0.235389	0.129068	0.168402	1	1
C1orf135	2.62675e-14	0.000762098	1.10649	0.355987	6.40086e-10	1
UXT	0.0114672	0.0170391	-0.506381	-0.48232	1	1
AI948772	0.710316	0.748128	0.0505634	0.0454965	1	1
ZNF706	0.0294763	0.353113	0.392478	0.169951	1	1
LOC389493	0.962204	0.135273	-0.00738849	0.243837	1	1
MAP1S	1.23612e-06	0.000133942	0.585979	0.576116	0.0301218	1
DB341941	0.729887	0.605465	-0.0495617	-0.0714912	1	1
FAM108A1	0.0111866	0.00286531	-0.472127	-0.569811	1	1
ACBD5	0.000615028	1.73615e-05	-0.4593	-0.618866	1	0.423066
FNDC4	0.00028351	0.693216	-0.383458	0.043187	1	1
BX094072	0.989329	0.270242	0.00184843	-0.158179	1	1
OSGEP	2.53483e-05	1.1317e-05	0.549299	0.631961	0.617688	0.275774
MMP10	0.000209084	0.456234	-0.46009	-0.0773049	1	1
DB303607	0.897285	0.573184	0.018258	-0.0885601	1	1
HS6ST1	0.00298689	0.00101919	-0.406268	-0.452544	1	1
CA311519	0.554767	0.264107	0.0823016	0.156588	1	1
AX747098	0.000110992	2.92924e-06	0.87405	1.09473	1	0.0713798
MAN2C1	0.595909	0.00270383	0.0903683	0.540169	1	1
THAP10	0.123307	0.000395578	-0.262773	-0.645105	1	1
HECTD3	0.00256339	6.18765e-08	0.484261	0.809015	1	0.00150781
UBA1	8.2685e-06	3.66086e-05	0.532857	0.629622	0.201487	0.892079
PKHD1L1	0.000515267	0.180364	0.386516	0.194018	1	1
AW301012	0.973918	0.969577	0.0044676	-0.0051011	1	1
SLC24A3	0.154752	0.328206	-0.232284	-0.159958	1	1
C21orf7	0.32113	0.322942	-0.137146	-0.137381	1	1
BU620605	0.483857	0.852827	-0.0950827	-0.0270127	1	1
HSPH1	0.0772188	8.29916e-05	-0.292181	-0.615694	1	1
AI866653	2.16785e-05	1.05063e-05	0.606366	0.781977	0.528261	0.256017
N51987	0.43089	0.38954	0.105884	0.119435	1	1
PPP2R5C	0.126187	0.00316647	-0.284891	-0.577589	1	1
TRIM42	0.327401	0.383459	0.110571	0.102676	1	1
BQ432570	0.257455	0.654029	0.158143	0.061402	1	1
FABP4	3.54743e-08	0.00248351	-0.747209	-0.383509	0.000864439	1
OR8G1	0.296526	0.259702	0.141536	0.157097	1	1
AB074280	0.209719	0.465867	-0.204894	0.108392	1	1
IRF3	1.55335e-06	1.3017e-07	1.12534	1.26919	0.037852	0.00317198
TRANK1	0.0478427	0.000711491	0.305208	0.483453	1	1
BQ025014	0.520802	0.872534	0.0999498	-0.0237653	1	1
DB041535	0.144718	0.134333	0.238604	0.222877	1	1
DOCK6	0.0123617	0.000931165	0.443065	0.612053	1	1
MID1IP1	0.231929	0.0205628	-0.179102	-0.345716	1	1
TIGA1	9.04935e-18	4.8873e-06	-0.916885	-0.591675	2.20515e-13	0.119094
PHOX2A	0.129322	0.417198	0.199267	0.112583	1	1
NUDT12	0.132843	0.00268614	-0.230812	-0.446957	1	1
AW193886	0.241503	0.423393	-0.162273	-0.117147	1	1
MSH3	0.314795	0.175663	-0.144606	-0.179399	1	1
LOC441052	0.42206	0.659075	-0.112202	-0.0614941	1	1
CA12	0.000430039	0.00182814	-0.361147	-0.320537	1	1
SLITRK2	0.8757	0.488587	-0.019387	-0.0844418	1	1
NTN1	0.408141	0.985737	-0.110988	-0.00258761	1	1
AW070198	0.5057	0.251662	0.125181	0.219201	1	1
AMPD3	0.23164	0.92332	0.148774	-0.0137722	1	1
SLIT1	0.0303364	0.451125	0.409329	0.144925	1	1
SMAD1	1.21754e-05	1.56863e-05	-0.738756	-0.658109	0.29669	0.382243
FAM83D	0.000225697	0.00988086	0.541861	-0.376478	1	1
CALR3	0.154853	0.504095	0.182923	0.0889687	1	1
PMS2L5	5.25464e-06	2.13996e-12	-0.715967	-1.00277	0.128045	5.21465e-08
EIF4G1	8.13956e-07	0.000736486	0.594483	0.504568	0.0198345	1
TAS2R5	0.997	0.869085	-0.000534483	0.0263626	1	1
YTHDC2	4.38875e-09	2.72487e-09	-0.750306	-0.813352	0.000106945	6.63997e-05
ROBO4	0.328129	0.0247617	0.222775	0.523196	1	1
LOC100133161	0.00851523	5.75235e-05	0.447098	0.721975	1	1
NTNG2	0.304977	0.39085	-0.133721	-0.122441	1	1
C10orf26	5.20052e-12	4.56503e-08	-1.40598	-1.03751	1.26726e-07	0.00111241
ZNHIT6	0.137004	0.103945	-0.163451	-0.20804	1	1
BU596066	6.55506e-05	0.00139458	0.53812	0.515024	1	1
SLC26A6	3.47369e-08	5.57832e-07	0.914294	0.706083	0.000846469	0.0135933
UGP2	0.00049833	1.16108e-05	-0.612524	-0.809054	1	0.282931
DNTTIP2	0.809521	0.0937191	0.0225867	-0.197499	1	1
MYOCD	0.251975	0.737266	0.155814	0.0493019	1	1
C1orf113	0.590184	0.356766	0.0712814	0.130902	1	1
MAGEB10	0.4076	0.248227	-0.112187	-0.159268	1	1
OSCAR	0.000765964	0.0376994	0.514498	0.281793	1	1
BANF1	0.165894	0.205149	0.236007	-0.197739	1	1
BC033938	0.017039	0.0195109	0.396896	0.397929	1	1
SORT1	0.00126792	0.541232	-0.353067	-0.0846756	1	1
MTMR6	0.0470049	0.000786094	-0.326586	-0.538723	1	1
SEPT13	0.0282655	0.0371051	0.416041	0.401126	1	1
KGFLP1	0.00162607	0.00485221	0.350651	0.329796	1	1
TPT1	8.20617e-07	0.00184732	-0.627425	-0.485955	0.0199968	1
LHX5	0.699258	0.854969	-0.051883	0.0256467	1	1
GPR12	0.138272	0.116224	0.227584	0.242104	1	1
BC031092	0.000257586	0.000255109	0.701862	0.716178	1	1
AL133009	0.922	0.584071	0.0130869	-0.0774625	1	1
CCDC69	0.0523699	0.00823594	0.31629	0.441544	1	1
TMEM204	4.92656e-05	0.773301	-0.665465	-0.0402602	1	1
AI143882	0.000592498	0.0025011	0.470965	0.440479	1	1
HSPA7	0.12575	0.0957838	0.203626	0.242746	1	1
MELK	1.91663e-12	0.615996	0.950898	-0.0561541	4.67045e-08	1
BM975708	0.464979	0.532794	0.0954235	0.0894701	1	1
TCR-alpha	0.118596	0.476731	0.209124	0.102834	1	1
BU619952	0.00483657	0.00750321	0.576956	0.55612	1	1
BX102473	0.041292	0.0439366	0.277877	0.294189	1	1
SMAP1	0.00443788	0.00284721	-0.480207	-0.51728	1	1
SYNE2	0.908521	0.759064	-0.0144501	0.0441746	1	1
BQ022151	0.00375185	0.0103178	0.50724	0.452981	1	1
BM666794	0.000153894	8.75332e-05	0.766548	0.803506	1	1
DDX39B	0.00158009	3.8059e-05	0.595977	0.809356	1	0.927422
BX118491	0.00093896	0.0283234	0.57204	0.338961	1	1
GPR89B	2.43748e-10	6.88352e-13	-0.853305	-1.00723	5.93965e-06	1.67738e-08
CR622072	0.0169977	0.016633	0.552115	0.563323	1	1
AK056625	0.0487309	0.040852	0.258712	0.281516	1	1
LOC340515	0.0040126	0.0635062	0.503286	0.328485	1	1
PKM2	1.14693e-06	3.82495e-06	0.625872	0.635133	0.0279484	0.0932064
POTEE	0.576793	0.108383	-0.0809581	-0.247035	1	1
RPP40	3.5459e-06	0.00307097	0.677985	0.392024	0.0864065	1
KDELC1	0.0491061	0.0924555	-0.323578	-0.245749	1	1
ADCY10	0.554452	0.596598	0.080977	-0.0805168	1	1
ANAPC7	0.00109855	5.57759e-07	-0.596278	-0.984427	1	0.0135915
CLEC16A	0.519923	0.000133383	0.0849403	0.498658	1	1
AA903082	0.0129652	0.0561368	0.417281	0.324303	1	1
C13orf15	0.000205749	0.020978	-0.721008	-0.438319	1	1
MBNL1	0.883727	0.960456	0.0180991	0.0074604	1	1
LSM10	0.380544	0.00491854	-0.145271	-0.434356	1	1
FXYD6	0.502517	0.00457311	-0.0729926	0.309321	1	1
F09070	0.0115019	0.0030355	0.349215	0.408233	1	1
APOBEC3H	4.74286e-05	0.00160052	0.659213	0.508998	1	1
CR624623	0.106645	0.792168	0.196875	0.0427408	1	1
C9orf3	0.165154	0.799164	-0.213783	-0.0367297	1	1
TSSC4	0.00104158	0.000465131	0.689175	0.752116	1	1
BP396468	0.0189998	0.0259391	0.388786	0.376426	1	1
AA668234	0.00149877	0.000255218	0.541301	0.543012	1	1
C6orf192	0.717253	0.0191698	0.0520069	0.330012	1	1
BM691906	0.00038557	0.000524967	0.683854	0.678545	1	1
TUBA3C	1.58718e-05	0.000384236	-0.483481	-0.403845	0.386764	1
CA312752	0.37566	0.4367	0.171391	0.153599	1	1
C16orf13	0.254321	0.53306	0.188098	-0.105101	1	1
ZNF282	0.0304234	0.00120614	0.360343	0.491958	1	1
SEMA6B	0.0121593	0.0170225	0.433351	0.422044	1	1
BX102688	0.744947	0.843146	0.0449015	-0.0266927	1	1
B3GALNT2	3.7998e-06	0.0496117	0.622007	0.256219	0.0925934	1
TRH	0.860619	0.554494	-0.0268409	-0.0972173	1	1
LOC284009	0.724884	0.412765	0.0489387	0.12235	1	1
CSPG5	0.352727	0.620293	0.128248	-0.0631569	1	1
AW518277	0.0166614	0.0287169	0.315118	0.328602	1	1
CARS2	0.00280722	0.000484024	0.471261	0.492164	1	1
NCOA1	0.00155742	0.480403	-0.456408	0.106924	1	1
HMBOX1	0.100578	0.520191	-0.225287	0.0904978	1	1
BX115950	0.0839694	0.0983369	0.269784	0.251012	1	1
LMX1A	0.158201	0.731846	-0.168889	0.0438324	1	1
PCDHB14	0.0101546	0.0177644	0.498687	0.466458	1	1
CD365222	0.00909889	0.00580463	0.430883	0.414197	1	1
DPH5	1.43431e-07	5.31228e-09	-0.923674	-0.876946	0.00349512	0.00012945
ZNF268	0.251714	0.167735	0.175783	0.215592	1	1
AQP9	1.30744e-07	0.00674187	0.783163	0.338989	0.00318597	1
BG196443	0.930786	0.380242	-0.01115	-0.120669	1	1
GRP	3.69781e-10	0.0729752	-0.74998	-0.249091	9.01084e-06	1
EIF3C	0.791063	0.220513	-0.0476707	-0.226601	1	1
CCDC150	0.00276564	0.136431	0.386736	0.201162	1	1
KDSR	0.405842	0.340481	-0.106876	-0.136447	1	1
AI806004	0.0330884	0.0728138	0.297219	0.296445	1	1
SULT6B1	0.00593815	0.00582135	0.567028	0.579961	1	1
ARHGAP17	0.0262935	2.99819e-05	0.281301	0.591399	1	0.730598
DGAT2L6	0.278435	0.582005	0.147071	0.0779	1	1
IFNA13	0.035854	0.244204	0.367644	0.205718	1	1
RASA3	0.00121497	3.65983e-07	0.490872	0.678023	1	0.00891828
HERV-V2	0.106905	0.0969125	0.217916	0.237178	1	1
PLOD3	9.42551e-05	0.00777778	0.388114	0.354321	1	1
EBAG9	0.739627	0.00342254	-0.0535414	-0.441869	1	1
ERGIC3	0.00212586	0.000989225	-0.654079	-0.711585	1	1
BU740362	0.0271869	0.0506167	0.368156	0.332699	1	1
DA489076	0.302801	0.327796	0.1865	0.180579	1	1
RHOH	0.0998454	0.0178282	-0.225455	-0.344175	1	1
AGTR1	4.6863e-08	9.67184e-07	-0.694138	-0.648159	0.00114196	0.0235684
DA853558	0.00170036	0.00282661	0.578035	0.559059	1	1
MYOM1	0.179503	0.000394313	-0.176817	0.535834	1	1
NIPAL1	0.030177	0.0364234	0.400046	0.388159	1	1
CB119565	0.956162	0.00627097	-0.00631225	-0.399427	1	1
PTPRB	4.05366e-08	0.089689	-0.743276	-0.201776	0.000987797	1
AW291634	0.136658	0.269323	0.201782	0.160558	1	1
SHISA5	0.209456	0.352938	0.170875	0.135171	1	1
ZDHHC11B	0.105654	0.445366	0.221783	0.112692	1	1
BBS5	0.378232	0.501447	-0.146709	0.113903	1	1
APRT	0.00279044	0.564046	0.46778	-0.0833316	1	1
S1PR1	9.03675e-09	0.0015636	-0.737997	-0.469269	0.000220208	1
IFNA4	0.324023	0.370888	0.128995	0.126725	1	1
BG201242	0.68277	0.626914	0.0580048	-0.0659525	1	1
TBC1D15	0.92299	0.185441	-0.0175381	-0.247336	1	1
BC036695	2.73682e-05	0.000108605	0.573222	0.573014	0.666908	1
LOC644172	0.283689	0.258203	-0.179554	-0.194059	1	1
RUNDC3B	0.663749	0.0502836	0.0565779	0.277952	1	1
OR11A1	0.0511282	0.0641119	0.256941	0.272491	1	1
NEK10	2.19101e-09	0.00283358	-0.761807	-0.359515	5.33906e-05	1
GCH1	0.0670974	0.128182	0.337705	-0.28578	1	1
CV327462	0.0416002	0.0428736	0.326679	0.309923	1	1
SCUBE3	0.219733	0.267876	0.195289	0.1794	1	1
AI580150	0.00553778	0.00513358	0.385289	0.392683	1	1
AI001814	0.0847588	0.0609504	0.300375	0.335474	1	1
PHGDH	0.15496	0.485297	0.191758	0.0904094	1	1
ZNF483	0.00205254	0.0400416	-0.404151	-0.277045	1	1
BX116984	0.516119	0.83197	0.0921906	0.0296239	1	1
CWF19L1	0.000172915	0.0182988	0.626782	0.378029	1	1
RABEP1	1.6999e-10	8.94033e-06	-0.660816	-0.532555	4.14231e-06	0.217858
BI491369	0.000732204	0.00162209	0.691201	0.649434	1	1
DKFZp667M2411	0.697189	0.334614	-0.0564213	-0.134617	1	1
BX098874	0.000460127	0.000133697	0.647963	0.719039	1	1
OR8K1	0.111261	0.47947	0.217374	0.103879	1	1
MGC57346	0.00412342	0.0367654	0.357011	0.316267	1	1
MORC3	3.32615e-07	5.11171e-08	-0.946986	-1.03678	0.00810516	0.00124562
CAND1	0.673396	0.000407708	-0.0588221	-0.5281	1	1
AI470780	0.0139356	0.0266786	0.445879	0.405996	1	1
SYT14L	0.708105	0.666565	-0.0517844	0.0605807	1	1
AA688078	0.307298	0.428068	0.140845	0.114473	1	1
RP1-177G6.2	0.00502845	0.00711342	0.569796	0.554731	1	1
AI051664	0.832446	0.858763	0.0295582	0.0253627	1	1
CD163L1	0.572977	0.0458803	0.0686028	0.273447	1	1
DLGAP5	2.51339e-09	0.08941	0.801795	-0.179908	6.12463e-05	1
KLHL11	0.912962	0.635633	0.0145632	-0.0689305	1	1
MRGPRF	0.00225102	0.00623052	-0.320019	0.262758	1	1
ZBTB7A	0.108892	0.190636	0.252715	0.18711	1	1
BX105859	0.0380393	0.0953471	0.484898	0.390882	1	1
AF339811	0.0174138	0.0209544	0.412476	0.408277	1	1
BU633077	0.0365073	0.0111253	-0.276105	-0.349434	1	1
HSFY1	0.0861689	0.14128	0.27791	0.21989	1	1
IL1R1	0.0573573	0.049182	0.249168	0.287563	1	1
CTSB	0.829651	0.864099	-0.0411654	-0.0334868	1	1
PPM1F	0.539379	1.802e-07	0.0744591	0.7453	1	0.00439112
AI608858	0.00879258	0.0560273	0.361637	0.275196	1	1
LOC100507470	0.977537	0.86257	0.0038256	-0.0241502	1	1
BX110903	0.135168	0.0792408	0.24261	0.292427	1	1
GEMIN6	0.00227835	0.356023	0.356273	-0.128217	1	1
AK001020	2.76143e-09	0.184858	-0.612651	0.164912	6.72906e-05	1
AK022085	0.0374443	0.011914	0.460283	0.567412	1	1
PMEPA1	0.0122739	0.00480122	-0.282688	0.40717	1	1
AI051233	0.290587	0.273962	0.143199	0.151827	1	1
ZNF658B	4.18102e-05	0.00609759	-0.530561	-0.398339	1	1
CABIN1	0.000722323	2.32391e-08	0.420075	0.829367	1	0.000566291
BM686390	0.88207	0.950292	0.0211162	0.00851122	1	1
FBXO42	0.483027	0.160511	-0.092469	-0.188449	1	1
BQ721086	0.0515592	0.088719	0.313212	0.279012	1	1
AW512131	0.00349203	0.0124161	0.556409	0.481591	1	1
RNF216L	0.000688221	4.85347e-05	0.451221	0.586436	1	1
AL043551	0.136615	0.184174	0.248886	0.226052	1	1
MEOX2	0.00495888	0.347193	-0.286228	-0.101557	1	1
SOX1	0.272821	0.170941	0.149073	0.194518	1	1
NHEDC2	0.00911464	0.0267736	-0.33343	-0.316367	1	1
OR5AK2	0.141468	0.224279	0.236961	0.187175	1	1
SH3BP5L	6.15755e-05	0.000129493	0.731506	0.703736	1	1
TCF7	0.871871	0.849431	0.0265807	0.0319929	1	1
GFRAL	0.546892	0.2957	-0.081651	-0.156535	1	1
FAM176A	0.0521913	0.984557	-0.215452	0.00241579	1	1
PHC3	0.938498	0.168615	-0.0133444	-0.245227	1	1
APOB	0.594083	0.548504	-0.0719597	-0.0821095	1	1
SCAND1	0.0274709	0.908979	0.258005	-0.0153675	1	1
AA992213	0.02249	0.0515261	0.432836	0.375091	1	1
ACCN1	0.143692	0.153485	-0.219492	-0.215142	1	1
SLC10A6	0.753258	0.707207	-0.0432164	0.0508375	1	1
ANXA3	0.0666953	0.768122	-0.260921	0.03864	1	1
BM801739	0.721277	0.389258	-0.0486378	-0.123892	1	1
LRP11	0.155515	4.20485e-05	-0.249147	-0.777432	1	1
AK125467	0.746363	0.131408	0.0441168	0.209555	1	1
DHX36	0.0450287	2.79097e-05	-0.364269	-0.81838	1	0.680104
GUCY1B2	0.00165375	0.0762129	0.416878	0.253433	1	1
TM6SF1	0.000184787	3.79212e-06	-0.604565	-0.658334	1	0.0924064
LAS1L	3.60985e-06	8.56473e-05	0.905476	0.765989	0.0879647	1
SSTR1	0.454114	0.817479	0.0956985	0.0348348	1	1
AK094945	0.51365	0.402234	0.0890963	0.120207	1	1
ANKRD37	0.59339	0.318499	-0.106641	-0.202985	1	1
SULT1A4	0.01598	0.0328733	0.457977	0.410878	1	1
OAS2	0.589819	0.00151335	-0.0687835	-0.446224	1	1
PAIP2	1.47898e-07	5.70996e-10	-1.25021	-1.55208	0.00360397	1.3914e-05
DGCR14	0.000175037	0.00334492	0.550374	0.438654	1	1
SGTA	1.00083e-06	6.315e-05	1.00551	0.806188	0.0243881	1
ZACN	0.00634807	0.00074821	-0.353463	-0.501727	1	1
BU686130	0.0104311	0.012971	0.466318	0.461561	1	1
RAB39B	0.829426	0.423302	0.0276503	-0.100114	1	1
C15orf41	0.0793939	0.550635	0.239954	0.0840248	1	1
GOSR1	0.000221348	2.6161e-06	-0.545367	-0.619911	1	0.0637491
CEP135	8.64317e-06	0.0794022	0.540506	0.252834	0.210617	1
CPSF6	0.0754379	0.00229586	0.215463	-0.448675	1	1
ECE1	0.127468	0.448889	-0.201676	-0.108621	1	1
GABPA	4.81626e-08	5.71501e-09	-0.996057	-1.09293	0.00117363	0.000139263
AK095968	0.371225	0.670476	0.112854	0.0570659	1	1
BX647243	0.432218	0.419024	0.121467	0.113591	1	1
AI015014	0.00776823	0.0103587	0.477151	0.465817	1	1
AI220161	0.482398	0.484144	-0.0968094	-0.10014	1	1
BM563321	0.071309	0.0560185	0.251771	0.272161	1	1
AI346907	0.258743	0.451853	0.157684	0.107314	1	1
AX746596	0.269668	0.119152	0.325923	0.458287	1	1
TMEM8A	0.00217346	0.177955	0.45737	0.197168	1	1
PITHD1	0.321227	0.846512	-0.135655	-0.0274886	1	1
RFX2	0.0243955	0.0272361	0.372319	0.374141	1	1
BX105524	0.00252324	0.00775352	0.587014	0.52044	1	1
KRT84	0.367513	0.670101	0.152363	0.0657098	1	1
AK311398	0.416187	0.763502	-0.108093	-0.0455706	1	1
SLC7A5	5.89424e-18	6.0879e-05	0.927547	0.49338	1.43631e-13	1
CD517297	0.524095	0.908769	-0.0874507	0.0155824	1	1
UBE2N	0.178213	0.000132092	-0.17346	-0.53407	1	1
BE858809	0.0208992	0.00631899	0.380422	0.400405	1	1
HLA-DRA	0.074192	0.105597	-0.366113	-0.337242	1	1
GLYATL2	0.0295187	0.00632049	0.315742	0.40444	1	1
MUM1L1	0.0410104	0.891338	-0.298218	-0.019178	1	1
ZNF230	4.77146e-07	0.000788469	-0.635868	-0.489783	0.0116271	1
ASB17	0.842833	0.851164	-0.027595	-0.0265569	1	1
AKAP14	0.959856	0.864238	0.00714052	-0.0302694	1	1
OBFC2B	0.000540203	0.0891007	0.567862	0.275988	1	1
MEGF10	0.128972	0.34852	-0.193595	-0.131471	1	1
DB350157	0.186262	0.0738532	-0.176294	-0.277087	1	1
RFNG	0.0404498	0.00154112	-0.252827	-0.458279	1	1
AI277451	0.244321	0.129363	0.20457	0.27089	1	1
MOAP1	8.85826e-10	2.25491e-09	-0.691127	-0.767312	2.15858e-05	5.49477e-05
ZNF311	0.0599184	0.391259	-0.289052	0.119754	1	1
AK125440	0.06022	0.0140398	0.227475	0.308456	1	1
SLMAP	2.25284e-06	0.0215539	-0.58163	-0.341409	0.0548973	1
TPO	0.0857556	0.170917	-0.235788	-0.187955	1	1
ACTR8	1.42795e-05	3.83743e-07	-0.732103	-0.745559	0.347962	0.00935106
GADL1	0.688397	0.965561	0.0514829	0.00591247	1	1
CCAR1	0.120383	0.0593574	0.158122	-0.225094	1	1
CRNKL1	0.000252985	4.1103e-08	-0.398254	-0.780613	1	0.0010016
TRAT1	0.0658177	0.326157	0.282129	0.149435	1	1
AP4E1	0.186812	9.45579e-05	-0.215845	-0.691198	1	1
CHST10	0.184279	0.898254	-0.223073	-0.0197652	1	1
AI344019	0.00219525	0.022648	0.409836	0.360478	1	1
FRAS1	0.0281136	0.0297692	-0.280087	-0.276195	1	1
BX108587	0.175673	0.147086	0.178795	0.20721	1	1
GBAS	4.16188e-05	0.000243047	-0.72309	-0.654434	1	1
AX748125	0.00543065	0.00678779	0.479181	0.476096	1	1
BQ899003	0.0418398	0.0310568	0.388229	0.416901	1	1
LOC100134259	0.0344109	0.96929	-0.238051	-0.00448902	1	1
BAALC	0.00217279	0.963238	0.375627	0.006555	1	1
AK128708	0.015316	0.0894139	-0.250853	-0.197959	1	1
ACTN4	4.18626e-06	6.43118e-13	0.749947	1.04095	0.102011	1.56715e-08
AI150015	0.0204893	0.028346	0.40512	0.390641	1	1
RCHY1	4.38003e-08	1.49535e-09	-0.680071	-0.836682	0.00106733	3.64387e-05
RAG2	0.00753725	0.0124406	0.313626	0.305518	1	1
VPS41	0.0899518	0.000818702	-0.223704	-0.492498	1	1
CRISPLD1	0.00106051	0.0466657	-0.326995	-0.218757	1	1
MATN4	0.0193672	0.0166447	0.284451	0.308522	1	1
SGSM3	5.65217e-11	1.36194e-07	0.788192	0.744122	1.37732e-06	0.00331878
SH2D3C	0.0155551	7.92474e-07	0.363248	0.813242	1	0.019311
AK127804	9.94811e-09	0.000112835	-0.806344	-0.516672	0.000242416	1
RNASE9	0.889363	0.451974	0.0185799	-0.110932	1	1
RPRD1A	0.0467185	0.0136627	-0.339866	-0.435146	1	1
BF027154	0.0169708	0.280155	0.301328	0.152103	1	1
PCDHA2	0.385236	0.605774	-0.120992	-0.0778064	1	1
NR2C1	0.00539344	0.356507	0.367788	0.142507	1	1
PIP4K2B	0.00016248	0.00400814	-0.413093	-0.314243	1	1
GCK	0.89335	0.61381	0.0182819	0.0687484	1	1
BX094716	0.0244555	0.103889	0.401318	0.259391	1	1
MMD2	0.387477	0.825327	0.108807	0.0326634	1	1
GPER	0.0817353	0.207274	-0.225476	-0.214992	1	1
HIAT1	1.03065e-06	7.46825e-08	-1.05448	-1.19656	0.0251148	0.00181986
BM987718	0.0660438	0.0639225	0.245256	0.262951	1	1
STRA13	1.21926e-12	0.0941784	0.737015	0.229271	2.9711e-08	1
AIFM2	0.874589	0.260162	-0.0235197	-0.15778	1	1
GTF3A	0.0771221	0.303095	0.302349	0.180012	1	1
NCOR1	1.47995e-09	4.94198e-07	-0.850401	-0.776201	3.60635e-05	0.0120426
NMBR	0.133488	0.0538675	0.17332	0.225635	1	1
DNAL4	0.0123344	0.0231255	-0.377366	-0.306128	1	1
IL33	2.46786e-08	0.49629	-0.629759	-0.0698716	0.000601368	1
TMEFF2	0.995117	0.984013	0.000799136	0.00266186	1	1
COL4A5	0.0176742	0.766372	-0.330103	0.0396446	1	1
AGXT	0.0155439	0.253653	0.354972	0.185742	1	1
IL1RAPL2	0.00555135	0.0954172	0.521758	0.314712	1	1
AK097585	0.0565603	0.160174	0.261452	0.201968	1	1
TRABD	0.00020686	0.000911426	0.469117	0.514133	1	1
SLC25A16	0.371321	0.244394	0.110586	-0.181815	1	1
AK130049	8.48361e-05	0.711152	-0.514812	-0.0521331	1	1
HOXB1	0.000139185	0.0167906	0.58866	0.354054	1	1
DB329768	0.233368	0.240125	0.168352	0.162984	1	1
OR4P4	0.0311398	0.59996	0.414088	0.100598	1	1
DKFZp666C094	5.4227e-05	3.70456e-05	0.861301	0.892608	1	0.902728
LAMTOR1	0.0171005	0.0485494	-0.529072	-0.441404	1	1
C3orf65	0.000634198	0.00249847	0.466222	0.444573	1	1
DGCR8	7.53269e-06	4.2869e-09	0.74206	0.866082	0.183557	0.000104463
BF507608	0.00337385	0.00746641	0.406646	0.393575	1	1
KERA	1.05548e-15	0.00166502	-0.753	-0.258184	2.57199e-11	1
LZTR1	4.3031e-05	2.99579e-05	0.493863	0.666045	1	0.730014
THSD1	2.17811e-05	0.58149	-0.530795	-0.0725435	0.530761	1
KIAA1409	0.185715	0.876198	0.181888	0.0218972	1	1
POM121L2	0.783356	0.81732	0.0375136	-0.0325835	1	1
BF476099	0.345488	0.986973	0.131386	0.00218707	1	1
ARHGAP11A	5.79511e-07	0.0465504	0.842494	0.315876	0.0141215	1
PRPSAP2	3.85424e-08	4.31416e-11	-0.67985	-0.899005	0.000939201	1.05127e-06
EBNA1BP2	0.00664971	1.37432e-05	-0.433819	-0.743489	1	0.334893
BU742571	0.0564011	0.11916	0.254131	0.220746	1	1
KIAA0889	0.00240954	0.0146573	0.528078	0.431657	1	1
GDAP1L1	0.980482	0.299872	0.00416911	-0.181366	1	1
PROCR	0.000107386	0.0136017	-0.505744	-0.360492	1	1
PITPNM3	0.455344	0.582017	0.105796	0.0783367	1	1
FAM124B	0.182542	0.232519	-0.169251	0.151253	1	1
AK123312	0.00214855	0.000724567	0.514342	0.503314	1	1
BG107423	0.519584	0.698068	0.0821176	-0.0609032	1	1
LOC595101	0.00273768	0.00159038	0.558996	0.594965	1	1
SNTN	0.00335805	0.0143328	0.560685	0.474606	1	1
BX112805	0.731478	0.484816	-0.0496575	-0.0941855	1	1
AW451093	0.394364	0.464828	0.11909	0.103039	1	1
TEX12	0.433066	0.596714	0.106899	0.0720926	1	1
BE173449	0.821242	0.998345	-0.0298674	-0.000293854	1	1
GPR81	0.000279597	0.000325545	0.796186	0.796521	1	1
FAM113A	0.075634	0.0872541	0.279327	0.257453	1	1
DB344999	0.000664214	0.000205931	0.779135	0.86525	1	1
RNF185	0.00604603	0.000338211	0.358429	0.542096	1	1
FAM125A	0.0823023	0.00563794	0.276277	0.461212	1	1
SENP5	9.60039e-05	0.249046	0.588997	0.160816	1	1
CDCA4	2.75936e-11	4.67883e-06	1.14066	0.619158	6.72401e-07	0.114014
TTC3	2.81724e-05	0.410098	-0.507925	-0.118614	0.686504	1
SGMS1	0.0380747	0.00492622	-0.314559	-0.414767	1	1
TMEM117	0.288143	0.369195	-0.173398	-0.149964	1	1
BF513644	0.108706	0.15342	0.211293	0.195954	1	1
CR626046	0.0916772	0.090025	0.232444	0.250954	1	1
AI589879	0.569048	0.768784	0.0755159	0.0425338	1	1
BX110351	0.370716	0.95684	0.119505	0.00813071	1	1
TRIM5	5.54883e-06	7.91032e-05	-0.819522	-0.710729	0.135214	1
FOXD4	0.00858256	0.0341304	0.352117	0.281088	1	1
SHH	0.0875531	0.0582638	-0.226633	-0.264405	1	1
RNPS1	1.94884e-06	1.71182e-06	-0.648371	-0.715148	0.0474892	0.0417135
AV654273	0.417311	0.363818	0.112288	0.122818	1	1
ZBTB49	0.00172794	0.00030189	0.431843	0.522352	1	1
KRTCAP3	0.258308	0.00390745	-0.153814	-0.385775	1	1
HRK	0.00331095	0.00861813	0.456235	0.411859	1	1
QSOX2	0.000425836	0.126921	0.513116	0.228281	1	1
TNMD	6.58989e-07	0.188626	-0.448168	-0.113394	0.0160583	1
AOC3	0.154496	0.212841	0.194162	0.167563	1	1
EIF2C2	1.7598e-10	1.04482e-11	1.15652	1.03101	4.28829e-06	2.54602e-07
SNPH	0.492922	0.949256	0.0836715	-0.00815346	1	1
CD299155	0.000870926	0.0235964	0.63755	0.437203	1	1
TMPRSS7	0.884295	0.957582	0.0196807	0.00742714	1	1
KRTAP2-2	0.879265	0.959232	0.0165638	-0.00591519	1	1
MYSM1	0.523052	0.537931	-0.0852898	-0.0886763	1	1
AI476190	0.000429603	0.00101278	0.491715	0.510457	1	1
EYA3	0.0168467	0.676325	0.362	0.0638045	1	1
DB337475	0.512172	0.696773	0.0945273	-0.0556689	1	1
LEUTX	0.0691483	0.145651	0.3193	0.229833	1	1
KY	0.00298737	0.704043	0.532727	0.0672757	1	1
FGF2	0.000490121	0.234028	-0.370294	-0.131015	1	1
LOC646851	0.171399	0.176972	0.198299	0.1956	1	1
AARS	4.37676e-09	7.40959e-05	0.881646	0.555681	0.000106653	1
DB337375	0.275716	0.117377	-0.139386	-0.213337	1	1
SLC1A7	0.980315	0.265836	0.00298443	0.1343	1	1
AI251369	0.0628246	0.104094	0.242041	0.248214	1	1
AK125985	0.0978913	0.0318468	0.409126	0.541344	1	1
SLC6A15	0.501539	0.609734	-0.0561465	-0.0417199	1	1
SRSF10	0.638291	0.235284	-0.077054	-0.180529	1	1
JPH3	0.481773	0.65079	0.0847133	0.0577088	1	1
ST7OT4	0.786288	0.764569	0.036587	0.043799	1	1
IAPP	0.163428	0.581563	0.180961	0.0816838	1	1
HIST1H2BD	0.0356126	0.00739289	-0.253434	-0.361801	1	1
POLD1	6.10156e-08	0.000657126	1.18873	0.697851	0.00148683	1
DNASE1L3	0.0153723	0.704497	-0.297963	0.050208	1	1
KRTDAP	0.147057	0.217977	0.128969	0.100278	1	1
DB163269	0.0306403	0.0355643	0.356927	0.315067	1	1
C6orf72	0.000100654	4.30933e-06	-0.777223	-0.95427	1	0.10501
ASTN2	0.127211	0.461651	-0.190162	-0.106374	1	1
PFDN2	0.355765	0.172814	-0.163564	-0.246382	1	1
AI801879	0.131117	0.000448824	-0.196398	-0.478991	1	1
GAS1	0.00787142	0.903863	-0.420489	0.0181146	1	1
BRAT1	1.62899e-06	6.48552e-05	0.610636	0.63463	0.0396952	1
MPPE1	0.616295	0.0974526	-0.0585546	0.210248	1	1
AI654351	0.296884	0.539065	0.141501	0.0865232	1	1
H06554	0.22347	0.440412	0.167825	0.109869	1	1
GUCY1B3	0.0161657	0.000697529	0.540556	0.784394	1	1
KLF6	0.39629	0.547765	-0.116634	-0.0933925	1	1
CN430296	0.258881	0.249244	-0.142838	-0.196117	1	1
KIT	2.25809e-06	0.92239	-0.548397	0.0103655	0.0550252	1
AI927191	0.115663	0.120164	0.21949	0.226976	1	1
LHFPL2	0.907642	0.118541	-0.0220092	-0.303273	1	1
RIPK3	0.881887	0.627385	0.020759	0.074452	1	1
H88908	0.731746	0.174475	0.0537046	0.201006	1	1
DB336657	0.0320714	0.268355	0.305952	0.159535	1	1
TMEM11	0.000646936	0.0915616	0.581762	0.285359	1	1
BF526556	0.545877	0.372166	0.083145	0.130974	1	1
AA399560	0.686251	0.551847	0.055337	0.087204	1	1
MAP9	0.990023	0.230873	-0.00203111	-0.186926	1	1
RIOK3	0.826155	0.423716	0.0314984	-0.117763	1	1
AW263918	0.152723	0.144791	0.194537	0.199882	1	1
INSIG1	0.448446	9.77645e-07	-0.100233	-0.766905	1	0.0238233
TEX28	0.114826	0.165892	0.216827	0.199375	1	1
NKAP	0.890845	7.17605e-06	-0.0158501	-0.636842	1	0.174866
C6orf1	0.00648532	0.00160915	-0.344925	-0.44592	1	1
RABGAP1L	0.246332	0.42049	0.165199	-0.131747	1	1
C9orf84	0.514484	0.206712	0.0924797	0.177783	1	1
CD237917	0.0543926	0.0646405	0.253754	0.249553	1	1
BX093007	0.391659	0.492502	0.118801	0.0954623	1	1
AK096522	0.307971	0.415954	-0.110839	-0.0882239	1	1
TROVE2	0.208026	0.105858	0.215938	0.285404	1	1
NAV3	0.0224081	0.190038	-0.388332	-0.228361	1	1
BF515487	0.183045	0.15527	-0.172509	-0.181181	1	1
PNRC2	1.91303e-09	3.47739e-10	-1.03805	-0.878388	4.66167e-05	8.4737e-06
LOC400043	1.64661e-06	0.434912	-0.539121	-0.0894017	0.0401245	1
CRMP1	0.45724	0.431864	0.102324	0.121703	1	1
BG195167	0.599721	0.24558	0.0824475	0.165922	1	1
KRTAP27-1	0.234556	0.0888647	0.16084	0.238757	1	1
AW439988	0.13872	0.152043	0.24687	0.243185	1	1
KLRC2	0.933694	0.934662	0.0113167	0.0122309	1	1
PPP3R2	0.835136	0.421082	-0.0280043	-0.119762	1	1
RHOBTB1	0.234421	0.194118	-0.193487	-0.188781	1	1
REPS1	0.608523	0.19462	-0.0653411	-0.190469	1	1
PCDH7	0.247994	0.202231	-0.146043	0.162091	1	1
ZNF138	0.00173926	1.11612e-05	-0.392147	-0.73656	1	0.271976
BQ006833	0.486754	0.620256	0.107874	0.0711616	1	1
GIN1	1.42632e-07	1.98047e-13	-1.0116	-1.19272	0.00347566	4.82601e-09
VIP	0.0201253	0.535075	-0.32271	-0.0902216	1	1
AI887987	0.146711	0.146508	-0.195793	-0.216409	1	1
AMPH	6.94338e-05	0.0695539	-0.560596	-0.238461	1	1
BF507774	0.981359	0.973563	-0.00313823	0.00489551	1	1
SDHA	0.214026	0.0575866	-0.299615	-0.465541	1	1
ITPA	0.00485993	0.0158449	0.443893	0.344916	1	1
FLJ44054	0.937195	0.979217	-0.010352	-0.00375869	1	1
SRR	0.000155239	0.00293667	-0.473504	-0.447172	1	1
BX090375	0.564061	0.955026	0.0831426	0.00829413	1	1
AI073507	0.454299	0.518725	-0.105265	-0.105815	1	1
BQ006477	0.700099	0.603685	0.0529814	0.0697714	1	1
SRGN	0.0980116	0.0213378	-0.31158	-0.44568	1	1
BEGAIN	0.260824	0.181314	0.145271	0.173586	1	1
BX091805	0.0171653	0.0469191	0.389254	0.299795	1	1
BM991113	0.797672	0.626855	0.0480722	0.0930032	1	1
MUC2	0.717407	0.0390552	-0.0352209	-0.251151	1	1
AW298632	0.539326	0.164991	-0.081721	-0.200491	1	1
FEZ2	1.72756e-05	0.000919159	-0.890351	-0.674018	0.420973	1
BX537950	0.345633	0.361614	-0.132905	-0.125564	1	1
CR748447	9.32777e-05	0.000638977	0.852739	0.744371	1	1
CA314627	0.00814266	0.0133552	0.528339	0.500582	1	1
KCNS2	0.873058	0.941849	-0.0214296	0.0104122	1	1
RGS14	0.371571	0.0949428	0.120225	0.239871	1	1
SNX19	0.000545312	0.1069	-0.450683	-0.246552	1	1
ADNP	0.00108887	6.99294e-07	-0.68215	-1.10761	1	0.0170404
CTDSPL2	0.0637588	2.34938e-06	-0.303315	-0.713785	1	0.0572498
C2orf27B	0.0548352	0.0978581	-0.247449	-0.238611	1	1
HEBP1	6.74308e-05	0.000318359	-0.455475	-0.567913	1	1
GRTP1	0.000122831	0.00320228	-0.448151	-0.377845	1	1
ZNF160	0.00542294	0.00127029	0.56959	0.676197	1	1
KRTAP10-2	0.731622	0.673808	0.0469989	0.060445	1	1
BM679513	0.380122	0.271227	0.121274	0.158668	1	1
COASY	0.0041054	0.000431847	0.451548	0.577395	1	1
MKRN2	0.035984	0.0134775	-0.342733	-0.37967	1	1
AJ292264	0.000723536	0.000811455	0.64417	0.650299	1	1
SLC25A19	9.12029e-13	3.54064e-05	1.14817	0.516157	2.22243e-08	0.862783
DDIT4L	0.572952	0.377855	0.107637	0.17461	1	1
BE439556	0.0453701	0.261214	0.326822	0.167805	1	1
BC027486	0.353129	0.495809	0.124817	0.100022	1	1
AI693528	0.778636	0.406651	0.0401942	0.117236	1	1
B3GNT2	1.28446e-05	7.61575e-07	-0.852049	-0.996916	0.312997	0.0185581
AW663517	3.81139e-05	0.00048388	0.571198	0.504377	0.928759	1
TMEM80	3.68053e-06	0.000114514	-0.721939	-0.590129	0.0896871	1
SPATA7	0.000194118	0.87585	-0.414145	0.0211723	1	1
BF739944	0.628072	0.211542	0.0687695	0.168509	1	1
LOC440905	0.466137	0.140128	0.104909	0.232886	1	1
DA271864	0.00824549	0.0082302	0.647598	0.656577	1	1
TMEM51	1.03815e-06	0.000381118	0.574361	0.491093	0.0252977	1
BM674570	0.275318	0.288321	0.141238	0.143702	1	1
DECR2	0.271197	0.0610043	0.14029	0.263501	1	1
ZNF2	0.0211775	0.0541886	0.397668	0.337367	1	1
OR1N1	0.506451	0.884654	0.088193	0.0205736	1	1
AK056311	0.000984386	0.00106227	0.438375	0.474758	1	1
BX110547	0.801836	0.862831	0.0341273	-0.0253619	1	1
SLC35A4	0.00739659	0.0242565	0.395449	0.340437	1	1
CR625631	0.00764918	0.00687159	-0.361688	-0.389239	1	1
HCRT	0.000983688	0.0731954	0.444353	0.268097	1	1
BC043219	0.0253119	0.00534752	0.312957	0.404939	1	1
IFITM5	0.0710443	0.632236	0.280764	0.0888687	1	1
FADS2	0.0159931	0.826653	0.330754	-0.0320035	1	1
G6PC3	0.342257	0.58002	0.1448	0.0768926	1	1
LOC283116	0.957258	0.61194	-0.0072851	-0.0702191	1	1
IDO1	1.37455e-07	0.000215516	0.887703	0.601641	0.00334952	1
SPTB	0.644021	0.350379	-0.0583227	-0.133274	1	1
C6orf174	0.10762	0.0678163	0.221017	0.24835	1	1
BX093206	0.0271172	0.0305275	0.274921	0.321267	1	1
CNOT3	1.51527e-06	5.50238e-05	1.00733	0.83263	0.036924	1
NRBF2	0.00154981	0.000252086	-0.711599	-0.837853	1	1
KCNRG	0.262014	0.43175	0.15765	0.119231	1	1
MGC26484	0.127058	0.8848	-0.183549	0.0183335	1	1
C9orf82	0.932356	0.64035	0.0108497	0.0683502	1	1
TRRAP	3.26392e-05	9.43371e-07	0.587698	0.709499	0.795352	0.0229881
NOP16	3.12732e-11	0.00896189	0.741539	0.335145	7.62065e-07	1
AW450793	0.163085	0.290753	0.182165	0.155857	1	1
SPANXD	0.0079153	0.308187	0.512952	0.213025	1	1
AI125253	0.148437	0.337194	0.197945	0.140846	1	1
CFH	1.41009e-06	0.014702	-0.649636	-0.333986	0.0343611	1
BX091227	0.324374	0.392279	0.196824	0.173487	1	1
PRAMEF10	0.646055	0.556254	0.0847148	0.109987	1	1
PRSS30P	0.809137	0.439482	0.034252	0.099243	1	1
AW300122	0.103548	0.120068	0.277875	0.269064	1	1
AXDND1	0.852841	0.935625	-0.0274552	0.0141847	1	1
BG566739	0.00132239	0.00450973	0.431613	0.3847	1	1
AA994541	0.496003	0.815925	0.0941224	0.0336494	1	1
BQ128203	6.94343e-11	1.03277e-07	-0.84996	-0.775401	1.69197e-06	0.00251664
LACRT	0.18417	0.99609	-0.129974	0.000466765	1	1
SLC36A4	4.69358e-08	2.51332e-06	0.992578	0.842329	0.00114373	0.0612445
BX103254	0.643907	0.52514	0.0640692	0.0805029	1	1
RPL27A	0.00127412	0.000410985	-0.746591	-0.833895	1	1
CHORDC1	0.271295	6.73431e-05	-0.113872	-0.526599	1	1
PPPDE2	3.68202e-12	0.0112712	0.759315	0.332503	8.97235e-08	1
SPSB2	0.579	0.316805	0.084823	0.145525	1	1
NEBL	0.020838	3.40661e-06	-0.260413	-0.586442	1	0.0830122
TTLL3	0.151396	0.307358	-0.195077	-0.141953	1	1
RPL23	0.398152	0.358152	-0.105393	-0.125487	1	1
ZFYVE21	0.27147	0.713274	-0.142338	0.0540646	1	1
CCL15	5.74297e-12	0.382564	-0.771829	-0.0879814	1.39945e-07	1
SLC31A1	0.392513	0.379697	0.168214	0.175495	1	1
HCN4	0.0077339	0.0217226	0.469254	0.411274	1	1
BX115682	0.10602	0.455258	0.216927	0.122121	1	1
GAL3ST2	0.038928	0.206154	0.240313	-0.176772	1	1
AK001919	0.107392	0.0764388	0.267181	0.30037	1	1
RBM28	0.000200044	0.043337	0.569196	0.305861	1	1
AI890346	0.07033	0.191893	-0.243215	-0.168339	1	1
KIAA0195	0.00798159	0.013901	0.454766	0.387283	1	1
SRSF6	0.00157347	0.00337206	-0.571505	-0.537845	1	1
IMAA	0.524227	0.000655677	-0.0763302	-0.518106	1	1
CEP170	0.00012116	3.6458e-05	0.710253	0.782305	1	0.888409
RFXAP	0.803431	0.511046	0.0438616	-0.11806	1	1
AI221087	0.0525102	0.0981198	0.276527	0.25313	1	1
AW514448	0.569216	0.632586	0.0749605	0.0599849	1	1
CSNK2A1	0.0164195	0.47249	0.369523	0.10038	1	1
SRSF1	6.03059e-05	0.207978	0.699278	0.210716	1	1
LOC100129407	0.598351	0.319425	-0.0709654	-0.140629	1	1
BAMBI	0.129739	0.000529532	0.213384	0.491332	1	1
C21orf84	0.895766	0.571831	-0.0168868	-0.0707625	1	1
U85991	0.000864807	8.3297e-06	0.811076	1.12943	1	0.202978
CACNG5	0.544036	0.548854	0.0840655	0.0829876	1	1
AA631767	0.0677293	0.0351356	-0.250689	-0.307059	1	1
LIFR	1.44215e-05	0.00084684	-0.506095	-0.373272	0.351423	1
AY742823	0.0405693	0.00479118	0.290112	0.383681	1	1
XRCC6	0.466261	0.0220483	0.0981039	-0.321903	1	1
APBA1	0.42706	0.117239	0.107747	0.209243	1	1
D60364	0.716721	0.222151	0.050921	0.181817	1	1
BC036630	0.559535	0.725474	-0.0800838	-0.0500025	1	1
ACADM	2.21726e-08	1.96662e-07	-1.05058	-0.974143	0.000540301	0.00479226
AK300387	0.248545	0.438193	0.162253	0.107568	1	1
SCMH1	0.351003	0.00349116	0.148905	0.434337	1	1
TMCO4	0.650135	0.212187	0.0595106	0.19153	1	1
ZNF717	0.0233947	0.177732	-0.404752	-0.218049	1	1
SEMA3B	0.082712	0.338608	-0.244621	-0.133405	1	1
FAM187B	0.975144	0.896387	-0.00429645	0.0186308	1	1
MRPL14	0.481725	0.000805566	0.0953543	-0.437918	1	1
MYCN	0.096559	0.158042	0.264116	0.230828	1	1
NLN	0.0165026	2.5542e-05	-0.433281	-0.809093	1	0.622407
LY75	0.0207347	0.248736	0.275839	0.167198	1	1
CHD4	0.000179537	4.16594e-06	0.750224	0.965926	1	0.101516
NRBP1	3.36278e-11	1.97787e-15	1.11417	1.08125	8.19441e-07	4.81967e-11
SHROOM4	0.0914034	0.0904063	-0.29447	0.297833	1	1
RYR3	0.128892	0.0768767	-0.135134	0.164358	1	1
CTNNBIP1	0.465934	0.100722	-0.108624	0.229344	1	1
TAF7	0.000137721	1.38571e-07	-0.692097	-0.862255	1	0.00337669
LOC389333	0.780718	0.909167	0.0366107	0.0162935	1	1
CK430712	0.843954	0.766817	-0.027286	0.0395847	1	1
NIPSNAP3B	0.116378	0.138819	-0.204866	-0.173063	1	1
BQ448415	0.423918	0.646818	0.103955	0.0572309	1	1
HOXB9	0.103972	0.10415	-0.217617	-0.236452	1	1
NPTN	8.94758e-07	2.64959e-09	-1.0002	-1.28212	0.0218035	6.45652e-05
NDUFAF4	0.0175291	7.20624e-05	-0.45031	-0.793857	1	1
CABP1	0.763904	0.708076	-0.0400319	0.053911	1	1
BX117393	0.40116	0.377603	0.11671	0.127754	1	1
NLRX1	0.443497	2.58625e-06	0.124336	0.725598	1	0.0630218
NCRNA00111	0.1282	0.209961	-0.216998	-0.203338	1	1
AL044207	0.79202	0.504092	0.0347891	0.0918492	1	1
ZNF211	0.397597	0.00144031	0.156446	0.627064	1	1
TEX264	0.669485	0.692208	-0.063286	-0.0602416	1	1
BX088780	0.19257	0.0675679	-0.17441	-0.252806	1	1
KCTD1	0.0989457	0.455582	-0.275141	0.114897	1	1
ENGASE	0.000529096	4.80855e-05	0.683541	0.827444	1	1
BC039367	0.2947	0.29911	0.152183	0.135165	1	1
GLT8D1	3.16909e-05	0.0285049	-0.493345	-0.290338	0.772244	1
ABCA3	0.730982	0.930368	0.040856	0.0109751	1	1
TOR3A	0.290488	0.745107	0.142433	-0.0436538	1	1
TRIP10	0.267193	0.000785291	0.196075	0.628038	1	1
MIAT	0.00065952	3.11456e-05	0.563694	0.717409	1	0.758956
DB034608	0.84781	0.901565	-0.0258308	-0.0174201	1	1
KRT81	0.042633	0.000595412	0.250383	0.443255	1	1
SPAG8	0.427687	0.143517	0.172729	0.323606	1	1
CK299152	5.22699e-05	4.1796e-05	0.917198	0.93739	1	1
AI619989	0.138102	0.138994	-0.203434	-0.211432	1	1
PHRF1	0.0928864	0.29732	0.308916	0.193789	1	1
AK131040	0.239376	0.309987	0.151911	0.139697	1	1
DNAJC30	0.0561212	0.0337515	0.312052	0.314216	1	1
FAM120A	0.0294305	0.0130727	-0.312924	-0.329952	1	1
ZNF57	3.21269e-05	0.000218305	0.773801	0.684636	0.782868	1
MED8	0.0484306	8.31333e-06	-0.277577	-0.569418	1	0.202579
HIST1H2BG	0.0158838	0.739464	0.308408	-0.0511863	1	1
AL832444	0.729233	0.98528	0.0466445	-0.00267611	1	1
C2orf67	0.714881	0.251902	-0.0506555	0.160114	1	1
DDX50	0.000323401	0.000154649	-0.524038	-0.522246	1	1
RPL31	9.52844e-07	1.66398e-06	-0.969911	-0.949997	0.0232189	0.0405478
DA101838	0.751701	0.862575	0.0444881	0.0245022	1	1
BC101234	0.000764432	0.00894853	-0.478801	-0.351704	1	1
AW002562	4.73377e-05	0.00130245	0.578718	0.47404	1	1
TRIM49L1	0.750803	0.756353	0.0388862	0.04222	1	1
HSPA9	0.705138	0.000373195	-0.0481311	-0.556882	1	1
PCF11	4.7727e-05	0.0243898	-0.505809	-0.331212	1	1
ARC	0.374783	0.290298	0.172776	0.209277	1	1
AI972591	0.574738	0.720971	0.0776998	0.0486882	1	1
NDUFS2	0.0583819	0.473961	0.318126	0.121642	1	1
BX100997	0.000250216	0.0922722	-0.422105	-0.193589	1	1
FAM154B	0.0168621	0.0367831	-0.333484	-0.307545	1	1
AI218366	0.982672	0.965579	0.00304029	-0.00629319	1	1
AI015182	0.696461	0.469745	-0.0521094	-0.105154	1	1
WDR53	0.0422131	0.000219268	-0.437965	-0.840122	1	1
MPPED2	2.7822e-06	5.90328e-07	-0.401347	-0.491355	0.0677967	0.0143851
PECAM1	0.0155943	0.198119	-0.384152	-0.203921	1	1
BI770211	0.0599599	0.0886671	0.263141	0.239647	1	1
CELA3A	0.0384398	0.182554	-0.27762	-0.187639	1	1
CDK9	0.0032099	1.96091e-05	0.528979	0.682004	1	0.477836
ORM2	0.829843	0.278656	0.0153989	-0.092118	1	1
LOC338797	0.467916	0.230291	-0.0998718	-0.172336	1	1
GPR25	0.82697	0.897037	0.0287248	0.018654	1	1
DLGAP3	0.73827	0.407229	0.0468973	0.119273	1	1
ACVR1C	0.417482	0.974499	0.10397	-0.00377371	1	1
C18orf21	0.0195564	2.98174e-05	-0.280739	-0.600267	1	0.72659
CHCHD6	0.00122352	0.762136	0.416023	0.0436207	1	1
BAZ2B	0.0329641	0.397264	-0.342593	0.127201	1	1
MAPK12	0.550324	0.442561	0.0745372	-0.116871	1	1
KRTAP17-1	0.202236	0.110637	0.159694	0.204159	1	1
SOX10	7.66451e-15	0.295994	-0.396387	-0.0418029	1.86769e-10	1
C1orf84	0.532482	0.462527	0.0979694	0.10575	1	1
WIPF2	0.907704	0.667304	-0.01794	-0.0682576	1	1
CA418447	0.674115	0.850392	-0.0570134	-0.0276147	1	1
AA993600	0.967133	0.604006	0.00569452	-0.0727595	1	1
U10509	0.120166	0.127731	0.204832	0.210353	1	1
BG231675	0.499463	0.660678	-0.0894458	-0.0632556	1	1
C20orf70	0.000824646	0.00448243	0.628663	0.540448	1	1
AK124056	0.0359547	0.0272921	-0.28519	-0.32109	1	1
BX109176	0.615368	0.465804	-0.0691598	-0.0982842	1	1
AB231741	0.835954	0.853315	0.0289479	-0.0258204	1	1
BX105120	0.00834529	0.0152033	-0.373695	-0.342625	1	1
SRSF7	3.72359e-06	7.6673e-06	-0.722436	-0.629373	0.0907365	0.186837
BQ005539	0.262161	0.183399	-0.156295	-0.192554	1	1
MIXL1	0.828212	0.937318	0.0306124	-0.0109979	1	1
CPB2	0.480797	0.443955	0.0841868	-0.105208	1	1
XAF1	6.52405e-05	0.000219833	0.662675	0.558515	1	1
DB337904	0.343958	0.2974	0.151534	0.170005	1	1
MOSPD2	0.000136767	8.29956e-05	0.752556	0.789132	1	1
SEPT7	0.402297	0.00795391	-0.0951938	-0.356359	1	1
C21orf99	0.000927661	0.00731047	-0.396842	-0.337331	1	1
ALG9	0.781873	0.280422	0.0350124	0.164571	1	1
HMGXB4	5.51505e-08	2.39586e-08	-0.717639	-0.919468	0.00134391	0.000583824
PTK2	0.0897998	0.743307	0.275487	0.0505357	1	1
WFDC10A	0.919526	0.643371	-0.0135254	-0.0700309	1	1
BX110350	0.186307	0.0920408	0.255992	0.332024	1	1
ANKFY1	0.0339154	0.478429	-0.276798	0.112147	1	1
SDHALP1	0.00282326	0.0664	0.396933	0.257315	1	1
DDX49	0.0220192	0.35234	0.364598	0.148204	1	1
TRUB1	1.08731e-10	1.64381e-13	-0.896235	-1.09228	2.64956e-06	4.00563e-09
GNG10	2.04316e-06	6.25375e-08	-1.04783	-1.23472	0.0497876	0.00152391
PTPRG	0.39256	0.874527	0.117917	0.021572	1	1
MARCH11	0.902903	0.604204	0.015893	0.0664287	1	1
TSC2	0.136363	0.00955676	0.235787	0.391923	1	1
FATE1	0.10308	0.32735	0.319175	0.197663	1	1
IFNAR2	3.52754e-08	2.13892e-15	0.86818	1.03871	0.00085959	5.21212e-11
PGBD4	0.074725	0.245128	0.335743	0.221764	1	1
PSMD2	0.000197751	0.240279	0.56002	0.166812	1	1
DNAJC11	0.892639	0.157644	-0.0222725	-0.241869	1	1
PPM1H	0.88172	0.109731	-0.0193967	-0.214377	1	1
CXCR7	0.117379	0.00892034	-0.199462	-0.407153	1	1
WWP2	0.0722464	0.552175	0.323597	0.107766	1	1
LOC641518	0.458535	0.348678	-0.118338	-0.152771	1	1
NSUN5	7.95108e-05	1.42206e-06	0.603835	0.690248	1	0.0346528
DPYS	0.307374	0.0203018	0.118333	0.242784	1	1
PNPLA8	0.00662541	0.000200751	-0.340664	-0.514913	1	1
MRPL44	0.0688818	0.000747841	-0.37491	-0.726276	1	1
APEH	0.228419	0.248168	0.130926	0.158329	1	1
IRF2BP1	0.000899139	0.000181535	0.711538	0.820625	1	1
HBG1	0.000129976	0.00147405	-0.382306	-0.360565	1	1
NPVF	0.72651	0.865141	0.0479529	-0.0229792	1	1
BQ772743	0.715033	0.623392	0.0499851	0.0695537	1	1
AHNAK	3.86931e-07	0.0629911	-0.606244	-0.224951	0.00942873	1
CCNL1	0.000728581	0.0297549	-0.623073	-0.396432	1	1
BX111436	0.484368	0.271173	0.0975381	0.151828	1	1
CB267901	0.494336	0.410978	-0.0952382	-0.119884	1	1
QRICH1	0.917512	0.232027	0.016581	-0.177775	1	1
IGLL3P	0.00739389	0.00118632	0.426002	0.476804	1	1
MT2A	0.000314788	0.0700619	0.492092	0.269159	1	1
AQP1	5.32711e-10	0.0940887	-0.727586	-0.158378	1.29811e-05	1
VGLL3	0.0586406	0.485635	-0.238137	-0.0896457	1	1
GNG3	0.389737	0.11774	-0.103772	-0.252089	1	1
AK024380	0.00207476	0.0305155	-0.430592	-0.312007	1	1
PTPN14	0.420992	0.153526	0.10516	0.168792	1	1
SPATA2L	4.57652e-05	0.00513918	0.680993	0.411951	1	1
C10orf128	0.000758293	0.0192647	-0.4393	-0.296284	1	1
ZNF225	0.0115495	0.005891	-0.426474	-0.479089	1	1
BX641445	0.0854617	0.0127271	0.238338	0.330921	1	1
BG459947	0.376705	0.402107	-0.122099	-0.112753	1	1
SPANXN3	0.922816	0.662777	-0.0137056	-0.0697729	1	1
AK021903	0.0392066	0.0964717	0.291084	0.236479	1	1
CAPN13	0.0115279	0.831858	-0.238767	-0.0241136	1	1
HIST1H2BC	0.530922	0.0871578	0.0870196	-0.272073	1	1
GPC6	0.536366	0.919375	0.081308	0.0148376	1	1
DA691010	0.888248	0.937555	0.0164636	0.0107282	1	1
TSPAN7	2.76184e-12	0.0190046	-0.858685	-0.249871	6.73004e-08	1
AKAP10	0.00172743	0.000228629	-0.515572	-0.552565	1	1
SLC39A7	1.31413e-05	0.000192299	0.923543	0.78009	0.320228	1
BX095239	0.141584	0.405656	-0.205109	-0.130852	1	1
MTMR3	0.74181	0.516282	-0.0419614	0.094514	1	1
HACL1	6.63994e-07	6.48447e-05	-0.800766	-0.613754	0.0161802	1
HAO2	0.497327	0.329668	0.0853807	-0.136841	1	1
BX088949	0.082034	0.0565849	0.240109	0.265183	1	1
MTX2	0.0439853	6.65259e-06	-0.319805	-0.776394	1	0.16211
GOLT1A	0.324267	0.489179	-0.155167	-0.104296	1	1
PARD6A	0.00790541	0.939303	0.361532	0.0117812	1	1
CD53	0.006641	0.154143	0.429985	0.19924	1	1
SNRPF	0.869444	0.0397316	0.0318254	-0.411776	1	1
BM008292	0.065565	0.215193	-0.267213	0.181153	1	1
SRSF12	0.111727	0.255	-0.108408	-0.0820391	1	1
AI833139	0.0468066	0.105394	0.259657	0.239174	1	1
AI810173	0.00106067	0.000837759	0.637033	0.66159	1	1
CACNG1	0.528955	0.330106	0.1003	-0.161633	1	1
CTAGE5	7.82431e-05	6.091e-06	-0.506881	-0.7009	1	0.148425
XCL1	0.957488	0.823997	0.00691328	-0.0330186	1	1
CR745374	0.81121	0.49349	0.0331871	-0.102206	1	1
RAB9P1	0.653795	0.628513	-0.0609832	-0.0653872	1	1
SLC25A12	1.15407e-11	0.00326224	-0.858139	-0.440923	2.81224e-07	1
FAM194B	0.439372	0.735348	0.124553	0.0530289	1	1
MAD2L1BP	4.62761e-05	1.46596e-07	-0.833651	-1.13509	1	0.00357224
KLK3	2.01638e-07	1.60454e-05	-0.5388	-0.459955	0.00491351	0.390994
PLIN2	0.981708	0.252457	-0.00381943	-0.195515	1	1
AI743412	0.225298	0.427078	0.166934	0.109936	1	1
INO80B	0.000170844	0.00024007	0.727488	0.721262	1	1
KLLN	0.367212	0.18377	-0.122927	-0.198891	1	1
AK057073	0.00900156	0.0104781	0.463523	0.464498	1	1
ZNF818P	0.524321	0.531522	-0.112414	-0.103302	1	1
BX089397	0.521088	0.77327	0.100437	0.0433887	1	1
IFNA5	0.523633	0.411755	0.0705798	0.0958535	1	1
BM055389	0.454879	0.55264	0.102917	0.0883169	1	1
DUSP12	0.000831363	8.81044e-05	-0.826963	-0.992811	1	1
THOC4	0.659498	0.000199222	-0.0817467	-0.741414	1	1
BQ687367	0.287123	0.135784	0.173109	0.224982	1	1
ROPN1B	6.79386e-09	0.632406	-0.217285	-0.017053	0.000165553	1
XAGE5	0.954989	0.936205	0.00771643	0.0115021	1	1
AI698801	0.880478	0.503117	0.0206599	0.097063	1	1
AA907671	0.734646	0.435616	0.0475279	0.110974	1	1
KRTAP15-1	0.825557	0.650648	-0.0378093	-0.0793818	1	1
BU739613	0.45869	0.482056	0.0983153	0.0895365	1	1
BC033321	0.904777	0.999381	-0.0155457	9.357e-05	1	1
AI122722	0.232209	0.401326	0.223613	0.160224	1	1
CA2	0.0901859	0.0450905	-0.26353	-0.301645	1	1
ID4	0.0182468	0.209552	-0.237918	-0.13796	1	1
CLCN1	0.321422	0.368969	-0.134799	-0.129081	1	1
PP14762	0.000412417	0.000395687	0.732672	0.746042	1	1
RNF7	0.000643928	2.52656e-07	-0.602349	-0.830263	1	0.00615671
CF891621	0.177834	0.154863	0.185558	0.201251	1	1
CARM1	0.000337529	1.31577e-05	0.528861	0.693611	1	0.320626
PTMA	0.445228	0.035872	0.0961802	-0.327878	1	1
IPO8	0.124788	0.0310737	-0.199858	-0.301985	1	1
TESK2	0.499583	0.250565	-0.107228	-0.179003	1	1
KIAA1755	0.375795	0.116956	0.139839	0.253766	1	1
RPS17	1.13249e-06	5.75061e-06	-1.1223	-1.03688	0.0275965	0.140131
PRSS50	0.906963	0.74135	-0.0212413	-0.0550352	1	1
SDCCAG8	0.00899097	0.0206698	-0.433711	-0.346592	1	1
AA772459	0.340271	0.639063	0.136606	0.0670591	1	1
CHMP4A	0.250525	0.292361	-0.182944	-0.172152	1	1
SLCO1C1	0.251347	0.0561677	0.13495	0.251797	1	1
CCRN4L	0.0736981	0.172028	0.264746	0.180842	1	1
FAM55C	0.000134221	8.93684e-06	-0.547256	-0.701313	1	0.217773
RABEPK	0.0177913	0.000258369	-0.359525	-0.493476	1	1
AI916641	0.0808781	0.187227	0.337064	0.258279	1	1
CENPJ	4.67964e-05	0.010471	0.649348	0.350315	1	1
TBX1	0.800446	0.0906066	0.0368082	-0.269215	1	1
STON2	0.0925317	0.0560288	-0.235735	-0.266753	1	1
THAP5	0.543637	0.0268415	-0.0683905	-0.271896	1	1
AI371718	0.945193	0.534441	-0.00939404	-0.0889142	1	1
HIST2H2BC	0.459775	0.0162819	0.089121	-0.363159	1	1
PPM1L	0.258892	0.344014	0.181415	0.141363	1	1
AI380236	0.0978143	0.681439	0.215518	0.0675129	1	1
PPA2	0.000222226	2.60033e-06	-0.600373	-0.684071	1	0.0633649
JAK3	0.735677	0.39907	-0.0537034	-0.126477	1	1
BU675452	0.726168	0.551489	0.0463849	-0.0828544	1	1
WIT1	0.0400535	0.330016	0.362077	0.161746	1	1
BF063265	0.116323	0.0738086	0.21092	0.256589	1	1
TMEM165	0.012826	2.50632e-05	-0.438903	-0.788532	1	0.610739
KIAA1549	0.186567	0.0439854	-0.151348	-0.263277	1	1
CCDC132	0.0440261	0.0373847	-0.274544	-0.285871	1	1
BRSK2	0.786281	0.427628	0.0370378	-0.113021	1	1
BX096383	0.197947	0.367091	0.175291	0.129156	1	1
PRRC2C	0.000895926	0.000851275	-0.643854	-0.654911	1	1
SIGLECP3	0.294191	0.807223	-0.145689	-0.0339986	1	1
AK097493	0.0001187	0.00366963	0.509829	0.438099	1	1
AA428614	0.880746	0.762382	0.0220128	0.0417589	1	1
KIAA1804	0.716473	0.188211	-0.0320714	-0.138363	1	1
BGN	0.393805	0.000315075	-0.0918649	0.465782	1	1
AKAP4	0.240606	0.0967876	-0.162133	-0.221812	1	1
BF514696	0.564519	0.532372	0.0791092	0.0974977	1	1
AK056855	0.64019	0.941191	-0.0653344	-0.0109226	1	1
NUDT8	0.0194252	0.00765661	0.305189	0.35636	1	1
MGC70870	0.829213	0.528312	0.0239132	0.0751815	1	1
DB338929	0.00349715	0.00787216	0.409404	0.377247	1	1
AA883305	0.0118348	0.0100423	0.526477	0.546366	1	1
EFCAB7	7.02387e-06	2.87816e-07	-0.678263	-0.827122	0.171158	0.0070135
RHBDL1	0.159508	0.476542	-0.208109	-0.1051	1	1
CBY1	0.213581	0.60487	-0.194984	0.0773413	1	1
SLC9A9	0.840242	0.213265	0.0242626	0.165041	1	1
AP4B1	0.262481	0.0153291	0.16061	0.365134	1	1
SCRT1	0.675503	0.686741	0.0582004	-0.058586	1	1
THEG	0.0388489	0.144336	0.296179	0.192073	1	1
ELK1	7.11984e-06	0.000194659	0.797165	0.656117	0.173496	1
BX096685	5.31782e-05	0.0088974	0.546894	0.380186	1	1
FOXD2	0.373829	0.236103	0.121557	-0.174556	1	1
BX112116	0.0299949	0.0179736	0.295561	0.362269	1	1
CXXC4	0.238236	0.31297	0.155738	-0.146196	1	1
AK127961	0.811919	0.811417	0.0320471	0.0334244	1	1
RPL27	0.00110805	0.00262444	-0.73349	-0.678297	1	1
BX953260	0.00782243	0.00505831	0.430412	0.464975	1	1
AA868511	0.161327	0.154728	0.1936	0.196486	1	1
LPIN2	0.596264	0.136298	-0.0947988	-0.276111	1	1
CBWD1	5.67615e-07	8.75628e-08	-0.878938	-0.965558	0.0138316	0.00213373
CB045079	0.0168347	0.0483338	0.327226	0.292253	1	1
C7orf43	0.00261405	0.000224362	0.492103	0.622781	1	1
TOR1AIP2	0.254338	0.0224457	-0.142688	-0.335559	1	1
MFSD1	0.0799103	0.00555322	-0.362818	-0.593559	1	1
DECR1	0.21712	0.857679	0.145316	-0.0292067	1	1
PSMB5	0.795316	0.00508549	0.0480829	-0.547472	1	1
ELK4	0.00310701	0.254735	0.402174	0.137429	1	1
AMZ2	0.615208	0.00365806	-0.089044	-0.544422	1	1
GDF11	1.07717e-05	0.000410376	0.929185	0.735301	0.262485	1
VEZF1	0.00105188	0.0422588	-0.483563	-0.300559	1	1
BU187959	0.221157	0.126521	0.167476	0.225396	1	1
ZIC2	0.00241391	0.573425	0.422856	0.0819779	1	1
RPL18A	0.00525803	0.000605671	-0.558395	-0.706702	1	1
VOPP1	0.0145024	0.00103207	-0.467652	-0.647435	1	1
RASSF9	2.01423e-05	0.174978	-0.420973	-0.141632	0.490829	1
AA057856	0.0806669	0.100816	0.2882	0.247266	1	1
TSGA13	0.160646	0.554984	0.185749	0.0868306	1	1
LOC285141	0.0225215	0.533769	-0.322428	-0.086591	1	1
PKIA	0.0126833	0.000444017	0.413956	0.534784	1	1
HIST1H3G	2.87494e-05	0.0147091	0.773828	0.393944	0.700566	1
CDC6	3.6548e-07	0.733343	0.448075	0.0350303	0.00890601	1
NFE2	0.512213	0.636566	0.086081	0.0695546	1	1
AK097190	0.00737163	0.0119185	0.382832	0.357973	1	1
FAM175B	0.003808	4.17322e-06	-0.472352	-0.680954	1	0.101693
CYB5B	3.86327e-06	0.0354022	0.565056	0.322857	0.0941401	1
FER	0.114451	0.106677	-0.28507	-0.298743	1	1
RAB40B	0.954312	0.279641	-0.00943653	0.184097	1	1
TFDP1	0.00850191	0.00045427	-0.492642	-0.68133	1	1
AA904634	0.0154178	0.0202501	0.329432	0.344217	1	1
DB339409	0.00644794	0.00323936	0.495575	0.545948	1	1
ARHGAP22	1.66556e-05	1.40903e-06	0.465926	0.586071	0.405864	0.0343353
PRSS22	0.0334263	0.0203321	0.430871	0.477111	1	1
LRRK1	0.262237	0.522644	-0.171363	-0.0923604	1	1
AA013027	0.0677031	0.0608463	0.311228	0.324862	1	1
ARHGEF7	0.240285	0.0110911	-0.163899	0.378893	1	1
SFTPC	0.280338	0.149462	0.126998	0.18713	1	1
BCOR	0.00077615	0.000274486	-0.599928	-0.580526	1	1
TRIML2	0.157447	0.209685	0.132342	0.111769	1	1
WDR31	0.00232796	0.543097	-0.409847	-0.0864997	1	1
RNF208	0.320088	0.645969	0.189265	0.0879757	1	1
KLHL35	0.325598	0.511157	0.113926	0.0943306	1	1
AI935777	0.000577836	0.00364498	0.57214	0.484938	1	1
AA420798	0.796119	0.965148	0.0449027	-0.00773898	1	1
CDS2	0.20118	0.727109	-0.164093	-0.0506805	1	1
ALDH1A2	2.50303e-07	0.640421	-0.561612	0.0420516	0.00609939	1
LOC643714	0.991547	0.495753	-0.00174833	-0.115185	1	1
KLHL29	7.8739e-06	0.980879	-0.503812	-0.00268744	0.191871	1
BX092776	0.606655	0.874919	-0.0702557	0.0230527	1	1
ZNF404	0.585108	0.72118	0.0988204	-0.0664554	1	1
RRM2	0.0228268	0.0257621	0.399181	-0.39936	1	1
MMP2	0.118692	0.0454425	-0.20558	0.283685	1	1
INPP5A	0.00846105	0.183383	-0.400472	-0.18594	1	1
ZNF815	0.000137601	3.69961e-05	0.673866	0.748371	1	0.90152
ATXN3	0.000154355	1.27369e-07	0.687863	1.03067	1	0.00310373
AW274498	0.577845	0.949661	0.0763082	0.0088167	1	1
ESYT2	0.147985	0.154033	-0.202189	0.194707	1	1
LOC493754	0.91045	0.860909	-0.0165662	-0.0236647	1	1
ISYNA1	0.00370151	0.0516815	0.539766	0.365618	1	1
PAPD5	0.000114921	0.028656	0.562357	0.338577	1	1
AI334326	0.223587	0.414603	0.166542	0.110539	1	1
OR4K15	0.513548	0.717778	0.0886148	0.0519106	1	1
AADAT	0.169362	0.392977	0.244735	0.153908	1	1
CK001807	0.000389266	0.00391472	-0.453149	-0.447501	1	1
C9orf85	0.798639	0.769097	-0.0373736	-0.0463214	1	1
OXER1	0.352855	0.194204	0.146057	0.208624	1	1
TNFRSF18	0.832864	0.0545313	-0.0279081	-0.310519	1	1
FCGR1C	2.63397e-08	0.0109373	0.697448	0.35345	0.000641845	1
NOTCH2NL	5.06408e-05	0.000556135	-0.547212	-0.512616	1	1
GNRHR2	0.0970468	0.119478	-0.232777	-0.208261	1	1
CB306196	0.0190692	0.0107235	0.327348	0.360737	1	1
PET112L	0.00278212	0.065319	0.454654	0.262527	1	1
ZNF385C	0.00078608	0.0065702	0.487971	0.398421	1	1
SUMO2	0.232145	0.0242257	0.148774	-0.337154	1	1
AA829074	0.0428131	0.654925	0.267934	0.0530289	1	1
LOC149837	0.00557775	0.109317	0.375425	0.231944	1	1
AI203056	0.853005	0.618	-0.025006	-0.0664414	1	1
SLC4A3	0.0127724	0.00336797	0.474336	0.578379	1	1
PCSK1	7.48439e-12	2.76314e-10	-0.376797	-0.476997	1.8238e-07	6.73323e-06
HPCAL1	5.65388e-08	2.58099e-05	0.811349	0.587369	0.00137774	0.628935
HYOU1	1.60453e-07	1.39925e-07	0.674272	0.740996	0.00390993	0.00340969
TMEM79	0.0486817	0.00179156	0.233643	0.404773	1	1
GNL2	2.57826e-05	0.00264733	0.670875	0.473175	0.628272	1
DMGDH	0.00153143	0.352956	-0.421068	-0.126771	1	1
SAMD11	0.0808257	0.0136524	0.219459	0.331946	1	1
TUBB6	2.77183e-07	0.00149596	-0.626413	-0.396448	0.00675439	1
STK31	0.791351	0.728954	0.039406	-0.0483049	1	1
MAGE-E1a	0.770554	0.604558	0.0480654	0.0876244	1	1
RASAL3	0.000114277	1.62569e-06	0.678795	0.886162	1	0.0396147
FAM100B	3.01986e-07	0.237237	0.775911	0.155078	0.0073588	1
ANKRD44	0.0717672	0.0170556	0.244828	0.333216	1	1
MC1R	0.00026064	4.23987e-07	0.649795	0.803095	1	0.0103317
BX089964	0.147524	0.306876	0.198665	0.138747	1	1
RLF	0.204161	0.919172	0.1917	0.014689	1	1
BC032898	0.414192	0.957165	0.116738	0.00704428	1	1
REEP5	0.0164078	0.235469	-0.280569	-0.14086	1	1
BQ006370	0.00325437	0.0044439	0.568784	0.561246	1	1
TAOK2	0.000859212	0.000172902	0.641335	0.739536	1	1
AW205612	0.00661017	0.0118739	0.469342	0.439599	1	1
ANKRD49	0.00901667	0.204258	-0.303108	-0.185764	1	1
PRHOXNB	0.662849	0.780515	-0.062637	0.0415092	1	1
CD365368	0.0780788	0.101191	0.240893	0.227615	1	1
KRT39	0.918177	0.700963	0.014465	0.0560512	1	1
IFT52	0.00187147	6.94583e-06	-0.571838	-0.878377	1	0.169256
KRTAP24-1	0.00623562	0.0622528	0.364	0.275985	1	1
AW072342	0.338742	0.274523	-0.123356	-0.150203	1	1
TMEM216	0.108714	0.311663	-0.271402	-0.175636	1	1
AGBL4	0.479319	0.387851	-0.0955728	-0.123553	1	1
CLK1	0.89592	0.782227	0.0172253	-0.0408099	1	1
D60386	0.00110858	0.00486501	0.467678	0.428372	1	1
BX954254	0.0220342	0.0316128	0.470271	0.445952	1	1
FAM66B	0.369733	0.684183	0.157093	0.0729447	1	1
PJA2	0.0005994	0.173687	-0.296246	-0.12647	1	1
DA174224	0.725934	0.581717	0.0479548	0.0771943	1	1
BX095819	0.00462532	0.0269373	0.405521	0.327751	1	1
AA188598	0.018119	0.0265131	-0.324393	-0.31587	1	1
BE671774	0.354425	0.433187	0.13299	0.105248	1	1
LCT	0.0156768	0.00880358	0.368334	0.403617	1	1
NLRP12	0.226453	0.317938	0.22044	0.167256	1	1
FLJ16423	0.0666047	0.00987938	-0.253712	-0.372581	1	1
AI732858	0.541898	0.263597	0.0838758	0.16329	1	1
RNF11	0.000837314	0.00153995	-0.496288	-0.452327	1	1
USP15	0.0897778	5.04344e-05	-0.209503	-0.595192	1	1
CNNM1	0.00258785	0.00462415	0.542297	0.515702	1	1
MRPL20	5.95221e-05	5.56968e-06	-0.827562	-0.963427	1	0.135722
CCDC99	0.0354244	0.0142637	0.344915	-0.412854	1	1
BC032914	0.0337547	0.0140298	0.291484	0.340066	1	1
AMACR	0.0147704	0.00255654	-0.448438	-0.575131	1	1
RAI1	0.00372528	0.198247	-0.366594	-0.190994	1	1
TIMM23	0.000107384	4.42469e-09	-0.685557	-1.14122	1	0.000107821
SAP30BP	1.85864e-05	0.00266341	0.80786	0.556024	0.452913	1
BX104800	0.00274466	0.0057324	0.562319	0.523985	1	1
MYEF2	0.305826	0.215896	-0.162005	-0.200104	1	1
KIAA1324	0.0264936	0.636488	-0.156669	0.0370738	1	1
LOC100630918	0.910468	0.551945	-0.0149917	-0.0840787	1	1
LOC151121	0.700707	0.989505	0.067821	-0.00235634	1	1
UNC5C	0.00898392	0.19099	0.366514	0.192547	1	1
ATP8A1	0.171149	0.616682	0.175997	-0.0746851	1	1
TIGD5	0.000199439	0.513325	0.517594	0.101282	1	1
ZIK1	0.750193	0.557807	-0.0463827	-0.0912576	1	1
NDUFB3	1.62104e-05	2.39816e-07	-1.05074	-1.3111	0.395016	0.00584384
LRFN5	0.389313	0.133533	-0.180261	0.316342	1	1
CPA4	0.0121861	0.000340028	0.296755	0.437543	1	1
DBF4	0.492667	0.843276	0.105376	-0.029184	1	1
AI220532	0.177583	0.0916531	0.18503	0.24612	1	1
UBE4A	0.0756794	0.340527	0.237888	0.14207	1	1
IL1F8	0.2799	0.198027	0.144583	0.183703	1	1
AW004814	0.098162	0.478543	0.218074	0.0989083	1	1
BU569799	0.18596	0.104144	0.184331	0.231067	1	1
ZFR2	0.272163	0.0244187	0.155924	0.308146	1	1
OR2A7	0.13391	0.338014	-0.203929	-0.13406	1	1
C17orf46	0.0991807	0.256318	0.221651	0.167887	1	1
AK097900	0.0427614	0.307545	-0.250098	0.150213	1	1
PRDX5	0.137028	0.0632166	-0.286652	-0.367937	1	1
CSTF1	0.00143513	8.4287e-07	-0.36746	-0.721845	1	0.0205391
LYZL6	0.0760681	0.300411	0.209217	0.124466	1	1
LOC441179	0.254624	0.465136	-0.140171	-0.0953129	1	1
LGALS8	0.49588	0.786599	0.0864859	0.0355181	1	1
CASC1	2.92986e-06	0.309302	-0.662907	-0.125992	0.0713949	1
CA773219	0.45703	0.257806	0.120081	0.187279	1	1
PPAPDC1B	0.891699	0.0604656	-0.0164922	-0.269209	1	1
DB336183	0.689448	0.817612	-0.0548765	0.0316128	1	1
PCCB	0.0483031	0.0489266	-0.32407	-0.331544	1	1
UOX	0.871013	0.425544	0.0250111	0.11282	1	1
TRIM16	1.46741e-05	7.89728e-06	1.13126	1.17694	0.357578	0.192441
OR1J1	2.70247e-05	2.93299e-06	0.547776	0.655251	0.658537	0.0714711
NPC2	0.447244	0.0371077	-0.0992983	0.320098	1	1
TBL1XR1	0.000345625	3.22683e-05	-0.68789	-0.823581	1	0.786315
LOC285768	0.0309835	0.0224699	0.225249	0.282087	1	1
STEAP4	1.62256e-07	0.000128525	-0.558459	-0.427655	0.00395386	1
WFIKKN1	0.178241	0.298345	0.270561	0.2125	1	1
ZNF254	1.21529e-05	9.81461e-06	-0.722873	-0.744583	0.296142	0.239162
TCTA	0.241024	0.017787	-0.137293	-0.30387	1	1
ZNF497	0.477902	0.42827	0.138285	0.158079	1	1
PCDHB8	0.578858	0.84631	0.0856347	0.0308343	1	1
KDELR3	0.000175918	0.000426123	-0.75432	-0.714832	1	1
PXMP2	0.000278947	7.14531e-08	-0.741951	-1.18763	1	0.00174117
AA470148	0.00523356	0.00641223	0.521301	0.519394	1	1
SOS2	0.00196443	0.00362114	-0.617429	-0.587201	1	1
AI215472	0.0425187	0.224044	0.280249	0.172817	1	1
TMPRSS3	0.0330865	0.683269	-0.301244	0.0584861	1	1
PVRL3	0.273012	1.38255e-06	0.127315	0.608153	1	0.0336899
GABRA6	0.831615	0.727583	0.0274117	-0.0466797	1	1
KHK	0.186985	0.0699401	0.197367	-0.260082	1	1
LANCL3	0.400526	0.50561	0.118957	0.0940002	1	1
CCT5	1.04699e-05	0.0842601	0.721465	0.2424	0.255131	1
TMEM50A	0.059686	0.0694963	-0.239407	-0.248288	1	1
tMDC II	0.919572	0.881751	-0.0133505	-0.0213203	1	1
KCNS3	4.53539e-06	1.97013e-07	-0.822309	-0.805391	0.110518	0.00480081
NOP2	5.76312e-07	9.22166e-05	0.752285	0.499089	0.0140436	1
TRIM41	0.0571678	0.0168179	0.308686	0.398931	1	1
ZDHHC18	3.87785e-15	4.43271e-05	0.824301	0.548067	9.44955e-11	1
AW001004	0.980036	0.483619	0.00337379	-0.0969196	1	1
LOC338620	0.00728818	0.00308772	0.402305	0.406269	1	1
TMEM88	0.58313	0.000840554	-0.0873682	0.557307	1	1
AY660579	0.27831	0.452866	0.151178	0.109737	1	1
NCAN	3.47544e-05	6.47414e-05	0.614093	0.594796	0.846896	1
HTR1F	0.0252044	0.684818	-0.222278	-0.0426117	1	1
DA673250	0.869451	0.977302	-0.0274726	0.0048447	1	1
OR51B6	0.00583409	0.0362295	-0.378956	-0.294698	1	1
GAB2	0.410393	0.225569	-0.147271	-0.204695	1	1
DAZ2	0.213196	0.0865746	0.168688	0.239612	1	1
CXCL5	0.234741	0.575054	0.0879049	0.0425468	1	1
RSAD1	0.00206149	0.0594909	0.523048	0.320905	1	1
CX868806	0.000512105	0.0106536	-0.513019	-0.35203	1	1
CEMP1	0.816488	0.573961	-0.0300395	-0.0772814	1	1
ZDHHC6	1.47189e-05	5.06059e-06	-0.881773	-0.946232	0.35867	0.123317
LRP5L	0.225619	0.0100257	0.162978	0.37569	1	1
H96229	0.0279873	0.0337393	0.303258	0.306826	1	1
UTY	0.701492	0.61736	-0.0526687	-0.0699658	1	1
ASCL4	0.590269	0.203748	0.101481	0.24407	1	1
FCHSD2	8.23746e-06	1.47315e-05	0.871276	0.858092	0.20073	0.358977
TIMM8B	0.000103249	0.0290173	0.610825	0.331771	1	1
DQ895289	3.40716e-05	0.00121038	-0.71957	-0.556315	0.830256	1
SMYD3	0.484583	0.777091	-0.120288	-0.049895	1	1
OVCH2	0.174488	0.107779	-0.183831	-0.211285	1	1
ENPP5	0.000497624	0.0887275	-0.466623	-0.211893	1	1
LOC100505518	0.220918	0.235965	0.219827	0.216758	1	1
COX7A2	0.000725991	3.3916e-07	-0.821588	-1.33162	1	0.00826466
NAGLU	4.77078e-08	4.73952e-07	0.674527	0.690128	0.00116254	0.0115493
OR2S2	0.334734	0.844662	0.134974	0.0283549	1	1
NMRAL1	1.2231e-05	7.70953e-06	0.726392	0.757818	0.298045	0.187866
KRT4	0.410601	0.376706	0.093507	0.102419	1	1
HLA-DMA	0.00100887	3.85723e-05	0.398924	0.623163	1	0.93993
SSH3	0.0844255	0.319976	-0.25699	-0.136633	1	1
SYNPO2	0.515788	0.605233	-0.0848749	-0.070642	1	1
NUP62	5.41697e-12	3.82364e-07	1.24857	0.848867	1.32001e-07	0.00931746
GRIPAP1	2.7796e-06	6.66109e-06	1.12095	1.07495	0.0677332	0.162317
HLF	0.0300221	0.300933	-0.305723	0.12806	1	1
LONP1	2.55879e-17	3.43148e-09	1.03209	0.863389	6.23527e-13	8.36183e-05
SLC2A13	0.956236	0.392109	0.00726204	0.130177	1	1
HNRNPH1	0.013623	4.40303e-05	-0.448944	-0.78331	1	1
AL039826	0.0144446	0.0107115	0.351327	0.373617	1	1
LOC284751	0.136769	0.474873	0.202994	0.10251	1	1
NDNL2	0.00505646	0.00562271	-0.367689	-0.402842	1	1
DEFB124	0.0421816	0.511942	-0.227603	-0.0720937	1	1
AI184572	0.0538295	0.0309136	0.261602	0.310561	1	1
BX089065	0.366269	0.60263	0.14447	0.0849766	1	1
CCDC147	0.995292	0.976477	-0.000707347	0.00394922	1	1
FAM86A	0.115858	1.17255e-05	-0.202526	-0.606497	1	0.285727
INO80E	0.260069	0.154878	0.195387	0.251018	1	1
DAMS	0.983128	0.982336	-0.00270339	-0.00291394	1	1
ZNF574	7.90214e-05	5.42499e-05	0.809835	0.840173	1	1
FASTKD3	5.06895e-05	2.77364e-08	-0.757941	-1.11776	1	0.000675881
TMEM53	0.0157199	6.88879e-05	0.441678	0.768798	1	1
C1GALT1	0.0288255	0.898879	0.241162	0.0186711	1	1
C9orf79	0.657078	0.582256	0.0837249	0.105304	1	1
BC039338	0.747026	0.809268	-0.0536423	0.0409805	1	1
ILKAP	1.00128e-06	1.16584e-07	1.05218	1.17234	0.0243991	0.00284091
SNX1	5.12384e-09	0.000287056	-0.88516	-0.498984	0.000124858	1
DB305492	0.00435167	0.0241588	0.54138	0.431676	1	1
CLIP2	0.0039229	3.72019e-05	0.521074	0.783923	1	0.906536
SLC44A5	0.0115944	0.0692737	-0.279805	-0.210029	1	1
BC038570	0.0291087	0.0378196	0.298777	0.278778	1	1
PHF20L1	0.0985193	0.000517965	-0.287247	-0.637993	1	1
PDE8B	0.00165528	0.56585	-0.420551	-0.0867422	1	1
AI763195	0.752728	0.337681	0.044851	0.134683	1	1
ZDHHC12	2.43117e-08	0.000700282	1.03124	0.585983	0.000592427	1
SFTPA2	0.229431	0.800492	0.161363	0.0388483	1	1
RAI2	1.73714e-06	0.593569	-0.655852	-0.0765954	0.0423307	1
BX099142	0.0202593	0.0424637	0.299644	0.28688	1	1
TTC21A	0.00200918	1.27663e-05	0.612442	0.906295	1	0.31109
AW291503	0.360331	0.393222	0.178551	0.169837	1	1
LRDD	0.00572108	0.0124342	0.527882	0.482566	1	1
MS4A8B	0.293372	0.0159824	-0.139914	-0.325027	1	1
AIM1	0.00184086	0.00577351	0.48571	0.423695	1	1
OR10J3	0.242797	0.225373	0.223636	0.23577	1	1
NOXO1	0.000546787	0.0730061	0.59859	0.307599	1	1
PCNXL3	0.00197508	0.00821685	0.470901	0.412148	1	1
PRR15	0.163574	0.934232	0.177761	-0.0115533	1	1
AI732747	0.0145385	0.0241797	0.318601	0.329459	1	1
DA695910	0.924464	0.705366	-0.0131757	-0.0507633	1	1
KCNK16	0.15575	0.132641	-0.148877	-0.166996	1	1
AW452252	0.000316347	0.0335516	0.484152	0.316905	1	1
WFDC12	0.97783	0.534664	0.00386044	0.0837199	1	1
DQ658414	0.0825146	0.52495	0.228186	0.0835543	1	1
DB344906	0.0101807	0.00288777	0.476203	0.567563	1	1
SLC41A1	0.0841496	0.584269	0.221606	0.0858148	1	1
AI732761	0.0160921	0.0468243	0.44225	0.369975	1	1
OR10V1	0.0426411	0.0567304	0.281754	0.261803	1	1
LOC402176	6.03412e-05	3.0597e-07	0.858116	1.15177	1	0.00745588
BM142657	0.0229493	0.0443287	0.313323	0.290418	1	1
CELF3	0.411479	0.239985	0.0890144	-0.129227	1	1
NDUFS4	3.45779e-07	4.99215e-08	-1.24262	-1.3564	0.00842594	0.00121649
AW085729	0.347097	0.339661	-0.130882	-0.132684	1	1
DSG3	1.03986e-10	0.776312	-0.349989	0.0127853	2.53392e-06	1
PPARGC1A	0.417009	0.0433042	-0.0816748	0.186107	1	1
PTH2	0.0111019	0.259272	0.573206	0.235009	1	1
PRR12	1.24223e-05	9.25187e-06	1.23799	1.26744	0.302707	0.22545
DFNA5	0.019627	0.287365	-0.285082	-0.145226	1	1
PRRX1	0.00928233	0.6686	-0.344087	0.0656059	1	1
CN294310	0.118341	0.161841	0.26734	0.244601	1	1
FLG	0.64872	0.449609	-0.057454	-0.0980107	1	1
DKFZp686O16217	0.117166	0.124546	0.23583	0.221514	1	1
KLHL26	0.948238	0.633219	-0.00991995	0.0715955	1	1
FAM9A	0.284485	0.356976	0.254293	0.221914	1	1
VASH1	0.303921	0.000184807	0.13789	0.531574	1	1
TMEM87B	0.333801	0.0217983	-0.149147	-0.323742	1	1
OLFM2	0.777089	0.144652	0.0317842	0.174113	1	1
HIP1	1.34706e-06	1.44452e-08	-0.838138	-0.821253	0.0328252	0.000352
FLNC	0.188614	0.000702505	-0.169423	0.494955	1	1
PSMB4	0.00988555	0.291569	0.29621	0.130402	1	1
SLC16A8	0.719391	0.0246907	-0.0334131	0.207885	1	1
AW340754	0.00338381	0.00734258	0.599747	0.55035	1	1
ATM	0.733519	0.39787	-0.0461776	-0.124838	1	1
SYCP1	0.100415	0.0404785	0.357865	0.453761	1	1
BX648922	0.0647944	0.468959	0.279695	0.109256	1	1
ADCY1	1.45704e-06	3.52589e-05	-0.652264	-0.562877	0.0355051	0.85919
TYW1B	0.00689255	0.00620659	0.359726	0.404324	1	1
ANKZF1	0.000680823	1.78508e-06	0.59001	0.881608	1	0.0434988
PIGC	1.56862e-06	2.87644e-09	-0.861111	-0.952984	0.038224	7.00932e-05
ETFDH	0.00049966	0.00243878	-0.562003	-0.433539	1	1
CK299647	0.428417	0.666288	0.112381	0.0579801	1	1
AK054921	0.810294	0.890422	0.0343029	-0.0200186	1	1
SNED1	0.621836	0.25407	0.0675411	0.158847	1	1
C1orf65	0.346956	0.113929	0.124204	0.245364	1	1
B3GALNT1	0.113557	9.51931e-05	-0.263943	-0.699063	1	1
DEFB4A	4.12723e-05	0.000258255	0.544582	0.487397	1	1
SMAD6	3.60782e-06	0.0181133	-0.524705	-0.327754	0.0879155	1
C13orf34	3.25724e-09	0.0729965	0.835973	0.212161	7.93725e-05	1
IRF2	0.806551	0.669534	0.0317839	-0.061856	1	1
BU741771	0.115166	0.12593	0.273196	0.272187	1	1
AOC2	0.0905984	0.0231088	0.284973	0.392292	1	1
TRIM7	0.521142	0.473231	0.0871032	0.104932	1	1
BF515089	0.18502	0.244153	0.181943	0.173153	1	1
COX7B2	0.137483	0.632849	0.19888	0.0670367	1	1
FAM101B	0.99865	0.192888	0.000243841	0.175482	1	1
BE299461	0.0181108	0.0101736	0.394178	0.437983	1	1
SLC44A4	0.000315248	0.00982355	-0.449192	-0.279298	1	1
HIST1H4J	0.0272285	0.891762	0.269522	0.0197567	1	1
CHRNA9	0.932787	0.00466869	-0.00672731	-0.295183	1	1
BFAR	0.00101574	6.16406e-06	-0.426207	-0.629363	1	0.150206
DHH	0.910039	0.942482	-0.0152952	0.0103522	1	1
REV3L	7.36971e-05	0.000122659	-0.617988	-0.527657	1	1
BM711518	0.347912	0.736053	0.126499	0.0487832	1	1
IFNA1	0.0743799	0.191215	0.308515	0.228525	1	1
KRTAP21-1	0.0137875	0.011584	0.206502	0.239556	1	1
CENPB	0.000672824	3.61416e-06	0.527833	0.713225	1	0.0880698
LOC729852	1.95359e-05	1.53135e-05	-0.842903	-0.863429	0.476051	0.37316
DUSP22	0.00360858	0.0180612	-0.597889	-0.486304	1	1
GEFT	0.443066	0.307833	-0.10427	-0.139661	1	1
SKA2	3.1555e-10	0.169253	0.974973	0.210196	7.68931e-06	1
BF431970	0.705562	0.519266	-0.0501675	-0.0895099	1	1
BM684824	0.190619	0.319875	0.185758	0.149142	1	1
FAM193A	0.0698063	0.035987	0.374347	0.443084	1	1
ELAVL3	0.325938	0.220049	-0.136585	-0.166323	1	1
EVX1	0.081414	0.115692	0.233251	0.209476	1	1
TNFSF14	0.000864508	2.89655e-05	0.611837	0.798893	1	0.70583
LOC100129894	0.264812	0.270645	0.145218	0.158956	1	1
ZSCAN29	0.0665731	0.246147	0.341116	0.219113	1	1
PSMB2	0.257311	0.414064	0.205626	-0.150899	1	1
RASA2	0.000711538	0.00213527	0.425653	0.442166	1	1
GSDMD	2.92788e-05	0.000815351	0.698135	0.498169	0.713467	1
CLDND2	1.89006e-05	2.51347e-07	0.689428	0.871835	0.46057	0.00612483
IRGC	0.561108	0.749397	0.0787929	-0.0439181	1	1
FYN	0.0439714	5.35881e-05	0.290258	0.553811	1	1
BC038776	0.100657	0.141586	0.26066	0.223378	1	1
HECTD2	1.04313e-07	2.14219e-07	-0.721818	-0.755352	0.00254189	0.00522009
COBL	7.9747e-05	0.0793463	-0.487903	-0.273735	1	1
PARK7	0.0519097	0.0606259	-0.343106	-0.340543	1	1
HES6	2.02626e-07	0.686721	0.813793	0.0566261	0.00493758	1
AI939427	0.297067	0.476696	0.147572	0.0937887	1	1
IKZF2	0.0007424	0.000554615	0.733495	0.760768	1	1
BX103636	0.407697	0.872909	0.115344	0.0232798	1	1
OR1L1	0.550791	0.448175	0.0802139	0.106912	1	1
THOC3	0.0139153	8.37835e-06	-0.487707	-0.94324	1	0.204164
TRPV3	0.201797	0.17568	-0.178765	-0.195276	1	1
ANKRD30B	0.425674	0.128344	-0.103241	-0.236103	1	1
ELL2	0.000170335	3.77881e-05	-0.54711	-0.630634	1	0.920821
LRAT	0.975092	0.958065	-0.00505247	-0.00775142	1	1
MZT2B	0.00266617	8.588e-05	-0.413431	-0.531217	1	1
LPA	0.438976	0.767671	0.100634	0.0416579	1	1
ZNF580	0.155552	0.122252	0.191649	0.216505	1	1
DDX1	0.000683436	0.000232057	-0.626119	-0.696034	1	1
AL700129	0.228618	0.632242	0.164817	0.0713366	1	1
CHN1	0.423331	0.636802	0.122575	0.0687932	1	1
STARD3	2.24545e-07	2.52627e-07	0.576038	0.5748	0.0054717	0.00615602
FRMD5	0.466271	0.835794	-0.093375	0.027095	1	1
BI838911	0.851954	0.861807	0.0252143	0.0233948	1	1
ZDHHC9	0.000957244	0.0821733	0.392982	0.210418	1	1
PGS1	0.227095	0.768193	0.162566	-0.0473088	1	1
HECA	0.751843	0.215208	0.0455666	-0.18836	1	1
OR6K2	0.833408	0.734598	0.035671	0.0588211	1	1
NUDT17	0.632584	0.201525	-0.0874048	-0.240177	1	1
NUDCD2	0.00114004	7.63609e-10	-0.555072	-0.976595	1	1.86076e-05
APOBEC3F	0.473591	0.143673	-0.114394	-0.241518	1	1
RBPMS	0.00051749	0.645442	-0.425616	0.0685758	1	1
C11orf1	4.25137e-07	0.000402933	-0.926174	-0.540665	0.0103597	1
PRTG	0.780688	0.521098	0.0373792	-0.0911408	1	1
HSPA4L	0.271318	3.60666e-07	-0.106823	-0.634514	1	0.00878871
[truncated: 22,369 more rows]

## Sheet: Core_gene_sets
HER2E.core.set	LumA.core.set	LumB.core.set
ENPP4	TNMD	ENPP4
MSL3	C1orf112	ST7
TMEM132A	ENPP4	MSL3
CDKL3	DBNDD1	ZFX
PIK3C2A	RBM5	TMEM132A
ELOVL5	HSPB6	ADIPOR2
PLEKHO1	PDK4	CDKL3
MFAP3	MSL3	TFAP2B
SKIV2L2	CREBBP	PIK3C2A
YTHDC2	FBXL3	MAP4K3
CC2D2A	TMEM98	MBTPS2
LETMD1	TMEM132A	ELOVL5
BTBD1	TAC1	RNF14
MAP2K4	PNPLA4	SLC30A9
DHX29	CDKL3	SYT13
IDH3G	E2F2	SERPINB1
PIGB	SYPL1	PLEKHO1
FGF10	NCAPD2	BTN3A1
CHFR	HIVEP2	SLC39A9
TSG101	BTBD7	ALG1
ENO1	PIK3C2A	MAP2K3
CAPZB	ANLN	MFAP3
PCNP	CEP68	SKIV2L2
SCAMP1	ELOVL5	STAU2
WDR47	TACC3	YTHDC2
SLC25A24	POLA2	WWC3
ZFAND6	IL20RA	CC2D2A
CHGB	IGF1	RRM2B
IGBP1	FHL1	JKAMP
DTX2	AKAP11	LETMD1
CMTM6	PLEKHO1	ZFR
ESR1	NCAPH2	NCKAP1
UNC13D	SNX1	CDH3
SEC22C	RABEP1	CNN2
IKZF5	UBA6	BTBD1
MYO9B	SLC4A7	MAP2K4
XBP1	FAM136A	DHX29
SGSM3	MFAP3	IDH3G
CGRRF1	METTL1	ERLEC1
PIGH	EDC4	PIGB
GMPR2	SKIV2L2	FGF10
CTSZ	C6	ARHGAP10
MIB1	DSG2	ACTN1
RBBP8	YTHDC2	LIMS2
STAG2	NOP16	AFF4
NUP93	CC2D2A	CHFR
VAC14	ELN	TRNT1
ZNF174	LETMD1	FBXW11
CLUAP1	PTGER3	IGF2BP2
IL21R	POLQ	NSF
PLAT	LAMA3	TSG101
GDAP1	CBLN4	LMAN1
DCTN6	DNAJC25	ENO1
ASAH1	OGFR	SLC25A40
MAN2B1	POLD1	IL4R
CCNE1	EIF4B	CAPZB
SCN1B	LPAR2	UBE2K
SNX8	CTSA	EDN1
RLN2	BTBD1	PCNP
RASSF4	MCM10	UBA5
DNAJC12	ROPN1	PLOD1
OCIAD1	KARS	SCAMP1
TBC1D9	MYLK	WDR47
TBC1D19	MAP2K4	SLC25A24
GLRB	COL17A1	MGST2
KLHL5	ASPM	CHMP5
FBXO3	PFKP	ZFAND6
CHPT1	DHX29	CPXM1
PPARD	TP53BP1	CHGB
SUB1	IDH3G	IGBP1
TRIM23	PRR11	NECAP1
SMAD5	IP6K2	GLG1
CRBN	TGFBR3	PLEKHG2
EIF1B	ATP1B3	EXOC1
STAM2	PIGB	DTX2
NRBP1	FGF10	CMTM6
LANCL1	SLC44A1	ESR1
UNC50	JMJD6	UNC13D
PLEKHA3	ASNS	SEC22C
STXBP3	TRIP13	IKZF5
SRM	DAZAP1	TMEM14A
ABCD3	CYBRD1	ABL1
VAMP4	MPP5	RAB18
RCOR3	HMMR	MYO9B
FBXL5	CHFR	MED15
WDR35	PVR	SUSD2
VPS4B	MCM2	XBP1
PPP4R4	TP63	SGSM3
MRPS14	TSG101	CGRRF1
IFT81	NTN4	PIGH
ITPR2	ENO1	PPM1A
KBTBD4	GTSE1	GMPR2
PLCG1	WDR62	CTSZ
NAGK	MCM6	PLCB4
MCEE	SPAG5	CHMP4B
ABCC10	PPP1R12B	MIB1
VASP	DYNC1I2	RBBP8
RRBP1	CAPZB	STAG2
DYRK2	PCM1	RBBP7
POT1	CLUL1	NUP93
OSGEPL1	RUNX1T1	VAC14
ANAPC13	SLC1A3	ZNF174
ZNF236	SP140	CLUAP1
MGAT1	DNM2	IL21R
RGS22	NDC80	EYA1
ATP1A4	PCNP	UBE2W
DCLK1	EXD2	PLAT
PDE6B	CDC14B	GDAP1
BHLHE40	PGR	TRPS1
IL6ST	BCKDHB	DCTN6
RERG	CD59	ASAH1
ELP2	SCAMP1	MAN2B1
PKIB	WDR47	CCNE1
DYSF	SLC25A24	SCN1B
FHOD1	RAD54L	NOD1
SUCLA2	ZFAND6	SNX8
RCBTB1	GNAS	TSPAN13
CCM2	AURKA	AKNA
MYO1G	PTPN4	RLN2
TTYH3	DNMT3B	RASSF4
MTHFS	TPX2	MINPP1
KCTD3	DOCK9	SHOC2
CD72	CHGB	DNAJC12
CPEB2	IGBP1	CDR2L
IL18BP	GMIP	OCIAD1
DYNC2LI1	BIRC5	UBE2D3
PREPL	LAG3	TBC1D9
ACTR1A	DNAJB11	TBC1D19
SSFA2	AARS	GLRB
GLCE	KIF4A	KLHL5
APH1B	DTX2	EHD1
AP1AR	CMTM6	FBXO3
ESD	ORC6	PDHX
VPS37B	ZFHX4	C11orf58
WARS	ESR1	VPS29
NCOR1	CCDC80	CHPT1
NPEPPS	UNC13D	SERINC1
SLC39A6	CDC45	PPARD
SMAD4	SEC22C	PTK7
AKT1	GABRP	NNT
CELSR2	CDC6	SUB1
NME7	IKZF5	PPP2CA
EML4	SORBS1	TRIM23
PHOSPHO2	MRPS18A	SMAD5
TMF1	ITPR3	CSNK1A1
RABL3	ACOT7	DBN1
AGTR1	PRTFDC1	ACTR8
RASA1	MYO9B	CRBN
GIN1	CIRBP	PDCD10
BTF3	SF3A1	SNX4
FBXL17	CARD10	PLXNA1
SYBU	SLC25A1	EIF1B
NTRK2	SH3BP1	STAM2
AUH	SOX10	NRBP1
FERMT3	CENPM	LANCL1
CRIM1	SEPT3	FANCL
QDPR	XBP1	UNC50
KCNE4	RHBDD3	PLEKHA3
CCDC74B	NEFH	STXBP3
HAUS1	HMOX1	SRM
GJA1	MCM5	PLEKHM2
HHEX	CBX7	RPF1
RAD17	RPL3	GPR89A
SREK1IP1	SGSM3	CD46
KCTD18	RANGAP1	ABCD3
TMBIM4	GZMB	VAMP4
SUSD3	CGRRF1	RCOR3
G6PD	PIGH	FBXL5
SLC2A6	DICER1	WDR35
FGFR4	GMPR2	NEK6
RPS6KA4	MMP9	VPS4B
OMA1	TPD52L2	PPP4R4
VCAM1	CTSZ	MRPS14
GNPDA2	ARFGAP1	PAIP2
SERPINI1	C20orf27	ARL1
CLASP2	CDC25B	GLIPR2
FAM198B	TRIB3	CHST3
PAPD4	NOP56	IFT81
ANKRA2	TTI1	ITPR2
TMEM67	CST3	CCDC91
DYNLT3	PIGU	KBTBD4
HECTD2	ANKRD12	LPGAT1
TTC8	MIB1	CHPF
MOAP1	RBBP8	PIGT
KCNC2	SRPX	PLCG1
CASC4	STAG2	FASTKD3
CCNDBP1	ABCD1	NAGK
MVD	NAA10	MCEE
CTNNB1	RENBP	ABCC10
LMBRD1	UBL4A	VASP
NT5DC2	BEX4	RRBP1
PDHB	FNDC3A	RRAS
CX3CR1	TSC22D1	RHOT1
LCMT2	OLFM4	IPPK
CEP120	NUTF2	COX7C
IRS1	NUP93	DYRK2
CCDC126	ZNF423	POT1
NFU1	SLC38A7	OSGEPL1
SLC30A1	VAC14	HAT1
LONRF2	COG4	ANAPC13
ZNF296	SLC7A6	RPAIN
DNAJC24	PLA2G15	FOXA1
NAT1	SLC7A5	PLVAP
BCL2	FBXO31	ZNF236
METTL18	ZNF174	MGAT1
MBOAT1	CLUAP1	ZSWIM4
ZNF24	IL21R	RTBDN
AGR3	AQP9	TMEM128
CD7	IQCH	RGS22
CBX2	CSK	PTPRA
FAM174A	DTWD1	ATP1A4
BBS1	TJP1	DCLK1
TRAM1L1	OIP5	PDE6B
C4orf32	SFRP1	C12orf29
PDZK1	PLAT	IER3IP1
PCSK1	GDAP1	BHLHE40
UNC119B	DCTN6	IL6ST
CCDC121	MCM4	CCNH
ZBTB41	ASAH1	RERG
ZNF552	BNIP3L	ELP2
NRIP1	MAN2B1	FBXO21
HIGD1A	RNASEH2A	CAPRIN1
SIAH2	ASF1B	PKIB
IDH2	PPP6R1	DYSF
SHMT2	CCNE1	FHOD1
UPP1	LIG1	CCDC102A
ASCL2	ARMC6	SUCLA2
PRKX	SCN1B	RCBTB1
IRS2	PBX4	CCM2
MKL2	HBP1	MYO1G
TNFRSF4	CAV2	TTYH3
SESTD1	CAV1	MTHFS
RSBN1L	VIPR2	HLX
TRPV2	GARS	KCTD3
THSD4	EIF3B	MYC
IER5L	SNX8	CD72
FAM120AOS	NUDT1	CPEB2
PNRC2	POLD2	IL18BP
ACADSB	PRUNE2	RABGGTB
ASB13	OGN	DYNC2LI1
ZNF429	ECM2	SLC5A6
ARRDC1	PTGR1	PREPL
IGF2R	RLN2	EMILIN1
ATAD3A	RLN1	ACTR1A
ZNF181	KANK1	ATAD1
ZXDA	RASSF4	DBR1
ZXDB	GTPBP4	METTL5
CTR9	UBE2S	SSFA2
EGFL6	DNAJC12	DIRC2
CNOT7	CPD	COX17
PCMTD2	CCL8	GLCE
VARS	TMEM104	APH1B
ABCF1	TMEM97	AP1AR
LAT	PMP22	COPS4
TMEM167B	OCIAD1	BMPR1B
FNIP1	TBC1D9	SEC24B
PHGR1	CPE	ETNK1
ZNF512	TBC1D19	PRICKLE1
#N/A	SH3D19	NEDD1
#N/A	GLRB	ACVRL1
#N/A	KLHL5	ESD
#N/A	FAM149A	VPS37B
#N/A	NCAPG	WARS
#N/A	CRYAB	MFAP1
#N/A	UNC93B1	WDR61
#N/A	FBXO3	NCOA2
#N/A	CORO1C	PML
#N/A	MVK	NCOR1
#N/A	ELK3	C17orf80
#N/A	FOXM1	NPEPPS
#N/A	PARP11	SLC39A6
#N/A	MGP	SMAD4
#N/A	TIMELESS	AKT1
#N/A	GAPDH	RCN3
#N/A	NOP2	MAP3K6
#N/A	CDCA3	ITGB3BP
#N/A	CHPT1	LMO4
#N/A	RAB35	CELSR2
#N/A	FBXO5	NME7
#N/A	PPARD	TMCO1
#N/A	FANCE	MRPL24
#N/A	STK38	ANXA9
#N/A	FHL5	C1orf43
#N/A	E2F3	EML4
#N/A	SMOC2	AFF3
#N/A	BYSL	PHOSPHO2
#N/A	MRPL2	UBA3
#N/A	TTK	TMF1
#N/A	C7	RABL3
#N/A	KIF20A	AGTR1
#N/A	THBS4	MARCH6
#N/A	CCNG1	RASA1
#N/A	SUB1	GIN1
#N/A	TRIM23	BTF3
#N/A	SMAD5	FBXL17
#N/A	CRBN	COMMD10
#N/A	CD86	ZNF92
#N/A	WNT5A	TMEM209
#N/A	ECT2	TMEM140
#N/A	ROPN1B	SYBU
#N/A	PLSCR4	NFIB
#N/A	EIF1B	NTRK2
#N/A	PLCH1	AUH
#N/A	EIF4G1	ITPRIP
#N/A	DNAJC27	APIP
#N/A	STAM2	C11orf49
#N/A	CENPA	FERMT3
#N/A	NRBP1	LYPD6B
#N/A	PPM1G	FSIP1
#N/A	LANCL1	CRIM1
#N/A	EFEMP1	UEVLD
#N/A	STAT1	MIPOL1
#N/A	UNC50	QDPR
#N/A	GNLY	KCNE4
#N/A	PDCL3	CCDC74B
#N/A	FHL2	TMEM56
#N/A	HPCAL1	EPG5
#N/A	SLC25A12	HAUS1
#N/A	EPAS1	TADA1
#N/A	PLEKHA3	NMT2
#N/A	RPL22	GJA1
#N/A	STXBP3	HHEX
#N/A	SRM	RAD17
#N/A	C1orf21	SREK1IP1
#N/A	WLS	DAB2
#N/A	CRYZ	KCTD18
#N/A	CDC20	MED7
#N/A	ABCD3	TMBIM4
#N/A	VAMP4	SUSD3
#N/A	SYF2	ST3GAL2
#N/A	RCOR3	RAB28
#N/A	STMN1	SKI
#N/A	NEK2	GDPD5
#N/A	CENPF	IFNAR2
#N/A	KIF14	G6PD
#N/A	PHF3	SLC2A6
#N/A	FBXL5	PCSK7
#N/A	RPN2	FGFR4
#N/A	CASQ2	GRIN2C
#N/A	WDR35	ITGA5
#N/A	C2orf40	RPS6KA4
#N/A	WDR34	OMA1
#N/A	VPS4B	TM2D1
#N/A	FLVCR2	VCAM1
#N/A	PPP4R4	BROX
#N/A	CNRIP1	REL
#N/A	OGFRL1	NUP35
#N/A	GPAM	GNPDA2
#N/A	HELLS	SLC15A2
#N/A	TEK	AZI2
#N/A	MYCT1	SERPINI1
#N/A	MRPS14	CLASP2
#N/A	CENPL	MEAF6
#N/A	EPC1	HSPA4L
#N/A	ELF1	FAM198B
#N/A	KDM3B	MOCS2
#N/A	EPHX2	NDUFS4
#N/A	MND1	PAPD4
#N/A	PDZRN3	ANKRA2
#N/A	CAT	GFM2
#N/A	UBL3	KIAA1324L
#N/A	SASH3	CHMP4C
#N/A	TAF1L	PEX2
#N/A	ZWINT	PHAX
#N/A	IFT81	COX6C
#N/A	ITPR2	TMEM67
#N/A	DDX39A	GKAP1
#N/A	KBTBD4	HNRNPK
#N/A	STIL	DYNLT3
#N/A	HJURP	STRBP
#N/A	NCOA3	HECTD2
#N/A	PLCG1	TTC8
#N/A	DDX27	HPRT1
#N/A	NAGK	MOAP1
#N/A	MCEE	KCNC2
#N/A	RRP36	PLEKHF1
#N/A	XPO5	CYB5A
#N/A	ABCC10	TMX3
#N/A	MEA1	CASC4
#N/A	AHNAK	FAM96A
#N/A	C17orf53	CLPX
#N/A	TEKT3	CCNDBP1
#N/A	SLC25A19	ZNF226
#N/A	SLC2A4RG	MVD
#N/A	VASP	SERTAD3
#N/A	CD93	NXN
#N/A	SNRPB	ATP5H
#N/A	RRBP1	CTNNB1
#N/A	MCM8	LMBRD1
#N/A	ARMCX5	NT5DC2
#N/A	RALY	PDHB
#N/A	EIF2S2	CX3CR1
#N/A	IGFLR1	LCMT2
#N/A	BCL2L12	CEP120
#N/A	IRF3	IRS1
#N/A	TIMM17B	CCDC126
#N/A	SIX1	NFU1
#N/A	RHOJ	SLC30A1
#N/A	DLGAP5	LONRF2
#N/A	ARMCX1	STAT2
#N/A	OMD	ZNF296
#N/A	PTPRB	DNAJC24
#N/A	DYRK2	NAT1
#N/A	PKMYT1	TBCA
#N/A	CHTF18	PIK3CD
#N/A	MACF1	SPSB1
#N/A	IL17B	BCL2
#N/A	GNG11	METTL18
#N/A	HIP1	MBOAT1
#N/A	STEAP4	ZNF24
#N/A	CASD1	SH3RF3
#N/A	SDF2L1	ARV1
#N/A	POT1	NAA20
#N/A	PODXL	AGR3
#N/A	LRRC17	CD7
#N/A	GAD1	CBX2
#N/A	OSGEPL1	C1QTNF1
#N/A	CGNL1	MARCH3
#N/A	ELL3	FAM174A
#N/A	ALDH1A2	BBS1
#N/A	ANAPC13	TRAM1L1
#N/A	CDKN2D	C4orf32
#N/A	MTUS1	PDZK1
#N/A	RHBDF2	ZDHHC14
#N/A	CDKN1C	PCSK1
#N/A	CNN1	PLEKHF2
#N/A	APOE	UNC119B
#N/A	TOMM40	MBLAC2
#N/A	APOC1	CCDC121
#N/A	DDA1	ZDHHC13
#N/A	TNNT3	ZBTB41
#N/A	ADRM1	ZNF552
#N/A	DKC1	CTC1
#N/A	ZNF236	ZNF664
#N/A	RGN	BBS10
#N/A	AKAP12	ZNF571
#N/A	HIGD1B	NRIP1
#N/A	GINS2	HIST1H2AC
#N/A	CHMP1A	HIGD1A
#N/A	SH3BGRL	SIAH2
#N/A	IDO1	IDH2
#N/A	HAUS8	WRB
#N/A	HACL1	SHMT2
#N/A	MGAT1	TSHZ2
#N/A	CKMT2	LYSMD4
#N/A	TOP2A	ZNRF3
#N/A	PDHA1	UPP1
#N/A	RAI2	ASCL2
#N/A	MATN3	PRKX
#N/A	SPATA6	SMTN
#N/A	TBC1D14	NELL2
#N/A	RGS22	PRMT3
#N/A	ATP1A4	RBM11
#N/A	RBM38	PIGP
#N/A	DCLK1	THNSL1
#N/A	TPT1	IRS2
#N/A	PDE6B	RASA3
#N/A	MYH11	MKL2
#N/A	MORC2	TNFRSF4
#N/A	NTS	TMEM17
#N/A	SBF2	SESTD1
#N/A	HSD17B4	FNBP1
#N/A	PEBP4	RSBN1L
#N/A	CCNB1	WDR86
#N/A	BHLHE40	MAGI2
#N/A	PSRC1	USP7
#N/A	KIDINS220	PLEKHN1
#N/A	IL6ST	TRPV2
#N/A	IL2RA	THSD4
#N/A	RERG	TCEA1
#N/A	YARS	MORN2
#N/A	CDCA8	GPR89B
#N/A	DSG3	IER5L
#N/A	ELP2	FAM120AOS
#N/A	FAM189A2	ARID2
#N/A	SDS	C15orf61
#N/A	CCDC146	PNRC2
#N/A	SRPK2	WDSUB1
#N/A	TROAP	ACADSB
#N/A	ESPL1	ASB13
#N/A	PKIB	AFAP1
#N/A	DYSF	MKL1
#N/A	FHOD1	TCF4
#N/A	HTR2B	TTC30B
#N/A	APPL2	ERI2
#N/A	DRAM1	STRN3
#N/A	SUCLA2	FLNA
#N/A	RCBTB1	ZNF429
#N/A	ITM2B	ARRDC1
#N/A	SPRY2	IGF2R
#N/A	EDNRB	ZNF655
#N/A	RCBTB2	ATAD3A
#N/A	TBRG4	ZNF181
#N/A	DBNL	ZXDA
#N/A	CCM2	FAM109A
#N/A	MYO1G	ZXDB
#N/A	TTYH3	CTR9
#N/A	MTHFS	EGFL6
#N/A	CHAD	CNOT7
#N/A	GALNT5	LTN1
#N/A	KCTD3	INF2
#N/A	DSCC1	TATDN3
#N/A	IL33	PCMTD2
#N/A	CD72	EFCAB7
#N/A	HMGA1	VARS
#N/A	NRM	PRRC2A
#N/A	CPEB2	ABCF1
#N/A	IL18BP	SERF1B
#N/A	C11orf70	CRYZL1
#N/A	YAP1	LAT
#N/A	C11orf1	MDP1
#N/A	NUSAP1	TMEM167B
#N/A	KIF23	FNIP1
#N/A	UACA	FAM185A
#N/A	DYNC2LI1	PHGR1
#N/A	PREPL	RNF103
#N/A	CENPO	GNG10
#N/A	ACTR1A	TNFRSF6B
#N/A	MYOF	ZNF512
#N/A	CH25H	C2orf15
#N/A	KIF11	ZNHIT3
#N/A	CEP55	TAF9
#N/A	RBP4	#N/A
#N/A	DNA2	#N/A
#N/A	BARD1	#N/A
#N/A	MDH1B	#N/A
#N/A	SSFA2	#N/A
#N/A	GLCE	#N/A
#N/A	APH1B	#N/A
#N/A	CILP	#N/A
#N/A	AP1AR	#N/A
#N/A	CCNG2	#N/A
#N/A	SHROOM3	#N/A
#N/A	CENPE	#N/A
#N/A	INTS12	#N/A
#N/A	NDUFA9	#N/A
#N/A	KERA	#N/A
#N/A	GAS2L3	#N/A
#N/A	TDG	#N/A
#N/A	N4BP2L1	#N/A
#N/A	ITGB7	#N/A
#N/A	ESYT1	#N/A
#N/A	ESD	#N/A
#N/A	VPS37B	#N/A
#N/A	PELI2	#N/A
#N/A	RTN1	#N/A
#N/A	FBLN5	#N/A
#N/A	WARS	#N/A
#N/A	TCF12	#N/A
#N/A	PIF1	#N/A
#N/A	FANCI	#N/A
#N/A	PMM2	#N/A
#N/A	ITGAX	#N/A
#N/A	NCOR1	#N/A
#N/A	NPEPPS	#N/A
#N/A	ABCA8	#N/A
#N/A	SLC39A6	#N/A
#N/A	TMC6	#N/A
#N/A	SLC16A3	#N/A
#N/A	NARF	#N/A
#N/A	SMAD4	#N/A
#N/A	SCYL1	#N/A
#N/A	AKT1	#N/A
#N/A	ZNF787	#N/A
#N/A	PLK4	#N/A
#N/A	KIF2C	#N/A
#N/A	CELSR2	#N/A
#N/A	ALDH9A1	#N/A
#N/A	NME7	#N/A
#N/A	RGS5	#N/A
#N/A	TOR1AIP1	#N/A
#N/A	RORC	#N/A
#N/A	GOLPH3L	#N/A
#N/A	DTL	#N/A
#N/A	LEFTY2	#N/A
#N/A	OSR1	#N/A
#N/A	EML4	#N/A
#N/A	FBLN7	#N/A
#N/A	THSD7B	#N/A
#N/A	PKP4	#N/A
#N/A	ZNF385B	#N/A
#N/A	CDCA7	#N/A
#N/A	PHOSPHO2	#N/A
#N/A	HES6	#N/A
#N/A	FANCD2	#N/A
#N/A	GMPPA	#N/A
#N/A	CNTN4	#N/A
#N/A	RBMS3	#N/A
#N/A	CTDSPL	#N/A
#N/A	IL17RD	#N/A
#N/A	TMF1	#N/A
#N/A	LRIG1	#N/A
#N/A	RABL3	#N/A
#N/A	BOC	#N/A
#N/A	AGTR1	#N/A
#N/A	ECE2	#N/A
#N/A	SNCA	#N/A
#N/A	TBCK	#N/A
#N/A	CCNA2	#N/A
#N/A	USP53	#N/A
#N/A	SKP2	#N/A
#N/A	RASA1	#N/A
#N/A	GIN1	#N/A
#N/A	PAM	#N/A
#N/A	BTF3	#N/A
#N/A	FBXL17	#N/A
#N/A	CXCL14	#N/A
#N/A	KCNMB1	#N/A
#N/A	TBC1D7	#N/A
#N/A	PLA2G7	#N/A
#N/A	PM20D2	#N/A
#N/A	CDCA5	#N/A
#N/A	TMEM168	#N/A
#N/A	TRIM4	#N/A
#N/A	IGSF1	#N/A
#N/A	GINS4	#N/A
#N/A	SYBU	#N/A
#N/A	NTRK2	#N/A
#N/A	AUH	#N/A
#N/A	SNX30	#N/A
#N/A	GSN	#N/A
#N/A	PDSS1	#N/A
#N/A	ST8SIA6	#N/A
#N/A	ZEB1	#N/A
#N/A	FRA10AC1	#N/A
#N/A	MKI67	#N/A
#N/A	PPRC1	#N/A
#N/A	SSRP1	#N/A
#N/A	MTA2	#N/A
#N/A	TMEM138	#N/A
#N/A	INCENP	#N/A
#N/A	ESAM	#N/A
#N/A	FERMT3	#N/A
#N/A	HNMT	#N/A
#N/A	PDCD4	#N/A
#N/A	ADRA2A	#N/A
#N/A	SPATA4	#N/A
#N/A	DOCK1	#N/A
#N/A	DIXDC1	#N/A
#N/A	CRIM1	#N/A
#N/A	QDPR	#N/A
#N/A	ADAM8	#N/A
#N/A	INPP1	#N/A
#N/A	SERP2	#N/A
#N/A	DST	#N/A
#N/A	KCNE4	#N/A
#N/A	CCDC74B	#N/A
#N/A	TUBA3E	#N/A
#N/A	HAUS1	#N/A
#N/A	SPC25	#N/A
#N/A	CWF19L2	#N/A
#N/A	PAN3	#N/A
#N/A	SPARCL1	#N/A
#N/A	GJA1	#N/A
#N/A	HHEX	#N/A
#N/A	RAD17	#N/A
#N/A	SREK1IP1	#N/A
#N/A	CARHSP1	#N/A
#N/A	ACMSD	#N/A
#N/A	PLA2R1	#N/A
#N/A	LPCAT1	#N/A
#N/A	PID1	#N/A
#N/A	FBXO36	#N/A
#N/A	KCTD15	#N/A
#N/A	AK5	#N/A
#N/A	ABCA9	#N/A
#N/A	PGM5	#N/A
#N/A	GBP5	#N/A
#N/A	SORBS2	#N/A
#N/A	GABPA	#N/A
#N/A	ADAMTS5	#N/A
#N/A	PDIA4	#N/A
#N/A	KCTD18	#N/A
#N/A	FZD7	#N/A
#N/A	DEPTOR	#N/A
#N/A	RRAGA	#N/A
#N/A	SLC24A2	#N/A
#N/A	TMBIM4	#N/A
#N/A	PSD3	#N/A
#N/A	FAM161B	#N/A
#N/A	GNAQ	#N/A
#N/A	WIF1	#N/A
#N/A	CXCL13	#N/A
#N/A	TSPAN7	#N/A
#N/A	EEF1A1	#N/A
#N/A	NPTN	#N/A
#N/A	TIMP4	#N/A
#N/A	SYN2	#N/A
#N/A	LRP8	#N/A
#N/A	SUSD3	#N/A
#N/A	CCNB2	#N/A
#N/A	ETS2	#N/A
#N/A	PSMG3	#N/A
#N/A	MRPL17	#N/A
#N/A	CDC25C	#N/A
#N/A	PINK1	#N/A
#N/A	CACHD1	#N/A
#N/A	SNF8	#N/A
#N/A	CLIC6	#N/A
#N/A	CHAF1B	#N/A
#N/A	SCUBE1	#N/A
#N/A	BTG2	#N/A
#N/A	ZNF230	#N/A
#N/A	G6PD	#N/A
#N/A	SLC2A6	#N/A
#N/A	C9orf116	#N/A
#N/A	ZDHHC12	#N/A
#N/A	SIK3	#N/A
#N/A	FLAD1	#N/A
#N/A	FDPS	#N/A
#N/A	FGFR4	#N/A
#N/A	HK3	#N/A
#N/A	TONSL	#N/A
#N/A	RECQL4	#N/A
#N/A	YDJC	#N/A
#N/A	AP2M1	#N/A
#N/A	COX7A1	#N/A
#N/A	IKZF3	#N/A
#N/A	RACGAP1	#N/A
#N/A	C16orf59	#N/A
#N/A	RPS6KA4	#N/A
#N/A	BEND5	#N/A
#N/A	RBP7	#N/A
#N/A	LAPTM5	#N/A
#N/A	DIRAS3	#N/A
#N/A	OMA1	#N/A
#N/A	VCAM1	#N/A
#N/A	RFTN2	#N/A
#N/A	FRZB	#N/A
#N/A	ACTG2	#N/A
#N/A	SPATA18	#N/A
#N/A	NOSTRIN	#N/A
#N/A	PDLIM5	#N/A
#N/A	C1QTNF7	#N/A
#N/A	DCAF16	#N/A
#N/A	GNPDA2	#N/A
#N/A	EIF4E3	#N/A
#N/A	NEK10	#N/A
#N/A	GLB1L	#N/A
#N/A	SERPINI1	#N/A
#N/A	CLASP2	#N/A
#N/A	AIM2	#N/A
#N/A	CTLA4	#N/A
#N/A	PCOLCE2	#N/A
#N/A	TM4SF18	#N/A
#N/A	RYK	#N/A
#N/A	KIF15	#N/A
#N/A	LZTFL1	#N/A
#N/A	TKT	#N/A
#N/A	EMCN	#N/A
#N/A	CDC25A	#N/A
#N/A	INTU	#N/A
#N/A	POC1A	#N/A
#N/A	HMGB2	#N/A
#N/A	FBXO8	#N/A
#N/A	FAM198B	#N/A
#N/A	NPY5R	#N/A
#N/A	F2RL2	#N/A
#N/A	EGFLAM	#N/A
#N/A	PAPD4	#N/A
#N/A	EBF1	#N/A
#N/A	ANKRA2	#N/A
#N/A	TLR3	#N/A
#N/A	NSA2	#N/A
#N/A	GDF9	#N/A
#N/A	PTTG1	#N/A
#N/A	SOX17	#N/A
#N/A	ADCY1	#N/A
#N/A	GEM	#N/A
#N/A	TMEM67	#N/A
#N/A	NUDT2	#N/A
#N/A	MAMDC2	#N/A
#N/A	SVEP1	#N/A
#N/A	DYNLT3	#N/A
#N/A	AQP7	#N/A
#N/A	MELK	#N/A
#N/A	HECTD2	#N/A
#N/A	SLC7A3	#N/A
#N/A	ZCCHC24	#N/A
#N/A	KLHDC2	#N/A
#N/A	TTC8	#N/A
#N/A	COMTD1	#N/A
#N/A	ZMYND19	#N/A
#N/A	BMS1	#N/A
#N/A	E2F7	#N/A
#N/A	PSMC3	#N/A
#N/A	MOAP1	#N/A
#N/A	KCNC2	#N/A
#N/A	BTRC	#N/A
#N/A	CYYR1	#N/A
#N/A	CUL5	#N/A
#N/A	C2	#N/A
#N/A	TMEM100	#N/A
#N/A	CENPN	#N/A
#N/A	MFAP4	#N/A
#N/A	MCM7	#N/A
#N/A	FAM96B	#N/A
#N/A	CASC4	#N/A
#N/A	PLIN1	#N/A
#N/A	PLK1	#N/A
#N/A	CCNDBP1	#N/A
#N/A	MARS	#N/A
#N/A	CA4	#N/A
#N/A	MVD	#N/A
#N/A	GPD1	#N/A
#N/A	PPP1R14A	#N/A
#N/A	YIF1B	#N/A
#N/A	CHAF1A	#N/A
#N/A	PLIN4	#N/A
#N/A	CYB5D2	#N/A
#N/A	C19orf48	#N/A
#N/A	OTUB1	#N/A
#N/A	CDK2AP2	#N/A
#N/A	TK1	#N/A
#N/A	CTNNB1	#N/A
#N/A	LTBP3	#N/A
#N/A	BATF2	#N/A
#N/A	PBK	#N/A
#N/A	SCARA5	#N/A
#N/A	LMBRD1	#N/A
#N/A	UBTD2	#N/A
#N/A	NT5DC2	#N/A
#N/A	PDHB	#N/A
#N/A	CX3CR1	#N/A
#N/A	TAP1	#N/A
#N/A	RFWD3	#N/A
#N/A	STIP1	#N/A
#N/A	REEP4	#N/A
#N/A	FEN1	#N/A
#N/A	STAT3	#N/A
#N/A	AXIN2	#N/A
#N/A	TMEM208	#N/A
#N/A	PKIG	#N/A
#N/A	LCMT2	#N/A
#N/A	CEP120	#N/A
#N/A	IRS1	#N/A
#N/A	CCDC126	#N/A
#N/A	GPRIN1	#N/A
#N/A	SHE	#N/A
#N/A	P2RY12	#N/A
#N/A	SIN3A	#N/A
#N/A	HTRA4	#N/A
#N/A	NFU1	#N/A
#N/A	CKAP2L	#N/A
#N/A	BOLA2B	#N/A
#N/A	BUB1	#N/A
#N/A	LRRC45	#N/A
#N/A	GPS1	#N/A
#N/A	LDB2	#N/A
#N/A	BTD	#N/A
#N/A	PUSL1	#N/A
#N/A	MRAP	#N/A
#N/A	CRTAP	#N/A
#N/A	STX8	#N/A
#N/A	FABP4	#N/A
#N/A	FOS	#N/A
#N/A	CST2	#N/A
#N/A	SLC30A1	#N/A
#N/A	LONRF2	#N/A
#N/A	SGCD	#N/A
#N/A	ZNF296	#N/A
#N/A	CDCA4	#N/A
#N/A	CYTL1	#N/A
#N/A	DNAJC24	#N/A
#N/A	PDGFD	#N/A
#N/A	S1PR1	#N/A
#N/A	SOX7	#N/A
#N/A	TRIM8	#N/A
#N/A	NAT1	#N/A
#N/A	MCC	#N/A
#N/A	P2RY6	#N/A
#N/A	TMEM51	#N/A
#N/A	BCL2	#N/A
#N/A	METTL18	#N/A
#N/A	SCG2	#N/A
#N/A	CYP4F22	#N/A
#N/A	JMJD1C	#N/A
#N/A	MBOAT1	#N/A
#N/A	ARNT2	#N/A
#N/A	GNG12	#N/A
#N/A	FGGY	#N/A
#N/A	ZNF24	#N/A
#N/A	AFF1	#N/A
#N/A	CORO1B	#N/A
#N/A	NBEA	#N/A
#N/A	GXYLT2	#N/A
#N/A	ADCK5	#N/A
#N/A	C1QA	#N/A
#N/A	SAA1	#N/A
#N/A	PPP1R14B	#N/A
#N/A	AGR3	#N/A
#N/A	SLC19A1	#N/A
#N/A	C11orf80	#N/A
#N/A	CD7	#N/A
#N/A	CBX2	#N/A
#N/A	SPTBN2	#N/A
#N/A	CD34	#N/A
#N/A	FAM174A	#N/A
#N/A	EXO1	#N/A
#N/A	BBS1	#N/A
#N/A	TRAM1L1	#N/A
#N/A	IQCK	#N/A
#N/A	LEP	#N/A
#N/A	C4orf32	#N/A
#N/A	PDZK1	#N/A
#N/A	CNIH2	#N/A
#N/A	UBE2C	#N/A
#N/A	CTDSP2	#N/A
#N/A	SCUBE2	#N/A
#N/A	PCSK1	#N/A
#N/A	LPL	#N/A
#N/A	RPS6KB2	#N/A
#N/A	TOM1L2	#N/A
#N/A	UNC119B	#N/A
#N/A	ZNF683	#N/A
#N/A	CIDEA	#N/A
#N/A	ATAD5	#N/A
#N/A	LMNB2	#N/A
#N/A	CCDC121	#N/A
#N/A	NCKAP5	#N/A
#N/A	PNMA1	#N/A
#N/A	MTX3	#N/A
#N/A	POLE	#N/A
#N/A	SCN4B	#N/A
#N/A	ANO6	#N/A
#N/A	PUS1	#N/A
#N/A	FZD8	#N/A
#N/A	ZBTB38	#N/A
#N/A	NAP1L5	#N/A
#N/A	ZBED2	#N/A
#N/A	ZBTB41	#N/A
#N/A	NT5DC1	#N/A
#N/A	RPP25	#N/A
#N/A	EXOSC4	#N/A
#N/A	ZNF552	#N/A
#N/A	AURKB	#N/A
#N/A	RCC2	#N/A
#N/A	CALR	#N/A
#N/A	EGR3	#N/A
#N/A	FCER1A	#N/A
#N/A	CDH5	#N/A
#N/A	RCC1	#N/A
#N/A	NRIP1	#N/A
#N/A	HIGD1A	#N/A
#N/A	ZBTB20	#N/A
#N/A	SIAH2	#N/A
#N/A	GINS3	#N/A
#N/A	IDH2	#N/A
#N/A	KCNIP1	#N/A
#N/A	SHMT2	#N/A
#N/A	FBXL6	#N/A
#N/A	PLCXD1	#N/A
#N/A	NXPH4	#N/A
#N/A	SKA2	#N/A
#N/A	PLCXD3	#N/A
#N/A	PYCR1	#N/A
#N/A	ABAT	#N/A
#N/A	GPR19	#N/A
#N/A	BOLA2	#N/A
#N/A	UPP1	#N/A
#N/A	ASCL2	#N/A
#N/A	IQGAP3	#N/A
#N/A	PRKX	#N/A
#N/A	KCNQ3	#N/A
#N/A	TM2D3	#N/A
#N/A	KNTC1	#N/A
#N/A	PROS1	#N/A
#N/A	CDCA2	#N/A
#N/A	TUSC5	#N/A
#N/A	RBM43	#N/A
#N/A	IMMP2L	#N/A
#N/A	TCEAL2	#N/A
#N/A	SORCS2	#N/A
#N/A	TMEM106A	#N/A
#N/A	FLRT2	#N/A
#N/A	KIAA0825	#N/A
#N/A	C14orf80	#N/A
#N/A	NR2F2	#N/A
#N/A	P4HB	#N/A
#N/A	NTF3	#N/A
#N/A	BCAP31	#N/A
#N/A	IRS2	#N/A
#N/A	KRT5	#N/A
#N/A	MKL2	#N/A
#N/A	NAP1L3	#N/A
#N/A	CYP4X1	#N/A
#N/A	GLDN	#N/A
#N/A	SEPT10	#N/A
#N/A	TNFRSF4	#N/A
#N/A	KRT14	#N/A
#N/A	MAPT	#N/A
#N/A	SERPINA11	#N/A
#N/A	LILRA5	#N/A
#N/A	LYPD6	#N/A
#N/A	SESTD1	#N/A
#N/A	RSBN1L	#N/A
#N/A	CIDEC	#N/A
#N/A	FPR3	#N/A
#N/A	TRPV2	#N/A
#N/A	THSD4	#N/A
#N/A	ADH1A	#N/A
#N/A	CARD9	#N/A
#N/A	EIF4EBP1	#N/A
#N/A	ARHGAP11B	#N/A
#N/A	COL14A1	#N/A
#N/A	IER5L	#N/A
#N/A	H2AFX	#N/A
#N/A	FAM120AOS	#N/A
#N/A	SF3B3	#N/A
#N/A	PLAC9	#N/A
#N/A	PCDH18	#N/A
#N/A	MAOA	#N/A
#N/A	PNRC2	#N/A
#N/A	PTPRT	#N/A
#N/A	MYBPC1	#N/A
#N/A	SERPINA3	#N/A
#N/A	ACADSB	#N/A
#N/A	ASB13	#N/A
#N/A	LAMA2	#N/A
#N/A	C6orf106	#N/A
#N/A	TMEM26	#N/A
#N/A	ZNF429	#N/A
#N/A	ARRDC1	#N/A
#N/A	IGF2R	#N/A
#N/A	BLM	#N/A
#N/A	SVIL	#N/A
#N/A	PARVA	#N/A
#N/A	PSAP	#N/A
#N/A	ATAD3A	#N/A
#N/A	ZNF181	#N/A
#N/A	KIF13B	#N/A
#N/A	DNM3	#N/A
#N/A	GRK6	#N/A
#N/A	ZXDA	#N/A
#N/A	ZXDB	#N/A
#N/A	BAZ1A	#N/A
#N/A	KLHL9	#N/A
#N/A	TTC37	#N/A
#N/A	CTR9	#N/A
#N/A	EGFL6	#N/A
#N/A	CNOT7	#N/A
#N/A	ARHGAP11A	#N/A
#N/A	RUNDC1	#N/A
#N/A	PRC1	#N/A
#N/A	CAPN8	#N/A
#N/A	SAMD5	#N/A
#N/A	CENPW	#N/A
#N/A	PCMTD2	#N/A
#N/A	LIME1	#N/A
#N/A	BMPR2	#N/A
#N/A	PFDN6	#N/A
#N/A	LSM2	#N/A
#N/A	VARS	#N/A
#N/A	MICA	#N/A
#N/A	ABCF1	#N/A
#N/A	LILRB3	#N/A
#N/A	TRIM13	#N/A
#N/A	PSMB10	#N/A
#N/A	MT1M	#N/A
#N/A	NUP62	#N/A
#N/A	LTC4S	#N/A
#N/A	MXD3	#N/A
#N/A	ARHGAP19	#N/A
#N/A	HAUS7	#N/A
#N/A	LAT	#N/A
#N/A	GTF2H4	#N/A
#N/A	GALT	#N/A
#N/A	ALG3	#N/A
#N/A	ANG	#N/A
#N/A	TMEM167B	#N/A
#N/A	FAM72D	#N/A
#N/A	IFI30	#N/A
#N/A	FNIP1	#N/A
#N/A	VAMP2	#N/A
#N/A	FANCG	#N/A
#N/A	C4B	#N/A
#N/A	SLC26A6	#N/A
#N/A	ERCC6	#N/A
#N/A	LTA	#N/A
#N/A	PHGR1	#N/A
#N/A	CKMT1B	#N/A
#N/A	KIFC1	#N/A
#N/A	AQP1	#N/A
#N/A	PDXP	#N/A
#N/A	RPP21	#N/A
#N/A	EIF6	#N/A
#N/A	ZNF512	#N/A
#N/A	C4A	#N/A
#N/A	PGAM5	#N/A
#N/A	ALG11	#N/A
#N/A	EID1	#N/A
#N/A	MRPL12	#N/A
#N/A	ANXA8	#N/A
#N/A	RPL17	#N/A
#N/A	GDF10	#N/A
#N/A	MMP28	#N/A
#N/A	FCGBP	#N/A
#N/A	PSMB3	#N/A
#N/A	RDM1	#N/A
#N/A	MYO19	#N/A

## Sheet: GSEA.HER2E.core.set
Term	Overlap	P.value	Adjusted.P.value	Old.P.value	Old.Adjusted.P.value	Odds.Ratio	Combined.Score	Genes
Genes Related To Primary Cilium Development Based On CRISPR WP4536	10/102	8.06262e-07	0.000331373	0	0	8.61238	120.839	DYNC2LI1;BBS1;TTC8;IFT81;TMEM67;CEP120;CC2D2A;WDR35;CLUAP1;MIB1
Bardet Biedl Syndrome WP5234	7/88	0.000142964	0.0197041	0	0	6.76932	59.9282	DYNC2LI1;BBS1;TTC8;IFT81;TMEM67;WDR35;CLUAP1
Ciliopathies WP4803	10/184	0.000143826	0.0197041	0	0	4.53467	40.1178	DYNC2LI1;BBS1;TTC8;IFT81;NME7;TMEM67;CEP120;CC2D2A;WDR35;CLUAP1
Metabolic Reprogramming In Colon Cancer WP4290	5/42	0.000197914	0.0203356	0	0	10.5251	89.7543	G6PD;SHMT2;IDH2;ENO1;PDHB
Urotensin II Mediated Signaling Pathway WP5158	6/69	0.000264099	0.020405	0	0	7.43726	61.277	VCAM1;CCNE1;AGTR1;BCL2;AKT1;CTNNB1
EPO Receptor Signaling WP581	4/26	0.000323434	0.020405	0	0	14.116	113.443	IRS1;RASA1;AKT1;IRS2
Intraflagellar Transport Proteins Binding To Dynein WP4532	4/27	0.000375859	0.020405	0	0	13.5015	106.477	DYNC2LI1;IFT81;DYNLT3;WDR35
T Cell Receptor And Co Stimulatory Signaling WP2583	4/28	0.000434087	0.020405	0	0	12.9383	100.172	DYRK2;RASA1;AKT1;PLCG1
Joubert Syndrome WP4656	6/76	0.000446825	0.020405	0	0	6.69116	51.6112	BBS1;TTC8;TMEM67;CEP120;PDE6B;CC2D2A
Glioblastoma Signaling Pathways WP2261	6/82	0.000671173	0.0275852	0	0	6.16103	45.0154	MAP2K4;IRS1;CCNE1;AKT1;PLCG1;PIK3C2A
Embryonic Stem Cell Pluripotency Pathways WP3931	7/116	0.00077414	0.0289247	0	0	5.02325	35.9853	SMAD4;AKT1;CTNNB1;IL6ST;FGFR4;SMAD5;FGF10
Insulin Signaling WP481	8/160	0.00113834	0.0389881	0	0	4.12421	27.9547	RPS6KA4;MAP2K4;XBP1;STXBP3;IRS1;AKT1;IRS2;PIK3C2A
Leptin Insulin Signaling Overlap WP3935	3/17	0.00126203	0.0398996	0	0	16.5782	110.66	IRS1;AKT1;IRS2
TCA Cycle Aka Krebs Or Citric Acid Cycle WP78	3/18	0.00150008	0.0431463	0	0	15.4722	100.604	SUCLA2;IDH3G;IDH2
Adipogenesis WP236	7/131	0.00157468	0.0431463	0	0	4.41222	28.4752	NCOR1;IRS1;NRIP1;CTNNB1;IRS2;IL6ST;PPARD
Disorders Of Folate Metabolism And Transport WP4259	3/19	0.00176447	0.0453247	0	0	14.5044	91.9566	QDPR;SHMT2;MTHFS
BMP Signaling In Eyelid Development WP3927	3/20	0.00205619	0.0497113	0	0	13.6505	84.4544	SMAD4;SMAD5;FGF10
Heart Development WP1591	4/44	0.00244924	0.0531651	0	0	7.75669	46.6331	SMAD4;BHLHE40;CTNNB1;FGF10
TROP2 Regulatory Signaling WP5300	4/45	0.00266132	0.0531651	0	0	7.56712	44.865	CCNE1;BCL2;CTNNB1;IGF2R
Transcription Factor Regulation In Adipogenesis WP3599	3/22	0.00272535	0.0531651	0	0	12.2124	72.1161	IRS1;NRIP1;IRS2
CKAP4 Signaling Pathway Map WP5322	6/109	0.00291072	0.0531651	0	0	4.53976	26.5093	SMAD4;CCNE1;AKT1;FBXO3;CTNNB1;ESR1
DNA Damage Response Only ATM Dependent WP710	6/110	0.00304612	0.0531651	0	0	4.49588	26.0486	SMAD4;IRS1;BCL2;AKT1;CTNNB1;PIK3C2A
Roles Of Ceramides In Development Of Insulin Resistance WP5181	3/23	0.00310453	0.0531651	0	0	11.6012	66.9955	IRS1;AKT1;IRS2
Estrogen Signaling Pathway WP712	3/23	0.00310453	0.0531651	0	0	11.6012	66.9955	BCL2;AKT1;ESR1
IL 24 Signaling Pathway WP5413	9/232	0.0032736	0.053818	0	0	3.1637	18.1023	XBP1;VCAM1;TMBIM4;CCNE1;BCL2;AKT1;CTNNB1;MVD;PLCG1
Clock Controlled Autophagy In Bone Metabolism WP5205	5/80	0.00376252	0.0594767	0	0	5.18235	28.9313	SMAD4;BHLHE40;BCL2;AKT1;SMAD5
A Network Map Of Macrophage Stimulating Protein MSP Signaling WP5353	5/82	0.00418281	0.0627825	0	0	5.04723	27.6425	RPS6KA4;AKT1;CTNNB1;PLCG1;SMAD5
Osteoblast Differentiation And Related Diseases WP4787	6/118	0.0043049	0.0627825	0	0	4.17304	22.7348	SMAD4;CTNNB1;FGFR4;PIK3C2A;SMAD5;FGF10
Wnt Beta Catenin Signaling Pathway In Leukemia WP3658	3/26	0.00442991	0.0627825	0	0	10.0864	54.6622	AKT1;CTNNB1;PPARD
Androgen Receptor Signaling Pathway WP138	5/87	0.00537856	0.0726141	0	0	4.73826	24.759	SMAD4;NCOR1;CCNE1;AKT1;CTNNB1
Angiotensin II Receptor Type 1 Pathway WP5036	3/28	0.00547698	0.0726141	0	0	9.27859	48.3155	SMAD4;AGTR1;IL6ST
PDGFR Beta Pathway WP3972	3/29	0.00605142	0.0777229	0	0	8.92127	45.565	MAP2K4;RASA1;PLCG1
Extracellular Vesicle Mediated Signaling In Recipient Cells WP2870	3/30	0.00666054	0.082954	0	0	8.59041	43.0513	SMAD4;AKT1;CTNNB1
Corticotropin Releasing Hormone Signaling Pathway WP2355	5/93	0.00711022	0.08595	0	0	4.41385	21.8319	GJA1;BCL2;AKT1;CTNNB1;PLCG1
Angiopoietin Like Protein 8 Regulatory Pathway WP3915	6/132	0.00737579	0.0866129	0	0	3.70673	18.1984	RPS6KA4;MAP2K4;IRS1;AKT1;IRS2;PIK3C2A
PTF1A Related Regulatory Pathway WP4147	2/11	0.0084433	0.0880394	0	0	17.1293	81.782	CTNNB1;FGF10
Glycolysis In Senescence WP5049	2/11	0.0084433	0.0880394	0	0	17.1293	81.782	G6PD;ENO1
Alpha 6 Beta 4 Signaling Pathway WP244	3/33	0.00870076	0.0880394	0	0	7.7302	36.6747	IRS1;AKT1;IRS2
BDNF TrkB Signaling WP3676	3/33	0.00870076	0.0880394	0	0	7.7302	36.6747	NTRK2;AKT1;PLCG1
Brain Derived Neurotrophic Factor BDNF Signaling Pathway WP2380	6/137	0.00878252	0.0880394	0	0	3.56434	16.8771	NTRK2;IRS1;AKT1;CTNNB1;IRS2;PLCG1
Ectoderm Differentiation WP2858	6/137	0.00878252	0.0880394	0	0	3.56434	16.8771	SMAD4;SGSM3;CTNNB1;RRBP1;CELSR2;PPARD
Neuroinflammation And Glutamatergic Signaling WP5083	6/140	0.00971344	0.0950529	0	0	3.48401	16.1457	SMAD4;IRS1;SHMT2;BCL2;AKT1;IL6ST
Physico Chemical Features And Toxicity Associated Pathways WP3680	4/66	0.0104355	0.0997436	0	0	4.99873	22.8069	MAP2K4;AKT1;CTNNB1;PLCG1
Vitamin D Sensitive Calcium Signaling In Depression WP4698	3/36	0.0110689	0.103394	0	0	7.02638	31.6441	G6PD;BCL2;ITPR2
Mammary Gland Development Pathway Puberty Stage 2 Of 4 WP2814	2/13	0.0117727	0.104348	0	0	14.0135	62.2476	NRIP1;ESR1
BMP2 WNT4 FOXO1 Pathway In Primary Endometrial Stromal Cell Differentiation WP3876	2/13	0.0117727	0.104348	0	0	14.0135	62.2476	CTNNB1;SMAD5
Ovarian Infertility WP34	3/37	0.0119328	0.104348	0	0	6.81938	30.1994	NCOR1;NRIP1;AKT1
Leptin Signaling Pathway WP2034	4/71	0.0133865	0.114622	0	0	4.62452	19.9479	IRS1;AKT1;PLCG1;ESR1
Chromosomal And Microsatellite Instability In Colorectal Cancer WP4216	4/73	0.014701	0.121257	0	0	4.49001	18.9471	SMAD4;BCL2;AKT1;CTNNB1
PDGF Pathway WP2526	3/40	0.0147514	0.121257	0	0	6.2655	26.4179	MAP2K4;RASA1;PLCG1
Biosynthesis And Regeneration Of Tetrahydrobiopterin And Catabolism Of Phenylalanine WP4156	2/15	0.0155817	0.12557	0	0	11.8564	49.3421	QDPR;DNAJC12
IL6 Signaling Pathway WP364	3/43	0.0179147	0.141595	0	0	5.79471	23.3071	MAP2K4;AKT1;IL6ST
Interleukin 11 Signaling Pathway WP2332	3/44	0.0190463	0.14564	0	0	5.65308	22.3912	BCL2;AKT1;IL6ST
Regulation Of Wnt B Catenin Signaling By Small Molecule Compounds WP3664	2/17	0.0198439	0.14564	0	0	10.2745	40.2745	MBOAT1;CTNNB1
TGF Beta Signaling In Thyroid Cells For Epithelial Mesenchymal Transition WP3859	2/17	0.0198439	0.14564	0	0	10.2745	40.2745	SMAD4;AKT1
Involvement Of Secretase In Neurodegenerative Diseases WP5372	2/17	0.0198439	0.14564	0	0	10.2745	40.2745	NTRK2;AKT1
Translation Inhibitors In Chronically Activated PDGFRA Cells WP4566	3/46	0.0214258	0.154491	0	0	5.3896	20.7131	RPS6KA4;MAP2K4;AKT1
MicroRNAs In Cardiomyocyte Hypertrophy WP1544	4/83	0.022482	0.159312	0	0	3.91967	14.8753	MAP2K4;AKT1;CTNNB1;IL6ST
Primary Ovarian Insufficiency WP5316	6/170	0.0231718	0.161417	0	0	2.84233	10.7009	PCSK1;PREPL;CBX2;AKT1;ESR1;RCBTB1
VEGFA VEGFR2 Signaling WP3888	11/430	0.0243765	0.166979	0	0	2.05379	7.62806	MAP2K4;GJA1;CAPZB;SIAH2;FHOD1;IDH2;BCL2;AKT1;CTNNB1;PLCG1;DHX29
Vitamin B12 Metabolism WP1533	3/50	0.0266504	0.173591	0	0	4.92991	17.8707	MCEE;SHMT2;PLAT
Photodynamic Therapy Induced AP 1 Survival Signaling WP3611	3/50	0.0266504	0.173591	0	0	4.92991	17.8707	MAP2K4;CCNE1;BCL2
IL 4 Signaling Pathway WP395	3/50	0.0266504	0.173591	0	0	4.92991	17.8707	IRS1;AKT1;IRS2
Hematopoietic Stem Cell Gene Regulation By GABP Alpha Beta Complex WP3657	2/20	0.0270311	0.173591	0	0	8.56076	30.9109	SMAD4;BCL2
Host Pathogen Interaction Of Human Coronaviruses Apoptosis WP4864	2/21	0.0296264	0.182942	0	0	8.10979	28.5391	BCL2;AKT1
FOXA2 Pathway WP5066	2/21	0.0296264	0.182942	0	0	8.10979	28.5391	IRS1;IRS2
NRP1 Triggered Signaling Pathways In Pancreatic Cancer WP5144	3/53	0.030975	0.182942	0	0	4.63341	16.0991	SMAD4;CCNE1;AKT1
Regulation Of Apoptosis By Parathyroid Hormone Related Protein WP3872	2/22	0.0323165	0.182942	0	0	7.70391	26.4412	BCL2;AKT1
Ras Signaling WP4223	6/184	0.0324144	0.182942	0	0	2.61691	8.97377	NTRK2;RASA1;AKT1;PLCG1;FGFR4;LAT
IL 1 Signaling Pathway WP195	3/54	0.0324934	0.182942	0	0	4.54233	15.5653	MAP2K4;AKT1;PLCG1
TGF Beta Receptor Signaling WP560	3/54	0.0324934	0.182942	0	0	4.54233	15.5653	SMAD4;CTNNB1;SMAD5
Interferon Type I Signaling Pathways WP585	3/54	0.0324934	0.182942	0	0	4.54233	15.5653	RPS6KA4;IRS1;IRS2
Notch Signaling Pathway WP61	3/54	0.0324934	0.182942	0	0	4.54233	15.5653	NCOR1;APH1B;AKT1
Leucine Isoleucine And Valine Metabolism WP4686	2/23	0.0350986	0.192764	0	0	7.33668	24.5749	AUH;ACADSB
Endoderm Differentiation WP2853	5/140	0.0352532	0.192764	0	0	2.8703	9.60171	SMAD4;HHEX;SIAH2;CTR9;CTNNB1
Oncostatin M Signaling Pathway WP2374	3/56	0.0356449	0.192764	0	0	4.37048	14.5718	IRS1;AKT1;IL6ST
Angiogenesis WP1539	2/24	0.0379699	0.200072	0	0	7.00284	22.906	AKT1;PLCG1
Unfolded Protein Response WP4925	2/24	0.0379699	0.200072	0	0	7.00284	22.906	XBP1;BCL2
TGF Beta Receptor Signaling In Skeletal Dysplasias WP4816	3/58	0.038948	0.200253	0	0	4.21112	13.6673	SMAD4;CTNNB1;SMAD5
MAPK Signaling Pathway WP382	7/246	0.0409096	0.200253	0	0	2.27577	7.27424	RPS6KA4;MAP2K4;NTRK2;RASA1;AKT1;FGFR4;FGF10
S1P Receptor Signal Transduction WP26	2/25	0.0409276	0.200253	0	0	6.69803	21.4066	ASAH1;AKT1
Hypothesized Pathways In Pathogenesis Of Cardiovascular Disease WP3668	2/25	0.0409276	0.200253	0	0	6.69803	21.4066	SMAD4;AGTR1
Relationship Between Inflammation COX 2 And EGFR WP4483	2/25	0.0409276	0.200253	0	0	6.69803	21.4066	AKT1;ESR1
Mammalian Disorder Of Sexual Development WP4842	2/25	0.0409276	0.200253	0	0	6.69803	21.4066	CBX2;CTNNB1
Modulators Of TCR Signaling And T Cell Activation WP5072	3/61	0.0441836	0.213641	0	0	3.9927	12.4548	AKT1;PLCG1;LAT
7Q11 23 Copy Number Variation Syndrome WP4932	4/104	0.045774	0.217324	0	0	3.09323	9.53963	TSG101;CTNNB1;VPS37B;CLASP2
T Cell Antigen Receptor TCR Pathway During Staphylococcus Aureus Infection WP3863	3/62	0.0460028	0.217324	0	0	3.92483	12.0847	AKT1;PLCG1;LAT
1Q21 1 Copy Number Variation Syndrome WP4905	2/27	0.0470917	0.21994	0	0	6.16156	18.8276	GJA1;CTNNB1
3Q29 Copy Number Variation Syndrome WP4906	3/63	0.0478587	0.22101	0	0	3.85922	11.7301	DYNC2LI1;DYNLT3;AKT1
Nonalcoholic Fatty Liver Disease WP4396	5/154	0.0496009	0.223679	0	0	2.59875	7.80598	XBP1;VCAM1;IRS1;AKT1;IRS2
Dravet Syndrome WP5200	2/28	0.0502929	0.223679	0	0	5.92428	17.713	AKT1;SCN1B
Soluble ACE2 Mediated Cell Entry Of SARS CoV 2 WP5076	1/4	0.0506136	0.223679	0	0	25.6018	76.3839	AGTR1
Nuclear Receptors Meta Pathway WP2882	8/314	0.0515943	0.223679	0	0	2.03252	6.0251	G6PD;BHLHE40;NRIP1;SLC39A6;IRS2;ESR1;SLC2A6;PPARD
Pathways Affected In Adenoid Cystic Carcinoma WP3651	3/65	0.0516791	0.223679	0	0	3.73435	11.0638	NCOR1;AKT1;FGFR4
Alzheimer 39 S Disease And miRNA Effects WP2059	7/260	0.0522462	0.223679	0	0	2.14829	6.3413	XBP1;APH1B;IRS1;AKT1;CTNNB1;ITPR2;IRS2
Alzheimer 39 S Disease WP5124	7/260	0.0522462	0.223679	0	0	2.14829	6.3413	XBP1;APH1B;IRS1;AKT1;CTNNB1;ITPR2;IRS2
One Carbon Metabolism WP241	2/29	0.05357	0.226982	0	0	5.70457	16.6959	SHMT2;MTHFS
EGF EGFR Signaling Pathway WP437	5/159	0.0554468	0.232537	0	0	2.51373	7.27054	GJA1;RASA1;AKT1;PLCG1;STAM2
Cell Migration And Invasion Through p75NTR WP4561	2/30	0.0569207	0.233969	0	0	5.50056	15.7651	NTRK2;AKT1
Folate Metabolism WP176	3/68	0.0576771	0.233969	0	0	3.56145	10.1604	SHMT2;PLAT;MTHFS
RAC1 PAK1 P38 MMP2 Pathway WP3303	3/68	0.0576771	0.233969	0	0	3.56145	10.1604	RASA1;AKT1;CTNNB1
Ciliary Landscape WP4352	6/213	0.058417	0.233969	0	0	2.24695	6.38168	BBS1;TTC8;IFT81;DYNLT3;CTNNB1;CLUAP1
Th17 Cell Differentiation Pathway WP5130	3/69	0.0597465	0.233969	0	0	3.50731	9.88235	IL21R;PLCG1;LAT
DNA Damage Response WP707	3/69	0.0597465	0.233969	0	0	3.50731	9.88235	CCNE1;AKT1;RAD17
Gastric Cancer Network 2 WP2363	2/31	0.0603425	0.233969	0	0	5.31061	14.9107	RAD17;CTNNB1
miRNA Regulation Of Prostate Cancer Signaling Pathways WP3981	2/31	0.0603425	0.233969	0	0	5.31061	14.9107	BCL2;CTNNB1
Gastrin Signaling Pathway WP4659	4/115	0.0618313	0.237501	0	0	2.78513	7.75198	IRS1;AKT1;CTNNB1;PLCG1
Regucalcin In Proximal Tubule Epithelial Kidney Cells WP4838	2/32	0.063833	0.240691	0	0	5.13333	14.1243	SMAD4;AKT1
Metabolic Pathways Of Fibroblasts WP5312	2/32	0.063833	0.240691	0	0	5.13333	14.1243	PLCG1;FGFR4
Primary Focal Segmental Glomerulosclerosis FSGS WP2572	3/72	0.0661605	0.243852	0	0	3.35431	9.10919	AKT1;CTNNB1;PLCG1
Non Small Cell Lung Cancer WP4255	3/72	0.0661605	0.243852	0	0	3.35431	9.10919	EML4;AKT1;PLCG1
Nuclear Receptors In Lipid Metabolism And Toxicity WP299	2/33	0.0673899	0.243852	0	0	4.96749	13.3986	ABCD3;PPARD
Resistin As A Regulator Of Inflammation WP4481	2/33	0.0673899	0.243852	0	0	4.96749	13.3986	AKT1;PLCG1
Head And Neck Squamous Cell Carcinoma WP4674	3/73	0.0683659	0.243852	0	0	3.30622	8.87019	SMAD4;AKT1;CTNNB1
Cell Cycle WP179	4/120	0.0699923	0.243852	0	0	2.6644	7.08564	ANAPC13;SMAD4;STAG2;CCNE1
Prolactin Signaling Pathway WP2037	3/74	0.0706045	0.243852	0	0	3.25949	8.6398	IRS1;AKT1;IRS2
16P11 2 Proximal Deletion Syndrome WP4949	3/74	0.0706045	0.243852	0	0	3.25949	8.6398	IGBP1;PPP4R4;ESR1
Burn Wound Healing WP5055	3/74	0.0706045	0.243852	0	0	3.25949	8.6398	BCL2;AKT1;FGFR4
Disturbed Pathways In Duchenne Muscular Dystrophy WP5356	3/74	0.0706045	0.243852	0	0	3.25949	8.6398	SMAD4;AGTR1;ITPR2
T Cell Receptor Signaling Pathway WP69	3/75	0.0728757	0.24844	0	0	3.21405	8.4176	AKT1;PLCG1;LAT
Fragile X Syndrome WP4549	4/122	0.0734044	0.24844	0	0	2.61898	6.84017	NTRK2;ABCD3;AKT1;PLCG1
SCFA And Skeletal Muscle Substrate Metabolism WP4030	1/6	0.0749552	0.24844	0	0	15.3595	39.7945	PPARD
Somatroph Axis GH And Its Relationship To Dietary Restriction And Aging WP4186	1/6	0.0749552	0.24844	0	0	15.3595	39.7945	AKT1
Linoleic Acid Metabolism Affected By SARS CoV 2 WP4853	1/6	0.0749552	0.24844	0	0	15.3595	39.7945	ELOVL5
Zinc Homeostasis WP3529	2/36	0.0784366	0.251855	0	0	4.52849	11.5271	SLC39A6;SLC30A1
Factors And Pathways Affecting Insulin Like Growth Factor IGF1 Akt Signaling WP3850	2/36	0.0784366	0.251855	0	0	4.52849	11.5271	IRS1;AKT1
Host Pathogen Interaction Of Human Coronaviruses MAPK Signaling WP4877	2/36	0.0784366	0.251855	0	0	4.52849	11.5271	MAP2K4;BCL2
Enterocyte Cholesterol Metabolism WP5333	2/36	0.0784366	0.251855	0	0	4.52849	11.5271	MGAT1;MVD
Regulatory Circuits Of The STAT3 Signaling Pathway WP4538	3/78	0.0798821	0.254508	0	0	3.08502	7.79647	AGTR1;IL21R;IL6ST
Neovascularisation Processes WP4331	2/37	0.0822368	0.259995	0	0	4.39888	10.9891	AKT1;SMAD5
Nuclear Receptors WP170	2/38	0.0860925	0.261648	0	0	4.27648	10.4873	ESR1;PPARD
TNF Related Weak Inducer Of Apoptosis TWEAK Signaling Pathway WP2036	2/38	0.0860925	0.261648	0	0	4.27648	10.4873	AKT1;CTNNB1
mBDNF And proBDNF Regulation Of GABA Neurotransmission WP4829	2/38	0.0860925	0.261648	0	0	4.27648	10.4873	NTRK2;PLCG1
Pentose Phosphate Metabolism WP134	1/7	0.0868918	0.261648	0	0	12.799	31.269	G6PD
Mevalonate Pathway WP3963	1/7	0.0868918	0.261648	0	0	12.799	31.269	MVD
SARS CoV 2 And ACE2 Receptor Molecular Mechanisms WP4883	1/7	0.0868918	0.261648	0	0	12.799	31.269	AGTR1
Vitamin D Receptor Pathway WP2877	5/186	0.0935446	0.261648	0	0	2.13581	5.0604	G6PD;CCNE1;NRIP1;MYO9B;PPARD
Microglia Pathogen Phagocytosis Pathway WP3937	2/40	0.0939621	0.261648	0	0	4.05099	9.58003	PIK3C2A;LAT
Oxidative Damage Response WP3941	2/40	0.0939621	0.261648	0	0	4.05099	9.58003	MAP2K4;BCL2
Apoptosis WP254	3/84	0.0947263	0.261648	0	0	2.85563	6.73004	MAP2K4;BCL2;AKT1
Acute Viral Myocarditis WP4298	3/84	0.0947263	0.261648	0	0	2.85563	6.73004	RASA1;BCL2;AKT1
EGFR Tyrosine Kinase Inhibitor Resistance WP4806	3/84	0.0947263	0.261648	0	0	2.85563	6.73004	BCL2;AKT1;PLCG1
Clear Cell Renal Cell Carcinoma Pathways WP4018	3/85	0.0973033	0.261648	0	0	2.82066	6.57192	SHMT2;AKT1;ENO1
Phase I Biotransformations Non P450 WP136	1/8	0.098675	0.261648	0	0	10.97	25.4056	ESD
Transcription Factors Regulate miRNAs Related To Cardiac Hypertrophy WP1559	1/8	0.098675	0.261648	0	0	10.97	25.4056	AKT1
Cytosine Methylation WP3585	1/8	0.098675	0.261648	0	0	10.97	25.4056	IDH2
Insulin Signaling In Adipocytes Normal Condition WP3634	1/8	0.098675	0.261648	0	0	10.97	25.4056	IRS1
Insulin Signaling In Adipocytes Diabetic Condition WP3635	1/8	0.098675	0.261648	0	0	10.97	25.4056	IRS1
Caloric Restriction And Aging WP4191	1/8	0.098675	0.261648	0	0	10.97	25.4056	AKT1
Cerebral Organic Acidurias Including Diseases WP4519	1/8	0.098675	0.261648	0	0	10.97	25.4056	IDH2
Serine Metabolism WP4688	1/8	0.098675	0.261648	0	0	10.97	25.4056	SHMT2
Pentose Phosphate Pathway In Senescent Cells WP5043	1/8	0.098675	0.261648	0	0	10.97	25.4056	G6PD
Non Classical Role Of Vitamin D WP5133	1/8	0.098675	0.261648	0	0	10.97	25.4056	AGTR1
Biosynthesis And Turnover Of 1 Deoxy Sphingoid Bases WP5179	1/8	0.098675	0.261648	0	0	10.97	25.4056	ASAH1
Effect Of Intestinal Microbiome On Anticoagulant Response Of Vitamin K Antagonists WP5273	1/8	0.098675	0.261648	0	0	10.97	25.4056	PPARD
Fibrin Complement Receptor 3 Signaling Pathway WP4136	2/42	0.10203	0.268809	0	0	3.84805	8.78314	AKT1;PLAT
Orexin Receptor Pathway WP5094	3/88	0.105202	0.269263	0	0	2.72069	6.12664	DYNLT3;PDHB;SMAD5
T Cell Activation SARS CoV 2 WP5098	3/88	0.105202	0.269263	0	0	2.72069	6.12664	AKT1;PLCG1;LAT
Fas Ligand Pathway And Stress Induction Of Heat Shock Proteins WP314	2/43	0.106133	0.269263	0	0	3.754	8.42047	MAP2K4;BCL2
Hedgehog Signaling Pathway WP4249	2/43	0.106133	0.269263	0	0	3.754	8.42047	FBXL17;BCL2
Neural Crest Cell Migration In Cancer WP4565	2/43	0.106133	0.269263	0	0	3.754	8.42047	NTRK2;AKT1
Cholesterol Biosynthesis Pathway In Hepatocytes WP5329	2/43	0.106133	0.269263	0	0	3.754	8.42047	ELOVL5;MVD
NRF2 Pathway WP2884	4/141	0.109824	0.269858	0	0	2.25358	4.97788	G6PD;SLC39A6;SLC2A6;PPARD
Integrated Cancer Pathway WP1971	2/44	0.11028	0.269858	0	0	3.66443	8.07911	BCL2;AKT1
Notch Signaling WP268	2/44	0.11028	0.269858	0	0	3.66443	8.07911	APH1B;DTX2
Renin Angiotensin Aldosterone System RAAS WP4756	2/44	0.11028	0.269858	0	0	3.66443	8.07911	AGTR1;ITPR2
Vasopressin Regulated Water Reabsorption WP5085	2/44	0.11028	0.269858	0	0	3.66443	8.07911	DCTN6;DYNC2LI1
Mitochondrial Beta Oxidation WP5241	1/9	0.110307	0.269858	0	0	9.59825	21.1592	ACADSB
Pleural Mesothelioma WP5087	9/437	0.113907	0.276745	0	0	1.63107	3.54328	MAP2K4;NTRK2;RASSF4;CCNE1;BCL2;AKT1;CTNNB1;FGFR4;FGF10
ATM Signaling In Development And Disease WP3878	2/45	0.114469	0.276745	0	0	3.57903	7.75739	G6PD;RBBP8
Aryl Hydrocarbon Receptor Pathway WP2586	2/46	0.118698	0.283633	0	0	3.49751	7.45381	NRIP1;ESR1
Endoplasmic Reticulum Stress Response In Coronavirus Infection WP4861	2/46	0.118698	0.283633	0	0	3.49751	7.45381	XBP1;BCL2
1P36 Copy Number Variation Syndrome WP5345	3/94	0.121718	0.287153	0	0	2.54053	5.35048	SMAD4;TNFRSF4;ESR1
Mammary Gland Development Pathway Involution Stage 4 Of 4 WP2815	1/10	0.121789	0.287153	0	0	8.53134	17.9625	IL6ST
Wnt Signaling Pathway WP363	2/47	0.122966	0.287153	0	0	3.41962	7.167	AKT1;CTNNB1
Cholesterol Metabolism With Bloch And Kandutsch Russell Pathways WP4718	2/47	0.122966	0.287153	0	0	3.41962	7.167	ELOVL5;MVD
Small Cell Lung Cancer WP4658	3/95	0.124559	0.289229	0	0	2.51279	5.23408	CCNE1;BCL2;AKT1
Hepatitis B Infection WP4666	4/150	0.129421	0.297373	0	0	2.11369	4.32183	MAP2K4;SMAD4;BCL2;AKT1
IL 3 Signaling Pathway WP286	2/49	0.13161	0.297373	0	0	3.27377	6.63892	BCL2;AKT1
Hepatitis C And Hepatocellular Carcinoma WP3646	2/49	0.13161	0.297373	0	0	3.27377	6.63892	SMAD4;AKT1
Phosphoinositides Metabolism WP4971	2/49	0.13161	0.297373	0	0	3.27377	6.63892	PLCG1;PIK3C2A
Calcium Regulation In Cardiac Cells WP536	4/151	0.131683	0.297373	0	0	2.0992	4.25583	PKIB;GJA1;ATP1A4;ITPR2
Hippo Signaling Regulation Pathways WP4540	3/98	0.133222	0.299203	0	0	2.43307	4.90443	NTRK2;CTNNB1;FGFR4
RANKL RANK Signaling Pathway WP2018	2/50	0.135983	0.300479	0	0	3.2054	6.39549	AKT1;PLCG1
Synaptic Signaling Pathways Associated With Autism Spectrum Disorder WP4539	2/50	0.135983	0.300479	0	0	3.2054	6.39549	NTRK2;AKT1
Role Of Hypoxia Angiogenesis And FGF Pathway In OA Chondrocyte Hypertrophy WP5373	2/50	0.135983	0.300479	0	0	3.2054	6.39549	AKT1;FGFR4
Breast Cancer Pathway WP4262	4/154	0.138568	0.302146	0	0	2.0569	4.06526	AKT1;CTNNB1;ESR1;FGF10
Smith Magenis And Potocki Lupski Syndrome Copy Number Variation WP5381	4/155	0.140894	0.302146	0	0	2.04318	4.00411	IFT81;FHOD1;FNIP1;CLUAP1
Wnt Signaling Pathway And Pluripotency WP399	3/101	0.142088	0.302146	0	0	2.35822	4.60162	MAP2K4;CTNNB1;PPARD
Myometrial Relaxation And Contraction Pathways WP289	4/156	0.143236	0.302146	0	0	2.02963	3.9441	PKIB;GJA1;ITPR2;PLCG1
Bone Morphogenic Protein Signaling And Regulation WP1425	1/12	0.144312	0.302146	0	0	6.97948	13.5107	SMAD4
Valproic Acid Pathway WP3871	1/12	0.144312	0.302146	0	0	6.97948	13.5107	ACADSB
Bile Acids Synthesis And Enterohepatic Circulation WP4389	1/12	0.144312	0.302146	0	0	6.97948	13.5107	FGFR4
Aerobic Glycolysis WP4629	1/12	0.144312	0.302146	0	0	6.97948	13.5107	ENO1
Resolvin E1 And Resolvin D1 Signaling Pathways Promoting Inflammation Resolution WP5191	1/12	0.144312	0.302146	0	0	6.97948	13.5107	AKT1
TGF Smad Signaling Pathway WP5382	1/12	0.144312	0.302146	0	0	6.97948	13.5107	SMAD4
Netrin UNC5B Signaling Pathway WP4747	2/52	0.144824	0.302146	0	0	3.07687	5.94524	VCAM1;AKT1
Sudden Infant Death Syndrome SIDS Susceptibility Pathways WP706	4/157	0.145594	0.302218	0	0	2.01626	3.88521	NTRK2;GJA1;BHLHE40;CTNNB1
PI3K Akt Signaling Pathway WP4172	7/338	0.148438	0.305263	0	0	1.63548	3.11981	NTRK2;IRS1;CCNE1;BCL2;AKT1;FGFR4;FGF10
Kit Receptor Signaling Pathway WP304	2/53	0.149289	0.305263	0	0	3.01639	5.73678	AKT1;PLCG1
One Carbon Metabolism And Related Pathways WP3940	2/53	0.149289	0.305263	0	0	3.01639	5.73678	SHMT2;CHPT1
Epithelial To Mesenchymal Transition In Colorectal Cancer WP4239	4/160	0.152757	0.305511	0	0	1.97719	3.71495	MAP2K4;SMAD4;AKT1;CTNNB1
Genes Targeted By miRNAs In Adipocytes WP1992	1/13	0.155357	0.305511	0	0	6.39754	11.9124	GJA1
Estrogen Receptor Pathway WP2881	1/13	0.155357	0.305511	0	0	6.39754	11.9124	ESR1
MFAP5 Mediated Ovarian Cancer Cell Motility And Invasiveness WP3301	1/13	0.155357	0.305511	0	0	6.39754	11.9124	PLCG1
Mevalonate Arm Of Cholesterol Biosynthesis Pathway WP4190	1/13	0.155357	0.305511	0	0	6.39754	11.9124	MVD
Krebs Cycle Disorders WP4236	1/13	0.155357	0.305511	0	0	6.39754	11.9124	SUCLA2
ncRNAs Involved In STAT3 Signaling In Hepatocellular Carcinoma WP4337	1/13	0.155357	0.305511	0	0	6.39754	11.9124	IL6ST
Female Steroid Hormones In Cardiomyocyte Energy Metabolism WP5318	1/13	0.155357	0.305511	0	0	6.39754	11.9124	ESR1
Cardiac Hypertrophic Response WP2795	2/55	0.158299	0.309815	0	0	2.90227	5.34966	MAP2K4;AKT1
Kennedy Pathway From Sphingolipids WP3933	1/14	0.16626	0.315603	0	0	5.90512	10.595	CHPT1
H19 Action Rb E2F1 Signaling And CDK Beta Catenin Activity WP3969	1/14	0.16626	0.315603	0	0	5.90512	10.595	CTNNB1
Omega 9 Fatty Acid Synthesis WP4724	1/14	0.16626	0.315603	0	0	5.90512	10.595	ELOVL5
Modulation Of PI3K Akt mTOR Signaling By Bioactive Sphingolipids WP5192	1/14	0.16626	0.315603	0	0	5.90512	10.595	AKT1
Sulfatase And Aromatase Pathway WP5368	1/14	0.16626	0.315603	0	0	5.90512	10.595	ESR1
6Q16 Copy Number Variation WP5400	1/14	0.16626	0.315603	0	0	5.90512	10.595	NTRK2
Androgen Receptor Network In Prostate Cancer WP2263	3/109	0.166632	0.315603	0	0	2.17936	3.90533	RASA1;BCL2;AKT1
Thyroid Stimulating Hormone TSH Signaling Pathway WP2032	2/58	0.171996	0.317714	0	0	2.74637	4.83439	CCNE1;AKT1
MET In Type 1 Papillary Renal Cell Carcinoma WP4205	2/59	0.176605	0.317714	0	0	2.69805	4.678	AKT1;PLCG1
Markers Of Kidney Cell Lineage WP5236	2/59	0.176605	0.317714	0	0	2.69805	4.678	CTNNB1;SMAD5
miRNAs Involved In DNA Damage Response WP1545	1/15	0.177023	0.317714	0	0	5.48305	9.49376	CCNE1
Cholesterol Biosynthesis Pathway WP197	1/15	0.177023	0.317714	0	0	5.48305	9.49376	MVD
Mammary Gland Development Pathway Embryonic Development Stage 1 Of 4 WP2813	1/15	0.177023	0.317714	0	0	5.48305	9.49376	AKT1
ERK Pathway In Huntington 39 S Disease WP3853	1/15	0.177023	0.317714	0	0	5.48305	9.49376	NTRK2
GPR40 Pathway WP3958	1/15	0.177023	0.317714	0	0	5.48305	9.49376	PLCG1
OSX And miRNAs In Tooth Development WP3971	1/15	0.177023	0.317714	0	0	5.48305	9.49376	CTNNB1
Omega 3 Omega 6 Fatty Acid Synthesis WP4723	1/15	0.177023	0.317714	0	0	5.48305	9.49376	ELOVL5
FOXP3 In COVID 19 WP5063	1/15	0.177023	0.317714	0	0	5.48305	9.49376	IL6ST
Iron Sulfur Cluster Biogenesis WP5152	1/15	0.177023	0.317714	0	0	5.48305	9.49376	NFU1
Development Of Ureteric Collection System WP5053	2/60	0.181232	0.322452	0	0	2.6514	4.52853	CRIM1;CTNNB1
10Q11 21Q11 23 Copy Number Variation Syndrome WP5352	2/60	0.181232	0.322452	0	0	2.6514	4.52853	BCL2;SMAD5
Deregulation Of Rab And Rab Effector Genes In Bladder Cancer WP2291	1/16	0.187647	0.329586	0	0	5.11725	8.56214	UNC13D
ID Signaling Pathway WP53	1/16	0.187647	0.329586	0	0	5.11725	8.56214	CCNE1
Sulfation Biotransformation Reaction WP692	1/16	0.187647	0.329586	0	0	5.11725	8.56214	G6PD
Endometrial Cancer WP4155	2/63	0.195219	0.32969	0	0	2.52062	4.11777	AKT1;CTNNB1
Endochondral Ossification WP474	2/63	0.195219	0.32969	0	0	2.52062	4.11777	AKT1;PLAT
Endochondral Ossification With Skeletal Dysplasias WP4808	2/63	0.195219	0.32969	0	0	2.52062	4.11777	AKT1;PLAT
22Q11 2 Copy Number Variation Syndrome WP4657	3/118	0.195584	0.32969	0	0	2.00788	3.27638	NCOR1;BCL2;FGF10
Focal Adhesion PI3K Akt mTOR Signaling Pathway WP3932	6/302	0.196405	0.32969	0	0	1.56419	2.54584	IRS1;AKT1;IRS2;FGFR4;PIK3C2A;FGF10
Cori Cycle WP1946	1/17	0.198135	0.32969	0	0	4.79718	7.7657	G6PD
NOTCH1 Regulation Of Endothelial Cell Calcification WP3413	1/17	0.198135	0.32969	0	0	4.79718	7.7657	PLAT
Amplification And Expansion Of Oncogenic Pathways As Metastatic Traits WP3678	1/17	0.198135	0.32969	0	0	4.79718	7.7657	VCAM1
Canonical And Non Canonical TGF B Signaling WP3874	1/17	0.198135	0.32969	0	0	4.79718	7.7657	SMAD4
Platelet Mediated Interactions With Vascular And Circulating Cells WP4462	1/17	0.198135	0.32969	0	0	4.79718	7.7657	VCAM1
Cells And Molecules Involved In Local Acute Inflammatory Response WP4493	1/17	0.198135	0.32969	0	0	4.79718	7.7657	VCAM1
MAP3K1 Role In Promoting And Blocking Gonadal Determination WP4872	1/17	0.198135	0.32969	0	0	4.79718	7.7657	CTNNB1
ACE Inhibitor Pathway WP554	1/17	0.198135	0.32969	0	0	4.79718	7.7657	AGTR1
Hippo Merlin Signaling Dysregulation WP4541	3/120	0.20218	0.335065	0	0	1.97335	3.15459	NTRK2;CTNNB1;FGFR4
4 Hydroxytamoxifen Dexamethasone And Retinoic Acids Regulation Of P27 Expression WP3879	1/18	0.208488	0.337356	0	0	4.51476	7.07858	AKT1
MFAP5 Effect On Permeability And Motility Of Endothelial Cells Via Cytoskeleton Rearrangement WP4560	1/18	0.208488	0.337356	0	0	4.51476	7.07858	PLCG1
Perturbations To Host Cell Autophagy Induced By SARS CoV 2 Proteins WP4936	1/18	0.208488	0.337356	0	0	4.51476	7.07858	AKT1
Genes Associated With The Development Of Rheumatoid Arthritis WP5033	1/18	0.208488	0.337356	0	0	4.51476	7.07858	IL6ST
Congenital Generalized Lipodystrophy WP5101	1/18	0.208488	0.337356	0	0	4.51476	7.07858	IRS1
Cholesterol Synthesis Disorders WP5193	1/18	0.208488	0.337356	0	0	4.51476	7.07858	MVD
AGE RAGE Pathway WP2324	2/66	0.209335	0.337398	0	0	2.4021	3.75645	IRS1;AKT1
Glutathione Metabolism WP100	1/19	0.218708	0.345877	0	0	4.26373	6.48095	G6PD
TP53 Network WP1742	1/19	0.218708	0.345877	0	0	4.26373	6.48095	BCL2
Farnesoid X Receptor Pathway WP2879	1/19	0.218708	0.345877	0	0	4.26373	6.48095	IRS2
Overview Of Nanoparticle Effects WP3287	1/19	0.218708	0.345877	0	0	4.26373	6.48095	BCL2
Trans Sulfuration One Carbon Metabolism And Related Pathways WP2525	2/68	0.218803	0.345877	0	0	2.32907	3.53922	SHMT2;CHPT1
miRNA Regulation Of DNA Damage Response WP1530	2/69	0.223551	0.350684	0	0	2.29419	3.43697	CCNE1;RAD17
Sterol Regulatory Element Binding Proteins SREBP Signaling WP1982	2/69	0.223551	0.350684	0	0	2.29419	3.43697	AKT1;MVD
IL 7 Signaling Pathway WP205	1/20	0.228796	0.354849	0	0	4.03912	5.95739	AKT1
Nanomaterial Induced Apoptosis WP2507	1/20	0.228796	0.354849	0	0	4.03912	5.95739	BCL2
Hereditary Leiomyomatosis And Renal Cell Carcinoma Pathway WP4206	1/20	0.228796	0.354849	0	0	4.03912	5.95739	PDHB
Parkin Ubiquitin Proteasomal System Pathway WP2359	2/71	0.233069	0.360119	0	0	2.22747	3.24413	CCNE1;SIAH2
Peptide GPCRs WP24	2/72	0.237838	0.361019	0	0	2.19554	3.15315	CX3CR1;AGTR1
Cholesterol Metabolism WP5304	2/72	0.237838	0.361019	0	0	2.19554	3.15315	MVD;MGAT1
Type II Diabetes Mellitus WP1584	1/21	0.238754	0.361019	0	0	3.83696	5.49576	IRS1
Urea Cycle And Metabolism Of Amino Groups WP497	1/21	0.238754	0.361019	0	0	3.83696	5.49576	SRM
17P13 3 YWHAE Copy Number Variation WP5376	1/21	0.238754	0.361019	0	0	3.83696	5.49576	DCTN6
MECP2 And Associated Rett Syndrome WP3584	2/73	0.242612	0.361019	0	0	2.1645	3.06557	NCOR1;AKT1
TGF Beta Signaling Pathway WP366	3/132	0.242726	0.361019	0	0	1.78869	2.53247	MAP2K4;SMAD4;AKT1
Arrhythmogenic Right Ventricular Cardiomyopathy WP2118	2/74	0.24739	0.361019	0	0	2.13433	2.98121	GJA1;CTNNB1
Blood Clotting Cascade WP272	1/22	0.248585	0.361019	0	0	3.65407	5.08636	PLAT
Methionine De Novo And Salvage Pathway WP3580	1/22	0.248585	0.361019	0	0	3.65407	5.08636	SRM
PI3K AKT mTOR Vitamin D3 Signaling WP4141	1/22	0.248585	0.361019	0	0	3.65407	5.08636	AKT1
Vitamin D In Inflammatory Diseases WP4482	1/22	0.248585	0.361019	0	0	3.65407	5.08636	SMAD4
Glycerolipids And Glycerophospholipids WP4722	1/22	0.248585	0.361019	0	0	3.65407	5.08636	CHPT1
NAD Metabolism In Oncogene Induced Senescence And Mitochondrial Dysfunction Associated Senescence WP5046	1/22	0.248585	0.361019	0	0	3.65407	5.08636	G6PD
Progeria Associated Lipodystrophy WP5103	1/22	0.248585	0.361019	0	0	3.65407	5.08636	SMAD4
Synthesis Of Ceramides And 1 Deoxyceramides WP5194	1/22	0.248585	0.361019	0	0	3.65407	5.08636	ASAH1
Sildenafil Treatment WP5294	1/22	0.248585	0.361019	0	0	3.65407	5.08636	AKT1
Focal Adhesion WP306	4/199	0.255756	0.370126	0	0	1.5786	2.15247	VASP;BCL2;AKT1;CTNNB1
Nanoparticle Triggered Autophagic Cell Death WP2509	1/23	0.258289	0.371177	0	0	3.4878	4.72135	BCL2
GDNF RET Signaling Axis WP4830	1/23	0.258289	0.371177	0	0	3.4878	4.72135	CTNNB1
Physiological And Pathological Hypertrophy Of The Heart WP1528	1/24	0.267868	0.377033	0	0	3.33598	4.39436	IL6ST
Follicle Stimulating Hormone FSH Signaling Pathway WP2035	1/24	0.267868	0.377033	0	0	3.33598	4.39436	AKT1
MTHFR Deficiency WP4288	1/24	0.267868	0.377033	0	0	3.33598	4.39436	CHPT1
Kallmann Syndrome WP5074	1/24	0.267868	0.377033	0	0	3.33598	4.39436	AKT1
Hippocampal Synaptogenesis And Neurogenesis WP5231	1/24	0.267868	0.377033	0	0	3.33598	4.39436	BCL2
LDL Influence On CD14 And TLR4 WP5272	1/24	0.267868	0.377033	0	0	3.33598	4.39436	AKT1
Differentiation Of White And Brown Adipocyte WP2895	1/25	0.277324	0.387687	0	0	3.19682	4.10015	SMAD5
Sphingolipid Metabolism Overview WP4725	1/25	0.277324	0.387687	0	0	3.19682	4.10015	ASAH1
DNA IR Damage And Cellular Response Via ATR WP4016	2/81	0.280879	0.391326	0	0	1.94452	2.46921	RBBP8;RAD17
Sphingolipid Metabolism Integrated Pathway WP4726	1/26	0.286658	0.395357	0	0	3.06879	3.83435	ASAH1
Warburg Effect Modulated By Deubiquitinating Enzymes And Their Substrates WP5216	1/26	0.286658	0.395357	0	0	3.06879	3.83435	AKT1
Growth Factors And Hormones In Beta Cell Proliferation WP5385	1/26	0.286658	0.395357	0	0	3.06879	3.83435	AKT1
Photodynamic Therapy Induced Unfolded Protein Response WP3613	1/27	0.295872	0.405344	0	0	2.95061	3.59334	XBP1
Intracellular Trafficking Proteins Involved In CMT Neuropathy WP4856	1/27	0.295872	0.405344	0	0	2.95061	3.59334	GDAP1
Eicosanoid Metabolism Via Lipooxygenases LOX WP4721	1/28	0.304967	0.41444	0	0	2.84119	3.37405	PPARD
Sphingolipid Metabolism In Senescence WP5121	1/28	0.304967	0.41444	0	0	2.84119	3.37405	ASAH1
Regulation Of Actin Cytoskeleton WP51	3/150	0.305536	0.41444	0	0	1.56823	1.85943	FGFR4;PIK3C2A;FGF10
Hair Follicle Development Cytodifferentiation Part 3 Of 3 WP2840	2/87	0.3095	0.418436	0	0	1.80671	2.1189	SMAD4;CTNNB1
Lipid Metabolism Pathway WP3965	1/29	0.313946	0.420299	0	0	2.73958	3.1739	AKT1
RAS And Bradykinin Pathways In COVID 19 WP4969	1/29	0.313946	0.420299	0	0	2.73958	3.1739	AGTR1
Disorders Of Bile Acid Synthesis And Biliary Transport WP5176	1/29	0.313946	0.420299	0	0	2.73958	3.1739	ABCD3
TNF Alpha Signaling Pathway WP231	2/89	0.318995	0.424295	0	0	1.765	2.01665	MAP2K4;AKT1
Pancreatic Adenocarcinoma Pathway WP4263	2/89	0.318995	0.424295	0	0	1.765	2.01665	SMAD4;AKT1
Sphingolipid Pathway WP1422	1/30	0.322809	0.425091	0	0	2.64498	2.99066	ASAH1
Glycerophospholipid Biosynthetic Pathway WP2533	1/30	0.322809	0.425091	0	0	2.64498	2.99066	CHPT1
4P16 3 Copy Number Variation WP5365	1/30	0.322809	0.425091	0	0	2.64498	2.99066	PLCG1
ErbB Signaling Pathway WP673	2/90	0.323731	0.425091	0	0	1.74485	1.96791	MAP2K4;AKT1
Amino Acid Metabolism WP3925	2/91	0.328459	0.429926	0	0	1.72516	1.92069	AUH;SRM
Eicosanoid Metabolism Via Cyclooxygenases COX WP4719	1/31	0.331558	0.430214	0	0	2.55668	2.82246	PPARD
16P11 2 Distal Deletion Syndrome WP4950	1/31	0.331558	0.430214	0	0	2.55668	2.82246	LAT
B Cell Receptor Signaling Pathway WP23	2/92	0.333178	0.430214	0	0	1.7059	1.87492	AKT1;PLCG1
Metabolic Epileptic Disorders WP5355	2/92	0.333178	0.430214	0	0	1.7059	1.87492	SHMT2;ENO1
Thyroid Hormones Production And Peripheral Downstream Signaling Effects WP4746	2/93	0.337887	0.430214	0	0	1.68707	1.83054	ITPR2;CTNNB1
IL 17 Signaling Pathway WP2112	1/32	0.340194	0.430214	0	0	2.47408	2.66765	AKT1
Hair Follicle Development Organogenesis Part 2 Of 3 WP2839	1/32	0.340194	0.430214	0	0	2.47408	2.66765	CTNNB1
Pregnane X Receptor Pathway WP2876	1/32	0.340194	0.430214	0	0	2.47408	2.66765	NRIP1
PI3K AKT mTOR Signaling Pathway And Therapeutic Opportunities In Prostate Cancer WP3844	1/32	0.340194	0.430214	0	0	2.47408	2.66765	AKT1
Prion Disease Pathway WP3995	1/32	0.340194	0.430214	0	0	2.47408	2.66765	BCL2
Mitochondrial Immune Response To SARS CoV 2 WP5038	1/32	0.340194	0.430214	0	0	2.47408	2.66765	AGTR1
Fluoropyrimidine Activity WP1601	1/33	0.348719	0.435634	0	0	2.39664	2.52484	UPP1
Mammary Gland Development Pathway Pregnancy And Lactation Stage 3 Of 4 WP2817	1/33	0.348719	0.435634	0	0	2.39664	2.52484	ESR1
MAPK Cascade WP422	1/33	0.348719	0.435634	0	0	2.39664	2.52484	MAP2K4
CAMKK2 Pathway WP4874	1/33	0.348719	0.435634	0	0	2.39664	2.52484	VCAM1
Hepatocyte Growth Factor Receptor Signaling WP313	1/34	0.357134	0.438156	0	0	2.3239	2.39279	RASA1
Leukocyte Intrinsic Hippo Pathway Functions WP4542	1/34	0.357134	0.438156	0	0	2.3239	2.39279	FERMT3
Mitochondrial Complex IV Assembly WP4922	1/34	0.357134	0.438156	0	0	2.3239	2.39279	HIGD1A
Cohesin Complex Cornelia De Lange Syndrome WP5117	1/34	0.357134	0.438156	0	0	2.3239	2.39279	STAG2
Alstrom Syndrome WP5202	1/34	0.357134	0.438156	0	0	2.3239	2.39279	IFT81
JAK STAT Signaling In The Regulation Of Beta Cells WP5358	1/34	0.357134	0.438156	0	0	2.3239	2.39279	AKT1
Chemokine Signaling Pathway WP3929	3/165	0.358408	0.43841	0	0	1.42193	1.45902	CX3CR1;AKT1;PRKX
Photodynamic Therapy Induced NF kB Survival Signaling WP3617	1/35	0.365442	0.443057	0	0	2.25544	2.27043	VCAM1
P38 MAPK Signaling Pathway WP400	1/35	0.365442	0.443057	0	0	2.25544	2.27043	MAP2K4
Influence Of Laminopathies On Wnt Signaling WP4844	1/35	0.365442	0.443057	0	0	2.25544	2.27043	CTNNB1
Target Of Rapamycin Signaling WP1471	1/36	0.373642	0.450342	0	0	2.19088	2.15683	AKT1
Wnt Signaling In Kidney Disease WP4150	1/36	0.373642	0.450342	0	0	2.19088	2.15683	CTNNB1
Integrin Mediated Cell Adhesion WP185	2/101	0.375159	0.450844	0	0	1.55011	1.51974	VASP;AKT1
Prader Willi And Angelman Syndrome WP3998	2/102	0.379761	0.450844	0	0	1.53453	1.48576	NUP93;PCSK1
Toll Like Receptor Signaling Pathway WP75	2/102	0.379761	0.450844	0	0	1.53453	1.48576	MAP2K4;AKT1
IL 5 Signaling Pathway WP127	1/37	0.381736	0.450844	0	0	2.12992	2.05117	AKT1
miRNA Role In Immune Response In Sepsis WP4329	1/37	0.381736	0.450844	0	0	2.12992	2.05117	VCAM1
IL 2 Signaling Pathway WP49	1/37	0.381736	0.450844	0	0	2.12992	2.05117	AKT1
Genetic Causes Of Porto Sinusoidal Vascular Disease WP5269	1/37	0.381736	0.450844	0	0	2.12992	2.05117	ESR1
NF1 Copy Number Variation Syndrome WP5366	2/104	0.38892	0.456347	0	0	1.50429	1.42062	CCNE1;BCL2
Parkinson 39 S Disease Pathway WP2371	1/38	0.389727	0.456347	0	0	2.07225	1.9527	CCNE1
Amyotrophic Lateral Sclerosis ALS WP2447	1/38	0.389727	0.456347	0	0	2.07225	1.9527	BCL2
Kisspeptin Kisspeptin Receptor System In The Ovary WP4871	1/39	0.397614	0.46426	0	0	2.01761	1.86079	AKT1
Thymic Stromal Lymphopoietin TSLP Signaling Pathway WP2203	1/40	0.4054	0.46935	0	0	1.96578	1.77486	AKT1
ATM Signaling Pathway WP2516	1/40	0.4054	0.46935	0	0	1.96578	1.77486	CCNE1
Neural Crest Cell Migration During Development WP4564	1/40	0.4054	0.46935	0	0	1.96578	1.77486	AKT1
5Q35 Copy Number Variation WP5380	2/109	0.411551	0.475133	0	0	1.43363	1.27281	PLCG1;FGFR4
Glycosaminoglycan Synthesis In Fibroblasts WP5395	1/41	0.413086	0.475569	0	0	1.91654	1.69441	GLCE
Inflammatory Bowel Disease Signaling WP5198	1/42	0.420672	0.481606	0	0	1.8697	1.61897	IL21R
Metabolic Reprogramming In Pancreatic Cancer WP5220	1/42	0.420672	0.481606	0	0	1.8697	1.61897	PDHB
Genes Controlling Nephrogenesis WP4823	1/44	0.435554	0.497258	0	0	1.78255	1.48154	CTNNB1
Glycolysis And Gluconeogenesis WP534	1/45	0.442851	0.502795	0	0	1.74195	1.41886	ENO1
15Q25 Copy Number Variation WP5408	1/45	0.442851	0.502795	0	0	1.74195	1.41886	BTBD1
Microtubule Cytoskeleton Regulation WP2038	1/46	0.450055	0.50539	0	0	1.70316	1.35978	AKT1
NO cGMP PKG Mediated Neuroprotection WP4008	1/46	0.450055	0.50539	0	0	1.70316	1.35978	BCL2
Envelope Proteins And Their Potential Roles In EDMD Physiopathology WP4535	1/46	0.450055	0.50539	0	0	1.70316	1.35978	SMAD4
T Cell Modulation In Pancreatic Cancer WP5078	1/46	0.450055	0.50539	0	0	1.70316	1.35978	TNFRSF4
Interleukin 1 IL 1 Structural Pathway WP2637	1/47	0.457166	0.510584	0	0	1.66605	1.30403	MAP2K4
Mechanoregulation And Pathology Of YAP TAZ Via Hippo And Non Hippo Mechanisms WP4534	1/47	0.457166	0.510584	0	0	1.66605	1.30403	CTNNB1
Energy Metabolism WP1541	1/48	0.464185	0.511474	0	0	1.63052	1.25138	PPARD
Pluripotent Stem Cell Differentiation Pathway WP2848	1/48	0.464185	0.511474	0	0	1.63052	1.25138	FGF10
Rett Syndrome Causing Genes WP4312	1/48	0.464185	0.511474	0	0	1.63052	1.25138	NCOR1
IL 26 Signaling Pathways WP5347	1/48	0.464185	0.511474	0	0	1.63052	1.25138	AKT1
Pancreatic Cancer Subtypes WP5390	1/48	0.464185	0.511474	0	0	1.63052	1.25138	AGR3
Circadian Rhythm Genes WP3594	3/201	0.481495	0.529129	0	0	1.16126	0.848718	NCOR1;BHLHE40;NRIP1
Copper Homeostasis WP3286	1/51	0.484704	0.529823	0	0	1.53245	1.10983	AKT1
Oxysterols Derived From Cholesterol WP4545	1/51	0.484704	0.529823	0	0	1.53245	1.10983	ESR1
8P23 1 Copy Number Variation Syndrome WP5346	1/52	0.491368	0.535683	0	0	1.50233	1.0675	CTNNB1
Ebola Virus Infection In Host WP4217	2/129	0.49755	0.53999	0	0	1.20663	0.842301	TSG101;AKT1
Apoptosis Related Network Due To Altered Notch3 In Ovarian Cancer WP2864	1/53	0.497947	0.53999	0	0	1.47336	1.02732	AKT1
Phosphodiesterases In Neuronal Function WP4222	1/54	0.50444	0.545592	0	0	1.44549	0.989156	PDE6B
Pathogenic Escherichia Coli Infection WP2272	1/55	0.51085	0.548197	0	0	1.41865	0.952876	CTNNB1
DNA IR Double Strand Breaks And Cellular Response Via ATM WP3959	1/55	0.51085	0.548197	0	0	1.41865	0.952876	RAD17
Overlap Between Signal Transduction Pathways Contributing To LMNA Laminopathies WP4879	1/55	0.51085	0.548197	0	0	1.41865	0.952876	CTNNB1
IL 18 Signaling Pathway WP4754	1/56	0.517178	0.553542	0	0	1.39278	0.918358	CTNNB1
N Glycan Biosynthesis WP5153	1/57	0.523424	0.558772	0	0	1.36784	0.885493	MGAT1
Measles Virus Infection WP4630	2/136	0.525718	0.559767	0	0	1.14319	0.735061	CCNE1;BCL2
15Q11Q13 Copy Number Variation WP5407	1/58	0.529589	0.560982	0	0	1.34378	0.854178	GJA1
Complement And Coagulation Cascades WP558	1/58	0.529589	0.560982	0	0	1.34378	0.854178	PLAT
Network Map Of SARS CoV 2 Signaling Pathway WP5115	3/218	0.535749	0.566048	0	0	1.06851	0.666845	CTSZ;AKT1;SMAD5
TAR Syndrome WP5362	1/62	0.553466	0.583268	0	0	1.25541	0.742641	PDZK1
Mesodermal Commitment Pathway WP2857	2/145	0.560342	0.587501	0	0	1.07075	0.620187	SMAD4;BHLHE40
Male Infertility WP4673	2/145	0.560342	0.587501	0	0	1.07075	0.620187	BCL2;ESR1
G1 To S Cell Cycle Control WP45	1/64	0.564948	0.590823	0	0	1.21543	0.694036	CCNE1
AMP Activated Protein Kinase Signaling WP1403	1/67	0.581622	0.605181	0	0	1.16	0.628647	AKT1
PPAR Signaling Pathway WP3942	1/67	0.581622	0.605181	0	0	1.16	0.628647	PPARD
Melanoma WP4685	1/68	0.587037	0.609273	0	0	1.14263	0.608644	AKT1
Glucocorticoid Receptor Pathway WP2880	1/70	0.597659	0.618735	0	0	1.1094	0.571048	BHLHE40
Extrafollicular And Follicular B Cell Activation By SARS CoV 2 WP5218	1/74	0.618093	0.638282	0	0	1.0484	0.504402	XBP1
ncRNAs Involved In Wnt Signaling In Hepatocellular Carcinoma WP4336	1/85	0.66911	0.689234	0	0	0.910598	0.365884	CTNNB1
Selenium Micronutrient Network WP15	1/86	0.673397	0.691916	0	0	0.89984	0.355815	PLAT
Retinoblastoma Gene In Cancer WP2446	1/87	0.677628	0.694527	0	0	0.889331	0.346089	CCNE1
Apoptosis Modulation And Signaling WP1772	1/89	0.685928	0.701285	0	0	0.869031	0.327609	BCL2
Allograft Rejection WP2328	1/90	0.689998	0.703695	0	0	0.859223	0.318829	AGTR1
GPCRs Other WP117	1/91	0.694015	0.704296	0	0	0.849633	0.310339	CELSR2
P53 Transcriptional Gene Network WP4963	1/91	0.694015	0.704296	0	0	0.849633	0.310339	CCNE1
lncRNA In Canonical Wnt Signaling And Colorectal Cancer WP4258	1/93	0.701894	0.710538	0	0	0.831078	0.294179	CTNNB1
Neural Crest Differentiation WP2064	1/101	0.731441	0.738629	0	0	0.76428	0.23902	CTNNB1
Complement System In Neuronal Development And Plasticity WP5090	1/106	0.748407	0.75391	0	0	0.727701	0.210894	CX3CR1
Wnt Signaling WP428	1/114	0.773359	0.777141	0	0	0.675906	0.173716	CTNNB1
Spinal Cord Injury WP2431	1/119	0.787686	0.789607	0	0	0.647101	0.154435	GJA1
GPCRs Class A Rhodopsin Like WP455	2/259	0.849914	0.849914	0	0	0.592321	0.0963237	CX3CR1;AGTR1

## Sheet: GSEA.LumA.core.set
Term	Overlap	P.value	Adjusted.P.value	Old.P.value	Old.Adjusted.P.value	Odds.Ratio	Combined.Score	Genes
Cell Cycle WP179	31/120	2.57737e-13	1.6289e-10	0	0	6.12923	177.667	CDKN1C;ANAPC13;MCM7;TTK;PKMYT1;CDC14B;CDC20;CCNB2;CCNB1;ORC6;CDC45;PTTG1;E2F2;E2F3;SKP2;BUB1;CDKN2D;SMAD4;PLK1;CDC6;CDC25C;CDC25A;CDC25B;CCNA2;STAG2;ESPL1;CCNE1;MCM4;MCM5;MCM6;MCM2
Retinoblastoma Gene In Cancer WP2446	24/87	2.80658e-11	8.8688e-09	0	0	6.66914	162.037	TOP2A;PLK4;BARD1;MCM7;HMGB2;TTK;CDC25A;FANCG;CDC25B;CCNA2;CCNB2;ANLN;CCNB1;CDC45;SIN3A;CCNE1;KIF4A;STMN1;MCM4;E2F2;E2F3;MCM6;SKP2;POLE
G1 To S Cell Cycle Control WP45	17/64	4.03364e-08	8.49754e-06	0	0	6.29656	107.205	CDKN1C;CDKN2D;MCM7;CDC25A;CCNB1;POLA2;CDC45;ORC6;CCNE1;CCNG2;MCM4;E2F2;MCM5;E2F3;MCM6;POLE;MCM2
DNA Replication WP466	13/42	2.24867e-07	3.55289e-05	0	0	7.78235	119.13	MCM7;MCM10;CDC6;POLA2;ORC6;CDC45;POLD1;POLD2;MCM4;MCM5;MCM6;POLE;MCM2
Primary Ovarian Insufficiency WP5316	27/170	6.31991e-07	7.98837e-05	0	0	3.30059	47.1139	PCSK1;BLM;BMPR2;GALT;MCM8;HSD17B4;WDR62;RCBTB1;RECQL4;EXO1;XPO5;S1PR1;AKT1;TP63;CAV1;CBX2;PMM2;BCKDHB;MND1;EIF2S2;ESR1;FANCG;TGFBR3;GDF9;PREPL;GNAS;ERCC6
Gastric Cancer Network 1 WP2361	10/27	8.68531e-07	9.14852e-05	0	0	10.1905	142.223	TOP2A;SMOC2;TPX2;CENPF;UBE2C;MCM4;ECT2;E2F7;KIF15;AURKA
Metabolic Reprogramming In Colon Cancer WP4290	11/42	1.17179e-05	0.000945481	0	0	6.14826	69.8097	HK3;G6PD;PDHA1;SHMT2;IDH2;PYCR1;ENO1;PDHB;TKT;SLC16A3;GAPDH
IL 24 Signaling Pathway WP5413	30/232	1.19681e-05	0.000945481	0	0	2.59526	29.4128	TOP2A;CD86;MKI67;CENPA;CCNB1;EIF4EBP1;AKT1;PLCG1;CD34;MICA;CREBBP;XBP1;VCAM1;NAA10;STAT1;STAT3;GZMB;KRT5;CDC25C;MMP9;CDC25A;TMBIM4;CCNE1;KRT14;BCL2;CTNNB1;BIRC5;MVD;TLR3;EIF4G1
Allograft Rejection WP2328	16/90	2.87787e-05	0.00194941	0	0	3.75506	39.2625	CD86;C1QA;STAT1;GZMB;CXCL13;C2;C4B;C4A;C6;C7;GNLY;IL2RA;AGTR1;CTLA4;GABPA;MICA
DNA IR Damage And Cellular Response Via ATR WP4016	15/81	3.0845e-05	0.00194941	0	0	3.94512	40.9761	FANCI;BARD1;FEN1;PLK1;FOXM1;CDC25C;RECQL4;CDC45;EXO1;FANCD2;RFWD3;RBBP8;RAD17;TP53BP1;MCM2
Extracellular Vesicles In The Crosstalk Of Cardiac Cells WP4300	7/19	4.19425e-05	0.00240979	0	0	10.0805	101.604	STAT3;BIRC5;SORBS2;IGF1;PDLIM5;MMP9;ETS2
Ectoderm Differentiation WP2858	20/137	6.0526e-05	0.0031877	0	0	2.97293	28.8744	SMAD4;TSC22D1;HMGB2;FHL2;FZD8;RRBP1;NR2F2;LDB2;BAZ1A;CELSR2;ZFHX4;PLCXD3;PTPRB;PODXL;SGSM3;BOC;SPRY2;CTNNB1;PPARD;SNCA
Adipogenesis WP236	19/131	0.000100188	0.0048707	0	0	2.94843	27.1505	GDF10;IRS1;EPAS1;STAT1;STAT3;EBF1;HMGA1;LPL;IRS2;IGF1;NCOR1;FRZB;LEP;NRIP1;CTNNB1;TRIB3;PLIN1;IL6ST;PPARD
Pleural Mesothelioma WP5087	43/437	0.000165542	0.00747303	0	0	1.91078	16.6358	YAP1;LAMA2;LAMA3;ITPR3;FOXM1;ACTG2;CDH5;DEPTOR;SOX17;RASSF4;WIF1;PODXL;PDGFD;NTF3;EIF4EBP1;AKT1;BTRC;EIF4B;GABPA;BARD1;MAP2K4;NTRK2;STAT1;RYK;FZD7;WNT5A;FZD8;KIF23;IGF1;MMP9;TTI1;SLC7A5;SFRP1;FABP4;CCNE1;RPS6KB2;BCL2;CTNNB1;TEK;FGFR4;IDO1;EIF4G1;FGF10
Involvement Of Secretase In Neurodegenerative Diseases WP5372	6/17	0.000199915	0.00817349	0	0	9.41782	80.2174	SRPK2;NTRK2;STAT1;AKT1;MAPT;SNCA
Gastric Cancer Network 2 WP2363	8/31	0.000206924	0.00817349	0	0	6.01274	51.007	TOP2A;FANCI;UBE2C;DSCC1;RAD17;CTNNB1;CHTF18;LMNB2
TGF Beta Receptor Signaling In Skeletal Dysplasias WP4816	11/58	0.000277984	0.0103345	0	0	4.05179	33.1759	TGFBR3;SMAD4;CREBBP;STAT1;STAT3;CTNNB1;FOS;LTBP3;ZNF423;LEFTY2;SMAD5
Urotensin II Mediated Signaling Pathway WP5158	12/69	0.00034684	0.0121779	0	0	3.64609	29.0471	CREBBP;VCAM1;ESPL1;IRF3;CCNE1;STAT3;AGTR1;BCL2;AKT1;HMOX1;CTNNB1;MMP9
Hematopoietic Stem Cell Gene Regulation By GABP Alpha Beta Complex WP3657	6/20	0.000543081	0.0180646	0	0	7.39854	55.6241	SMAD4;CREBBP;BCL2;DNMT3B;GZMB;GABPA
TGF Beta Receptor Signaling WP560	10/54	0.000636214	0.0201044	0	0	3.93161	28.9366	TGFBR3;SMAD4;CREBBP;STAT1;STAT3;CTNNB1;FOS;ZNF423;LEFTY2;SMAD5
Androgen Receptor Signaling Pathway WP138	13/87	0.000906145	0.0258833	0	0	3.04257	21.3172	SMAD4;CREBBP;NCOA3;CAV1;STAT3;FHL2;NCOR1;SIN3A;CCNE1;AKT1;CTNNB1;RLN1;CALR
Androgen Receptor Network In Prostate Cancer WP2263	15/109	0.00091479	0.0258833	0	0	2.76586	19.3522	BARD1;BLM;STAT1;PLK1;STAT3;HSD17B4;FOS;CDC25A;CDC25B;RASA1;EIF4EBP1;BCL2;AKT1;SPRY2;DOCK1
Regulation Of Sister Chromatid Separation At The Metaphase Anaphase Transition WP4240	5/15	0.000941955	0.0258833	0	0	8.62557	60.0991	CDC20;CENPE;ESPL1;PTTG1;BUB1
Complement Activation WP545	6/23	0.00122745	0.0323228	0	0	6.09195	40.8332	C4B;C1QA;C4A;C6;C7;C2
Leptin Insulin Signaling Overlap WP3935	5/17	0.00177035	0.0447545	0	0	7.18721	45.5423	IRS1;LEP;STAT3;AKT1;IRS2
Acute Viral Myocarditis WP4298	12/84	0.00208837	0.0507634	0	0	2.88419	17.7994	SGCD;LAMA2;STAT1;RASA1;CAV1;STAT3;BCL2;AKT1;MMP9;TLR3;MICA;EIF4G1
Myometrial Relaxation And Contraction Pathways WP289	18/156	0.00235898	0.0519506	0	0	2.26175	13.6825	ITPR2;ITPR3;FOS;ADCY1;GNG12;GNG11;ETS2;RGS5;CNN1;PKIB;GJA1;GNAQ;GRK6;GNAS;PLCG1;RLN1;PKIG;GABPA
Wnt Beta Catenin Signaling Pathway In Leukemia WP3658	6/26	0.00243063	0.0519506	0	0	5.17733	31.1655	WIF1;AKT1;CTNNB1;AXIN2;RUNX1T1;PPARD
EPO Receptor Signaling WP581	6/26	0.00243063	0.0519506	0	0	5.17733	31.1655	IRS1;STAT1;RASA1;STAT3;AKT1;IRS2
Integrated Cancer Pathway WP1971	8/44	0.00246601	0.0519506	0	0	3.83883	23.0528	BARD1;BLM;STAT1;PLK1;BCL2;AKT1;CDC25A;CDC25B
CKAP4 Signaling Pathway Map WP5322	14/109	0.00259478	0.0529	0	0	2.55181	15.1941	SMAD4;STAT1;PTGER3;ESR1;MMP9;TJP1;CCNB2;CCNB1;ZEB1;CCNE1;AKT1;FBXO3;BIRC5;CTNNB1
Fragile X Syndrome WP4549	15/122	0.00286039	0.0564926	0	0	2.42814	14.2211	NTRK2;ABCD3;GAD1;ABAT;DICER1;MMP9;TTI1;DNM2;EEF1A1;DEPTOR;TBC1D7;AKT1;PLCG1;AP2M1;EIF4G1
PtdIns 4 5 P2 In Cytokinesis Pathway WP5199	4/12	0.00315561	0.0595014	0	0	8.61861	49.6309	ANLN;RACGAP1;RAB35;KIF23
Microtubule Cytoskeleton Regulation WP2038	8/46	0.00329517	0.0595014	0	0	3.6364	20.7831	GNAQ;STMN1;STAT3;AKT1;KIF2C;MAPT;AURKB;F2RL2
Translation Inhibitors In Chronically Activated PDGFRA Cells WP4566	8/46	0.00329517	0.0595014	0	0	3.6364	20.7831	RPS6KA4;MAP2K4;RPS6KB2;EIF4EBP1;PDCD4;AKT1;EIF4B;EIF4G1
Ciliary Landscape WP4352	22/213	0.00340157	0.0596506	0	0	1.99904	11.3616	CTSA;YAP1;NDUFA9;BBS1;DYNC1I2;CREBBP;INTU;MCM7;ZMYND19;MCM8;DYNLT3;MCM10;LZTFL1;TTC8;EXOSC4;IFT81;CTNNB1;MCM4;MCM5;MCM6;CLUAP1;MCM2
Regulatory Circuits Of The STAT3 Signaling Pathway WP4538	11/78	0.0034922	0.0596506	0	0	2.83929	16.0625	PTPRT;CREBBP;DEPTOR;IL2RA;STMN1;STAT3;AGTR1;IL20RA;IL21R;IL6ST;F2RL2
PDGFR Beta Pathway WP3972	6/29	0.00435654	0.0689092	0	0	4.50131	24.4695	MAP2K4;STAT1;RASA1;STAT3;PLCG1;FOS
Estrogen Receptor Pathway WP2881	4/13	0.00436134	0.0689092	0	0	7.66058	41.6351	GPAM;STAT3;PDK4;ESR1
BMP2 WNT4 FOXO1 Pathway In Primary Endometrial Stromal Cell Differentiation WP3876	4/13	0.00436134	0.0689092	0	0	7.66058	41.6351	SFRP1;CTNNB1;SMAD5;LEFTY2
7Q11 23 Copy Number Variation Syndrome WP4932	13/104	0.00459497	0.0707543	0	0	2.47194	13.3059	CDKN1C;TSG101;ELN;HMGA1;VPS37B;CHTF18;FBLN5;NUP62;CTNNB1;ERCC6;GAPDH;VAMP2;CLASP2
VEGFA VEGFR2 Signaling WP3888	37/430	0.00483395	0.0707543	0	0	1.63912	8.73996	KANK1;FHOD1;FHL2;LDB2;PPM1G;SCUBE2;CDH5;STIP1;GJA1;CAPZB;PBK;S1PR1;AKT1;CSK;MYH11;PLCG1;CGNL1;MAP2K4;CREBBP;SDF2L1;EGR3;STAT1;SIAH2;CAV1;STAT3;IDH2;ARMCX1;RHOJ;BCL2;BIRC5;CTNNB1;P4HB;DHX29;CALR;TKT;GAPDH;EIF4G1
Mevalonate Pathway WP3963	3/7	0.00491316	0.0707543	0	0	12.9189	68.6746	FDPS;MVK;MVD
Hepatitis C And Hepatocellular Carcinoma WP3646	8/49	0.00492593	0.0707543	0	0	3.36978	17.9045	SMAD4;PODXL;FRZB;MYOF;STAT3;AKT1;BIRC5;E2F2
Familial Partial Lipodystrophy WP5102	6/30	0.0051967	0.0729847	0	0	4.31353	22.688	FABP4;CIDEA;LPL;PLIN1;LMNB2;CIDEC
Base Excision Repair WP4752	6/31	0.00614965	0.0832373	0	0	4.14077	21.0821	FEN1;LIG1;TDG;POLD1;POLD2;POLE
Apoptosis WP254	11/84	0.00619011	0.0832373	0	0	2.60509	13.2464	BNIP3L;MAP2K4;HELLS;IRF3;LTA;BCL2;AKT1;BIRC5;GZMB;IGF1;TP63
Clear Cell Renal Cell Carcinoma Pathways WP4018	11/85	0.0067665	0.0889285	0	0	2.56975	12.8379	HK3;CREBBP;DEPTOR;SDS;ZEB1;SHMT2;STAT3;AKT1;ENO1;GAPDH;PFKP
Endochondral Ossification WP474	9/63	0.00725525	0.0889285	0	0	2.87901	14.1821	CDKN1C;ADAMTS5;FRZB;STAT1;MGP;AKT1;PLAT;IGF1;MMP9
Endochondral Ossification With Skeletal Dysplasias WP4808	9/63	0.00725525	0.0889285	0	0	2.87901	14.1821	CDKN1C;ADAMTS5;FRZB;STAT1;MGP;AKT1;PLAT;IGF1;MMP9
DNA Mismatch Repair WP531	5/23	0.0073169	0.0889285	0	0	4.78995	23.5549	LIG1;EXO1;POLD1;POLD2;POLE
Estrogen Signaling Pathway WP712	5/23	0.0073169	0.0889285	0	0	4.78995	23.5549	BCL2;GNAS;AKT1;FOS;ESR1
FOXP3 In COVID 19 WP5063	4/15	0.00762498	0.0909243	0	0	6.26709	30.5604	CD86;IL2RA;STAT3;IL6ST
Hair Follicle Development Cytodifferentiation Part 3 Of 3 WP2840	11/87	0.00804456	0.0941511	0	0	2.50186	12.0659	SFRP1;SMAD4;WIF1;WNT5A;LRIG1;CTNNB1;FOS;IGF1;CD34;TP63;GTPBP4
Alpha 6 Beta 4 Signaling Pathway WP244	6/33	0.00842674	0.0956193	0	0	3.83364	18.3108	LAMA2;IRS1;LAMA3;EIF4EBP1;AKT1;IRS2
Neural Crest Cell Migration In Cancer WP4565	7/43	0.00847259	0.0956193	0	0	3.3559	16.0107	NTRK2;KIDINS220;STAT3;AKT1;FOS;MMP9;F2RL2
Angiogenesis WP1539	5/24	0.00883156	0.0967898	0	0	4.53761	21.4603	CREBBP;AKT1;TEK;PLCG1;MMP9
Interferon Type I Signaling Pathways WP585	8/54	0.0089312	0.0967898	0	0	3.00271	14.1674	RPS6KA4;IRS1;STAT1;STAT3;EIF4EBP1;PDCD4;IRS2;EIF4B
Calcium Regulation In Cardiac Cells WP536	16/151	0.00903575	0.0967898	0	0	2.05166	9.65628	ATP1A4;ITPR2;ATP1B3;ITPR3;ADCY1;GNG12;GNG11;RGS5;PKIB;GJA1;GNAQ;GRK6;GNAS;CASQ2;CALR;PKIG
Airway Smooth Muscle Cell Contraction WP4962	4/16	0.0097305	0.0995605	0	0	5.74453	26.6115	PPP1R14A;GNAQ;ITPR3;MYLK
Galanin Receptor Pathway WP4970	4/16	0.0097305	0.0995605	0	0	5.74453	26.6115	YAP1;CDKN1C;FOS;VAMP2
Cohesin Complex Cornelia De Lange Syndrome WP5117	6/34	0.00976701	0.0995605	0	0	3.69653	17.1103	STAG2;PTTG1;ESPL1;CDCA5;PLK1;AURKB
Neuroinflammation And Glutamatergic Signaling WP5083	15/140	0.01021	0.102424	0	0	2.0765	9.51946	SMAD4;PDHA1;IRS1;SHMT2;STAT1;STAT3;SLC1A3;IGF1;FOS;ADCY1;TGFBR3;BCL2;LTA;AKT1;IL6ST
Thiamine Metabolic Pathways WP4297	3/9	0.0108533	0.107176	0	0	8.61167	38.953	PDHA1;SLC25A19;TKT
Embryonic Stem Cell Pluripotency Pathways WP3931	13/116	0.0113287	0.11015	0	0	2.18255	9.77876	SMAD4;BMPR2;FZD7;WNT5A;STAT3;FZD8;FOS;SMAD5;AKT1;CTNNB1;IL6ST;FGFR4;FGF10
RAC1 PAK1 P38 MMP2 Pathway WP3303	9/68	0.0118475	0.113449	0	0	2.63433	11.6849	YAP1;RASA1;STMN1;STAT3;EIF4EBP1;AKT1;BIRC5;CTNNB1;TEK
Regulation Of Wnt B Catenin Signaling By Small Molecule Compounds WP3664	4/17	0.0121798	0.11489	0	0	5.30236	23.3727	FZD7;MBOAT1;FZD8;CTNNB1
Ciliopathies WP4803	18/184	0.0129156	0.120039	0	0	1.87745	8.16562	PLK4;BBS1;INTU;CEP120;WDR35;LZTFL1;DYNC2LI1;CENPF;TTC8;TMEM138;IFT81;NME7;TMEM67;POC1A;NEK2;ZNF423;CC2D2A;CLUAP1
Complement System In Neuronal Development And Plasticity WP5090	12/106	0.0135684	0.124279	0	0	2.20659	9.48834	C4B;CX3CR1;C4A;C1QA;C6;C7;PROS1;PLSCR4;ITGAX;CD59;DLGAP5;C2
EGF EGFR Signaling Pathway WP437	16/159	0.0143713	0.124532	0	0	1.93606	8.21376	CAV2;STAT1;CAV1;NCOA3;STAT3;FOS;GJA1;RASA1;STMN1;EIF4EBP1;AKT1;SPRY2;CSK;PLCG1;STAM2;AP2M1
Photodynamic Therapy Induced Unfolded Protein Response WP3613	5/27	0.0146419	0.124532	0	0	3.91822	16.5501	XBP1;DNAJB11;ASNS;TRIB3;CALR
Intraflagellar Transport Proteins Binding To Dynein WP4532	5/27	0.0146419	0.124532	0	0	3.91822	16.5501	DYNC2LI1;DYNC1I2;IFT81;DYNLT3;WDR35
IL 2 Signaling Pathway WP49	6/37	0.0146879	0.124532	0	0	3.33827	14.0899	STAT1;IL2RA;STAT3;RPS6KB2;AKT1;MAPT
DNA Repair Pathways Full Network WP4946	13/120	0.0147701	0.124532	0	0	2.10052	8.854	FANCI;FEN1;LIG1;FANCE;GTF2H4;FANCG;FANCD2;EXO1;POLD1;TDG;POLD2;ERCC6;POLE
Mammary Gland Development Pathway Involution Stage 4 Of 4 WP2815	3/10	0.0148779	0.124532	0	0	7.38104	31.0585	STAT3;IL6ST;MMP9
Markers Of Kidney Cell Lineage WP5236	8/59	0.0149754	0.124532	0	0	2.70761	11.3756	SFRP1;OSR1;ALDH1A2;WNT5A;SIX1;CTNNB1;AXIN2;SMAD5
IL 26 Signaling Pathways WP5347	7/48	0.0152814	0.125427	0	0	2.94586	12.317	IL33;STAT1;STAT3;RORC;IL20RA;AKT1;MMP9
T Cell Receptor And Co Stimulatory Signaling WP2583	5/28	0.0170377	0.138049	0	0	3.74767	15.2617	DYRK2;RASA1;AKT1;CTLA4;PLCG1
Disorders Of Folate Metabolism And Transport WP4259	4/19	0.018179	0.145432	0	0	4.59489	18.414	QDPR;SHMT2;MTHFS;SLC19A1
Translation Factors WP107	7/50	0.0188663	0.149044	0	0	2.80855	11.151	EEF1A1;EIF6;EIF4EBP1;EIF2S2;EIF4B;EIF3B;EIF4G1
Glycolysis In Senescence WP5049	3/11	0.0196325	0.153182	0	0	6.45807	25.3839	G6PD;ENO1;GAPDH
ATM Signaling Pathway WP2516	6/40	0.0211097	0.158825	0	0	3.04323	11.7409	CCNB1;CCNE1;FANCD2;TP53BP1;CDC25C;CDC25A
PDGF Pathway WP2526	6/40	0.0211097	0.158825	0	0	3.04323	11.7409	MAP2K4;STAT1;RASA1;STAT3;PLCG1;FOS
Oxidative Damage Response WP3941	6/40	0.0211097	0.158825	0	0	3.04323	11.7409	CDKN1C;C4B;C1QA;MAP2K4;BCL2;C2
BMP Signaling In Eyelid Development WP3927	4/20	0.0217573	0.161772	0	0	4.30748	16.4882	SMAD4;SFRP1;SMAD5;FGF10
Extracellular Vesicle Mediated Signaling In Recipient Cells WP2870	5/30	0.0225763	0.162966	0	0	3.44749	13.0689	TGFBR3;SMAD4;WNT5A;AKT1;CTNNB1
Cell Migration And Invasion Through p75NTR WP4561	5/30	0.0225763	0.162966	0	0	3.44749	13.0689	NTRK2;KIDINS220;STAT3;AKT1;MMP9
Breast Cancer Pathway WP4262	15/154	0.0226914	0.162966	0	0	1.86596	7.0641	FZD7;NCOA3;WNT5A;FZD8;IGF1;FOS;AXIN2;ESR1;RPS6KB2;AKT1;E2F2;CTNNB1;PGR;E2F3;FGF10
Joubert Syndrome WP4656	9/76	0.0232661	0.165216	0	0	2.3188	8.72043	BBS1;PCM1;TTC8;TMEM138;TMEM67;CEP120;PDE6B;ZNF423;CC2D2A
Genes Related To Primary Cilium Development Based On CRISPR WP4536	11/102	0.024451	0.1717	0	0	2.0878	7.74801	DYNC2LI1;BBS1;TTC8;IFT81;TMEM67;CEP120;CC2D2A;WDR35;CLUAP1;LZTFL1;MIB1
IL 10 Anti Inflammatory Signaling Pathway WP4495	3/12	0.0251248	0.174493	0	0	5.7402	21.1463	STAT1;STAT3;HMOX1
GABA Receptor Signaling WP4159	5/31	0.0257352	0.17679	0	0	3.31472	12.1315	GABRP;GAD1;ABAT;AP2M1;ALDH9A1
Sudden Infant Death Syndrome SIDS Susceptibility Pathways WP706	15/157	0.0264437	0.179703	0	0	1.82625	6.63428	NTRK2;CREBBP;VIPR2;MAOA;SLC1A3;FOXM1;C4B;C4A;GJA1;BHLHE40;CTNNB1;TAC1;SCN4B;GAPDH;VAMP2
Notch Signaling Pathway WP61	7/54	0.0277237	0.183818	0	0	2.56898	9.21099	HES6;NCOR1;APH1B;FHL1;STAT3;AKT1;MAPT
Physico Chemical Features And Toxicity Associated Pathways WP3680	8/66	0.0277802	0.183818	0	0	2.37994	8.52836	MAP2K4;FZD7;AKT1;FZD8;CTNNB1;PLCG1;NEFH;MYLK
Osteoblast Differentiation And Related Diseases WP4787	12/118	0.0290713	0.183818	0	0	1.95554	6.91869	HES6;SMAD4;BMPR2;STAT1;FZD7;WNT5A;FZD8;CTNNB1;FGFR4;PIK3C2A;SMAD5;FGF10
IL6 Signaling Pathway WP364	6/43	0.0292028	0.183818	0	0	2.79604	9.87977	MAP2K4;CREBBP;STAT1;STAT3;AKT1;IL6ST
Alzheimer 39 S Disease And miRNA Effects WP2059	22/260	0.0300423	0.183818	0	0	1.60024	5.60908	XBP1;IRS1;FZD7;WNT5A;ADRM1;FZD8;LPL;ITPR2;IRS2;ITPR3;AXIN2;TUBA3E;APH1B;PSMC3;PSMB3;GNAQ;AKT1;CTNNB1;APOE;MAPT;GAPDH;SNCA
Alzheimer 39 S Disease WP5124	22/260	0.0300423	0.183818	0	0	1.60024	5.60908	XBP1;IRS1;FZD7;WNT5A;ADRM1;FZD8;LPL;ITPR2;IRS2;ITPR3;AXIN2;TUBA3E;APH1B;PSMC3;PSMB3;GNAQ;AKT1;CTNNB1;APOE;MAPT;GAPDH;SNCA
Transcription Factor Regulation In Adipogenesis WP3599	4/22	0.0301235	0.183818	0	0	3.82847	13.409	IRS1;LEP;NRIP1;IRS2
PI3K AKT mTOR Vitamin D3 Signaling WP4141	4/22	0.0301235	0.183818	0	0	3.82847	13.409	CD86;HK3;PDHA1;AKT1
DNA IR Double Strand Breaks And Cellular Response Via ATM WP3959	7/55	0.0303141	0.183818	0	0	2.51532	8.79393	YAP1;BLM;EXO1;FANCD2;RAD17;TP53BP1;CDC25C
Insulin Signaling WP481	15/160	0.0306385	0.183818	0	0	1.78818	6.23269	MAP2K4;XBP1;STXBP3;IRS1;IRS2;FOS;SORBS1;PIK3C2A;RPS6KA4;RHOJ;RPS6KB2;EIF4EBP1;AKT1;TRIB3;VAMP2
Clock Controlled Autophagy In Bone Metabolism WP5205	9/80	0.0312452	0.183818	0	0	2.18769	7.5823	SMAD4;BMPR2;LEP;WNT5A;BHLHE40;BCL2;AKT1;IGF1;SMAD5
Mammary Gland Development Pathway Puberty Stage 2 Of 4 WP2814	3/13	0.0313539	0.183818	0	0	5.16591	17.8865	NRIP1;PGR;ESR1
Mevalonate Arm Of Cholesterol Biosynthesis Pathway WP4190	3/13	0.0313539	0.183818	0	0	5.16591	17.8865	FDPS;MVK;MVD
ncRNAs Involved In STAT3 Signaling In Hepatocellular Carcinoma WP4337	3/13	0.0313539	0.183818	0	0	5.16591	17.8865	ZEB1;STAT3;IL6ST
Corticotropin Releasing Hormone Signaling Pathway WP2355	10/93	0.0315885	0.183818	0	0	2.07992	7.18603	GJA1;GNAQ;GRK6;KRT14;GNAS;BCL2;AKT1;CTNNB1;FOS;PLCG1
Interleukin 11 Signaling Pathway WP2332	6/44	0.0322966	0.183818	0	0	2.72231	9.34514	STAT1;STAT3;BCL2;AKT1;BIRC5;IL6ST
Nucleotide Excision Repair WP4753	6/44	0.0322966	0.183818	0	0	2.72231	9.34514	LIG1;POLD1;POLD2;ERCC6;POLE;GTF2H4
Folate Metabolism WP176	8/68	0.0325154	0.183818	0	0	2.30037	7.88115	SERPINA3;FLAD1;SHMT2;CAT;SAA1;PLAT;MTHFS;SLC19A1
BDNF TrkB Signaling WP3676	5/33	0.0328663	0.183818	0	0	3.07763	10.511	NTRK2;EIF4EBP1;AKT1;ADCY1;PLCG1
Tryptophan Metabolism WP465	5/33	0.0328663	0.183818	0	0	3.07763	10.511	MAOA;STAT1;CAT;ACMSD;IDO1
miRNA Regulation Of DNA Damage Response WP1530	8/69	0.0350775	0.191112	0	0	2.26254	7.57994	CCNB2;CCNB1;FANCD2;CCNE1;CCNG1;RAD17;CDC25C;CDC25A
Th17 Cell Differentiation Pathway WP5130	8/69	0.0350775	0.191112	0	0	2.26254	7.57994	STAT1;IL2RA;STAT3;RORC;IL21R;FOS;PLCG1;LAT
DNA Damage Response WP707	8/69	0.0350775	0.191112	0	0	2.26254	7.57994	CCNB2;CCNB1;FANCD2;CCNE1;AKT1;RAD17;CDC25C;CDC25A
TROP2 Regulatory Signaling WP5300	6/45	0.0355956	0.192277	0	0	2.65237	8.84706	STAT1;CCNE1;BCL2;CTNNB1;IGF1;IGF2R
5Q35 Copy Number Variation WP5380	11/109	0.0374076	0.200352	0	0	1.93795	6.36788	BARD1;HK3;HIP1;NOP16;GPRIN1;GRK6;PLCG1;FGFR4;COX7A1;MXD3;SNCA
Brain Derived Neurotrophic Factor BDNF Signaling Pathway WP2380	13/137	0.0387857	0.200882	0	0	1.8109	5.8849	NTRK2;IRS1;KIDINS220;STAT1;STAT3;IRS2;EIF2S2;NTF3;EIF4EBP1;AKT1;CTNNB1;PLCG1;MAPT
15Q11Q13 Copy Number Variation WP5407	7/58	0.0390451	0.200882	0	0	2.36699	7.67623	FANCI;TJP1;GJA1;CREBBP;SIN3A;FANCD2;LYPD6
Complement And Coagulation Cascades WP558	7/58	0.0390451	0.200882	0	0	2.36699	7.67623	C4B;C1QA;C6;C7;PROS1;PLAT;C2
miRNA Biogenesis WP2338	2/6	0.0390957	0.200882	0	0	8.60474	27.8943	XPO5;DICER1
exRNA Mechanism Of Action And Biogenesis WP2805	2/6	0.0390957	0.200882	0	0	8.60474	27.8943	XPO5;DICER1
Follicle Stimulating Hormone FSH Signaling Pathway WP2035	4/24	0.0401436	0.204603	0	0	3.44526	11.0775	GRK6;RPS6KB2;EIF4EBP1;AKT1
Leptin Signaling Pathway WP2034	8/71	0.040603	0.205289	0	0	2.19048	7.01809	IRS1;STAT1;LEP;STAT3;EIF4EBP1;AKT1;PLCG1;ESR1
ncRNAs Involved In Wnt Signaling In Hepatocellular Carcinoma WP4336	9/85	0.0436641	0.218506	0	0	2.04322	6.3978	SFRP1;SOX17;WIF1;RYK;FZD7;WNT5A;FZD8;CTNNB1;SOX7
Endoderm Differentiation WP2853	13/140	0.0449131	0.218506	0	0	1.76784	5.48566	SMAD4;STAT1;SIAH2;CTR9;ZFHX4;SFRP1;HHEX;SOX17;TCEAL2;DNMT3B;CTNNB1;PLCH1;SOX7
Vitamin D Sensitive Calcium Signaling In Depression WP4698	5/36	0.0456674	0.218506	0	0	2.77935	8.5781	G6PD;KCNQ3;BCL2;ITPR2;ITPR3
S1P Receptor Signal Transduction WP26	4/25	0.0457805	0.218506	0	0	3.28102	10.1183	ASAH1;RACGAP1;S1PR1;AKT1
Differentiation Of White And Brown Adipocyte WP2895	4/25	0.0457805	0.218506	0	0	3.28102	10.1183	LEP;CIDEA;ZNF423;SMAD5
Cholesterol Biosynthesis Pathway WP197	3/15	0.0459831	0.218506	0	0	4.30447	13.2555	FDPS;MVK;MVD
GPR40 Pathway WP3958	3/15	0.0459831	0.218506	0	0	4.30447	13.2555	ITPR3;PLCH1;PLCG1
Biosynthesis And Regeneration Of Tetrahydrobiopterin And Catabolism Of Phenylalanine WP4156	3/15	0.0459831	0.218506	0	0	4.30447	13.2555	QDPR;MAOA;DNAJC12
Focal Adhesion WP306	17/199	0.0480293	0.226526	0	0	1.61439	4.9012	VASP;LAMA2;CAV2;CAV1;LAMA3;PARVA;IGF1;THBS4;MYLK;PDGFD;CHAD;BCL2;AKT1;CTNNB1;ITGB7;PPP1R12B;DOCK1
IL 5 Signaling Pathway WP127	5/37	0.050508	0.234714	0	0	2.69235	8.03835	STAT1;STAT3;RPS6KB2;AKT1;MAPT
Ovarian Infertility WP34	5/37	0.050508	0.234714	0	0	2.69235	8.03835	GDF9;NCOR1;NRIP1;AKT1;PGR
Orexin Receptor Pathway WP5094	9/88	0.0525133	0.241666	0	0	1.96532	5.79119	DYNLT3;GNAQ;LEP;STAT3;EIF4EBP1;GNAS;PDHB;SMAD5;EIF4B
Pentose Phosphate Metabolism WP134	2/7	0.0527688	0.241666	0	0	6.88342	20.2499	G6PD;TKT
Vitamin B12 Metabolism WP1533	6/50	0.055279	0.247626	0	0	2.35034	6.80509	SERPINA3;MCEE;SHMT2;SAA1;PLAT;APOE
IL 4 Signaling Pathway WP395	6/50	0.055279	0.247626	0	0	2.35034	6.80509	IRS1;STAT1;STAT3;AKT1;IRS2;FOS
Nuclear Receptors WP170	5/38	0.0556376	0.247626	0	0	2.61063	7.54183	RORC;PGR;NR2F2;ESR1;PPARD
Amyotrophic Lateral Sclerosis ALS WP2447	5/38	0.0556376	0.247626	0	0	2.61063	7.54183	CST3;TOMM40;CAT;BCL2;NEFH
Network Map Of SARS CoV 2 Signaling Pathway WP5115	18/218	0.0562274	0.248502	0	0	1.55545	4.47714	IL33;GSN;STAT1;CTSZ;FOS;CXCL13;SMAD5;CCNB2;CCNB1;DEPTOR;CCL8;IRF3;APOC1;SAA1;EIF4EBP1;AKT1;BIRC5;GTSE1
Intracellular Trafficking Proteins Involved In CMT Neuropathy WP4856	4/27	0.0583031	0.255886	0	0	2.9954	8.51322	PMP22;SBF2;GDAP1;DNM2
Synaptic Vesicle Pathway WP2267	6/51	0.0598678	0.257494	0	0	2.29799	6.47026	DNM3;SLC1A3;SYN2;AP2M1;VAMP2;DNM2
Oxysterols Derived From Cholesterol WP4545	6/51	0.0598678	0.257494	0	0	2.29799	6.47026	CH25H;ACOT7;EPHX2;RORC;ESR1;IL17B
TGF Beta Signaling Pathway WP366	12/132	0.0598917	0.257494	0	0	1.7261	4.85935	TGFBR3;YAP1;MAP2K4;CCNB2;CREBBP;SMAD4;ZEB1;SIN3A;CAV1;AKT1;FOS;BTRC
Amino Acid Metabolism WP3925	9/91	0.0624594	0.264929	0	0	1.89312	5.25006	SDS;PDHA1;AUH;MAOA;PDK4;ASNS;PYCR1;HNMT;SRM
P53 Transcriptional Gene Network WP4963	9/91	0.0624594	0.264929	0	0	1.89312	5.25006	BTG2;DEPTOR;DRAM1;CCNE1;CCNG1;CDC25C;CDC25A;E2F7;AURKA
Cori Cycle WP1946	3/17	0.0633854	0.265295	0	0	3.68915	10.1766	G6PD;GAPDH;PFKP
Cells And Molecules Involved In Local Acute Inflammatory Response WP4493	3/17	0.0633854	0.265295	0	0	3.68915	10.1766	VCAM1;C6;C7
Interactions Between Immune Cells And microRNAs In Tumor Microenvironment WP4559	4/28	0.0651806	0.269243	0	0	2.87044	7.838	CD86;IL2RA;STAT3;CTLA4
Angiotensin II Receptor Type 1 Pathway WP5036	4/28	0.0651806	0.269243	0	0	2.87044	7.838	SMAD4;PDGFD;AGTR1;IL6ST
Neural Crest Cell Migration During Development WP4564	5/40	0.0667628	0.269672	0	0	2.46119	6.66147	STAT3;AKT1;FOS;MMP9;F2RL2
Transcription Factors Regulate miRNAs Related To Cardiac Hypertrophy WP1559	2/8	0.0678446	0.269672	0	0	5.73588	15.4326	STAT3;AKT1
Cell Differentiation Index WP2029	2/8	0.0678446	0.269672	0	0	5.73588	15.4326	STAT3;LEFTY2
HIF1A And PPARG Regulation Of Glycolysis WP2456	2/8	0.0678446	0.269672	0	0	5.73588	15.4326	GPD1;GAPDH
Cytosine Methylation WP3585	2/8	0.0678446	0.269672	0	0	5.73588	15.4326	TDG;IDH2
Caloric Restriction And Aging WP4191	2/8	0.0678446	0.269672	0	0	5.73588	15.4326	AKT1;IGF1
NRP1 Triggered Signaling Pathways In Pancreatic Cancer WP5144	6/53	0.0697047	0.273532	0	0	2.19997	5.85959	TGFBR3;CDH5;SMAD4;CCNE1;AKT1;MMP9
lncRNA In Canonical Wnt Signaling And Colorectal Cancer WP4258	9/93	0.0697128	0.273532	0	0	1.84785	4.9215	SFRP1;SOX17;WIF1;RYK;FZD7;WNT5A;FZD8;CTNNB1;AXIN2
Hepatitis B Infection WP4666	13/150	0.0701142	0.273532	0	0	1.63793	4.35301	MAP2K4;CREBBP;SMAD4;EGR3;STAT1;STAT3;FOS;MMP9;IRF3;BCL2;AKT1;BIRC5;TLR3
Focal Adhesion PI3K Akt mTOR Signaling Pathway WP3932	23/302	0.0720237	0.274861	0	0	1.42532	3.74966	LAMA2;EPAS1;IRS1;LAMA3;LPAR2;IRS2;IGF1;GNG12;PIK3C2A;GNG11;THBS4;PDGFD;IL2RA;CHAD;RPS6KB2;EIF4EBP1;ITGAX;AKT1;ITGB7;TEK;FGFR4;EIF4B;FGF10
4 Hydroxytamoxifen Dexamethasone And Retinoic Acids Regulation Of P27 Expression WP3879	3/18	0.0730643	0.274861	0	0	3.44303	9.00839	EIF4EBP1;PBK;AKT1
MFAP5 Effect On Permeability And Motility Of Endothelial Cells Via Cytoskeleton Rearrangement WP4560	3/18	0.0730643	0.274861	0	0	3.44303	9.00839	TJP1;PLCG1;MYLK
Genes Associated With The Development Of Rheumatoid Arthritis WP5033	3/18	0.0730643	0.274861	0	0	3.44303	9.00839	IL2RA;CTLA4;IL6ST
Cholesterol Synthesis Disorders WP5193	3/18	0.0730643	0.274861	0	0	3.44303	9.00839	FDPS;MVK;MVD
TCA Cycle Aka Krebs Or Citric Acid Cycle WP78	3/18	0.0730643	0.274861	0	0	3.44303	9.00839	SUCLA2;IDH3G;IDH2
AMP Activated Protein Kinase Signaling WP1403	7/67	0.0744275	0.278333	0	0	2.01098	5.22438	CCNA2;CCNB1;LEP;RPS6KB2;EIF4EBP1;AKT1;SLC2A4RG
A Network Map Of Macrophage Stimulating Protein MSP Signaling WP5353	8/82	0.0811424	0.301659	0	0	1.86378	4.68096	RPS6KA4;PDCD4;SIX1;AKT1;CTNNB1;PLCG1;MMP9;SMAD5
Overview Of Nanoparticle Effects WP3287	3/19	0.0833553	0.308074	0	0	3.22767	8.0196	LAMA3;BCL2;HMOX1
Cholesterol Biosynthesis Pathway In Hepatocytes WP5329	5/43	0.0855886	0.310948	0	0	2.26652	5.57157	FDPS;CH25H;MVK;ELOVL5;MVD
Vitamin A And Carotenoid Metabolism WP716	5/43	0.0855886	0.310948	0	0	2.26652	5.57157	RBP7;RBP4;ADH1A;ALDH1A2;LPL
MicroRNAs In Cardiomyocyte Hypertrophy WP1544	8/83	0.0857063	0.310948	0	0	1.83883	4.51768	MAP2K4;WNT5A;STAT3;AKT1;CTNNB1;IGF1;IL6ST;MYLK
Oncostatin M Signaling Pathway WP2374	6/56	0.086101	0.310948	0	0	2.06764	5.07034	IRS1;STAT1;STAT3;AKT1;FOS;IL6ST
Prostaglandin And Leukotriene Metabolism In Senescence WP5122	4/31	0.0881946	0.316699	0	0	2.55109	6.19459	GNAQ;PTGER3;GNAS;LTC4S
EGFR Tyrosine Kinase Inhibitor Resistance WP4806	8/84	0.0904173	0.322846	0	0	1.81454	4.36091	PDGFD;STAT3;RPS6KB2;EIF4EBP1;BCL2;AKT1;PLCG1;IGF1
N Glycan Biosynthesis WP5153	6/57	0.0919985	0.3245	0	0	2.02699	4.83637	RPN2;GMPPA;PMM2;ALG3;MGAT1;ALG11
Heart Development WP1591	5/44	0.0924209	0.3245	0	0	2.20829	5.25883	SMAD4;BMPR2;BHLHE40;CTNNB1;FGF10
Vasopressin Regulated Water Reabsorption WP5085	5/44	0.0924209	0.3245	0	0	2.20829	5.25883	DCTN6;DYNC2LI1;DYNC1I2;GNAS;VAMP2
IL 7 Signaling Pathway WP205	3/20	0.0942256	0.327201	0	0	3.03764	7.17511	STAT1;STAT3;AKT1
15Q13 3 Copy Number Variation Syndrome WP4942	3/20	0.0942256	0.327201	0	0	3.03764	7.17511	ARHGAP11B;CREBBP;FANCD2
IL 17 Signaling Pathway WP2112	4/32	0.0966276	0.328326	0	0	2.45985	5.74841	STAT3;AKT1;IL17RD;IL17B
Endothelin Pathways WP2197	4/32	0.0966276	0.328326	0	0	2.45985	5.74841	CNN1;EDNRB;GNAS;MYLK
Hair Follicle Development Organogenesis Part 2 Of 3 WP2839	4/32	0.0966276	0.328326	0	0	2.45985	5.74841	WNT5A;CTNNB1;TP63;GTPBP4
White Fat Cell Differentiation WP4149	4/32	0.0966276	0.328326	0	0	2.45985	5.74841	IRF3;EBF1;NR2F2;ZNF423
Thyroid Stimulating Hormone TSH Signaling Pathway WP2032	6/58	0.0981086	0.328771	0	0	1.98791	4.61528	CCNE1;STAT1;GNAQ;STAT3;GNAS;AKT1
ATM Signaling In Development And Disease WP3878	5/45	0.0995241	0.328771	0	0	2.15297	4.96766	G6PD;RBBP8;TP53BP1;BUB1;AURKB
Nephrotic Syndrome WP4758	5/45	0.0995241	0.328771	0	0	2.15297	4.96766	ANLN;PODXL;PMM2;CTLA4;E2F3
Glycolysis And Gluconeogenesis WP534	5/45	0.0995241	0.328771	0	0	2.15297	4.96766	HK3;PDHA1;ENO1;GAPDH;PFKP
Primary Focal Segmental Glomerulosclerosis FSGS WP2572	7/72	0.100228	0.328771	0	0	1.8558	4.26891	CDKN1C;PODXL;AKT1;CTNNB1;PARVA;PLCG1;MKI67
Cholesterol Metabolism WP5304	7/72	0.100228	0.328771	0	0	1.8558	4.26891	FDPS;MVK;APOC1;LPL;MVD;MGAT1;APOE
Gastrin Signaling Pathway WP4659	10/115	0.101411	0.328771	0	0	1.6422	3.7583	TJP1;IRS1;GNAQ;STAT3;EIF4EBP1;AKT1;BIRC5;CTNNB1;PLCG1;FOS
Lipid Particles Composition WP3601	2/10	0.10144	0.328771	0	0	4.30146	9.84295	LPL;APOE
mRNA Vaccine Activation Of Dendritic Cell And Induction Of IFN 1 WP5187	2/10	0.10144	0.328771	0	0	4.30146	9.84295	IRF3;TLR3
Mesodermal Commitment Pathway WP2857	12/145	0.103198	0.331157	0	0	1.55631	3.53454	YAP1;MACF1;SMAD4;BMPR2;SOX17;BHLHE40;DNMT3B;FZD8;PLCH1;AXIN2;ZFHX4;LEFTY2
Integrin Mediated Cell Adhesion WP185	9/101	0.103774	0.331157	0	0	1.68645	3.82071	VASP;CAV2;CAV1;ITGAX;AKT1;ITGB7;CSK;SORBS1;DOCK1
Wnt Signaling Pathway And Pluripotency WP399	9/101	0.103774	0.331157	0	0	1.68645	3.82071	MAP2K4;CREBBP;RACGAP1;FZD7;WNT5A;FZD8;CTNNB1;AXIN2;PPARD
Oxidative Stress Response WP408	4/33	0.105422	0.331157	0	0	2.37491	5.34302	MAOA;CAT;HMOX1;FOS
Cardiomyocyte Signaling Pathways Converging On Titin WP5344	4/33	0.105422	0.331157	0	0	2.37491	5.34302	FHL1;NUP62;FHL2;CRYAB
MECP2 And Associated Rett Syndrome WP3584	7/73	0.105907	0.331157	0	0	1.82758	4.10327	NCOR1;SIN3A;GPRIN1;GAD1;AKT1;TAP1;IGF1
Chromosomal And Microsatellite Instability In Colorectal Cancer WP4216	7/73	0.105907	0.331157	0	0	1.82758	4.10327	SMAD4;BCL2;AKT1;BIRC5;CTNNB1;AXIN2;FOS
Endoplasmic Reticulum Stress Response In Coronavirus Infection WP4861	5/46	0.106892	0.331157	0	0	2.10035	4.69623	PPP1R14A;XBP1;PPP1R14B;BCL2;PPP1R12B
T Cell Modulation In Pancreatic Cancer WP5078	5/46	0.106892	0.331157	0	0	2.10035	4.69623	CD86;CTLA4;PVR;TNFRSF4;IDO1
T Cell Activation SARS CoV 2 WP5098	8/88	0.110717	0.339566	0	0	1.72344	3.79291	CD86;DEPTOR;LTA;AKT1;CTLA4;FOS;PLCG1;LAT
Bardet Biedl Syndrome WP5234	8/88	0.110717	0.339566	0	0	1.72344	3.79291	DYNC2LI1;BBS1;TTC8;IFT81;TMEM67;WDR35;CLUAP1;LZTFL1
Prolactin Signaling Pathway WP2037	7/74	0.111756	0.339566	0	0	1.80021	3.94504	IRS1;STAT1;STAT3;EIF4EBP1;AKT1;IRS2;FOS
Burn Wound Healing WP5055	7/74	0.111756	0.339566	0	0	1.80021	3.94504	ELN;MMP28;BCL2;AKT1;FGFR4;MMP9;TPT1
Cholesterol Metabolism With Bloch And Kandutsch Russell Pathways WP4718	5/47	0.11452	0.341236	0	0	2.05023	4.44286	FDPS;CH25H;MVK;ELOVL5;MVD
Hepatocyte Growth Factor Receptor Signaling WP313	4/34	0.114565	0.341236	0	0	2.29562	4.97371	RASA1;STAT3;FOS;DOCK1
Prostaglandin And Leukotriene Metabolism In Senescence WP5321	4/34	0.114565	0.341236	0	0	2.29562	4.97371	GNAQ;PTGER3;GNAS;LTC4S
JAK STAT Signaling In The Regulation Of Beta Cells WP5358	4/34	0.114565	0.341236	0	0	2.29562	4.97371	STAT1;STAT3;AKT1;FOXM1
22Q11 2 Copy Number Variation Syndrome WP4657	10/118	0.115005	0.341236	0	0	1.59633	3.45251	SLC25A1;NCOR1;CDC45;ALDH1A2;PLK1;RORC;BCL2;RCC1;RANGAP1;FGF10
Regulation Of Apoptosis By Parathyroid Hormone Related Protein WP3872	3/22	0.117564	0.344591	0	0	2.7176	5.81776	BCL2L12;BCL2;AKT1
Progeria Associated Lipodystrophy WP5103	3/22	0.117564	0.344591	0	0	2.7176	5.81776	SMAD4;POLD1;LMNB2
Nucleotide Excision Repair In Xeroderma Pigmentosum WP5114	7/75	0.117771	0.344591	0	0	1.77364	3.79383	LIG1;GPS1;POLD1;POLD2;ERCC6;POLE;GTF2H4
PTF1A Related Regulatory Pathway WP4147	2/11	0.11962	0.346788	0	0	3.82332	8.11856	CTNNB1;FGF10
GABA Metabolism Aka GHB WP4157	2/11	0.11962	0.346788	0	0	3.82332	8.11856	GAD1;ABAT
Hippo Merlin Signaling Dysregulation WP4541	10/120	0.124608	0.359599	0	0	1.56714	3.2637	YAP1;CDH5;NTRK2;PPP1R14A;ITGAX;CTNNB1;ITGB7;TEK;FGFR4;FOXM1
Leucine Isoleucine And Valine Metabolism WP4686	3/23	0.12996	0.371578	0	0	2.58159	5.2678	AUH;BCKDHB;ACADSB
Roles Of Ceramides In Development Of Insulin Resistance WP5181	3/23	0.12996	0.371578	0	0	2.58159	5.2678	IRS1;AKT1;IRS2
IL 3 Signaling Pathway WP286	5/49	0.130523	0.371578	0	0	1.95683	3.98451	CD86;STAT3;BCL2;AKT1;FOS
Metabolic Epileptic Disorders WP5355	8/92	0.133285	0.374278	0	0	1.64103	3.3071	SLC25A1;HK3;BTD;PDHA1;SHMT2;ENO1;GAPDH;PFKP
Factors And Pathways Affecting Insulin Like Growth Factor IGF1 Akt Signaling WP3850	4/36	0.13384	0.374278	0	0	2.15192	4.32774	DEPTOR;IRS1;AKT1;IGF1
Wnt Signaling In Kidney Disease WP4150	4/36	0.13384	0.374278	0	0	2.15192	4.32774	FZD7;WNT5A;FZD8;CTNNB1
Enterocyte Cholesterol Metabolism WP5333	4/36	0.13384	0.374278	0	0	2.15192	4.32774	FDPS;MVK;MGAT1;MVD
Alanine And Aspartate Metabolism WP106	2/12	0.138519	0.375103	0	0	3.4408	6.8016	GAD1;ABAT
Bone Morphogenic Protein Signaling And Regulation WP1425	2/12	0.138519	0.375103	0	0	3.4408	6.8016	SMAD4;BMPR2
Valproic Acid Pathway WP3871	2/12	0.138519	0.375103	0	0	3.4408	6.8016	ABAT;ACADSB
Aerobic Glycolysis WP4629	2/12	0.138519	0.375103	0	0	3.4408	6.8016	ENO1;GAPDH
TGF Smad Signaling Pathway WP5382	2/12	0.138519	0.375103	0	0	3.4408	6.8016	TGFBR3;SMAD4
RANKL RANK Signaling Pathway WP2018	5/50	0.138883	0.375103	0	0	1.91324	3.77697	STAT1;FHL2;AKT1;FOS;PLCG1
Photodynamic Therapy Induced AP 1 Survival Signaling WP3611	5/50	0.138883	0.375103	0	0	1.91324	3.77697	CCNA2;MAP2K4;CCNE1;BCL2;FOS
Role Of Hypoxia Angiogenesis And FGF Pathway In OA Chondrocyte Hypertrophy WP5373	5/50	0.138883	0.375103	0	0	1.91324	3.77697	EPAS1;STAT3;AKT1;FOS;FGFR4
Circadian Rhythm Genes WP3594	15/201	0.142668	0.376017	0	0	1.39096	2.70853	TOP2A;ARNT2;EGR3;RORC;ADCY1;CST3;NCOR1;SIN3A;GNAQ;LEP;BHLHE40;NRIP1;TIMELESS;FBXL3;BTRC
Physiological And Pathological Hypertrophy Of The Heart WP1528	3/24	0.142791	0.376017	0	0	2.45852	4.7852	STAT3;FOS;IL6ST
IL1 And Megakaryocytes In Obesity WP2865	3/24	0.142791	0.376017	0	0	2.45852	4.7852	FCER1A;MMP9;PLA2G7
Triacylglyceride Synthesis WP325	3/24	0.142791	0.376017	0	0	2.45852	4.7852	GPAM;GPD1;LPL
MTHFR Deficiency WP4288	3/24	0.142791	0.376017	0	0	2.45852	4.7852	DNMT3B;CHPT1;HNMT
Kallmann Syndrome WP5074	3/24	0.142791	0.376017	0	0	2.45852	4.7852	TMEM98;AKT1;SOX10
Pathways Affected In Adenoid Cystic Carcinoma WP3651	6/65	0.146538	0.382742	0	0	1.7514	3.36352	CREBBP;NCOR1;JMJD1C;AKT1;IL17RD;FGFR4
Smith Magenis And Potocki Lupski Syndrome Copy Number Variation WP5381	12/155	0.146556	0.382742	0	0	1.4467	2.77817	YAP1;HES6;PPP1R14A;RRAGA;BLM;IFT81;FHOD1;GPS1;STAT3;HBP1;FNIP1;CLUAP1
DNA Damage Response Only ATM Dependent WP710	9/110	0.151521	0.388554	0	0	1.53543	2.89741	SMAD4;IRS1;CCNG2;WNT5A;CAT;BCL2;AKT1;CTNNB1;PIK3C2A
Complement System WP2806	8/95	0.151629	0.388554	0	0	1.58419	2.98828	C4A;C6;CD93;C7;PROS1;CD59;CALR;C2
Small Cell Lung Cancer WP4658	8/95	0.151629	0.388554	0	0	1.58419	2.98828	CDKN1C;LAMA2;CCNE1;LAMA3;BCL2;AKT1;E2F2;E2F3
mBDNF And proBDNF Regulation Of GABA Neurotransmission WP4829	4/38	0.154329	0.388554	0	0	2.02512	3.78427	NTRK2;GABRP;STAT3;PLCG1
Hypothesized Pathways In Pathogenesis Of Cardiovascular Disease WP3668	3/25	0.15602	0.388554	0	0	2.34665	4.35954	TGFBR3;SMAD4;AGTR1
Relationship Between Inflammation COX 2 And EGFR WP4483	3/25	0.15602	0.388554	0	0	2.34665	4.35954	PTGER3;AKT1;ESR1
Glycosylation And Related Congenital Defects WP4521	3/25	0.15602	0.388554	0	0	2.34665	4.35954	PMM2;ALG3;ALG11
Netrin UNC5B Signaling Pathway WP4747	5/52	0.15628	0.388554	0	0	1.83163	3.39971	YAP1;CDH5;VCAM1;NTN4;AKT1
Homologous Recombination WP186	2/13	0.158004	0.388554	0	0	3.12784	5.77129	POLD1;POLD2
Genes Targeted By miRNAs In Adipocytes WP1992	2/13	0.158004	0.388554	0	0	3.12784	5.77129	GJA1;IGF1
MFAP5 Mediated Ovarian Cancer Cell Motility And Invasiveness WP3301	2/13	0.158004	0.388554	0	0	3.12784	5.77129	ITPR3;PLCG1
Control Of Immune Tolerance By Vasoactive Intestinal Peptide WP4484	2/13	0.158004	0.388554	0	0	3.12784	5.77129	CD86;CTLA4
Familial Hyperlipidemia Type 3 WP5110	2/13	0.158004	0.388554	0	0	3.12784	5.77129	LPL;APOE
Leukotriene Metabolic Pathway WP5171	2/13	0.158004	0.388554	0	0	3.12784	5.77129	PTGR1;LTC4S
Lactate Shuttle In Glial Cells WP5314	2/13	0.158004	0.388554	0	0	3.12784	5.77129	CA4;SLC16A3
PPAR Signaling Pathway WP3942	6/67	0.16206	0.396984	0	0	1.6938	3.08236	FABP4;AQP7;LPL;PLIN1;SORBS1;PPARD
Glioblastoma Signaling Pathways WP2261	7/82	0.164312	0.400262	0	0	1.6075	2.90313	MAP2K4;IRS1;CCNE1;AKT1;SPRY2;PLCG1;PIK3C2A
Apoptosis Related Network Due To Altered Notch3 In Ovarian Cancer WP2864	5/53	0.165298	0.400262	0	0	1.79338	3.22809	HELLS;CUL5;AKT1;BIRC5;APOE
Kit Receptor Signaling Pathway WP304	5/53	0.165298	0.400262	0	0	1.79338	3.22809	STAT1;STAT3;AKT1;MAPT;PLCG1
Cell Interactions Of The Pancreatic Cancer Microenvironment WP5284	3/26	0.169609	0.407578	0	0	2.2445	3.98232	CD86;LAG3;CTLA4
Growth Factors And Hormones In Beta Cell Proliferation WP5385	3/26	0.169609	0.407578	0	0	2.2445	3.98232	AKT1;IGF1;FOXM1
Hippo Signaling Regulation Pathways WP4540	8/98	0.171113	0.409635	0	0	1.53114	2.70311	YAP1;CDH5;NTRK2;GNAQ;GNAS;CTNNB1;TEK;FGFR4
PI3K Akt Signaling Pathway WP4172	23/338	0.172035	0.410287	0	0	1.25998	2.21764	NTRK2;LAMA2;IRS1;LAMA3;LPAR2;IGF1;GNG12;GNG11;THBS4;CCNE1;PDGFD;IL2RA;NTF3;CHAD;RPS6KB2;EIF4EBP1;BCL2;AKT1;ITGB7;TEK;FGFR4;EIF4B;FGF10
Thymic Stromal Lymphopoietin TSLP Signaling Pathway WP2203	4/40	0.175903	0.4157	0	0	1.91241	3.32343	STAT1;STAT3;EIF4EBP1;AKT1
Cancer Immunotherapy By CTLA4 Blockade WP4582	2/14	0.177952	0.4157	0	0	2.86703	4.94918	CD86;CTLA4
Riboflavin And CoQ Disorders WP5037	2/14	0.177952	0.4157	0	0	2.86703	4.94918	FLAD1;PDSS1
Modulation Of PI3K Akt mTOR Signaling By Bioactive Sphingolipids WP5192	2/14	0.177952	0.4157	0	0	2.86703	4.94918	S1PR1;AKT1
6Q16 Copy Number Variation WP5400	2/14	0.177952	0.4157	0	0	2.86703	4.94918	NTRK2;LEP
Sterol Regulatory Element Binding Proteins SREBP Signaling WP1982	6/69	0.178251	0.4157	0	0	1.63985	2.82803	FDPS;RBP4;GPAM;AKT1;LPL;MVD
1Q21 1 Copy Number Variation Syndrome WP4905	3/27	0.183522	0.42642	0	0	2.15087	3.64662	TJP1;GJA1;CTNNB1
Eicosanoid Metabolism Via Lipooxygenases LOX WP4721	3/28	0.197723	0.444697	0	0	2.06472	3.34668	LTC4S;PTGR1;PPARD
Interactions Of Natural Killer Cells In Pancreatic Cancer WP5092	3/28	0.197723	0.444697	0	0	2.06472	3.34668	GZMB;PVR;MICA
Dravet Syndrome WP5200	3/28	0.197723	0.444697	0	0	2.06472	3.34668	AKT1;SCN4B;SCN1B
Chemokine Signaling Pathway WP3929	12/165	0.198057	0.444697	0	0	1.35143	2.18823	CX3CR1;STAT1;GRK6;STAT3;AKT1;PRKX;CSK;ADCY1;CXCL13;GNG12;CXCL14;GNG11
miRNAs Involved In DNA Damage Response WP1545	2/15	0.198255	0.444697	0	0	2.64635	4.28232	CCNE1;CDC25A
Mammary Gland Development Pathway Embryonic Development Stage 1 Of 4 WP2813	2/15	0.198255	0.444697	0	0	2.64635	4.28232	SFRP1;AKT1
Iron Sulfur Cluster Biogenesis WP5152	2/15	0.198255	0.444697	0	0	2.64635	4.28232	NFU1;NARF
Biogenic Amine Synthesis WP550	2/15	0.198255	0.444697	0	0	2.64635	4.28232	MAOA;GAD1
Fibrin Complement Receptor 3 Signaling Pathway WP4136	4/42	0.198425	0.444697	0	0	1.81156	2.92992	IRF3;AKT1;PLAT;TLR3
Inflammatory Bowel Disease Signaling WP5198	4/42	0.198425	0.444697	0	0	1.81156	2.92992	STAT1;STAT3;RORC;IL21R
Peroxisomal Beta Oxidation Of Tetracosanoyl CoA WP1941	1/4	0.20252	0.449097	0	0	5.73157	9.15285	HSD17B4
Soluble ACE2 Mediated Cell Entry Of SARS CoV 2 WP5076	1/4	0.20252	0.449097	0	0	5.73157	9.15285	AGTR1
Arachidonic Acid AA ARA Oxylipin Metabolism WP5155	1/4	0.20252	0.449097	0	0	5.73157	9.15285	EPHX2
Non Small Cell Lung Cancer WP4255	6/72	0.203684	0.450098	0	0	1.56507	2.49031	EML4;STAT3;AKT1;E2F2;E2F3;PLCG1
One Carbon Metabolism WP241	3/29	0.212177	0.462972	0	0	1.9852	3.07773	SHMT2;DNMT3B;MTHFS
Lipid Metabolism Pathway WP3965	3/29	0.212177	0.462972	0	0	1.9852	3.07773	PDHA1;AKT1;PLIN1
Statin Inhibition Of Cholesterol Production WP430	3/29	0.212177	0.462972	0	0	1.9852	3.07773	APOC1;LPL;APOE
Head And Neck Squamous Cell Carcinoma WP4674	6/73	0.21244	0.462972	0	0	1.54162	2.38813	SMAD4;RPS6KB2;EIF4EBP1;AKT1;CTNNB1;TP63
Pancreatic Adenocarcinoma Pathway WP4263	7/89	0.217685	0.467196	0	0	1.46973	2.24091	SMAD4;STAT1;STAT3;RPS6KB2;AKT1;E2F2;E2F3
Major Receptors Targeted By Epinephrine And Norepinephrine WP4589	2/16	0.218813	0.467196	0	0	2.45719	3.7338	ADCY1;ADRA2A
Pathways Of Nucleic Acid Metabolism And Innate Immune Sensing WP4705	2/16	0.218813	0.467196	0	0	2.45719	3.7338	RNASEH2A;IRF3
Nsp1 From SARS CoV 2 Inhibits Translation Initiation In The Host Cell WP5027	2/16	0.218813	0.467196	0	0	2.45719	3.7338	EIF2S2;EIF3B
Familial Hyperlipidemia Type 2 WP5109	2/16	0.218813	0.467196	0	0	2.45719	3.7338	EPHX2;LPL
ID Signaling Pathway WP53	2/16	0.218813	0.467196	0	0	2.45719	3.7338	CCNE1;ELK3
Arrhythmogenic Right Ventricular Cardiomyopathy WP2118	6/74	0.221323	0.470301	0	0	1.51887	2.29066	GJA1;SGCD;LAMA2;CTNNB1;ITGB7;DSG2
Renin Angiotensin Aldosterone System RAAS WP4756	4/44	0.221756	0.470301	0	0	1.7208	2.59184	GNAQ;AGTR1;ITPR2;ITPR3
Matrix Metalloproteinases WP129	3/30	0.226848	0.476306	0	0	1.91158	2.83578	MMP28;MMP9;TIMP4
Glycerophospholipid Biosynthetic Pathway WP2533	3/30	0.226848	0.476306	0	0	1.91158	2.83578	GPAM;GPD1;CHPT1
SARS Coronavirus And Innate Immunity WP4912	3/30	0.226848	0.476306	0	0	1.91158	2.83578	IRF3;STAT1;TLR3
G Protein Signaling Pathways WP35	7/91	0.233973	0.489639	0	0	1.43458	2.0838	AKAP12;AKAP11;GNAQ;GNAS;ADCY1;GNG12;GNG11
IL 9 Signaling Pathway WP22	2/17	0.239537	0.49118	0	0	2.29326	3.27718	STAT1;STAT3
NOTCH1 Regulation Of Endothelial Cell Calcification WP3413	2/17	0.239537	0.49118	0	0	2.29326	3.27718	MGP;PLAT
Amplification And Expansion Of Oncogenic Pathways As Metastatic Traits WP3678	2/17	0.239537	0.49118	0	0	2.29326	3.27718	VCAM1;EPAS1
TGF Beta Signaling In Thyroid Cells For Epithelial Mesenchymal Transition WP3859	2/17	0.239537	0.49118	0	0	2.29326	3.27718	SMAD4;AKT1
Canonical And Non Canonical TGF B Signaling WP3874	2/17	0.239537	0.49118	0	0	2.29326	3.27718	SMAD4;BMPR2
Metabolic Pathway Of LDL HDL And TG Including Diseases WP4522	2/17	0.239537	0.49118	0	0	2.29326	3.27718	LPL;APOE
miRNA Regulation Of Prostate Cancer Signaling Pathways WP3981	3/31	0.241704	0.49118	0	0	1.84321	2.61743	CREBBP;BCL2;CTNNB1
Ethanol Effects On Histone Modifications WP3996	3/31	0.241704	0.49118	0	0	1.84321	2.61743	ADH1A;ALDH1A2;SLC19A1
Type I Interferon Induction And Signaling During SARS CoV 2 Infection WP4868	3/31	0.241704	0.49118	0	0	1.84321	2.61743	IRF3;STAT1;TLR3
Aryl Hydrocarbon Receptor Pathway WP2586	4/46	0.245756	0.494344	0	0	1.63869	2.29976	PSRC1;NRIP1;LPL;ESR1
TCA Cycle Nutrient Use And Invasiveness Of Ovarian Cancer WP2868	1/5	0.24639	0.494344	0	0	4.29845	6.02144	STAT3
Hormonal Control Of Pubertal Growth Spurt WP4194	1/5	0.24639	0.494344	0	0	4.29845	6.02144	IGF1
COVID 19 And Endothelial Cell Senescence WP5256	1/5	0.24639	0.494344	0	0	4.29845	6.02144	ANO6
T Cell Antigen Receptor TCR Pathway During Staphylococcus Aureus Infection WP3863	5/62	0.25428	0.505426	0	0	1.50949	2.06698	AKT1;CTLA4;FOS;PLCG1;LAT
Prion Disease Pathway WP3995	3/32	0.256712	0.505426	0	0	1.77956	2.41984	STAT3;EBF1;BCL2
Regucalcin In Proximal Tubule Epithelial Kidney Cells WP4838	3/32	0.256712	0.505426	0	0	1.77956	2.41984	SMAD4;RGN;AKT1
Host Pathogen Interaction Of Human Coronaviruses Interferon Induction WP4880	3/32	0.256712	0.505426	0	0	1.77956	2.41984	IRF3;STAT1;FOS
Mitochondrial Immune Response To SARS CoV 2 WP5038	3/32	0.256712	0.505426	0	0	1.77956	2.41984	IRF3;AGTR1;TLR3
Metabolic Pathways Of Fibroblasts WP5312	3/32	0.256712	0.505426	0	0	1.77956	2.41984	PYCR1;PLCG1;FGFR4
Mechanoregulation And Pathology Of YAP TAZ Via Hippo And Non Hippo Mechanisms WP4534	4/47	0.257964	0.506273	0	0	1.60049	2.16857	YAP1;CTNNB1;ITGB7;ACTG2
Perturbations To Host Cell Autophagy Induced By SARS CoV 2 Proteins WP4936	2/18	0.260346	0.506273	0	0	2.14982	2.8931	AKT1;EIF4B
Nephrogenesis WP5052	2/18	0.260346	0.506273	0	0	2.14982	2.8931	OSR1;ALDH1A2
Congenital Generalized Lipodystrophy WP5101	2/18	0.260346	0.506273	0	0	2.14982	2.8931	IRS1;CAV1
Epithelial To Mesenchymal Transition In Colorectal Cancer WP4239	11/160	0.265968	0.51562	0	0	1.27117	1.68351	TJP1;MAP2K4;SMAD4;ZEB1;FZD7;WNT5A;AKT1;FZD8;CTNNB1;FOXM1;MMP9
Fluoropyrimidine Activity WP1601	3/33	0.271841	0.522199	0	0	1.72015	2.24056	TDG;UPP1;TK1
Mammary Gland Development Pathway Pregnancy And Lactation Stage 3 Of 4 WP2817	3/33	0.271841	0.522199	0	0	1.72015	2.24056	CAV1;PGR;ESR1
Purinergic Signaling WP4900	3/33	0.271841	0.522199	0	0	1.72015	2.24056	P2RY12;P2RY6;GNAS
TP53 Network WP1742	2/19	0.281168	0.531931	0	0	2.02325	2.5671	BCL2;TP63
Small Ligand GPCRs WP247	2/19	0.281168	0.531931	0	0	2.02325	2.5671	PTGER3;S1PR1
Mitochondrial Gene Expression WP391	2/19	0.281168	0.531931	0	0	2.02325	2.5671	PPRC1;GABPA
Phosphoinositides Metabolism WP4971	4/49	0.282711	0.531931	0	0	1.5292	1.93188	PLCH1;PLCG1;PIK3C2A;SBF2
Type 2 Papillary Renal Cell Carcinoma WP4241	3/34	0.287061	0.531931	0	0	1.66457	2.07748	ARNT2;CREBBP;EPAS1
Leukocyte Intrinsic Hippo Pathway Functions WP4542	3/34	0.287061	0.531931	0	0	1.66457	2.07748	YAP1;LPL;FERMT3
Metastatic Brain Tumor WP2249	1/6	0.287849	0.531931	0	0	3.43858	4.28213	E2F3
SCFA And Skeletal Muscle Substrate Metabolism WP4030	1/6	0.287849	0.531931	0	0	3.43858	4.28213	PPARD
Somatroph Axis GH And Its Relationship To Dietary Restriction And Aging WP4186	1/6	0.287849	0.531931	0	0	3.43858	4.28213	AKT1
MED And Pseudoachondroplasia Genes WP4789	1/6	0.287849	0.531931	0	0	3.43858	4.28213	MATN3
Linoleic Acid Metabolism Affected By SARS CoV 2 WP4853	1/6	0.287849	0.531931	0	0	3.43858	4.28213	ELOVL5
Cellular Proteostasis WP4918	1/6	0.287849	0.531931	0	0	3.43858	4.28213	PFDN6
Fluoroacetic Acid Toxicity WP4966	1/6	0.287849	0.531931	0	0	3.43858	4.28213	ALDH9A1
Wnt Signaling WP428	8/114	0.290587	0.535426	0	0	1.29891	1.60527	SFRP1;SOX17;WIF1;RYK;FZD7;WNT5A;FZD8;CTNNB1
AGE RAGE Pathway WP2324	5/66	0.297076	0.541307	0	0	1.41021	1.71167	IRS1;STAT1;STAT3;AKT1;MMP9
Imatinib And Chronic Myeloid Leukemia WP3640	2/20	0.30194	0.541307	0	0	1.91075	2.28817	NOP2;SKP2
Hereditary Leiomyomatosis And Renal Cell Carcinoma Pathway WP4206	2/20	0.30194	0.541307	0	0	1.91075	2.28817	PDHA1;PDHB
Hypertrophy Model WP516	2/20	0.30194	0.541307	0	0	1.91075	2.28817	ZEB1;EIF4EBP1
Autophagy In Pancreatic Ductal Adenocarcinoma WP5331	2/20	0.30194	0.541307	0	0	1.91075	2.28817	PINK1;STAT3
Serotonin Receptor 2 And ELK SRF GATA4 Signaling WP732	2/20	0.30194	0.541307	0	0	1.91075	2.28817	GNAQ;HTR2B
Angiopoietin Like Protein 8 Regulatory Pathway WP3915	9/132	0.302122	0.541307	0	0	1.25933	1.50732	RPS6KA4;MAP2K4;IRS1;RPS6KB2;EIF4EBP1;AKT1;LPL;IRS2;PIK3C2A
Photodynamic Therapy Induced NF kB Survival Signaling WP3617	3/35	0.302344	0.541307	0	0	1.61247	1.92882	VCAM1;BIRC5;MMP9
Influence Of Laminopathies On Wnt Signaling WP4844	3/35	0.302344	0.541307	0	0	1.61247	1.92882	CTNNB1;DICER1;TOR1AIP1
Fatty Acids And Lipoproteins Transport In Hepatocytes WP5323	3/35	0.302344	0.541307	0	0	1.61247	1.92882	FABP4;APOC1;APOE
Target Of Rapamycin Signaling WP1471	3/36	0.317662	0.563167	0	0	1.56352	1.79299	RRAGA;EIF4EBP1;AKT1
Zinc Homeostasis WP3529	3/36	0.317662	0.563167	0	0	1.56352	1.79299	MT1M;SLC39A6;SLC30A1
Host Pathogen Interaction Of Human Coronaviruses MAPK Signaling WP4877	3/36	0.317662	0.563167	0	0	1.56352	1.79299	MAP2K4;BCL2;FOS
Cell Differentiation Expanded Index WP2023	2/21	0.322603	0.563167	0	0	1.81009	2.04781	STAT3;LEFTY2
Urea Cycle And Associated Pathways WP4595	2/21	0.322603	0.563167	0	0	1.81009	2.04781	PYCR1;SLC25A12
Host Pathogen Interaction Of Human Coronaviruses Apoptosis WP4864	2/21	0.322603	0.563167	0	0	1.81009	2.04781	BCL2;AKT1
Urea Cycle And Metabolism Of Amino Groups WP497	2/21	0.322603	0.563167	0	0	1.81009	2.04781	PYCR1;SRM
FOXA2 Pathway WP5066	2/21	0.322603	0.563167	0	0	1.81009	2.04781	IRS1;IRS2
Vitamin D Receptor Pathway WP2877	12/186	0.326604	0.563167	0	0	1.18699	1.32825	CDKN2D;ADAMTS5;G6PD;SFRP1;STEAP4;CCNE1;NRIP1;CTLA4;MYO9B;GXYLT2;ABCD1;PPARD
Hypothetical Craniofacial Development Pathway WP3655	1/7	0.327029	0.563167	0	0	2.86533	3.2026	TP63
mRNA Protein And Metabolite Inducation Pathway By Cyclosporin A WP3953	1/7	0.327029	0.563167	0	0	2.86533	3.2026	SLC7A5
SARS CoV 2 And ACE2 Receptor Molecular Mechanisms WP4883	1/7	0.327029	0.563167	0	0	2.86533	3.2026	AGTR1
Acetylcholine Synthesis WP528	1/7	0.327029	0.563167	0	0	2.86533	3.2026	PDHA1
Arachidonate Epoxygenase Epoxide Hydrolase WP678	1/7	0.327029	0.563167	0	0	2.86533	3.2026	EPHX2
Toll Like Receptor Signaling Pathway WP75	7/102	0.329321	0.565574	0	0	1.26773	1.4081	CD86;MAP2K4;IRF3;STAT1;AKT1;FOS;TLR3
Spinal Cord Injury WP2431	8/119	0.331646	0.565726	0	0	1.24008	1.36866	GJA1;BTG2;LEP;CCNG1;FOS;LILRB3;MMP9;AQP1
Photodynamic Therapy Induced HIF 1 Survival Signaling WP3614	3/37	0.332991	0.565726	0	0	1.51745	1.66865	BNIP3L;PDHA1;BIRC5
Neovascularisation Processes WP4331	3/37	0.332991	0.565726	0	0	1.51745	1.66865	AKT1;MMP9;SMAD5
Serotonin HTR1 Group And FOS Pathway WP722	3/37	0.332991	0.565726	0	0	1.51745	1.66865	GNAQ;STAT3;FOS
NAD Biosynthetic Pathways WP3645	2/22	0.343107	0.575182	0	0	1.71949	1.83936	ACMSD;IDO1
Immune Response To Tuberculosis WP4197	2/22	0.343107	0.575182	0	0	1.71949	1.83936	STAT1;TAP1
Glycerolipids And Glycerophospholipids WP4722	2/22	0.343107	0.575182	0	0	1.71949	1.83936	GPAM;CHPT1
NAD Metabolism In Oncogene Induced Senescence And Mitochondrial Dysfunction Associated Senescence WP5046	2/22	0.343107	0.575182	0	0	1.71949	1.83936	G6PD;HMGA1
Sildenafil Treatment WP5294	2/22	0.343107	0.575182	0	0	1.71949	1.83936	AKT1;GAPDH
IL 1 Signaling Pathway WP195	4/54	0.345766	0.575207	0	0	1.37591	1.46121	MAP2K4;PELI2;AKT1;PLCG1
Parkinson 39 S Disease Pathway WP2371	3/38	0.348305	0.575207	0	0	1.47402	1.55462	PINK1;CCNE1;SNCA
Parkin Ubiquitin Proteasomal System Pathway WP2359	5/71	0.35197	0.575207	0	0	1.30303	1.36064	TUBA3E;PSMC3;CCNE1;SIAH2;SNCA
Overlap Between Signal Transduction Pathways Contributing To LMNA Laminopathies WP4879	4/55	0.35846	0.575207	0	0	1.34886	1.38385	CREBBP;MAOA;CTNNB1;DICER1
Peptide GPCRs WP24	5/72	0.363036	0.575207	0	0	1.28351	1.30052	CX3CR1;EDNRB;NPY5R;AGTR1;FPR3
Nanoparticle Triggered Autophagic Cell Death WP2509	2/23	0.363407	0.575207	0	0	1.63752	1.65755	CHAF1A;BCL2
Photodynamic Therapy Induced NFE2L2 NRF2 Survival Signaling WP3612	2/23	0.363407	0.575207	0	0	1.63752	1.65755	HMOX1;FOS
NRF2 ARE Regulation WP4357	2/23	0.363407	0.575207	0	0	1.63752	1.65755	HMOX1;PGAM5
GDNF RET Signaling Axis WP4830	2/23	0.363407	0.575207	0	0	1.63752	1.65755	SOX17;CTNNB1
Kynurenine Pathway And Links To Cell Senescence WP5044	2/23	0.363407	0.575207	0	0	1.63752	1.65755	ACMSD;IDO1
Kisspeptin Kisspeptin Receptor System In The Ovary WP4871	3/39	0.363581	0.575207	0	0	1.433	1.44984	GDF9;AKT1;MMP9
Phase I Biotransformations Non P450 WP136	1/8	0.364055	0.575207	0	0	2.45587	2.48153	ESD
Dual Hijack Model Of Vif In HIV Infection WP3300	1/8	0.364055	0.575207	0	0	2.45587	2.48153	CUL5
Insulin Signaling In Adipocytes Normal Condition WP3634	1/8	0.364055	0.575207	0	0	2.45587	2.48153	IRS1
Insulin Signaling In Adipocytes Diabetic Condition WP3635	1/8	0.364055	0.575207	0	0	2.45587	2.48153	IRS1
ApoE And miR 146 In Inflammation And Atherosclerosis WP3926	1/8	0.364055	0.575207	0	0	2.45587	2.48153	APOE
Cerebral Organic Acidurias Including Diseases WP4519	1/8	0.364055	0.575207	0	0	2.45587	2.48153	IDH2
Serine Metabolism WP4688	1/8	0.364055	0.575207	0	0	2.45587	2.48153	SHMT2
Pentose Phosphate Pathway In Senescent Cells WP5043	1/8	0.364055	0.575207	0	0	2.45587	2.48153	G6PD
Non Classical Role Of Vitamin D WP5133	1/8	0.364055	0.575207	0	0	2.45587	2.48153	AGTR1
Biosynthesis And Turnover Of 1 Deoxy Sphingoid Bases WP5179	1/8	0.364055	0.575207	0	0	2.45587	2.48153	ASAH1
Glucose Metabolism In Triple Negative Breast Cancer Cells WP5211	1/8	0.364055	0.575207	0	0	2.45587	2.48153	PFKP
Effect Of Intestinal Microbiome On Anticoagulant Response Of Vitamin K Antagonists WP5273	1/8	0.364055	0.575207	0	0	2.45587	2.48153	PPARD
Nuclear Receptors Meta Pathway WP2882	19/314	0.367222	0.578764	0	0	1.1085	1.11048	CDKN1C;G6PD;NCOA3;MYOF;STAT3;IRS2;PTGR1;ESR1;SLC2A6;TGFBR3;SLC7A5;GPAM;BHLHE40;NRIP1;PDK4;SLC39A6;HMOX1;IL17B;PPARD
Microglia Pathogen Phagocytosis Pathway WP3937	3/40	0.378798	0.595523	0	0	1.3942	1.35342	C1QA;PIK3C2A;LAT
mRNA Processing WP411	8/125	0.382005	0.599075	0	0	1.17611	1.13179	SRPK2;SF3A1;SF3B3;DICER1;RBM5;SNRPB;LSM2;PPM1G
Unfolded Protein Response WP4925	2/24	0.383462	0.599872	0	0	1.56301	1.49816	XBP1;BCL2
Disturbed Pathways In Duchenne Muscular Dystrophy WP5356	5/74	0.385181	0.601073	0	0	1.24618	1.18891	SMAD4;AGTR1;ITPR2;ITPR3;MMP9
Common Pathways Underlying Drug Addiction WP2636	3/41	0.393936	0.610647	0	0	1.35743	1.26454	GNAS;ADCY1;ACTG2
T Cell Receptor Signaling Pathway WP69	5/75	0.396242	0.610647	0	0	1.22831	1.13708	DBNL;AKT1;FOS;PLCG1;LAT
Macrophage Markers WP4146	1/9	0.399046	0.610647	0	0	2.14877	1.97403	CD86
Eicosanoid Metabolism Via Cytochrome P450 Monooxygenases Pathway WP4720	1/9	0.399046	0.610647	0	0	2.14877	1.97403	EPHX2
Biotin Metabolism Including IMDs WP5031	1/9	0.399046	0.610647	0	0	2.14877	1.97403	BTD
SARS CoV 2 B 1 1 7 Variant Antagonises Innate Immune Activation WP5116	1/9	0.399046	0.610647	0	0	2.14877	1.97403	IRF3
Mitochondrial Beta Oxidation WP5241	1/9	0.399046	0.610647	0	0	2.14877	1.97403	ACADSB
Methylation Pathways WP704	1/9	0.399046	0.610647	0	0	2.14877	1.97403	HNMT
Mammalian Disorder Of Sexual Development WP4842	2/25	0.40324	0.615574	0	0	1.49497	1.35777	CBX2;CTNNB1
Metabolic Reprogramming In Pancreatic Cancer WP5220	3/42	0.408975	0.622825	0	0	1.32256	1.1825	SLC7A5;PDHA1;PDHB
Ebola Virus Infection In Host WP4217	8/129	0.415823	0.631731	0	0	1.13698	0.997699	CREBBP;TSG101;GSN;IRF3;CAV2;STAT1;CAV1;AKT1
Development Of Ureteric Collection System WP5053	4/60	0.421591	0.635908	0	0	1.2281	1.06074	BMPR2;CRIM1;SIX1;CTNNB1
2Q13 Copy Number Variation Syndrome WP5222	4/60	0.421591	0.635908	0	0	1.2281	1.06074	FBLN7;CKAP2L;STAT1;CXCL13
10Q11 21Q11 23 Copy Number Variation Syndrome WP5352	4/60	0.421591	0.635908	0	0	1.2281	1.06074	CUL5;BCL2;ERCC6;SMAD5
Fas Ligand Pathway And Stress Induction Of Heat Shock Proteins WP314	3/43	0.423898	0.636351	0	0	1.28943	1.10666	MAP2K4;BCL2;LMNB2
Hedgehog Signaling Pathway WP4249	3/43	0.423898	0.636351	0	0	1.28943	1.10666	BOC;FBXL17;BCL2
Type III Interferon Signaling WP2113	1/10	0.432113	0.639568	0	0	1.90992	1.60255	STAT1
Leptin And Adiponectin WP3934	1/10	0.432113	0.639568	0	0	1.90992	1.60255	LEP
Neurotransmitter Disorders WP4220	1/10	0.432113	0.639568	0	0	1.90992	1.60255	MAOA
Steroid Biosynthesis WP496	1/10	0.432113	0.639568	0	0	1.90992	1.60255	HSD17B4
TCA Cycle In Senescence WP5050	1/10	0.432113	0.639568	0	0	1.90992	1.60255	PDHA1
Acquired Partial Lipodystrophy Barraquer Simons Syndrome WP5104	1/10	0.432113	0.639568	0	0	1.90992	1.60255	LMNB2
Modulators Of TCR Signaling And T Cell Activation WP5072	4/61	0.434066	0.640957	0	0	1.20649	1.00689	CUL5;AKT1;PLCG1;LAT
Notch Signaling WP268	3/44	0.438689	0.646274	0	0	1.25791	1.03647	CREBBP;APH1B;DTX2
7 Oxo C And 7 Beta HC Pathways WP5064	2/27	0.441844	0.649408	0	0	1.37523	1.12328	ACOT7;EPHX2
Proteasome Degradation WP183	4/62	0.446465	0.653161	0	0	1.18563	0.956084	RPN2;PSMC3;PSMB3;PSMB10
DYRK1A Involvement Regarding Cell Proliferation In Brain Development WP5180	4/62	0.446465	0.653161	0	0	1.18563	0.956084	HIP1;DEPTOR;SPRY2;MAPT
Aryl Hydrocarbon Receptor Pathway WP2873	3/45	0.453333	0.66105	0	0	1.22789	0.971423	SLC7A5;MYOF;IL17B
Lung Fibrosis WP3624	4/63	0.458778	0.66105	0	0	1.16547	0.908122	ELN;HMOX1;IGF1;MMP9
Endometrial Cancer WP4155	4/63	0.458778	0.66105	0	0	1.16547	0.908122	AKT1;CTNNB1;FOS;AXIN2
Sphingolipid Metabolism In Senescence WP5121	2/28	0.460623	0.66105	0	0	1.32226	1.02499	ASAH1;S1PR1
Serotonin Transporter Activity WP1455	1/11	0.463363	0.66105	0	0	1.71884	1.32221	MAOA
Inclusion Body Myositis WP5120	1/11	0.463363	0.66105	0	0	1.71884	1.32221	MAPT
Arsenic Metabolism And Reactive Oxygen Species Generation WP5233	1/11	0.463363	0.66105	0	0	1.71884	1.32221	CAT
Induction Of Autophagy And Toll Like Receptor Signaling Pathways By Graphene Oxide WP5336	1/11	0.463363	0.66105	0	0	1.71884	1.32221	IRF3
UDP Derived Sugars Synthesis In Fibroblasts WP5394	1/11	0.463363	0.66105	0	0	1.71884	1.32221	HK3
IDO Metabolic Pathway WP5414	1/11	0.463363	0.66105	0	0	1.71884	1.32221	IDO1
Nucleotide GPCRs WP80	1/11	0.463363	0.66105	0	0	1.71884	1.32221	P2RY6
Disorders Of Bile Acid Synthesis And Biliary Transport WP5176	2/29	0.479026	0.681857	0	0	1.27322	0.937093	ABCD3;HSD17B4
Wnt Signaling Pathway WP363	3/47	0.482123	0.684723	0	0	1.17196	0.855009	RYK;AKT1;CTNNB1
Bile Acids Synthesis And Enterohepatic Circulation WP4389	1/12	0.492894	0.688878	0	0	1.56249	1.1054	FGFR4
Resolvin E1 And Resolvin D1 Signaling Pathways Promoting Inflammation Resolution WP5191	1/12	0.492894	0.688878	0	0	1.56249	1.1054	AKT1
SARS CoV 2 Innate Immunity Evasion And Cell Specific Immune Response WP5039	4/66	0.495113	0.688878	0	0	1.1089	0.779523	LAG3;IRF3;STAT1;CXCL13
Energy Metabolism WP1541	3/48	0.496245	0.688878	0	0	1.14585	0.802882	PPRC1;GABPA;PPARD
Pluripotent Stem Cell Differentiation Pathway WP2848	3/48	0.496245	0.688878	0	0	1.14585	0.802882	WNT5A;IGF1;FGF10
Dopaminergic Neurogenesis WP2855	2/30	0.497039	0.688878	0	0	1.22769	0.85826	CDKN1C;STAT3
Toll Like Receptor Signaling Related To MyD88 WP3858	2/30	0.497039	0.688878	0	0	1.22769	0.85826	IRF3;TLR3
Oligodendrocyte Specification And Differentiation Leading To Myelin Components For CNS WP4304	2/30	0.497039	0.688878	0	0	1.22769	0.85826	IGF1;SOX10
Inflammatory Response Pathway WP453	2/30	0.497039	0.688878	0	0	1.22769	0.85826	CD86;IL2RA
GPR143 In Melanocytes And Retinal Pigment Epithelium Cells WP4941	2/30	0.497039	0.688878	0	0	1.22769	0.85826	GNAQ;GNAS
4P16 3 Copy Number Variation WP5365	2/30	0.497039	0.688878	0	0	1.22769	0.85826	TACC3;PLCG1
Eicosanoid Metabolism Via Cyclooxygenases COX WP4719	2/31	0.514648	0.698825	0	0	1.18529	0.787355	PTGR1;PPARD
Antiviral And Anti Inflammatory Effects Of Nrf2 On SARS CoV 2 Pathway WP5113	2/31	0.514648	0.698825	0	0	1.18529	0.787355	IRF3;HMOX1
Selenium Micronutrient Network WP15	5/86	0.515006	0.698825	0	0	1.06088	0.703978	SERPINA3;FLAD1;CAT;SAA1;PLAT
Trans Sulfuration One Carbon Metabolism And Related Pathways WP2525	4/68	0.518751	0.698825	0	0	1.07413	0.704988	SHMT2;GAD1;DNMT3B;CHPT1
Melanoma WP4685	4/68	0.518751	0.698825	0	0	1.07413	0.704988	AKT1;E2F2;E2F3;FOS
Osteopontin Signaling WP1434	1/13	0.520801	0.698825	0	0	1.43221	0.934355	MMP9
Dopamine Metabolism WP2436	1/13	0.520801	0.698825	0	0	1.43221	0.934355	MAOA
Cell Type Dependent Selectivity Of CCK2R Signaling WP3679	1/13	0.520801	0.698825	0	0	1.43221	0.934355	GNAQ
Development Of Pulmonary Dendritic Cells And Macrophage Subsets WP3892	1/13	0.520801	0.698825	0	0	1.43221	0.934355	STAT3
Krebs Cycle Disorders WP4236	1/13	0.520801	0.698825	0	0	1.43221	0.934355	SUCLA2
Neuroinflammation WP4919	1/13	0.520801	0.698825	0	0	1.43221	0.934355	FOS
Disorders Of Galactose Metabolism WP5173	1/13	0.520801	0.698825	0	0	1.43221	0.934355	GALT
Vitamin K Metabolism And Activation Of Dependent Proteins WP5186	1/13	0.520801	0.698825	0	0	1.43221	0.934355	PROS1
Ganglio Series Sphingolipid Metabolism WP5299	1/13	0.520801	0.698825	0	0	1.43221	0.934355	ST8SIA6
Female Steroid Hormones In Cardiomyocyte Energy Metabolism WP5318	1/13	0.520801	0.698825	0	0	1.43221	0.934355	ESR1
Synaptic Signaling Pathways Associated With Autism Spectrum Disorder WP4539	3/50	0.523892	0.701482	0	0	1.09698	0.709163	NTRK2;EIF4EBP1;AKT1
Pregnane X Receptor Pathway WP2876	2/32	0.531844	0.709125	0	0	1.14572	0.723413	NCOA3;NRIP1
PI3K AKT mTOR Signaling Pathway And Therapeutic Opportunities In Prostate Cancer WP3844	2/32	0.531844	0.709125	0	0	1.14572	0.723413	EIF4EBP1;AKT1
Copper Homeostasis WP3286	3/51	0.537398	0.71343	0	0	1.07407	0.667013	STEAP4;AKT1;MAPT
TNF Alpha Signaling Pathway WP231	5/89	0.545781	0.71343	0	0	1.02283	0.619363	MAP2K4;CREBBP;PLK1;AKT1;BTRC
Kennedy Pathway From Sphingolipids WP3933	1/14	0.547174	0.71343	0	0	1.32197	0.797132	CHPT1
Serotonin And Anxiety Related Events WP3944	1/14	0.547174	0.71343	0	0	1.32197	0.797132	FOS
H19 Action Rb E2F1 Signaling And CDK Beta Catenin Activity WP3969	1/14	0.547174	0.71343	0	0	1.32197	0.797132	CTNNB1
Omega 9 Fatty Acid Synthesis WP4724	1/14	0.547174	0.71343	0	0	1.32197	0.797132	ELOVL5
Sulfatase And Aromatase Pathway WP5368	1/14	0.547174	0.71343	0	0	1.32197	0.797132	ESR1
Nuclear Receptors In Lipid Metabolism And Toxicity WP299	2/33	0.548618	0.71343	0	0	1.1087	0.665612	ABCD3;PPARD
Resistin As A Regulator Of Inflammation WP4481	2/33	0.548618	0.71343	0	0	1.1087	0.665612	AKT1;PLCG1
Type I Collagen Synthesis In The Context Of Osteogenesis Imperfecta WP4786	2/33	0.548618	0.71343	0	0	1.1087	0.665612	CRTAP;P4HB
CAMKK2 Pathway WP4874	2/33	0.548618	0.71343	0	0	1.1087	0.665612	VCAM1;HMOX1
Monoamine GPCRs WP58	2/33	0.548618	0.71343	0	0	1.1087	0.665612	HTR2B;ADRA2A
Ras Signaling WP4223	10/184	0.561546	0.727496	0	0	0.987346	0.56976	NTRK2;RASA1;AKT1;PLCG1;TEK;GNG12;FGFR4;GNG11;ETS2;LAT
One Carbon Metabolism And Related Pathways WP3940	3/53	0.563738	0.727496	0	0	1.03099	0.59093	SHMT2;GAD1;CHPT1
Alstrom Syndrome WP5202	2/34	0.564966	0.727496	0	0	1.074	0.613243	DNM3;IFT81
Overview Of Proinflammatory And Profibrotic Mediators WP5095	7/129	0.569421	0.727496	0	0	0.985751	0.555112	IL33;CCL8;LTA;CXCL13;CXCL14;MMP9;IL17B
Transcriptional Activation By NRF2 In Response To Phytochemicals WP3	1/15	0.572097	0.727496	0	0	1.22748	0.685481	HMOX1
ERK Pathway In Huntington 39 S Disease WP3853	1/15	0.572097	0.727496	0	0	1.22748	0.685481	NTRK2
OSX And miRNAs In Tooth Development WP3971	1/15	0.572097	0.727496	0	0	1.22748	0.685481	CTNNB1
Biomarkers For Pyrimidine Metabolism Disorders WP4584	1/15	0.572097	0.727496	0	0	1.22748	0.685481	PUS1
Omega 3 Omega 6 Fatty Acid Synthesis WP4723	1/15	0.572097	0.727496	0	0	1.22748	0.685481	ELOVL5
COVID 19 Adverse Outcome Pathway WP4891	1/15	0.572097	0.727496	0	0	1.22748	0.685481	IL2RA
Familial Hyperlipidemia Type 5 WP5112	1/15	0.572097	0.727496	0	0	1.22748	0.685481	LPL
Hematopoietic Stem Cell Differentiation WP2849	3/54	0.57656	0.731699	0	0	1.01072	0.556581	HES6;FOS;CD34
P38 MAPK Signaling Pathway WP400	2/35	0.580882	0.733822	0	0	1.0414	0.565695	MAP2K4;STAT1
Thyroid Hormones Production And Peripheral Downstream Signaling Effects WP4746	5/93	0.585301	0.733822	0	0	0.976131	0.522844	KDM3B;AQP7;ITPR2;CTNNB1;PLIN1
Extrafollicular And Follicular B Cell Activation By SARS CoV 2 WP5218	4/74	0.586276	0.733822	0	0	0.981752	0.52422	C4A;XBP1;ITGAX;CXCL13
Regulation Of Actin Cytoskeleton WP51	8/150	0.586768	0.733822	0	0	0.967755	0.515935	GSN;CSK;GNG12;FGFR4;PIK3C2A;DOCK1;MYLK;FGF10
Cardiac Hypertrophic Response WP2795	3/55	0.589143	0.733822	0	0	0.991235	0.524449	MAP2K4;AKT1;IGF1
1P36 Copy Number Variation Syndrome WP5345	5/94	0.594886	0.733822	0	0	0.965112	0.501266	SMAD4;PUSL1;TNFRSF4;ESR1;MCM2
Deregulation Of Rab And Rab Effector Genes In Bladder Cancer WP2291	1/16	0.595649	0.733822	0	0	1.14559	0.593532	UNC13D
Quercetin And Nf kB AP 1 Induced Apoptosis WP2435	1/16	0.595649	0.733822	0	0	1.14559	0.593532	FOS
TCA Cycle And Deficiency Of Pyruvate Dehydrogenase Complex PDHc WP2453	1/16	0.595649	0.733822	0	0	1.14559	0.593532	PDHA1
Interactome Of Polycomb Repressive Complex 2 PRC2 WP2916	1/16	0.595649	0.733822	0	0	1.14559	0.593532	STK38
Tryptophan Catabolism Leading To NAD Production WP4210	1/16	0.595649	0.733822	0	0	1.14559	0.593532	IDO1
Hedgehog Signaling Pathway WP47	1/16	0.595649	0.733822	0	0	1.14559	0.593532	SIN3A
MAPK Pathway In Congenital Thyroid Cancer WP4928	1/16	0.595649	0.733822	0	0	1.14559	0.593532	FOS
2Q21 1 Copy Number Variation Syndrome WP5223	1/16	0.595649	0.733822	0	0	1.14559	0.593532	STAT3
Sulfation Biotransformation Reaction WP692	1/16	0.595649	0.733822	0	0	1.14559	0.593532	G6PD
MAPK Signaling Pathway WP382	13/246	0.599336	0.736927	0	0	0.958148	0.490507	MAP2K4;NTRK2;FOS;GNG12;CDC25B;RPS6KA4;RASA1;STMN1;NTF3;AKT1;MAPT;FGFR4;FGF10
Melatonin Metabolism And Effects WP3298	2/37	0.611416	0.739615	0	0	0.981785	0.483017	MAOA;APOE
miRNA Role In Immune Response In Sepsis WP4329	2/37	0.611416	0.739615	0	0	0.981785	0.483017	VCAM1;GZMB
Genetic Causes Of Porto Sinusoidal Vascular Disease WP5269	2/37	0.611416	0.739615	0	0	0.981785	0.483017	EIF6;ESR1
Type II Interferon Signaling WP619	2/37	0.611416	0.739615	0	0	0.981785	0.483017	STAT1;TAP1
Proximal Tubule Transport WP4917	3/57	0.613575	0.739615	0	0	0.954421	0.46619	CA4;SLC26A6;AQP1
Nonalcoholic Fatty Liver Disease WP4396	8/154	0.616672	0.739615	0	0	0.941041	0.454915	NDUFA9;XBP1;VCAM1;IRS1;LEP;AKT1;IRS2;COX7A1
Fatty Acid Omega Oxidation WP206	1/17	0.617906	0.739615	0	0	1.07393	0.51701	ADH1A
Serotonin And Anxiety WP3947	1/17	0.617906	0.739615	0	0	1.07393	0.51701	FOS
miR 509 3P Alteration Of YAP1 ECM Axis WP3967	1/17	0.617906	0.739615	0	0	1.07393	0.51701	YAP1
Degradation Pathway Of Sphingolipids Including Diseases WP4153	1/17	0.617906	0.739615	0	0	1.07393	0.51701	PSAP
Platelet Mediated Interactions With Vascular And Circulating Cells WP4462	1/17	0.617906	0.739615	0	0	1.07393	0.51701	VCAM1
MAP3K1 Role In Promoting And Blocking Gonadal Determination WP4872	1/17	0.617906	0.739615	0	0	1.07393	0.51701	CTNNB1
Iron Metabolism Disorders WP5172	1/17	0.617906	0.739615	0	0	1.07393	0.51701	CYBRD1
ACE Inhibitor Pathway WP554	1/17	0.617906	0.739615	0	0	1.07393	0.51701	AGTR1
Measles Virus Infection WP4630	7/136	0.625558	0.743708	0	0	0.931913	0.437172	IRF3;CCNE1;STAT1;IL2RA;STAT3;BCL2;FOS
TNF Related Weak Inducer Of Apoptosis TWEAK Signaling Pathway WP2036	2/38	0.626033	0.743708	0	0	0.954463	0.447025	AKT1;CTNNB1
Sleep Regulation WP3591	2/38	0.626033	0.743708	0	0	0.954463	0.447025	CST3;FOS
Striated Muscle Contraction Pathway WP383	2/38	0.626033	0.743708	0	0	0.954463	0.447025	MYBPC1;TNNT3
MET In Type 1 Papillary Renal Cell Carcinoma WP4205	3/59	0.637009	0.753376	0	0	0.920237	0.415001	STAT3;AKT1;PLCG1
Transcription Co Factors SKI And SKIL Protein Partners WP4533	1/18	0.638939	0.753376	0	0	1.0107	0.452741	SIN3A
Fatty Acid Transporters WP5061	1/18	0.638939	0.753376	0	0	1.0107	0.452741	FABP4
Familial Hyperlipidemia Type 1 WP5108	1/18	0.638939	0.753376	0	0	1.0107	0.452741	LPL
Immune Infiltration In Pancreatic Cancer WP5285	2/39	0.640219	0.75348	0	0	0.928617	0.414112	MMP9;IL17B
17Q12 Copy Number Variation Syndrome WP5287	5/100	0.649686	0.7632	0	0	0.903869	0.389808	RDM1;CCL8;MMP28;IKZF3;MYO19
Glutathione Metabolism WP100	1/19	0.658816	0.768929	0	0	0.954504	0.398326	G6PD
Farnesoid X Receptor Pathway WP2879	1/19	0.658816	0.768929	0	0	0.954504	0.398326	IRS2
Serotonin Receptor 4 6 7 And NR3C Signaling WP734	1/19	0.658816	0.768929	0	0	0.954504	0.398326	GNAS
TYROBP Causal Network In Microglia WP3945	3/61	0.65943	0.768929	0	0	0.88841	0.369916	ITGAX;CYTL1;TMEM106A
Prader Willi And Angelman Syndrome WP3998	5/102	0.666871	0.775262	0	0	0.885139	0.358621	NUP93;PCSK1;PCM1;NUP62;CDC6
Nucleotide Binding Oligomerization Domain NOD Pathway WP1433	2/41	0.667314	0.775262	0	0	0.880902	0.35632	AIM2;CARD9
Nanomaterial Induced Apoptosis WP2507	1/20	0.677599	0.781464	0	0	0.904219	0.351922	BCL2
Pyrimidine Metabolism And Related Diseases WP4225	1/20	0.677599	0.781464	0	0	0.904219	0.351922	ABAT
Lipid Metabolism In Senescent Cells WP5149	1/20	0.677599	0.781464	0	0	0.904219	0.351922	PLA2G7
Ether Lipid Biosynthesis WP5275	1/20	0.677599	0.781464	0	0	0.904219	0.351922	LPCAT1
3Q29 Copy Number Variation Syndrome WP4906	3/63	0.680833	0.783764	0	0	0.858706	0.33012	DYNC2LI1;DYNLT3;AKT1
Male Infertility WP4673	7/145	0.69132	0.79439	0	0	0.870719	0.321428	CREBBP;CAT;HMGA1;BCL2;TRIP13;ESR1;MMP9
Type II Diabetes Mellitus WP1584	1/21	0.695348	0.794684	0	0	0.858963	0.312098	IRS1
STING Pathway In Kawasaki Like Disease And COVID 19 WP4961	1/21	0.695348	0.794684	0	0	0.858963	0.312098	IRF3
17P13 3 YWHAE Copy Number Variation WP5376	1/21	0.695348	0.794684	0	0	0.858963	0.312098	DCTN6
Genes Controlling Nephrogenesis WP4823	2/44	0.704832	0.802248	0	0	0.817851	0.28608	SIX1;CTNNB1
Blood Clotting Cascade WP272	1/22	0.712122	0.802248	0	0	0.818016	0.277722	PLAT
Methionine De Novo And Salvage Pathway WP3580	1/22	0.712122	0.802248	0	0	0.818016	0.277722	SRM
Vitamin D In Inflammatory Diseases WP4482	1/22	0.712122	0.802248	0	0	0.818016	0.277722	SMAD4
Hippo YAP Signaling WP4537	1/22	0.712122	0.802248	0	0	0.818016	0.277722	YAP1
PKC Gamma Calcium Signaling Pathway In Ataxia WP4760	1/22	0.712122	0.802248	0	0	0.818016	0.277722	GNAQ
Familial Hyperlipidemia Type 4 WP5111	1/22	0.712122	0.802248	0	0	0.818016	0.277722	LPL
Synthesis Of Ceramides And 1 Deoxyceramides WP5194	1/22	0.712122	0.802248	0	0	0.818016	0.277722	ASAH1
Thermogenesis WP4321	5/108	0.715035	0.80292	0	0	0.833311	0.279513	KDM3B;RPS6KB2;GNAS;PLIN1;ADCY1
15Q25 Copy Number Variation WP5408	2/45	0.71653	0.80292	0	0	0.798788	0.266264	DNM3;BTBD1
Prostaglandin Synthesis And Regulation WP98	2/45	0.71653	0.80292	0	0	0.798788	0.266264	EDNRB;PTGER3
Cytoplasmic Ribosomal Proteins WP477	4/88	0.72016	0.805559	0	0	0.817518	0.268377	RPL3;RPL22;RPS6KB2;RPL17
Envelope Proteins And Their Potential Roles In EDMD Physiopathology WP4535	2/46	0.727835	0.808574	0	0	0.780593	0.247979	SMAD4;ADCY1
Chronic Hyperglycemia Impairment Of Neuron Function WP5283	2/46	0.727835	0.808574	0	0	0.780593	0.247979	MMP28;MMP9
Eicosanoid Synthesis WP167	1/23	0.727972	0.808574	0	0	0.780792	0.247896	LTC4S
Cancer Immunotherapy By PD 1 Blockade WP4585	1/23	0.727972	0.808574	0	0	0.780792	0.247896	STAT3
ErbB Signaling Pathway WP673	4/90	0.736391	0.81649	0	0	0.798421	0.244312	MAP2K4;RPS6KB2;EIF4EBP1;AKT1
Interleukin 1 IL 1 Structural Pathway WP2637	2/47	0.738756	0.8166	0	0	0.763206	0.23109	MAP2K4;FOS
GPCRs Class B Secretin Like WP334	1/24	0.742951	0.8166	0	0	0.746805	0.221895	VIPR2
Hippocampal Synaptogenesis And Neurogenesis WP5231	1/24	0.742951	0.8166	0	0	0.746805	0.221895	BCL2
LDL Influence On CD14 And TLR4 WP5272	1/24	0.742951	0.8166	0	0	0.746805	0.221895	AKT1
Estrogen Metabolism WP5276	1/24	0.742951	0.8166	0	0	0.746805	0.221895	HSD17B4
Glucocorticoid Receptor Pathway WP2880	3/70	0.747811	0.820514	0	0	0.768704	0.22339	CDKN1C;TGFBR3;BHLHE40
Rett Syndrome Causing Genes WP4312	2/48	0.7493	0.820723	0	0	0.746575	0.215474	NCOR1;HIVEP2
Thyroxine Thyroid Hormone Production WP1981	1/25	0.757106	0.826409	0	0	0.715651	0.199132	SLC26A6
Sphingolipid Metabolism Overview WP4725	1/25	0.757106	0.826409	0	0	0.715651	0.199132	ASAH1
GPCRs Class A Rhodopsin Like WP455	12/259	0.769101	0.835239	0	0	0.832922	0.218669	P2RY12;CX3CR1;P2RY6;EDNRB;NPY5R;PTGER3;AGTR1;HTR2B;FPR3;F2RL2;ADRA2A;GPR19
Sphingolipid Metabolism Integrated Pathway WP4726	1/26	0.770481	0.835239	0	0	0.686988	0.179125	ASAH1
Warburg Effect Modulated By Deubiquitinating Enzymes And Their Substrates WP5216	1/26	0.770481	0.835239	0	0	0.686988	0.179125	AKT1
Glucuronidation WP698	1/26	0.770481	0.835239	0	0	0.686988	0.179125	PGM5
Cytosolic DNA Sensing Pathway WP4655	3/74	0.780744	0.843156	0	0	0.725243	0.179504	IL33;AIM2;IRF3
16P11 2 Proximal Deletion Syndrome WP4949	3/74	0.780744	0.843156	0	0	0.725243	0.179504	IGBP1;PPP4R4;ESR1
TLR4 Signaling And Tolerance WP3851	1/27	0.783121	0.843156	0	0	0.660531	0.161478	IRF3
FGFR3 Signaling In Chondrocyte Proliferation And Terminal Differentiation WP4767	1/27	0.783121	0.843156	0	0	0.660531	0.161478	STAT1
8P23 1 Copy Number Variation Syndrome WP5346	2/52	0.787879	0.846836	0	0	0.686703	0.163717	CTNNB1;SOX7
NRF2 Pathway WP2884	6/141	0.794018	0.851985	0	0	0.76234	0.175833	G6PD;SLC39A6;HMOX1;PTGR1;SLC2A6;PPARD
Cardiac Progenitor Differentiation WP2406	2/53	0.796669	0.853381	0	0	0.673203	0.15303	SOX17;IGF1
Phosphodiesterases In Neuronal Function WP4222	2/54	0.805135	0.859384	0	0	0.660221	0.1431	PDE6B;ADCY1
Cannabinoid Receptor Signaling WP3869	1/29	0.806353	0.859384	0	0	0.613285	0.132	ADCY1
RAS And Bradykinin Pathways In COVID 19 WP4969	1/29	0.806353	0.859384	0	0	0.613285	0.132	AGTR1
Neural Crest Differentiation WP2064	4/101	0.81309	0.863859	0	0	0.707465	0.146384	PMP22;CTNNB1;AXIN2;SOX10
Pathogenic Escherichia Coli Infection WP2272	2/55	0.813285	0.863859	0	0	0.64773	0.133868	TUBA3E;CTNNB1
Sphingolipid Pathway WP1422	1/30	0.817019	0.864918	0	0	0.592106	0.119661	ASAH1
Autophagy WP4923	1/30	0.817019	0.864918	0	0	0.592106	0.119661	DEPTOR
16P11 2 Distal Deletion Syndrome WP4950	1/31	0.827098	0.874123	0	0	0.572338	0.108648	LAT
NF1 Copy Number Variation Syndrome WP5366	4/104	0.830524	0.875406	0	0	0.686131	0.127414	CCNA2;ATAD5;CCNE1;BCL2
Pre Implantation Embryo WP3527	2/58	0.835937	0.875406	0	0	0.612933	0.109839	AQP9;HMGA1
Initiation Of Transcription And Translation Elongation At The HIV 1 LTR WP3414	1/32	0.836622	0.875406	0	0	0.553847	0.0987967	CREBBP
Development And Heterogeneity Of The ILC Family WP3893	1/32	0.836622	0.875406	0	0	0.553847	0.0987967	IL33
13Q12 12 Copy Number Variation WP5406	1/32	0.836622	0.875406	0	0	0.553847	0.0987967	SGCD
Monoamine Transport WP727	1/32	0.836622	0.875406	0	0	0.553847	0.0987967	CDC25C
MAPK Cascade WP422	1/33	0.845622	0.88045	0	0	0.53651	0.0899635	MAP2K4
Disruption Of Postsynaptic Signaling By CNV WP4875	1/33	0.845622	0.88045	0	0	0.53651	0.0899635	TJP1
Prostaglandin Signaling WP5088	1/33	0.845622	0.88045	0	0	0.53651	0.0899635	MMP9
Oxidative Phosphorylation WP623	2/60	0.849626	0.883164	0	0	0.591734	0.0964286	NDUFA9;GZMB
Fatty Acid Beta Oxidation WP143	1/34	0.854127	0.884931	0	0	0.520225	0.0820268	LPL
Mitochondrial Complex IV Assembly WP4922	1/34	0.854127	0.884931	0	0	0.520225	0.0820268	HIGD1A
TAR Syndrome WP5362	2/62	0.862267	0.891903	0	0	0.571949	0.0847574	STAT3;PDZK1
Oxidation By Cytochrome P450 WP43	2/63	0.868216	0.896589	0	0	0.562543	0.0794959	CYP4X1;CYP4F22
2Q37 Copy Number Variation Syndrome WP5224	5/135	0.870453	0.897433	0	0	0.65929	0.0914706	EEF1A1;HES6;RRAGA;HJURP;CENPA
Apoptosis Modulation And Signaling WP1772	3/89	0.874021	0.899644	0	0	0.59827	0.0805576	BCL2;BIRC5;FOS
Effect Of Progerin On Genes Involved In Hutchinson Gilford Progeria Syndrome WP4320	1/37	0.876934	0.899711	0	0	0.476797	0.0626148	MTA2
Overview Of Interferons Mediated Signaling Pathway WP4558	1/37	0.876934	0.899711	0	0	0.476797	0.0626148	STAT1
Bladder Cancer WP2828	1/40	0.896178	0.916479	0	0	0.44005	0.0482369	MMP9
Glycogen Synthesis And Degradation WP500	1/40	0.896178	0.916479	0	0	0.44005	0.0482369	HK3
Glycosaminoglycan Synthesis In Fibroblasts WP5395	1/41	0.901899	0.920841	0	0	0.429026	0.0442981	GLCE
Eukaryotic Transcription Initiation WP405	1/42	0.907306	0.923377	0	0	0.41854	0.0407138	GTF2H4
Splicing Factor NOVA Regulated Synaptic Proteins WP4148	1/42	0.907306	0.923377	0	0	0.41854	0.0407138	CAV2
Neurodegeneration With Brain Iron Accumulation NBIA Subtypes Pathway WP4577	1/44	0.917242	0.931989	0	0	0.399031	0.0344699	DEPTOR
Non Genomic Actions Of 1 25 Dihydroxyvitamin D3 WP4341	2/75	0.923292	0.93663	0	0	0.469771	0.0374925	STAT1;CAV1
NO cGMP PKG Mediated Neuroprotection WP4008	1/46	0.926114	0.937987	0	0	0.381256	0.0292644	BCL2
Pancreatic Cancer Subtypes WP5390	1/48	0.934036	0.944497	0	0	0.364993	0.0249074	AGR3
IL 18 Signaling Pathway WP4754	1/56	0.958097	0.96728	0	0	0.311771	0.0133459	CTNNB1
GPCRs Other WP117	2/91	0.963696	0.971214	0	0	0.38499	0.0142369	S1PR1;CELSR2
B Cell Receptor Signaling Pathway WP23	2/92	0.965382	0.971214	0	0	0.380692	0.0134121	AKT1;PLCG1
Novel Intracellular Components Of RIG I Like Receptor Pathway WP3865	1/60	0.966604	0.971214	0	0	0.290572	0.00986961	IRF3
Ferroptosis WP4313	1/64	0.973386	0.976476	0	0	0.272066	0.00733891	HMOX1
Electron Transport Chain OXPHOS System In Mitochondria WP111	2/105	0.981487	0.983043	0	0	0.332414	0.00621156	NDUFA9;COX7A1
Metapathway Biotransformation Phase I And II WP702	4/184	0.992054	0.992054	0	0	0.379562	0.00302789	CYP4X1;EPHX2;HNMT;CYP4F22

## Sheet: GSEA.LumB.core.set
Term	Overlap	P.value	Adjusted.P.value	Old.P.value	Old.Adjusted.P.value	Odds.Ratio	Combined.Score	Genes
Genes Related To Primary Cilium Development Based On CRISPR WP4536	13/102	2.52458e-06	0.00128754	0	0	5.56405	71.7175	BBS1;CEP120;EFCAB7;WDR35;MIB1;DYNC2LI1;TTC8;TMEM17;BBS10;IFT81;TMEM67;CC2D2A;CLUAP1
Wnt Beta Catenin Signaling Pathway In Leukemia WP3658	6/26	4.53221e-05	0.0115571	0	0	11.3128	113.147	CSNK1A1;MYC;AKT1;CTNNB1;PML;PPARD
Interferon Type I Signaling Pathways WP585	8/54	7.3869e-05	0.0125577	0	0	6.57486	62.5481	RPS6KA4;IFNAR2;MAP2K3;IRS1;STAT2;REL;PIK3CD;IRS2
Insulin Signaling WP481	13/160	0.000300399	0.0383008	0	0	3.35863	27.2399	MAP2K3;MAP2K4;XBP1;STXBP3;IRS1;PIK3CD;IRS2;PIK3C2A;RPS6KA4;EHD1;AKT1;MAP3K6;MAP4K3
CKAP4 Signaling Pathway Map WP5322	10/109	0.000569433	0.0477884	0	0	3.82319	28.5626	PLVAP;SMAD4;CCNE1;MYC;SUSD2;AKT1;FBXO3;CTNNB1;ITGA5;ESR1
T Cell Receptor And Co Stimulatory Signaling WP2583	5/28	0.000710259	0.0477884	0	0	8.18056	59.3081	DYRK2;CSNK1A1;RASA1;AKT1;PLCG1
Joubert Syndrome WP4656	8/76	0.000811651	0.0477884	0	0	4.44266	31.616	BBS1;TTC8;TMEM17;TMEM67;CEP120;FLNA;PDE6B;CC2D2A
Regulation Of Wnt B Catenin Signaling By Small Molecule Compounds WP3664	4/17	0.000832979	0.0477884	0	0	11.5622	81.982	CSNK1A1;MBOAT1;CTNNB1;TCF4
Embryonic Stem Cell Pluripotency Pathways WP3931	10/116	0.000926912	0.0477884	0	0	3.56943	24.9276	MAP2K3;SMAD4;AKT1;PIK3CD;CTNNB1;IL6ST;FGFR4;BMPR1B;SMAD5;FGF10
TROP2 Regulatory Signaling WP5300	6/45	0.00105428	0.0477884	0	0	5.79577	39.7294	ACVRL1;CCNE1;BCL2;CTNNB1;ITGA5;IGF2R
Ras Signaling WP4223	13/184	0.00112443	0.0477884	0	0	2.88366	19.5814	NTRK2;PIK3CD;GNG10;RRAS;RASA3;RASA1;ABL1;REL;AKT1;SHOC2;PLCG1;FGFR4;LAT
Ciliopathies WP4803	13/184	0.00112443	0.0477884	0	0	2.88366	19.5814	BBS1;CEP120;WDR35;DYNC2LI1;TTC8;TMEM17;BBS10;IFT81;NME7;TMEM67;RAB28;CC2D2A;CLUAP1
Glioblastoma Signaling Pathways WP2261	8/82	0.00133934	0.0525433	0	0	4.08119	26.9994	MAP2K3;MAP2K4;IRS1;CCNE1;PIK3CD;AKT1;PLCG1;PIK3C2A
IL 4 Signaling Pathway WP395	6/50	0.00184323	0.0634388	0	0	5.13584	32.3364	IL4R;IRS1;PIK3CD;AKT1;FLNA;IRS2
Androgen Receptor Signaling Pathway WP138	8/87	0.00196127	0.0634388	0	0	3.8219	23.8263	NCOA2;SMAD4;NCOR1;RNF14;CCNE1;AKT1;FLNA;CTNNB1
Bardet Biedl Syndrome WP5234	8/88	0.00210925	0.0634388	0	0	3.77393	23.2528	DYNC2LI1;BBS1;TTC8;BBS10;IFT81;TMEM67;WDR35;CLUAP1
DNA Damage Response WP707	7/69	0.00211463	0.0634388	0	0	4.25656	26.2156	RRM2B;CCNE1;MYC;ABL1;AKT1;RAD17;PML
DNA Damage Response Only ATM Dependent WP710	9/110	0.00236614	0.0658544	0	0	3.36582	20.3514	SMAD4;IRS1;MYC;ABL1;BCL2;AKT1;PIK3CD;CTNNB1;PIK3C2A
Angiopoietin Like Protein 8 Regulatory Pathway WP3915	10/132	0.0024534	0.0658544	0	0	3.09874	18.6243	RPS6KA4;MAP2K3;MAP2K4;IRS1;AKT1;PIK3CD;IRS2;MAP3K6;PIK3C2A;MAP4K3
Roles Of Ceramides In Development Of Insulin Resistance WP5181	4/23	0.00273794	0.0698174	0	0	7.90856	46.6648	PPP2CA;IRS1;AKT1;IRS2
Chromosomal And Microsatellite Instability In Colorectal Cancer WP4216	7/73	0.00292157	0.0709525	0	0	3.99776	23.3295	SMAD4;CSNK1A1;MYC;BCL2;REL;AKT1;CTNNB1
Endoderm Differentiation WP2853	10/140	0.00375372	0.087018	0	0	2.90685	16.2348	FOXA1;MAP2K3;SMAD4;DAB2;HHEX;SIAH2;CTR9;CTNNB1;TCF4;HPRT1
Mammary Gland Development Pathway Puberty Stage 2 Of 4 WP2814	3/13	0.00415891	0.0922192	0	0	11.2532	61.6956	MYC;NRIP1;ESR1
EPO Receptor Signaling WP581	4/26	0.00434588	0.0923499	0	0	6.82906	37.14	IRS1;RASA1;AKT1;IRS2
Metabolic Reprogramming In Colon Cancer WP4290	5/42	0.00455789	0.0929809	0	0	5.08155	27.3941	G6PD;SHMT2;IDH2;ENO1;PDHB
Intraflagellar Transport Proteins Binding To Dynein WP4532	4/27	0.00499802	0.098038	0	0	6.53181	34.6102	DYNC2LI1;IFT81;DYNLT3;WDR35
MAPK Signaling Pathway WP382	14/246	0.00542485	0.102469	0	0	2.28621	11.9266	MAP2K3;MAP2K4;NTRK2;RPS6KA4;PPM1A;RRAS;MYC;RASA1;AKT1;FLNA;MAP3K6;FGFR4;MAP4K3;FGF10
Angiotensin II Receptor Type 1 Pathway WP5036	4/28	0.00571265	0.104052	0	0	6.25933	32.3299	SMAD4;RRAS;AGTR1;IL6ST
MicroRNAs In Cardiomyocyte Hypertrophy WP1544	7/83	0.00596391	0.104883	0	0	3.46995	17.7732	MAP2K3;MAP2K4;EDN1;PIK3CD;AKT1;CTNNB1;IL6ST
miRNAs Involved In DNA Damage Response WP1545	3/15	0.00636486	0.108203	0	0	9.37669	47.4176	CCNE1;MYC;ABL1
Pathways Affected In Adenoid Cystic Carcinoma WP3651	6/65	0.00690757	0.112168	0	0	3.82716	19.0406	NCOR1;NFIB;MYC;MAGI2;AKT1;FGFR4
Nonalcoholic Fatty Liver Disease WP4396	10/154	0.00728742	0.112168	0	0	2.62234	12.9061	XBP1;VCAM1;IRS1;NDUFS4;AKT1;PIK3CD;IRS2;COX6C;ADIPOR2;COX7C
Physico Chemical Features And Toxicity Associated Pathways WP3680	6/66	0.00743513	0.112168	0	0	3.76318	18.4454	PPP2CA;MAP2K4;MYC;AKT1;CTNNB1;PLCG1
Adipogenesis WP236	9/131	0.00747784	0.112168	0	0	2.78343	13.6272	NCOA2;NCOR1;IRS1;STAT2;NRIP1;CTNNB1;IRS2;IL6ST;PPARD
TGF Beta Signaling Pathway WP366	9/132	0.00784548	0.11432	0	0	2.76066	13.3832	MAP2K3;SKI;MAP2K4;PPM1A;SMAD4;DAB2;MYC;AKT1;PML
Leptin Insulin Signaling Overlap WP3935	3/17	0.0091516	0.123365	0	0	8.03633	37.7212	IRS1;AKT1;IRS2
miRNA Regulation Of DNA Damage Response WP1530	6/69	0.0091919	0.123365	0	0	3.58343	16.8042	RRM2B;CCNE1;MYC;ABL1;RAD17;PML
Urotensin II Mediated Signaling Pathway WP5158	6/69	0.0091919	0.123365	0	0	3.58343	16.8042	VCAM1;CCNE1;AGTR1;BCL2;AKT1;CTNNB1
MAPK Cascade WP422	4/33	0.0103073	0.130032	0	0	5.1788	23.6926	MAP2K3;MAP2K4;RRAS;RASA3
Resistin As A Regulator Of Inflammation WP4481	4/33	0.0103073	0.130032	0	0	5.1788	23.6926	PLCB4;PIK3CD;AKT1;PLCG1
TCA Cycle Aka Krebs Or Citric Acid Cycle WP78	3/18	0.0107721	0.130032	0	0	7.50019	33.9818	SUCLA2;IDH3G;IDH2
Corticotropin Releasing Hormone Signaling Pathway WP2355	7/93	0.0109127	0.130032	0	0	3.06489	13.8466	NCOA2;GJA1;BCL2;AKT1;CTNNB1;TCF4;PLCG1
Neuroinflammation And Glutamatergic Signaling WP5083	9/140	0.011303	0.130032	0	0	2.591	11.6146	SMAD4;IL4R;PLCB4;IRS1;SHMT2;BCL2;AKT1;IL6ST;GRIN2C
Mitochondrial Complex IV Assembly WP4922	4/34	0.0114458	0.130032	0	0	5.00592	22.3771	COX17;HIGD1A;COX6C;COX7C
NRP1 Triggered Signaling Pathways In Pancreatic Cancer WP5144	5/53	0.01218	0.130032	0	0	3.91481	17.2563	SMAD4;CCNE1;REL;AKT1;PLXNA1
Osteoblast Differentiation And Related Diseases WP4787	8/118	0.0122465	0.130032	0	0	2.74043	12.0648	SMAD4;PIK3CD;CTNNB1;BMPR1B;FGFR4;PIK3C2A;SMAD5;FGF10
TP53 Network WP1742	3/19	0.0125479	0.130032	0	0	7.03107	30.7835	MYC;ABL1;BCL2
Overview Of Nanoparticle Effects WP3287	3/19	0.0125479	0.130032	0	0	7.03107	30.7835	CDH3;BCL2;PIK3CD
Disorders Of Folate Metabolism And Transport WP4259	3/19	0.0125479	0.130032	0	0	7.03107	30.7835	QDPR;SHMT2;MTHFS
16P11 2 Proximal Deletion Syndrome WP4949	6/74	0.0127482	0.130032	0	0	3.31908	14.479	MAP2K3;PPP2CA;IGBP1;PPP4R4;REL;ESR1
IL 1 Signaling Pathway WP195	5/54	0.0131428	0.131428	0	0	3.83472	16.6116	MAP2K3;MAP2K4;REL;AKT1;PLCG1
Zinc Homeostasis WP3529	4/36	0.0139579	0.134278	0	0	4.69257	20.0453	SLC30A9;SLC39A9;SLC39A6;SLC30A1
Vitamin D Sensitive Calcium Signaling In Depression WP4698	4/36	0.0139579	0.134278	0	0	4.69257	20.0453	G6PD;BCL2;ITPR2;GRIN2C
Hematopoietic Stem Cell Gene Regulation By GABP Alpha Beta Complex WP3657	3/20	0.0144809	0.134278	0	0	6.61714	28.0231	SMAD4;BCL2;ZFX
BMP Signaling In Eyelid Development WP3927	3/20	0.0144809	0.134278	0	0	6.61714	28.0231	SMAD4;SMAD5;FGF10
Ovarian Infertility WP34	4/37	0.0153349	0.137207	0	0	4.55013	19.0088	NCOR1;NRIP1;AKT1;BMPR1B
Neovascularisation Processes WP4331	4/37	0.0153349	0.137207	0	0	4.55013	19.0088	ACVRL1;REL;AKT1;SMAD5
FOXA2 Pathway WP5066	3/21	0.016573	0.145728	0	0	6.2492	25.6216	FOXA1;IRS1;IRS2
Transcription Factor Regulation In Adipogenesis WP3599	3/22	0.0188253	0.160015	0	0	5.91999	23.5175	IRS1;NRIP1;IRS2
Regulation Of Apoptosis By Parathyroid Hormone Related Protein WP3872	3/22	0.0188253	0.160015	0	0	5.91999	23.5175	MYC;BCL2;AKT1
A Network Map Of Macrophage Stimulating Protein MSP Signaling WP5353	6/82	0.0202812	0.169564	0	0	2.96848	11.5713	RPS6KA4;ABL1;AKT1;CTNNB1;PLCG1;SMAD5
Estrogen Signaling Pathway WP712	3/23	0.0212384	0.174703	0	0	5.6237	21.6622	BCL2;AKT1;ESR1
EGFR Tyrosine Kinase Inhibitor Resistance WP4806	6/84	0.0225533	0.182574	0	0	2.89207	10.9664	RRAS;MYC;BCL2;PIK3CD;AKT1;PLCG1
Physiological And Pathological Hypertrophy Of The Heart WP1528	3/24	0.0238126	0.186737	0	0	5.35563	20.0169	MAP2K3;EDN1;IL6ST
Unfolded Protein Response WP4925	3/24	0.0238126	0.186737	0	0	5.35563	20.0169	XBP1;BCL2;MBTPS2
5Q35 Copy Number Variation WP5380	7/109	0.0241659	0.186737	0	0	2.58199	9.61227	MYC;ABL1;PLCG1;FGFR4;COX6C;COX7C;DBN1
Ciliary Landscape WP4352	11/213	0.0245705	0.187029	0	0	2.05417	7.6132	COPS4;BBS1;TFAP2B;TTC8;MFAP1;IFT81;DYNLT3;CTNNB1;COX6C;CLUAP1;EXOC1
Hypothesized Pathways In Pathogenesis Of Cardiovascular Disease WP3668	3/25	0.026548	0.191698	0	0	5.11193	18.5502	SMAD4;AGTR1;FLNA
Relationship Between Inflammation COX 2 And EGFR WP4483	3/25	0.026548	0.191698	0	0	5.11193	18.5502	PIK3CD;AKT1;ESR1
Mammary Gland Development Pathway Involution Stage 4 Of 4 WP2815	2/10	0.0266312	0.191698	0	0	9.36058	33.9384	MYC;IL6ST
Heart Development WP1591	4/44	0.0273552	0.191698	0	0	3.75251	13.5047	SMAD4;BHLHE40;CTNNB1;FGF10
Brain Derived Neurotrophic Factor BDNF Signaling Pathway WP2380	8/137	0.0274391	0.191698	0	0	2.33451	8.3944	NSF;PPP2CA;NTRK2;IRS1;AKT1;CTNNB1;IRS2;PLCG1
Ectoderm Differentiation WP2858	8/137	0.0274391	0.191698	0	0	2.33451	8.3944	ARHGAP10;SMAD4;MYC;SGSM3;CTNNB1;RRBP1;CELSR2;PPARD
TNF Alpha Signaling Pathway WP231	6/89	0.028966	0.19963	0	0	2.71715	9.62314	MAP2K3;PPP2CA;MAP2K4;FBXW11;REL;AKT1
Warburg Effect Modulated By Deubiquitinating Enzymes And Their Substrates WP5216	3/26	0.0294439	0.200219	0	0	4.88942	17.2365	USP7;MYC;AKT1
Translation Inhibitors In Chronically Activated PDGFRA Cells WP4566	4/46	0.0315846	0.209198	0	0	3.57345	12.3466	RPS6KA4;MAP2K3;MAP2K4;AKT1
PTF1A Related Regulatory Pathway WP4147	2/11	0.031995	0.209198	0	0	8.32009	28.6392	CTNNB1;FGF10
Glycolysis In Senescence WP5049	2/11	0.031995	0.209198	0	0	8.32009	28.6392	G6PD;ENO1
Wnt Signaling Pathway WP363	4/47	0.0338352	0.215209	0	0	3.49017	11.8186	CSNK1A1;AKT1;CTNNB1;TCF4
Sterol Regulatory Element Binding Proteins SREBP Signaling WP1982	5/69	0.0341083	0.215209	0	0	2.93369	9.91064	SEC24B;AKT1;MVD;MED15;MBTPS2
VEGFA VEGFR2 Signaling WP3888	18/430	0.0341802	0.215209	0	0	1.65274	5.57983	MAP2K3;MAP2K4;FBXW11;SIAH2;FHOD1;IDH2;TBCA;PPP2CA;LMAN1;GJA1;CAPZB;HLX;ABL1;BCL2;AKT1;CTNNB1;PLCG1;DHX29
1P36 Copy Number Variation Syndrome WP5345	6/94	0.0364745	0.222588	0	0	2.5621	8.48349	SKI;SMAD4;PEX2;PLEKHN1;TNFRSF4;ESR1
Bone Morphogenic Protein Signaling And Regulation WP1425	2/12	0.0377416	0.222588	0	0	7.48769	24.5371	SMAD4;BMPR1B
Resolvin E1 And Resolvin D1 Signaling Pathways Promoting Inflammation Resolution WP5191	2/12	0.0377416	0.222588	0	0	7.48769	24.5371	AKT1;PIK3CD
Leptin Signaling Pathway WP2034	5/71	0.037904	0.222588	0	0	2.8445	9.30919	IRS1;REL;AKT1;PLCG1;ESR1
Cell Cycle WP179	7/120	0.0379709	0.222588	0	0	2.32932	7.61907	ANAPC13;SMAD4;STAG2;CCNH;CCNE1;MYC;ABL1
Hippo Merlin Signaling Dysregulation WP4541	7/120	0.0379709	0.222588	0	0	2.32932	7.61907	NTRK2;CDH3;PLCB4;MYC;CTNNB1;ITGA5;FGFR4
Phosphoinositides Metabolism WP4971	4/49	0.0386096	0.22376	0	0	3.33471	10.852	PLCB4;PIK3CD;PLCG1;PIK3C2A
PDGFR Beta Pathway WP3972	3/29	0.0390858	0.223975	0	0	4.32459	14.0203	MAP2K4;RASA1;PLCG1
Photodynamic Therapy Induced AP 1 Survival Signaling WP3611	4/50	0.0411338	0.229313	0	0	3.26204	10.4089	MAP2K3;MAP2K4;CCNE1;BCL2
Synaptic Signaling Pathways Associated With Autism Spectrum Disorder WP4539	4/50	0.0411338	0.229313	0	0	3.26204	10.4089	NTRK2;PIK3CD;AKT1;GRIN2C
IL 24 Signaling Pathway WP5413	11/232	0.0417652	0.229313	0	0	1.87572	5.95671	XBP1;VCAM1;TMBIM4;CCNE1;MYC;BCL2;AKT1;CTNNB1;PIK3CD;MVD;PLCG1
Sphingolipid Pathway WP1422	3/30	0.0426132	0.229313	0	0	4.1642	13.1405	PPP2CA;ASAH1;SERINC1
Extracellular Vesicle Mediated Signaling In Recipient Cells WP2870	3/30	0.0426132	0.229313	0	0	4.1642	13.1405	SMAD4;AKT1;CTNNB1
Hepatitis B Infection WP4666	8/150	0.0433372	0.229313	0	0	2.11936	6.65213	MAP2K3;MAP2K4;SMAD4;MYC;STAT2;BCL2;AKT1;PIK3CD
BMP2 WNT4 FOXO1 Pathway In Primary Endometrial Stromal Cell Differentiation WP3876	2/13	0.0438476	0.229313	0	0	6.80664	21.2846	CTNNB1;SMAD5
Krebs Cycle Disorders WP4236	2/13	0.0438476	0.229313	0	0	6.80664	21.2846	PDHX;SUCLA2
Prolactin Signaling Pathway WP2037	5/74	0.044064	0.229313	0	0	2.7204	8.49341	IRS1;MYC;AKT1;FLNA;IRS2
Gastric Cancer Network 2 WP2363	3/31	0.0462944	0.238486	0	0	4.01528	12.3379	MYC;RAD17;CTNNB1
Metabolic Pathways Of Fibroblasts WP5312	3/32	0.0501271	0.251451	0	0	3.87662	11.6035	PLOD1;PLCG1;FGFR4
Kennedy Pathway From Sphingolipids WP3933	2/14	0.0502902	0.251451	0	0	6.2391	18.6546	ETNK1;CHPT1
Cancer Immunotherapy By CTLA4 Blockade WP4582	2/14	0.0502902	0.251451	0	0	6.2391	18.6546	PPP2CA;PIK3CD
TGF Beta Receptor Signaling WP560	4/54	0.0521434	0.257469	0	0	3.00046	8.86264	SKI;SMAD4;CTNNB1;SMAD5
Ebola Virus Infection In Host WP4217	7/129	0.0525034	0.257469	0	0	2.15649	6.3549	TSG101;ACTN1;REL;AKT1;PIK3CD;FLNA;ITGA5
Alpha 6 Beta 4 Signaling Pathway WP244	3/33	0.0541091	0.259511	0	0	3.74721	10.9297	IRS1;AKT1;IRS2
BDNF TrkB Signaling WP3676	3/33	0.0541091	0.259511	0	0	3.74721	10.9297	NTRK2;AKT1;PLCG1
Focal Adhesion PI3K Akt mTOR Signaling Pathway WP3932	13/302	0.0544465	0.259511	0	0	1.69582	4.93575	FOXA1;IFNAR2;IL4R;IRS1;PIK3CD;IRS2;PIK3C2A;PPP2CA;GNG10;AKT1;ITGA5;FGFR4;FGF10
Mammary Gland Development Pathway Embryonic Development Stage 1 Of 4 WP2813	2/15	0.057048	0.266922	0	0	5.75888	16.4926	MYC;AKT1
Biosynthesis And Regeneration Of Tetrahydrobiopterin And Catabolism Of Phenylalanine WP4156	2/15	0.057048	0.266922	0	0	5.75888	16.4926	QDPR;DNAJC12
Clock Controlled Autophagy In Bone Metabolism WP5205	5/80	0.0580839	0.269298	0	0	2.502	7.12035	SMAD4;BHLHE40;BCL2;AKT1;SMAD5
PI3K Akt Signaling Pathway WP4172	14/338	0.0610467	0.280485	0	0	1.62922	4.55548	IFNAR2;NTRK2;IL4R;IRS1;PIK3CD;PPP2CA;GNG10;CCNE1;MYC;BCL2;AKT1;ITGA5;FGFR4;FGF10
TGF Beta Receptor Signaling In Skeletal Dysplasias WP4816	4/58	0.0645992	0.294157	0	0	2.77763	7.60948	SKI;SMAD4;CTNNB1;SMAD5
Host Pathogen Interaction Of Human Coronaviruses MAPK Signaling WP4877	3/36	0.0669244	0.301438	0	0	3.40603	9.21054	MAP2K3;MAP2K4;BCL2
Pleural Mesothelioma WP5087	17/437	0.0673803	0.301438	0	0	1.52752	4.12032	MAP2K3;MAP2K4;NTRK2;CSNK1A1;PIK3CD;PLCB4;CDH3;RASSF4;CCNE1;MYC;BCL2;AKT1;CTNNB1;MAP3K6;FGFR4;MAP4K3;FGF10
Acute Viral Myocarditis WP4298	5/84	0.0686926	0.304637	0	0	2.37483	6.36005	EDN1;RASA1;ABL1;BCL2;AKT1
Nuclear Receptors Meta Pathway WP2882	13/314	0.0694365	0.305281	0	0	1.6272	4.34029	NCOA2;G6PD;MGST2;IRS2;ESR1;SLC2A6;SLC5A6;SLC39A9;MYC;BHLHE40;NRIP1;SLC39A6;PPARD
TGF Beta Signaling In Thyroid Cells For Epithelial Mesenchymal Transition WP3859	2/17	0.0714265	0.308708	0	0	4.99051	13.1704	SMAD4;AKT1
Involvement Of Secretase In Neurodegenerative Diseases WP5372	2/17	0.0714265	0.308708	0	0	4.99051	13.1704	NTRK2;AKT1
Modulators Of TCR Signaling And T Cell Activation WP5072	4/61	0.0748688	0.317378	0	0	2.63104	6.81969	REL;AKT1;PLCG1;LAT
NRF2 Pathway WP2884	7/141	0.0766821	0.317378	0	0	1.96215	5.03897	SLC5A6;G6PD;SLC39A9;SLC39A6;MGST2;SLC2A6;PPARD
Retinoblastoma Gene In Cancer WP2446	5/87	0.0773054	0.317378	0	0	2.28759	5.85621	CCNE1;MYC;ABL1;RBBP7;ZNF655
Primary Ovarian Insufficiency WP5316	8/170	0.077927	0.317378	0	0	1.85579	4.73595	PCSK1;PREPL;FANCL;CBX2;AKT1;BMPR1B;ESR1;RCBTB1
T Cell Antigen Receptor TCR Pathway During Staphylococcus Aureus Infection WP3863	4/62	0.0784646	0.317378	0	0	2.58554	6.58048	RRAS;AKT1;PLCG1;LAT
4 Hydroxytamoxifen Dexamethasone And Retinoic Acids Regulation Of P27 Expression WP3879	2/18	0.0790084	0.317378	0	0	4.67837	11.8746	MAP2K3;AKT1
MFAP5 Effect On Permeability And Motility Of Endothelial Cells Via Cytoskeleton Rearrangement WP4560	2/18	0.0790084	0.317378	0	0	4.67837	11.8746	ACTN1;PLCG1
Alzheimer 39 S Disease And miRNA Effects WP2059	11/260	0.0799429	0.317378	0	0	1.66238	4.1999	XBP1;APH1B;PLCB4;CSNK1A1;IRS1;AKT1;CTNNB1;ITPR2;PIK3CD;IRS2;GRIN2C
Alzheimer 39 S Disease WP5124	11/260	0.0799429	0.317378	0	0	1.66238	4.1999	XBP1;APH1B;PLCB4;CSNK1A1;IRS1;AKT1;CTNNB1;ITPR2;PIK3CD;IRS2;GRIN2C
T Cell Activation SARS CoV 2 WP5098	5/88	0.0802999	0.317378	0	0	2.25991	5.69946	IFNAR2;PIK3CD;AKT1;PLCG1;LAT
Gastrin Signaling Pathway WP4659	6/115	0.0808128	0.317378	0	0	2.06625	5.19789	IRS1;MYC;AKT1;CTNNB1;TCF4;PLCG1
Kisspeptin Kisspeptin Receptor System In The Ovary WP4871	3/39	0.0809823	0.317378	0	0	3.12171	7.84649	PLCB4;PIK3CD;AKT1
Endometrial Cancer WP4155	4/63	0.0821449	0.317378	0	0	2.54159	6.35211	MYC;PIK3CD;AKT1;CTNNB1
3Q29 Copy Number Variation Syndrome WP4906	4/63	0.0821449	0.317378	0	0	2.54159	6.35211	DYNC2LI1;MYC;DYNLT3;AKT1
PDGF Pathway WP2526	3/40	0.0859295	0.326671	0	0	3.03718	7.45394	MAP2K4;RASA1;PLCG1
Microglia Pathogen Phagocytosis Pathway WP3937	3/40	0.0859295	0.326671	0	0	3.03718	7.45394	PIK3CD;PIK3C2A;LAT
ErbB Signaling Pathway WP673	5/90	0.0864718	0.326671	0	0	2.20651	5.40139	MAP2K4;MYC;ABL1;PIK3CD;AKT1
Glycosaminoglycan Synthesis In Fibroblasts WP5395	3/41	0.0910017	0.341256	0	0	2.9571	7.08782	CHPF;GLCE;CHST3
Imatinib And Chronic Myeloid Leukemia WP3640	2/20	0.0948657	0.35315	0	0	4.15812	9.79359	MYC;ABL1
Fibrin Complement Receptor 3 Signaling Pathway WP4136	3/42	0.0961953	0.355301	0	0	2.88113	6.74581	REL;AKT1;PLAT
Regulation Of Actin Cytoskeleton WP51	7/150	0.0984609	0.355301	0	0	1.8378	4.2602	NCKAP1;RRAS;ACTN1;PIK3CD;FGFR4;PIK3C2A;FGF10
Soluble ACE2 Mediated Cell Entry Of SARS CoV 2 WP5076	1/4	0.10039	0.355301	0	0	12.46	28.6417	AGTR1
Carnosine Metabolism Of Glial Cells WP5313	1/4	0.10039	0.355301	0	0	12.46	28.6417	SLC15A2
IL6 Signaling Pathway WP364	3/43	0.101507	0.355301	0	0	2.80896	6.42586	MAP2K4;AKT1;IL6ST
Hedgehog Signaling Pathway WP4249	3/43	0.101507	0.355301	0	0	2.80896	6.42586	CSNK1A1;FBXL17;BCL2
Neural Crest Cell Migration In Cancer WP4565	3/43	0.101507	0.355301	0	0	2.80896	6.42586	NTRK2;PIK3CD;AKT1
RAC1 PAK1 P38 MMP2 Pathway WP3303	4/68	0.101778	0.355301	0	0	2.34242	5.35235	MYC;RASA1;AKT1;CTNNB1
Small Cell Lung Cancer WP4658	5/95	0.102947	0.355301	0	0	2.08339	4.73667	CCNE1;MYC;BCL2;PIK3CD;AKT1
Host Pathogen Interaction Of Human Coronaviruses Apoptosis WP4864	2/21	0.103107	0.355301	0	0	3.93907	8.94951	BCL2;AKT1
17P13 3 YWHAE Copy Number Variation WP5376	2/21	0.103107	0.355301	0	0	3.93907	8.94951	DCTN6;PPP2CA
Th17 Cell Differentiation Pathway WP5130	4/69	0.105942	0.358787	0	0	2.30627	5.17725	IL4R;IL21R;PLCG1;LAT
Integrated Cancer Pathway WP1971	3/44	0.106933	0.358787	0	0	2.74031	6.12611	MYC;BCL2;AKT1
Interleukin 11 Signaling Pathway WP2332	3/44	0.106933	0.358787	0	0	2.74031	6.12611	BCL2;AKT1;IL6ST
Vasopressin Regulated Water Reabsorption WP5085	3/44	0.106933	0.358787	0	0	2.74031	6.12611	DCTN6;DYNC2LI1;NSF
Breast Cancer Pathway WP4262	7/154	0.109125	0.358874	0	0	1.78742	3.95961	CSNK1A1;MYC;AKT1;PIK3CD;CTNNB1;ESR1;FGF10
Methionine De Novo And Salvage Pathway WP3580	2/22	0.111535	0.358874	0	0	3.74192	8.20759	APIP;SRM
PI3K AKT mTOR Vitamin D3 Signaling WP4141	2/22	0.111535	0.358874	0	0	3.74192	8.20759	MYC;AKT1
Immune Response To Tuberculosis WP4197	2/22	0.111535	0.358874	0	0	3.74192	8.20759	IFNAR2;STAT2
Vitamin D In Inflammatory Diseases WP4482	2/22	0.111535	0.358874	0	0	3.74192	8.20759	MAP2K3;SMAD4
Glycerolipids And Glycerophospholipids WP4722	2/22	0.111535	0.358874	0	0	3.74192	8.20759	ETNK1;CHPT1
Smith Magenis And Potocki Lupski Syndrome Copy Number Variation WP5381	7/155	0.111884	0.358874	0	0	1.77526	3.88833	FOXA1;COPS4;IFT81;FHOD1;MYC;FNIP1;CLUAP1
Hippo Signaling Regulation Pathways WP4540	5/98	0.113526	0.361864	0	0	2.01587	4.38597	NTRK2;CDH3;PLCB4;CTNNB1;FGFR4
Vitamin D Receptor Pathway WP2877	8/186	0.114841	0.362537	0	0	1.68758	3.65227	G6PD;SERPINB1;LPGAT1;CCNE1;MYC;NRIP1;MYO9B;PPARD
Microtubule Cytoskeleton Regulation WP2038	3/46	0.118112	0.362537	0	0	2.61258	5.5808	PTPRA;ABL1;AKT1
Aryl Hydrocarbon Receptor Pathway WP2586	3/46	0.118112	0.362537	0	0	2.61258	5.5808	MYC;NRIP1;ESR1
Endoplasmic Reticulum Stress Response In Coronavirus Infection WP4861	3/46	0.118112	0.362537	0	0	2.61258	5.5808	XBP1;BCL2;MBTPS2
Primary Focal Segmental Glomerulosclerosis FSGS WP2572	4/72	0.118886	0.362537	0	0	2.20418	4.69399	INF2;AKT1;CTNNB1;PLCG1
Non Small Cell Lung Cancer WP4255	4/72	0.118886	0.362537	0	0	2.20418	4.69399	EML4;PIK3CD;AKT1;PLCG1
Purine Metabolism And Related Disorders WP4224	2/23	0.120135	0.362537	0	0	3.56355	7.55167	RRM2B;HPRT1
Leucine Isoleucine And Valine Metabolism WP4686	2/23	0.120135	0.362537	0	0	3.56355	7.55167	AUH;ACADSB
GDNF RET Signaling Axis WP4830	2/23	0.120135	0.362537	0	0	3.56355	7.55167	EYA1;CTNNB1
Head And Neck Squamous Cell Carcinoma WP4674	4/73	0.123346	0.370039	0	0	2.17212	4.54573	SMAD4;REL;AKT1;CTNNB1
Wnt Signaling Pathway And Pluripotency WP399	5/101	0.124604	0.371626	0	0	1.95257	4.06645	PPP2CA;MAP2K4;MYC;CTNNB1;PPARD
Epithelial To Mesenchymal Transition In Colorectal Cancer WP4239	7/160	0.126222	0.373493	0	0	1.7168	3.55327	MAP2K3;MAP2K4;SMAD4;AKT1;PIK3CD;CTNNB1;ITGA5
Arrhythmogenic Right Ventricular Cardiomyopathy WP2118	4/74	0.127877	0.373493	0	0	2.14098	4.40333	GJA1;ACTN1;CTNNB1;ITGA5
Toll Like Receptor Signaling Pathway WP75	5/102	0.128404	0.373493	0	0	1.93234	3.96628	IFNAR2;MAP2K3;MAP2K4;AKT1;PIK3CD
Angiogenesis WP1539	2/24	0.128892	0.373493	0	0	3.4014	6.96873	AKT1;PLCG1
LDL Influence On CD14 And TLR4 WP5272	2/24	0.128892	0.373493	0	0	3.4014	6.96873	REL;AKT1
T Cell Receptor Signaling Pathway WP69	4/75	0.132476	0.38171	0	0	2.11072	4.26651	REL;AKT1;PLCG1;LAT
IL 3 Signaling Pathway WP286	3/49	0.135644	0.385787	0	0	2.44182	4.87807	BCL2;PIK3CD;AKT1
Hepatitis C And Hepatocellular Carcinoma WP3646	3/49	0.135644	0.385787	0	0	2.44182	4.87807	SMAD4;MYC;AKT1
7Q11 23 Copy Number Variation Syndrome WP4932	5/104	0.13616	0.385787	0	0	1.89311	3.77472	TSG101;MYC;CTNNB1;VPS37B;CLASP2
S1P Receptor Signal Transduction WP26	2/25	0.137791	0.386118	0	0	3.25334	6.44819	ASAH1;AKT1
Mammalian Disorder Of Sexual Development WP4842	2/25	0.137791	0.386118	0	0	3.25334	6.44819	CBX2;CTNNB1
Chemokine Signaling Pathway WP3929	7/165	0.141441	0.38999	0	0	1.66204	3.25074	CX3CR1;GNG10;PLCB4;STAT2;AKT1;PIK3CD;PRKX
Vitamin B12 Metabolism WP1533	3/50	0.141677	0.38999	0	0	2.38974	4.67005	MCEE;SHMT2;PLAT
Measles Virus Infection WP4630	6/136	0.145721	0.38999	0	0	1.73059	3.33322	IFNAR2;CCNE1;STAT2;BCL2;PIK3CD;CD46
Regulatory Circuits Of The STAT3 Signaling Pathway WP4538	4/78	0.146669	0.38999	0	0	2.02484	3.88682	IFNAR2;AGTR1;IL21R;IL6ST
Metastatic Brain Tumor WP2249	1/6	0.146747	0.38999	0	0	7.47524	14.3453	MYC
Let 7 Inhibition Of ES Cell Reprogramming WP3299	1/6	0.146747	0.38999	0	0	7.47524	14.3453	MYC
SCFA And Skeletal Muscle Substrate Metabolism WP4030	1/6	0.146747	0.38999	0	0	7.47524	14.3453	PPARD
Somatroph Axis GH And Its Relationship To Dietary Restriction And Aging WP4186	1/6	0.146747	0.38999	0	0	7.47524	14.3453	AKT1
Linoleic Acid Metabolism Affected By SARS CoV 2 WP4853	1/6	0.146747	0.38999	0	0	7.47524	14.3453	ELOVL5
Growth Factors And Hormones In Beta Cell Proliferation WP5385	2/26	0.14682	0.38999	0	0	3.11763	5.98132	MYC;AKT1
Focal Adhesion WP306	8/199	0.150662	0.398121	0	0	1.57166	2.97471	VASP;ACTN1;BCL2;AKT1;FLNA;CTNNB1;PIK3CD;ITGA5
Canonical And Non Canonical Notch Signaling WP3845	2/27	0.155966	0.407014	0	0	2.99277	5.56092	RRAS;MFAP1
1Q21 1 Copy Number Variation Syndrome WP4905	2/27	0.155966	0.407014	0	0	2.99277	5.56092	GJA1;CTNNB1
Androgen Receptor Network In Prostate Cancer WP2263	5/109	0.156421	0.407014	0	0	1.80163	3.34239	FOXA1;MYC;RASA1;BCL2;AKT1
One Carbon Metabolism And Related Pathways WP3940	3/53	0.160287	0.414956	0	0	2.24601	4.11198	SHMT2;ETNK1;CHPT1
DNA IR Damage And Cellular Response Via ATR WP4016	4/81	0.161422	0.415783	0	0	1.94565	3.54834	UBE2D3;RBBP8;RAD17;PML
Dravet Syndrome WP5200	2/28	0.165216	0.42256	0	0	2.87751	5.18098	AKT1;SCN1B
Notch Signaling Pathway WP61	3/54	0.166648	0.42256	0	0	2.20186	3.94545	NCOR1;APH1B;AKT1
Pentose Phosphate Metabolism WP134	1/7	0.169024	0.42256	0	0	6.22905	11.0735	G6PD
Mevalonate Pathway WP3963	1/7	0.169024	0.42256	0	0	6.22905	11.0735	MVD
Molybdenum Cofactor Moco Biosynthesis WP4507	1/7	0.169024	0.42256	0	0	6.22905	11.0735	MOCS2
SARS CoV 2 And ACE2 Receptor Molecular Mechanisms WP4883	1/7	0.169024	0.42256	0	0	6.22905	11.0735	AGTR1
Cardiac Hypertrophic Response WP2795	3/55	0.173082	0.427162	0	0	2.1594	3.78757	MAP2K3;MAP2K4;AKT1
One Carbon Metabolism WP241	2/29	0.174559	0.427162	0	0	2.7708	4.83641	SHMT2;MTHFS
Apoptosis WP254	4/84	0.176687	0.427162	0	0	1.87239	3.24556	MAP2K4;MYC;BCL2;AKT1
Wnt Signaling WP428	5/114	0.177834	0.427162	0	0	1.71854	2.96776	PLCB4;CSNK1A1;MYC;CTNNB1;PRICKLE1
Mesodermal Commitment Pathway WP2857	6/145	0.179106	0.427162	0	0	1.61778	2.78223	FOXA1;PPP2CA;SMAD4;BHLHE40;TCF4;HPRT1
Oncostatin M Signaling Pathway WP2374	3/56	0.179586	0.427162	0	0	2.11855	3.63777	IRS1;AKT1;IL6ST
Glycerophospholipid Biosynthetic Pathway WP2533	2/30	0.183983	0.427162	0	0	2.6717	4.52295	PIK3CD;CHPT1
Cell Migration And Invasion Through p75NTR WP4561	2/30	0.183983	0.427162	0	0	2.6717	4.52295	NTRK2;AKT1
SARS Coronavirus And Innate Immunity WP4912	2/30	0.183983	0.427162	0	0	2.6717	4.52295	IFNAR2;STAT2
Phase I Biotransformations Non P450 WP136	1/8	0.19072	0.427162	0	0	5.33891	8.8463	ESD
Transcription Factors Regulate miRNAs Related To Cardiac Hypertrophy WP1559	1/8	0.19072	0.427162	0	0	5.33891	8.8463	AKT1
Cytosine Methylation WP3585	1/8	0.19072	0.427162	0	0	5.33891	8.8463	IDH2
Insulin Signaling In Adipocytes Normal Condition WP3634	1/8	0.19072	0.427162	0	0	5.33891	8.8463	IRS1
Insulin Signaling In Adipocytes Diabetic Condition WP3635	1/8	0.19072	0.427162	0	0	5.33891	8.8463	IRS1
Caloric Restriction And Aging WP4191	1/8	0.19072	0.427162	0	0	5.33891	8.8463	AKT1
Cerebral Organic Acidurias Including Diseases WP4519	1/8	0.19072	0.427162	0	0	5.33891	8.8463	IDH2
Canonical NF kB Pathway WP4562	1/8	0.19072	0.427162	0	0	5.33891	8.8463	REL
Serine Metabolism WP4688	1/8	0.19072	0.427162	0	0	5.33891	8.8463	SHMT2
Hijack Of Ubiquitination By SARS CoV 2 WP4860	1/8	0.19072	0.427162	0	0	5.33891	8.8463	UBA3
Pentose Phosphate Pathway In Senescent Cells WP5043	1/8	0.19072	0.427162	0	0	5.33891	8.8463	G6PD
Non Classical Role Of Vitamin D WP5133	1/8	0.19072	0.427162	0	0	5.33891	8.8463	AGTR1
Biosynthesis And Turnover Of 1 Deoxy Sphingoid Bases WP5179	1/8	0.19072	0.427162	0	0	5.33891	8.8463	ASAH1
Effect Of Intestinal Microbiome On Anticoagulant Response Of Vitamin K Antagonists WP5273	1/8	0.19072	0.427162	0	0	5.33891	8.8463	PPARD
Thyroid Stimulating Hormone TSH Signaling Pathway WP2032	3/58	0.192784	0.427162	0	0	2.0413	3.36036	MAP2K3;CCNE1;AKT1
Complement And Coagulation Cascades WP558	3/58	0.192784	0.427162	0	0	2.0413	3.36036	LMAN1;PLAT;CD46
miRNA Regulation Of Prostate Cancer Signaling Pathways WP3981	2/31	0.193479	0.427162	0	0	2.57944	4.23696	BCL2;CTNNB1
Type I Interferon Induction And Signaling During SARS CoV 2 Infection WP4868	2/31	0.193479	0.427162	0	0	2.57944	4.23696	IFNAR2;STAT2
22Q11 2 Copy Number Variation Syndrome WP4657	5/118	0.195711	0.430226	0	0	1.65737	2.70336	NCOR1;BCL2;SHOC2;MED15;FGF10
MET In Type 1 Papillary Renal Cell Carcinoma WP4205	3/59	0.199473	0.434748	0	0	2.00475	3.23181	PIK3CD;AKT1;PLCG1
Markers Of Kidney Cell Lineage WP5236	3/59	0.199473	0.434748	0	0	2.00475	3.23181	EYA1;CTNNB1;SMAD5
Hair Follicle Development Organogenesis Part 2 Of 3 WP2839	2/32	0.203036	0.435077	0	0	2.49333	3.9753	MYC;CTNNB1
Pregnane X Receptor Pathway WP2876	2/32	0.203036	0.435077	0	0	2.49333	3.9753	NCOA2;NRIP1
Regucalcin In Proximal Tubule Epithelial Kidney Cells WP4838	2/32	0.203036	0.435077	0	0	2.49333	3.9753	SMAD4;AKT1
Host Pathogen Interaction Of Human Coronaviruses Interferon Induction WP4880	2/32	0.203036	0.435077	0	0	2.49333	3.9753	IFNAR2;STAT2
Development Of Ureteric Collection System WP5053	3/60	0.206216	0.438208	0	0	1.96948	3.10947	EYA1;CRIM1;CTNNB1
10Q11 21Q11 23 Copy Number Variation Syndrome WP5352	3/60	0.206216	0.438208	0	0	1.96948	3.10947	BCL2;BMPR1B;SMAD5
Mitochondrial Beta Oxidation WP5241	1/9	0.211851	0.444461	0	0	4.67131	7.24928	ACADSB
Mammary Gland Development Pathway Pregnancy And Lactation Stage 3 Of 4 WP2817	2/33	0.212644	0.444461	0	0	2.41278	3.73531	MYC;ESR1
Nuclear Receptors In Lipid Metabolism And Toxicity WP299	2/33	0.212644	0.444461	0	0	2.41278	3.73531	ABCD3;PPARD
Type I Collagen Synthesis In The Context Of Osteogenesis Imperfecta WP4786	2/33	0.212644	0.444461	0	0	2.41278	3.73531	PLOD1;MBTPS2
B Cell Receptor Signaling Pathway WP23	4/92	0.219542	0.457005	0	0	1.70147	2.5798	MYC;REL;AKT1;PLCG1
Cohesin Complex Cornelia De Lange Syndrome WP5117	2/34	0.222294	0.460854	0	0	2.33726	3.51466	PPP2CA;STAG2
lncRNA In Canonical Wnt Signaling And Colorectal Cancer WP4258	4/93	0.225086	0.464753	0	0	1.68227	2.50872	HNRNPK;CSNK1A1;MYC;CTNNB1
Photodynamic Therapy Induced NF kB Survival Signaling WP3617	2/35	0.231978	0.470395	0	0	2.26632	3.31134	VCAM1;REL
P38 MAPK Signaling Pathway WP400	2/35	0.231978	0.470395	0	0	2.26632	3.31134	MAP2K4;MYC
Influence Of Laminopathies On Wnt Signaling WP4844	2/35	0.231978	0.470395	0	0	2.26632	3.31134	CSNK1A1;CTNNB1
Type III Interferon Signaling WP2113	1/10	0.23243	0.470395	0	0	4.15206	6.05853	STAT2
Leptin And Adiponectin WP3934	1/10	0.23243	0.470395	0	0	4.15206	6.05853	ADIPOR2
G1 To S Cell Cycle Control WP45	3/64	0.233662	0.471018	0	0	1.83995	2.67507	CCNH;CCNE1;MYC
EGF EGFR Signaling Pathway WP437	6/159	0.236302	0.474465	0	0	1.46869	2.1188	GJA1;RASA1;ABL1;AKT1;PLCG1;STAM2
Factors And Pathways Affecting Insulin Like Growth Factor IGF1 Akt Signaling WP3850	2/36	0.241687	0.481487	0	0	2.19955	3.1236	IRS1;AKT1
Enterocyte Cholesterol Metabolism WP5333	2/36	0.241687	0.481487	0	0	2.19955	3.1236	MGAT1;MVD
miRNA Role In Immune Response In Sepsis WP4329	2/37	0.251414	0.495238	0	0	2.13659	2.9499	VCAM1;REL
Overview Of Interferons Mediated Signaling Pathway WP4558	2/37	0.251414	0.495238	0	0	2.13659	2.9499	IFNAR2;STAT2
Alternative Pathway Of Fetal Androgen Synthesis WP4524	1/11	0.252474	0.495238	0	0	3.73666	5.14331	CYB5A
NPHP1 Deletion Syndrome WP5399	1/11	0.252474	0.495238	0	0	3.73666	5.14331	FLNA
AMP Activated Protein Kinase Signaling WP1403	3/67	0.25465	0.497593	0	0	1.75343	2.39846	PIK3CD;AKT1;ADIPOR2
Nuclear Receptors WP170	2/38	0.26115	0.501767	0	0	2.07714	2.78889	ESR1;PPARD
TNF Related Weak Inducer Of Apoptosis TWEAK Signaling Pathway WP2036	2/38	0.26115	0.501767	0	0	2.07714	2.78889	AKT1;CTNNB1
mBDNF And proBDNF Regulation Of GABA Neurotransmission WP4829	2/38	0.26115	0.501767	0	0	2.07714	2.78889	NTRK2;PLCG1
Folate Metabolism WP176	3/68	0.261706	0.501767	0	0	1.72637	2.31425	SHMT2;PLAT;MTHFS
Trans Sulfuration One Carbon Metabolism And Related Pathways WP2525	3/68	0.261706	0.501767	0	0	1.72637	2.31425	SHMT2;ETNK1;CHPT1
Integrin Mediated Cell Adhesion WP185	4/101	0.27058	0.504427	0	0	1.54289	2.01685	MAP2K3;VASP;AKT1;ITGA5
Neural Crest Differentiation WP2064	4/101	0.27058	0.504427	0	0	1.54289	2.01685	TFAP2B;MYC;CTNNB1;TCF4
MAPK And NFkB Signaling Pathways Inhibited By Yersinia YopJ WP3849	1/12	0.271995	0.504427	0	0	3.39679	4.42252	RRAS
Valproic Acid Pathway WP3871	1/12	0.271995	0.504427	0	0	3.39679	4.42252	ACADSB
Bile Acids Synthesis And Enterohepatic Circulation WP4389	1/12	0.271995	0.504427	0	0	3.39679	4.42252	FGFR4
IL 10 Anti Inflammatory Signaling Pathway WP4495	1/12	0.271995	0.504427	0	0	3.39679	4.42252	STAT2
Aerobic Glycolysis WP4629	1/12	0.271995	0.504427	0	0	3.39679	4.42252	ENO1
PtdIns 4 5 P2 In Cytokinesis Pathway WP5199	1/12	0.271995	0.504427	0	0	3.39679	4.42252	AFAP1
TGF Smad Signaling Pathway WP5382	1/12	0.271995	0.504427	0	0	3.39679	4.42252	SMAD4
ATM Signaling Pathway WP2516	2/40	0.280623	0.510013	0	0	1.96761	2.50033	CCNE1;ABL1
Oxidative Damage Response WP3941	2/40	0.280623	0.510013	0	0	1.96761	2.50033	MAP2K4;BCL2
Neural Crest Cell Migration During Development WP4564	2/40	0.280623	0.510013	0	0	1.96761	2.50033	PIK3CD;AKT1
NF1 Copy Number Variation Syndrome WP5366	4/104	0.288048	0.510013	0	0	1.49637	1.86242	CCNE1;BCL2;RBBP7;EXOC1
Ganglio Sphingolipid Metabolism WP1423	1/13	0.291007	0.510013	0	0	3.11356	3.8434	ST3GAL2
Genes Targeted By miRNAs In Adipocytes WP1992	1/13	0.291007	0.510013	0	0	3.11356	3.8434	GJA1
Dopamine Metabolism WP2436	1/13	0.291007	0.510013	0	0	3.11356	3.8434	PPP2CA
Estrogen Receptor Pathway WP2881	1/13	0.291007	0.510013	0	0	3.11356	3.8434	ESR1
MFAP5 Mediated Ovarian Cancer Cell Motility And Invasiveness WP3301	1/13	0.291007	0.510013	0	0	3.11356	3.8434	PLCG1
Development Of Pulmonary Dendritic Cells And Macrophage Subsets WP3892	1/13	0.291007	0.510013	0	0	3.11356	3.8434	TCF4
Mevalonate Arm Of Cholesterol Biosynthesis Pathway WP4190	1/13	0.291007	0.510013	0	0	3.11356	3.8434	MVD
ncRNAs Involved In STAT3 Signaling In Hepatocellular Carcinoma WP4337	1/13	0.291007	0.510013	0	0	3.11356	3.8434	IL6ST
Purine Metabolism WP4792	1/13	0.291007	0.510013	0	0	3.11356	3.8434	HPRT1
Nitric Oxide Metabolism In Cystic Fibrosis WP4947	1/13	0.291007	0.510013	0	0	3.11356	3.8434	PRMT3
Ganglio Series Sphingolipid Metabolism WP5299	1/13	0.291007	0.510013	0	0	3.11356	3.8434	ST3GAL2
Female Steroid Hormones In Cardiomyocyte Energy Metabolism WP5318	1/13	0.291007	0.510013	0	0	3.11356	3.8434	ESR1
Electron Transport Chain OXPHOS System In Mitochondria WP111	4/105	0.293907	0.513331	0	0	1.48148	1.81406	COX17;NDUFS4;COX6C;COX7C
Eukaryotic Transcription Initiation WP405	2/42	0.300055	0.518739	0	0	1.86904	2.24993	CCNH;TAF9
Inflammatory Bowel Disease Signaling WP5198	2/42	0.300055	0.518739	0	0	1.86904	2.24993	IL4R;IL21R
Metabolic Reprogramming In Pancreatic Cancer WP5220	2/42	0.300055	0.518739	0	0	1.86904	2.24993	PDHX;PDHB
Burn Wound Healing WP5055	3/74	0.304451	0.51963	0	0	1.57999	1.879	BCL2;AKT1;FGFR4
Disturbed Pathways In Duchenne Muscular Dystrophy WP5356	3/74	0.304451	0.51963	0	0	1.57999	1.879	SMAD4;AGTR1;ITPR2
H19 Action Rb E2F1 Signaling And CDK Beta Catenin Activity WP3969	1/14	0.309524	0.51963	0	0	2.87391	3.37029	CTNNB1
Omega 9 Fatty Acid Synthesis WP4724	1/14	0.309524	0.51963	0	0	2.87391	3.37029	ELOVL5
Modulation Of PI3K Akt mTOR Signaling By Bioactive Sphingolipids WP5192	1/14	0.309524	0.51963	0	0	2.87391	3.37029	AKT1
Sulfatase And Aromatase Pathway WP5368	1/14	0.309524	0.51963	0	0	2.87391	3.37029	ESR1
6Q16 Copy Number Variation WP5400	1/14	0.309524	0.51963	0	0	2.87391	3.37029	NTRK2
Fas Ligand Pathway And Stress Induction Of Heat Shock Proteins WP314	2/43	0.30974	0.51963	0	0	1.82336	2.13701	MAP2K4;BCL2
Cholesterol Biosynthesis Pathway In Hepatocytes WP5329	2/43	0.30974	0.51963	0	0	1.82336	2.13701	ELOVL5;MVD
Non Genomic Actions Of 1 25 Dihydroxyvitamin D3 WP4341	3/75	0.311616	0.521063	0	0	1.55796	1.81656	IFNAR2;PLCB4;STAT2
Notch Signaling WP268	2/44	0.319398	0.527678	0	0	1.77985	2.03138	APH1B;DTX2
Renin Angiotensin Aldosterone System RAAS WP4756	2/44	0.319398	0.527678	0	0	1.77985	2.03138	AGTR1;ITPR2
Genes Controlling Nephrogenesis WP4823	2/44	0.319398	0.527678	0	0	1.77985	2.03138	EYA1;CTNNB1
Cholesterol Biosynthesis Pathway WP197	1/15	0.327558	0.527678	0	0	2.66849	2.97828	MVD
ERK Pathway In Huntington 39 S Disease WP3853	1/15	0.327558	0.527678	0	0	2.66849	2.97828	NTRK2
GPR40 Pathway WP3958	1/15	0.327558	0.527678	0	0	2.66849	2.97828	PLCG1
OSX And miRNAs In Tooth Development WP3971	1/15	0.327558	0.527678	0	0	2.66849	2.97828	CTNNB1
Biomarkers For Pyrimidine Metabolism Disorders WP4584	1/15	0.327558	0.527678	0	0	2.66849	2.97828	RRM2B
Omega 3 Omega 6 Fatty Acid Synthesis WP4723	1/15	0.327558	0.527678	0	0	2.66849	2.97828	ELOVL5
FOXP3 In COVID 19 WP5063	1/15	0.327558	0.527678	0	0	2.66849	2.97828	IL6ST
Iron Sulfur Cluster Biogenesis WP5152	1/15	0.327558	0.527678	0	0	2.66849	2.97828	NFU1
ATM Signaling In Development And Disease WP3878	2/45	0.329023	0.527678	0	0	1.73837	1.93242	G6PD;RBBP8
Nephrotic Syndrome WP4758	2/45	0.329023	0.527678	0	0	1.73837	1.93242	INF2;ALG1
NO cGMP PKG Mediated Neuroprotection WP4008	2/46	0.338609	0.539691	0	0	1.69878	1.83962	BCL2;GRIN2C
SREBF And miR33 In Cholesterol And Lipid Homeostasis WP2011	1/16	0.345122	0.539691	0	0	2.49047	2.6495	MED15
Deregulation Of Rab And Rab Effector Genes In Bladder Cancer WP2291	1/16	0.345122	0.539691	0	0	2.49047	2.6495	UNC13D
Interactome Of Polycomb Repressive Complex 2 PRC2 WP2916	1/16	0.345122	0.539691	0	0	2.49047	2.6495	RBBP7
Classical Pathway Of Steroidogenesis With Glucocorticoid And Mineralocorticoid Metabolism WP4523	1/16	0.345122	0.539691	0	0	2.49047	2.6495	CYB5A
MAPK Pathway In Congenital Thyroid Cancer WP4928	1/16	0.345122	0.539691	0	0	2.49047	2.6495	MYC
ID Signaling Pathway WP53	1/16	0.345122	0.539691	0	0	2.49047	2.6495	CCNE1
Sulfation Biotransformation Reaction WP692	1/16	0.345122	0.539691	0	0	2.49047	2.6495	G6PD
Interleukin 1 IL 1 Structural Pathway WP2637	2/47	0.348154	0.539691	0	0	1.66094	1.75248	MAP2K3;MAP2K4
Mechanoregulation And Pathology Of YAP TAZ Via Hippo And Non Hippo Mechanisms WP4534	2/47	0.348154	0.539691	0	0	1.66094	1.75248	CTNNB1;MAP4K3
Cholesterol Metabolism With Bloch And Kandutsch Russell Pathways WP4718	2/47	0.348154	0.539691	0	0	1.66094	1.75248	ELOVL5;MVD
Exercise Induced Circadian Regulation WP410	2/48	0.357652	0.543342	0	0	1.62475	1.67056	NCKAP1;ZFR
Rett Syndrome Causing Genes WP4312	2/48	0.357652	0.543342	0	0	1.62475	1.67056	NCOR1;TCF4
Cori Cycle WP1946	1/17	0.362228	0.543342	0	0	2.33469	2.37084	G6PD
NOTCH1 Regulation Of Endothelial Cell Calcification WP3413	1/17	0.362228	0.543342	0	0	2.33469	2.37084	PLAT
Amplification And Expansion Of Oncogenic Pathways As Metastatic Traits WP3678	1/17	0.362228	0.543342	0	0	2.33469	2.37084	VCAM1
Canonical And Non Canonical TGF B Signaling WP3874	1/17	0.362228	0.543342	0	0	2.33469	2.37084	SMAD4
Platelet Mediated Interactions With Vascular And Circulating Cells WP4462	1/17	0.362228	0.543342	0	0	2.33469	2.37084	VCAM1
Cells And Molecules Involved In Local Acute Inflammatory Response WP4493	1/17	0.362228	0.543342	0	0	2.33469	2.37084	VCAM1
MAP3K1 Role In Promoting And Blocking Gonadal Determination WP4872	1/17	0.362228	0.543342	0	0	2.33469	2.37084	CTNNB1
NRXN1 Deletion Syndrome WP5398	1/17	0.362228	0.543342	0	0	2.33469	2.37084	GRIN2C
ACE Inhibitor Pathway WP554	1/17	0.362228	0.543342	0	0	2.33469	2.37084	AGTR1
RANKL RANK Signaling Pathway WP2018	2/50	0.376491	0.552094	0	0	1.55689	1.52086	AKT1;PLCG1
Role Of Hypoxia Angiogenesis And FGF Pathway In OA Chondrocyte Hypertrophy WP5373	2/50	0.376491	0.552094	0	0	1.55689	1.52086	AKT1;FGFR4
Inhibition Of Exosome Biogenesis And Secretion By Manumycin A In CRPC Cells WP4301	1/18	0.378888	0.552094	0	0	2.19725	2.13246	RRAS
Transcription Co Factors SKI And SKIL Protein Partners WP4533	1/18	0.378888	0.552094	0	0	2.19725	2.13246	SKI
Proteoglycan Biosynthesis WP4784	1/18	0.378888	0.552094	0	0	2.19725	2.13246	CHST3
Perturbations To Host Cell Autophagy Induced By SARS CoV 2 Proteins WP4936	1/18	0.378888	0.552094	0	0	2.19725	2.13246	AKT1
Genes Associated With The Development Of Rheumatoid Arthritis WP5033	1/18	0.378888	0.552094	0	0	2.19725	2.13246	IL6ST
Congenital Generalized Lipodystrophy WP5101	1/18	0.378888	0.552094	0	0	2.19725	2.13246	IRS1
Ulcerative Colitis Signaling WP5174	1/18	0.378888	0.552094	0	0	2.19725	2.13246	IL4R
Cholesterol Synthesis Disorders WP5193	1/18	0.378888	0.552094	0	0	2.19725	2.13246	MVD
Clear Cell Renal Cell Carcinoma Pathways WP4018	3/85	0.383117	0.555084	0	0	1.36726	1.31177	SHMT2;AKT1;ENO1
ncRNAs Involved In Wnt Signaling In Hepatocellular Carcinoma WP4336	3/85	0.383117	0.555084	0	0	1.36726	1.31177	CSNK1A1;MYC;CTNNB1
Myometrial Relaxation And Contraction Pathways WP289	5/156	0.385356	0.555851	0	0	1.23785	1.18039	CNN2;PKIB;GJA1;ITPR2;PLCG1
Copper Homeostasis WP3286	2/51	0.385826	0.555851	0	0	1.52504	1.4524	COX17;AKT1
Fragile X Syndrome WP4549	4/122	0.394603	0.562871	0	0	1.26693	1.17809	NTRK2;ABCD3;AKT1;PLCG1
Netrin UNC5B Signaling Pathway WP4747	2/52	0.395099	0.562871	0	0	1.49446	1.38779	VCAM1;AKT1
Glutathione Metabolism WP100	1/19	0.395114	0.562871	0	0	2.07507	1.92687	G6PD
Farnesoid X Receptor Pathway WP2879	1/19	0.395114	0.562871	0	0	2.07507	1.92687	IRS2
Hair Follicle Development Cytodifferentiation Part 3 Of 3 WP2840	3/87	0.397265	0.564359	0	0	1.33457	1.23201	SMAD4;CTNNB1;TCF4
Orexin Receptor Pathway WP5094	3/88	0.404306	0.569604	0	0	1.3188	1.19429	DYNLT3;PDHB;SMAD5
Apoptosis Related Network Due To Altered Notch3 In Ovarian Cancer WP2864	2/53	0.404307	0.569604	0	0	1.46508	1.32675	ABL1;AKT1
Kit Receptor Signaling Pathway WP304	2/53	0.404307	0.569604	0	0	1.46508	1.32675	AKT1;PLCG1
IL 7 Signaling Pathway WP205	1/20	0.410916	0.570041	0	0	1.96575	1.74828	AKT1
Nanomaterial Induced Apoptosis WP2507	1/20	0.410916	0.570041	0	0	1.96575	1.74828	BCL2
Hereditary Leiomyomatosis And Renal Cell Carcinoma Pathway WP4206	1/20	0.410916	0.570041	0	0	1.96575	1.74828	PDHB
Pyrimidine Metabolism And Related Diseases WP4225	1/20	0.410916	0.570041	0	0	1.96575	1.74828	RRM2B
Autophagy In Pancreatic Ductal Adenocarcinoma WP5331	1/20	0.410916	0.570041	0	0	1.96575	1.74828	SHOC2
Pancreatic Adenocarcinoma Pathway WP4263	3/89	0.411323	0.570041	0	0	1.3034	1.15791	SMAD4;PIK3CD;AKT1
Phosphodiesterases In Neuronal Function WP4222	2/54	0.413448	0.571432	0	0	1.43683	1.26905	PDE6B;GRIN2C
Pathogenic Escherichia Coli Infection WP2272	2/55	0.422518	0.576701	0	0	1.40965	1.21445	ABL1;CTNNB1
DNA IR Double Strand Breaks And Cellular Response Via ATM WP3959	2/55	0.422518	0.576701	0	0	1.40965	1.21445	ABL1;RAD17
Overlap Between Signal Transduction Pathways Contributing To LMNA Laminopathies WP4879	2/55	0.422518	0.576701	0	0	1.40965	1.21445	CSNK1A1;CTNNB1
Amino Acid Metabolism WP3925	3/91	0.425279	0.576701	0	0	1.27365	1.08898	PDHX;AUH;SRM
P53 Transcriptional Gene Network WP4963	3/91	0.425279	0.576701	0	0	1.27365	1.08898	RRM2B;CCNE1;PML
Type II Diabetes Mellitus WP1584	1/21	0.426307	0.576701	0	0	1.86737	1.59211	IRS1
STING Pathway In Kawasaki Like Disease And COVID 19 WP4961	1/21	0.426307	0.576701	0	0	1.86737	1.59211	REL
Urea Cycle And Metabolism Of Amino Groups WP497	1/21	0.426307	0.576701	0	0	1.86737	1.59211	SRM
Circadian Rhythm Genes WP3594	6/201	0.427893	0.577316	0	0	1.14985	0.976088	NCOA2;NCOR1;FBXW11;BHLHE40;NRIP1;PML
Metabolic Epileptic Disorders WP5355	3/92	0.432214	0.580054	0	0	1.25927	1.05632	MOCS2;SHMT2;ENO1
N Glycan Biosynthesis WP5153	2/57	0.440438	0.580054	0	0	1.35825	1.11375	MGAT1;ALG1
Blood Clotting Cascade WP272	1/22	0.441296	0.580054	0	0	1.77836	1.45477	PLAT
Hippo YAP Signaling WP4537	1/22	0.441296	0.580054	0	0	1.77836	1.45477	MAP4K3
PKC Gamma Calcium Signaling Pathway In Ataxia WP4760	1/22	0.441296	0.580054	0	0	1.77836	1.45477	PLCB4
NAD Metabolism In Oncogene Induced Senescence And Mitochondrial Dysfunction Associated Senescence WP5046	1/22	0.441296	0.580054	0	0	1.77836	1.45477	G6PD
Progeria Associated Lipodystrophy WP5103	1/22	0.441296	0.580054	0	0	1.77836	1.45477	SMAD4
Synthesis Of Ceramides And 1 Deoxyceramides WP5194	1/22	0.441296	0.580054	0	0	1.77836	1.45477	ASAH1
Sildenafil Treatment WP5294	1/22	0.441296	0.580054	0	0	1.77836	1.45477	AKT1
Pathophysiological Roles Of DUX4 In FSHD1 WP5342	1/22	0.441296	0.580054	0	0	1.77836	1.45477	MYC
Nanoparticle Triggered Autophagic Cell Death WP2509	1/23	0.455894	0.597702	0	0	1.69744	1.33333	BCL2
Follicle Stimulating Hormone FSH Signaling Pathway WP2035	1/24	0.470111	0.610068	0	0	1.62355	1.22543	AKT1
MTHFR Deficiency WP4288	1/24	0.470111	0.610068	0	0	1.62355	1.22543	CHPT1
Kallmann Syndrome WP5074	1/24	0.470111	0.610068	0	0	1.62355	1.22543	AKT1
Hippocampal Synaptogenesis And Neurogenesis WP5231	1/24	0.470111	0.610068	0	0	1.62355	1.22543	BCL2
TAR Syndrome WP5362	2/62	0.483849	0.621709	0	0	1.24474	0.903663	GPR89A;PDZK1
Differentiation Of White And Brown Adipocyte WP2895	1/25	0.483958	0.621709	0	0	1.55582	1.12915	SMAD5
Glycosylation And Related Congenital Defects WP4521	1/25	0.483958	0.621709	0	0	1.55582	1.12915	ALG1
Sphingolipid Metabolism Overview WP4725	1/25	0.483958	0.621709	0	0	1.55582	1.12915	ASAH1
Endochondral Ossification WP474	2/63	0.492279	0.629228	0	0	1.22427	0.867656	AKT1;PLAT
Endochondral Ossification With Skeletal Dysplasias WP4808	2/63	0.492279	0.629228	0	0	1.22427	0.867656	AKT1;PLAT
PPAR Alpha Pathway WP2878	1/26	0.497444	0.632659	0	0	1.49351	1.04288	MYC
Sphingolipid Metabolism Integrated Pathway WP4726	1/26	0.497444	0.632659	0	0	1.49351	1.04288	ASAH1
Prader Willi And Angelman Syndrome WP3998	3/102	0.499644	0.633876	0	0	1.13149	0.785095	NUP93;PCSK1;NUP35
Photodynamic Therapy Induced Unfolded Protein Response WP3613	1/27	0.510577	0.642949	0	0	1.436	0.965295	XBP1
FGFR3 Signaling In Chondrocyte Proliferation And Terminal Differentiation WP4767	1/27	0.510577	0.642949	0	0	1.436	0.965295	PPP2CA
Intracellular Trafficking Proteins Involved In CMT Neuropathy WP4856	1/27	0.510577	0.642949	0	0	1.436	0.965295	GDAP1
[truncated: 105 more rows]
