# Supplementary material for: Genomic characterization of the HER2-enriched intrinsic molecular subtype in primary ER-positive HER2-negative breast cancer
Source: Nat Commun. 2025 Mar 5;16:2208. doi: 10.1038/s41467-025-57419-z (PMC11882987; doi:10.1038/s41467-025-57419-z)
Supplement: Supplementary file 5 — Supplementary Dataset 2 [file 41467_2025_57419_MOESM5_ESM.xlsx]

## Sheet: Legend
Supplementary Dataset 2. Analyses of HER2E core set genes
Sheets describe:
HER2E.core.set.Clusters	Columns indicate which of the two Cytoscape clusters a HER2E core set gene belongs to
GSEA.cluster1	Gene set enrichment analysis of Cytoscape cluster 1 genes. P-values and corrected p-values are computed by the enrichR v3.2 package
GSEA.cluster2	Gene set enrichment analysis of Cytoscape cluster 1 genes. P-values and corrected p-values are computed by the enrichR v3.2 package
HER2E_vs_ERpHER2p_DE_results	Differential gene expression for HER2E core genes between HER2E and HER2-positive tumors. Pair-wise using Wilcoxon's test and as 3 group by Kruskal-Wallis test. P-values are two-sided.
TFBS.jaspar.all	Results of JASPAR TFBS analysis based on all HER2E core genes. P-values according to JASPAR defined output.
TFBS.transfak.all	Results of TRANSFAC TFBS analysis based on all HER2E core genes. P-values according to TRANSFAC defined output.
TFBS.transfak.cluster1	Results of TRANSFAC TFBS analysis based on Cytoscape cluster 1 genes only. P-values according to TRANSFAC defined output.
TFBS.transfak.cluster2	Results of TRANSFAC TFBS analysis based on Cytoscape cluster 2 genes only. P-values according to TRANSFAC defined output.

## Sheet: HER2E.core.set.Clusters
HER2E.DEGs.core	CS_clust1	CS_clust2
ENPP4	0	1
MSL3	0	0
TMEM132A	0	0
CDKL3	0	0
PIK3C2A	0	1
ELOVL5	0	0
PLEKHO1	1	0
MFAP3	0	1
SKIV2L2	0	1
YTHDC2	0	1
CC2D2A	0	0
LETMD1	0	0
BTBD1	0	0
MAP2K4	0	1
DHX29	0	1
IDH3G	0	0
PIGB	0	1
FGF10	0	0
CHFR	1	0
TSG101	0	0
ENO1	0	0
CAPZB	0	0
PCNP	0	1
SCAMP1	0	1
WDR47	0	0
SLC25A24	0	0
ZFAND6	0	0
CHGB	0	0
IGBP1	0	0
DTX2	0	0
CMTM6	0	0
ESR1	0	0
UNC13D	1	0
SEC22C	0	0
IKZF5	0	1
MYO9B	1	0
XBP1	0	0
SGSM3	0	0
CGRRF1	0	0
PIGH	0	0
GMPR2	0	0
CTSZ	1	0
MIB1	0	1
RBBP8	0	0
STAG2	0	1
NUP93	0	0
VAC14	1	0
ZNF174	0	0
CLUAP1	0	0
IL21R	1	0
PLAT	0	0
GDAP1	0	0
DCTN6	0	0
ASAH1	0	0
MAN2B1	1	0
CCNE1	0	0
SCN1B	0	0
SNX8	0	0
RLN2	0	0
RASSF4	1	0
DNAJC12	0	0
OCIAD1	0	1
TBC1D9	0	0
TBC1D19	0	0
GLRB	0	0
KLHL5	0	0
FBXO3	0	1
CHPT1	0	0
PPARD	0	0
SUB1	0	0
TRIM23	0	1
SMAD5	0	1
CRBN	0	1
EIF1B	0	0
STAM2	0	1
NRBP1	0	0
LANCL1	0	1
UNC50	0	1
PLEKHA3	0	0
STXBP3	0	1
SRM	0	0
ABCD3	0	0
VAMP4	0	1
RCOR3	0	1
FBXL5	0	1
WDR35	0	1
VPS4B	0	1
PPP4R4	0	0
MRPS14	0	1
IFT81	0	1
ITPR2	0	0
KBTBD4	0	0
PLCG1	0	0
NAGK	1	0
MCEE	0	0
ABCC10	1	0
VASP	0	0
RRBP1	0	0
DYRK2	0	0
POT1	0	0
OSGEPL1	0	1
ANAPC13	0	0
ZNF236	0	0
MGAT1	1	0
RGS22	0	0
ATP1A4	0	0
DCLK1	0	0
PDE6B	0	0
BHLHE40	0	0
IL6ST	0	1
RERG	0	0
ELP2	0	0
PKIB	0	0
DYSF	1	0
FHOD1	0	0
SUCLA2	0	0
RCBTB1	0	1
CCM2	1	0
MYO1G	1	0
TTYH3	0	0
MTHFS	0	0
KCTD3	0	0
CD72	1	0
CPEB2	0	0
IL18BP	1	0
DYNC2LI1	0	1
PREPL	0	1
ACTR1A	0	0
SSFA2	0	0
GLCE	0	0
APH1B	0	0
AP1AR	0	0
ESD	0	0
VPS37B	0	0
WARS	1	0
NCOR1	0	0
NPEPPS	0	0
SLC39A6	0	0
SMAD4	0	1
AKT1	0	0
CELSR2	0	0
NME7	0	1
EML4	0	0
PHOSPHO2	0	0
TMF1	0	0
RABL3	0	0
AGTR1	0	0
RASA1	0	1
GIN1	0	1
BTF3	0	1
FBXL17	0	1
SYBU	0	0
NTRK2	0	0
AUH	0	0
FERMT3	1	0
CRIM1	0	0
QDPR	0	0
KCNE4	0	0
CCDC74B	0	0
HAUS1	0	0
GJA1	0	0
HHEX	0	0
RAD17	0	1
SREK1IP1	0	1
KCTD18	0	0
TMBIM4	0	1
SUSD3	0	0
G6PD	0	0
SLC2A6	1	0
FGFR4	0	0
RPS6KA4	1	0
OMA1	0	0
VCAM1	1	0
GNPDA2	0	1
SERPINI1	0	0
CLASP2	0	0
FAM198B	0	0
PAPD4	0	1
ANKRA2	0	1
TMEM67	0	0
DYNLT3	0	0
HECTD2	0	0
TTC8	0	0
MOAP1	0	1
KCNC2	0	0
CASC4	0	0
CCNDBP1	0	0
MVD	0	0
CTNNB1	0	0
LMBRD1	0	0
NT5DC2	0	0
PDHB	0	0
CX3CR1	0	0
LCMT2	0	0
CEP120	0	1
IRS1	0	0
CCDC126	0	0
NFU1	0	0
SLC30A1	0	0
LONRF2	0	0
ZNF296	0	0
DNAJC24	0	0
NAT1	0	0
BCL2	0	0
METTL18	0	1
MBOAT1	0	0
ZNF24	0	1
AGR3	0	0
CD7	1	0
CBX2	0	0
FAM174A	0	0
BBS1	0	0
TRAM1L1	0	0
C4orf32	0	0
PDZK1	0	0
PCSK1	0	0
UNC119B	0	0
CCDC121	0	1
ZBTB41	0	1
ZNF552	0	0
NRIP1	0	0
HIGD1A	0	0
SIAH2	0	0
IDH2	0	0
SHMT2	0	0
UPP1	1	0
ASCL2	0	0
PRKX	0	0
IRS2	0	0
MKL2	0	0
TNFRSF4	1	0
SESTD1	0	0
RSBN1L	0	0
TRPV2	1	0
THSD4	0	0
IER5L	0	0
FAM120AOS	0	0
PNRC2	0	0
ACADSB	0	0
ASB13	0	0
ZNF429	0	0
ARRDC1	0	0
IGF2R	0	0
ATAD3A	0	0
ZNF181	0	0
ZXDA	0	1
ZXDB	0	1
CTR9	0	0
EGFL6	1	0
CNOT7	0	1
PCMTD2	0	0
VARS	0	0
ABCF1	0	0
LAT	1	0
TMEM167B	0	0
FNIP1	0	1
PHGR1	0	0
ZNF512	0	1

## Sheet: GSEA.cluster1
Term	Overlap	P.value	Adjusted.P.value	Old.P.value	Old.Adjusted.P.value	Odds.Ratio	Combined.Score	Genes
Th17 Cell Differentiation Pathway WP5130	2/69	0.0041844	0.152296	0	0	22.853	125.152	IL21R;LAT
Deregulation Of Rab And Rab Effector Genes In Bladder Cancer WP2291	1/16	0.0221744	0.152296	0	0	49.2765	187.685	UNC13D
Platelet Mediated Interactions With Vascular And Circulating Cells WP4462	1/17	0.0235444	0.152296	0	0	46.1944	173.177	VCAM1
Cells And Molecules Involved In Local Acute Inflammatory Response WP4493	1/17	0.0235444	0.152296	0	0	46.1944	173.177	VCAM1
Amplification And Expansion Of Oncogenic Pathways As Metastatic Traits WP3678	1/17	0.0235444	0.152296	0	0	46.1944	173.177	VCAM1
16P11 2 Distal Deletion Syndrome WP4950	1/31	0.0425318	0.152296	0	0	24.6198	77.7369	LAT
CAMKK2 Pathway WP4874	1/33	0.0452151	0.152296	0	0	23.0787	71.4592	VCAM1
Fluoropyrimidine Activity WP1601	1/33	0.0452151	0.152296	0	0	23.0787	71.4592	UPP1
Leukocyte Intrinsic Hippo Pathway Functions WP4542	1/34	0.046554	0.152296	0	0	22.3782	68.6372	FERMT3
Photodynamic Therapy Induced NF kB Survival Signaling WP3617	1/35	0.0478911	0.152296	0	0	21.719	66.0001	VCAM1
Enterocyte Cholesterol Metabolism WP5333	1/36	0.0492264	0.152296	0	0	21.0974	63.531	MGAT1
miRNA Role In Immune Response In Sepsis WP4329	1/37	0.0505598	0.152296	0	0	20.5103	61.215	VCAM1
Microglia Pathogen Phagocytosis Pathway WP3937	1/40	0.0545495	0.152296	0	0	18.9297	55.0599	LAT
Inflammatory Bowel Disease Signaling WP5198	1/42	0.0572002	0.152296	0	0	18.0045	51.5145	IL21R
T Cell Modulation In Pancreatic Cancer WP5078	1/46	0.0624803	0.152296	0	0	16.4008	45.4779	TNFRSF4
Translation Inhibitors In Chronically Activated PDGFRA Cells WP4566	1/46	0.0624803	0.152296	0	0	16.4008	45.4779	RPS6KA4
Netrin UNC5B Signaling Pathway WP4747	1/52	0.0703469	0.154731	0	0	14.467	38.3999	VCAM1
Interferon Type I Signaling Pathways WP585	1/54	0.072955	0.154731	0	0	13.9196	36.4404	RPS6KA4
N Glycan Biosynthesis WP5153	1/57	0.0768538	0.154731	0	0	13.172	33.7973	MGAT1
Modulators Of TCR Signaling And T Cell Activation WP5072	1/61	0.0820277	0.154731	0	0	12.2914	30.737	LAT
T Cell Antigen Receptor TCR Pathway During Staphylococcus Aureus Infection WP3863	1/62	0.0833168	0.154731	0	0	12.0893	30.0431	LAT
Urotensin II Mediated Signaling Pathway WP5158	1/69	0.0922917	0.161782	0	0	10.841	25.8319	VCAM1
Cholesterol Metabolism WP5304	1/72	0.096112	0.161782	0	0	10.3813	24.3156	MGAT1
T Cell Receptor Signaling Pathway WP69	1/75	0.0999169	0.161782	0	0	9.95896	22.9396	LAT
Regulatory Circuits Of The STAT3 Signaling Pathway WP4538	1/78	0.103706	0.161782	0	0	9.5695	21.6863	IL21R
A Network Map Of Macrophage Stimulating Protein MSP Signaling WP5353	1/82	0.108735	0.163103	0	0	9.09511	20.1806	RPS6KA4
T Cell Activation SARS CoV 2 WP5098	1/88	0.116227	0.167883	0	0	8.4653	18.2191	LAT
1P36 Copy Number Variation Syndrome WP5345	1/94	0.123658	0.172238	0	0	7.91677	16.5479	TNFRSF4
Angiopoietin Like Protein 8 Regulatory Pathway WP3915	1/132	0.169343	0.227736	0	0	5.60956	9.96163	RPS6KA4
NRF2 Pathway WP2884	1/141	0.179821	0.233768	0	0	5.24656	9.00201	SLC2A6
Nonalcoholic Fatty Liver Disease WP4396	1/154	0.194732	0.244986	0	0	4.79763	7.84954	VCAM1
Insulin Signaling WP481	1/160	0.201526	0.24561	0	0	4.61519	7.39278	RPS6KA4
Ras Signaling WP4223	1/184	0.228152	0.264204	0	0	4.00506	5.91845	LAT
Vitamin D Receptor Pathway WP2877	1/186	0.230332	0.264204	0	0	3.96136	5.81621	MYO9B
Network Map Of SARS CoV 2 Signaling Pathway WP5115	1/218	0.264411	0.294629	0	0	3.37174	4.48526	CTSZ
IL 24 Signaling Pathway WP5413	1/232	0.278858	0.302097	0	0	3.16514	4.04205	VCAM1
MAPK Signaling Pathway WP382	1/246	0.293032	0.308872	0	0	2.98216	3.66052	RPS6KA4
Nuclear Receptors Meta Pathway WP2882	1/314	0.358142	0.367567	0	0	2.32623	2.38864	SLC2A6
Pleural Mesothelioma WP5087	1/437	0.46152	0.46152	0	0	1.65953	1.2832	RASSF4

## Sheet: GSEA.cluster2
Term	Overlap	P.value	Adjusted.P.value	Old.P.value	Old.Adjusted.P.value	Odds.Ratio	Combined.Score	Genes
Genes Related To Primary Cilium Development Based On CRISPR WP4536	5/102	1.0603e-05	0.00118754	0	0	19.6729	225.34	DYNC2LI1;IFT81;CEP120;WDR35;MIB1
Intraflagellar Transport Proteins Binding To Dynein WP4532	3/27	6.11503e-05	0.00342442	0	0	46.1088	447.356	DYNC2LI1;IFT81;WDR35
Ciliopathies WP4803	5/184	0.000177386	0.00662241	0	0	10.6167	91.6981	DYNC2LI1;IFT81;NME7;CEP120;WDR35
BMP Signaling In Eyelid Development WP3927	2/20	0.00146705	0.0410775	0	0	40.2525	262.628	SMAD4;SMAD5
Bardet Biedl Syndrome WP5234	3/88	0.00202866	0.0454419	0	0	12.9791	80.4753	DYNC2LI1;IFT81;WDR35
Angiotensin II Receptor Type 1 Pathway WP5036	2/28	0.00287632	0.0493399	0	0	27.8559	162.992	SMAD4;IL6ST
PDGFR Beta Pathway WP3972	2/29	0.00308374	0.0493399	0	0	26.8229	155.08	MAP2K4;RASA1
Embryonic Stem Cell Pluripotency Pathways WP3931	3/116	0.00442955	0.0578175	0	0	9.74926	52.8357	SMAD4;IL6ST;SMAD5
Osteoblast Differentiation And Related Diseases WP4787	3/118	0.00464605	0.0578175	0	0	9.57874	51.4545	SMAD4;PIK3C2A;SMAD5
PDGF Pathway WP2526	2/40	0.00580678	0.0650359	0	0	19.0478	98.0722	MAP2K4;RASA1
IL6 Signaling Pathway WP364	2/43	0.00668584	0.068074	0	0	17.6514	88.3943	MAP2K4;IL6ST
TGF Beta Receptor Signaling WP560	2/54	0.0103853	0.0923711	0	0	13.9098	63.531	SMAD4;SMAD5
Insulin Signaling WP481	3/160	0.0107216	0.0923711	0	0	7.00142	31.7549	MAP2K4;STXBP3;PIK3C2A
TGF Beta Receptor Signaling In Skeletal Dysplasias WP4816	2/58	0.0119096	0.0952771	0	0	12.9136	57.2127	SMAD4;SMAD5
Clock Controlled Autophagy In Bone Metabolism WP5205	2/80	0.021878	0.154383	0	0	9.26107	35.3983	SMAD4;SMAD5
Glioblastoma Signaling Pathways WP2261	2/82	0.0229098	0.154383	0	0	9.02864	34.0939	MAP2K4;PIK3C2A
MicroRNAs In Cardiomyocyte Hypertrophy WP1544	2/83	0.0234331	0.154383	0	0	8.91672	33.4699	MAP2K4;IL6ST
Mammary Gland Development Pathway Involution Stage 4 Of 4 WP2815	1/10	0.0281433	0.175114	0	0	39.5516	141.217	IL6ST
Bone Morphogenic Protein Signaling And Regulation WP1425	1/12	0.0336779	0.183504	0	0	32.3571	109.72	SMAD4
TGF Smad Signaling Pathway WP5382	1/12	0.0336779	0.183504	0	0	32.3571	109.72	SMAD4
BMP2 WNT4 FOXO1 Pathway In Primary Endometrial Stromal Cell Differentiation WP3876	1/13	0.0364336	0.183504	0	0	29.6592	98.2392	SMAD5
ncRNAs Involved In STAT3 Signaling In Hepatocellular Carcinoma WP4337	1/13	0.0364336	0.183504	0	0	29.6592	98.2392	IL6ST
CKAP4 Signaling Pathway Map WP5322	2/109	0.0386767	0.183504	0	0	6.74121	21.9259	SMAD4;FBXO3
DNA Damage Response Only ATM Dependent WP710	2/110	0.0393223	0.183504	0	0	6.67845	21.6112	SMAD4;PIK3C2A
FOXP3 In COVID 19 WP5063	1/15	0.0419217	0.187809	0	0	25.4196	80.6299	IL6ST
Cell Cycle WP179	2/120	0.0459998	0.189517	0	0	6.1094	18.8116	SMAD4;STAG2
TGF Beta Signaling In Thyroid Cells For Epithelial Mesenchymal Transition WP3859	1/17	0.0473792	0.189517	0	0	22.24	67.8223	SMAD4
Canonical And Non Canonical TGF B Signaling WP3874	1/17	0.0473792	0.189517	0	0	22.24	67.8223	SMAD4
Genes Associated With The Development Of Rheumatoid Arthritis WP5033	1/18	0.0500965	0.193476	0	0	20.9307	62.6623	IL6ST
Angiopoietin Like Protein 8 Regulatory Pathway WP3915	2/132	0.0545186	0.194279	0	0	5.5421	16.1231	MAP2K4;PIK3C2A
TGF Beta Signaling Pathway WP366	2/132	0.0545186	0.194279	0	0	5.5421	16.1231	MAP2K4;SMAD4
Hematopoietic Stem Cell Gene Regulation By GABP Alpha Beta Complex WP3657	1/20	0.0555082	0.194279	0	0	18.7256	54.1398	SMAD4
Neuroinflammation And Glutamatergic Signaling WP5083	2/140	0.0604835	0.194847	0	0	5.21871	14.6405	SMAD4;IL6ST
Progeria Associated Lipodystrophy WP5103	1/22	0.0608896	0.194847	0	0	16.9405	47.4112	SMAD4
Vitamin D In Inflammatory Diseases WP4482	1/22	0.0608896	0.194847	0	0	16.9405	47.4112	SMAD4
Physiological And Pathological Hypertrophy Of The Heart WP1528	1/24	0.0662409	0.195628	0	0	15.4658	41.9813	IL6ST
Hepatitis B Infection WP4666	2/150	0.0682386	0.195628	0	0	4.86364	13.0576	MAP2K4;SMAD4
Differentiation Of White And Brown Adipocyte WP2895	1/25	0.0689053	0.195628	0	0	14.8207	39.6457	SMAD5
Hypothesized Pathways In Pathogenesis Of Cardiovascular Disease WP3668	1/25	0.0689053	0.195628	0	0	14.8207	39.6457	SMAD4
EPO Receptor Signaling WP581	1/26	0.0715623	0.195628	0	0	14.2271	37.5196	RASA1
Smith Magenis And Potocki Lupski Syndrome Copy Number Variation WP5381	2/155	0.0722338	0.195628	0	0	4.70351	12.3601	IFT81;FNIP1
EGF EGFR Signaling Pathway WP437	2/159	0.0754837	0.195628	0	0	4.58274	11.8411	RASA1;STAM2
Epithelial To Mesenchymal Transition In Colorectal Cancer WP4239	2/160	0.0763035	0.195628	0	0	4.55351	11.7163	MAP2K4;SMAD4
T Cell Receptor And Co Stimulatory Signaling WP2583	1/28	0.0768538	0.195628	0	0	13.172	33.7973	RASA1
Extracellular Vesicle Mediated Signaling In Recipient Cells WP2870	1/30	0.0821157	0.199341	0	0	12.2623	30.6512	SMAD4
Primary Ovarian Insufficiency WP5316	2/170	0.0846554	0.199341	0	0	4.2803	10.5688	PREPL;RCBTB1
Gastric Cancer Network 2 WP2363	1/31	0.0847356	0.199341	0	0	11.853	29.2557	RAD17
Regucalcin In Proximal Tubule Epithelial Kidney Cells WP4838	1/32	0.0873482	0.199341	0	0	11.47	27.9623	SMAD4
MAPK Cascade WP422	1/33	0.0899534	0.199341	0	0	11.111	26.7606	MAP2K4
Cohesin Complex Cornelia De Lange Syndrome WP5117	1/34	0.0925513	0.199341	0	0	10.7738	25.6416	STAG2
Alstrom Syndrome WP5202	1/34	0.0925513	0.199341	0	0	10.7738	25.6416	IFT81
Hepatocyte Growth Factor Receptor Signaling WP313	1/34	0.0925513	0.199341	0	0	10.7738	25.6416	RASA1
P38 MAPK Signaling Pathway WP400	1/35	0.0951419	0.201055	0	0	10.4564	24.5975	MAP2K4
Host Pathogen Interaction Of Human Coronaviruses MAPK Signaling WP4877	1/36	0.0977253	0.20269	0	0	10.1571	23.6214	MAP2K4
Neovascularisation Processes WP4331	1/37	0.100301	0.20425	0	0	9.8745	22.7072	SMAD5
Microglia Pathogen Phagocytosis Pathway WP3937	1/40	0.107986	0.212184	0	0	9.11355	20.2845	PIK3C2A
Oxidative Damage Response WP3941	1/40	0.107986	0.212184	0	0	9.11355	20.2845	MAP2K4
Hedgehog Signaling Pathway WP4249	1/43	0.115607	0.213402	0	0	8.46131	18.2558	FBXL17
Fas Ligand Pathway And Stress Induction Of Heat Shock Proteins WP314	1/43	0.115607	0.213402	0	0	8.46131	18.2558	MAP2K4
Heart Development WP1591	1/44	0.118133	0.213402	0	0	8.26412	17.6517	SMAD4
Vasopressin Regulated Water Reabsorption WP5085	1/44	0.118133	0.213402	0	0	8.26412	17.6517	DYNC2LI1
Interleukin 11 Signaling Pathway WP2332	1/44	0.118133	0.213402	0	0	8.26412	17.6517	IL6ST
Envelope Proteins And Their Potential Roles In EDMD Physiopathology WP4535	1/46	0.123164	0.215536	0	0	7.89603	16.5362	SMAD4
Translation Inhibitors In Chronically Activated PDGFRA Cells WP4566	1/46	0.123164	0.215536	0	0	7.89603	16.5362	MAP2K4
Interleukin 1 IL 1 Structural Pathway WP2637	1/47	0.125668	0.216536	0	0	7.72399	16.0204	MAP2K4
Phosphoinositides Metabolism WP4971	1/49	0.130657	0.218411	0	0	7.40141	15.0632	PIK3C2A
Hepatitis C And Hepatocellular Carcinoma WP3646	1/49	0.130657	0.218411	0	0	7.40141	15.0632	SMAD4
Photodynamic Therapy Induced AP 1 Survival Signaling WP3611	1/50	0.133141	0.21929	0	0	7.25	14.6185	MAP2K4
NRP1 Triggered Signaling Pathways In Pancreatic Cancer WP5144	1/53	0.14055	0.226263	0	0	6.8307	13.4032	SMAD4
IL 1 Signaling Pathway WP195	1/54	0.143006	0.226263	0	0	6.70148	13.0335	MAP2K4
DNA IR Double Strand Breaks And Cellular Response Via ATM WP3959	1/55	0.145455	0.226263	0	0	6.57705	12.6798	RAD17
Cardiac Hypertrophic Response WP2795	1/55	0.145455	0.226263	0	0	6.57705	12.6798	MAP2K4
Oncostatin M Signaling Pathway WP2374	1/56	0.147897	0.226911	0	0	6.45714	12.3411	IL6ST
Markers Of Kidney Cell Lineage WP5236	1/59	0.155182	0.232034	0	0	6.12223	11.4067	SMAD5
MAPK Signaling Pathway WP382	2/246	0.15538	0.232034	0	0	2.93577	5.46605	MAP2K4;RASA1
10Q11 21Q11 23 Copy Number Variation Syndrome WP5352	1/60	0.157597	0.232249	0	0	6.01816	11.1198	SMAD5
3Q29 Copy Number Variation Syndrome WP4906	1/63	0.164801	0.239711	0	0	5.72609	10.3242	DYNC2LI1
Physico Chemical Features And Toxicity Associated Pathways WP3680	1/66	0.171945	0.246895	0	0	5.46099	9.61452	MAP2K4
RAC1 PAK1 P38 MMP2 Pathway WP3303	1/68	0.176674	0.247545	0	0	5.29744	9.18286	RASA1
DNA Damage Response WP707	1/69	0.179028	0.247545	0	0	5.21928	8.97826	RAD17
miRNA Regulation Of DNA Damage Response WP1530	1/69	0.179028	0.247545	0	0	5.21928	8.97826	RAD17
Chromosomal And Microsatellite Instability In Colorectal Cancer WP4216	1/73	0.18838	0.254199	0	0	4.92832	8.22682	SMAD4
Head And Neck Squamous Cell Carcinoma WP4674	1/73	0.18838	0.254199	0	0	4.92832	8.22682	SMAD4
Disturbed Pathways In Duchenne Muscular Dystrophy WP5356	1/74	0.190702	0.254269	0	0	4.86057	8.05418	SMAD4
Joubert Syndrome WP4656	1/76	0.195325	0.25737	0	0	4.73048	7.72529	CEP120
Regulatory Circuits Of The STAT3 Signaling Pathway WP4538	1/78	0.199923	0.260365	0	0	4.60714	7.41669	IL6ST
DNA IR Damage And Cellular Response Via ATR WP4016	1/81	0.206771	0.2648	0	0	4.43371	6.98816	RAD17
A Network Map Of Macrophage Stimulating Protein MSP Signaling WP5353	1/82	0.209041	0.2648	0	0	4.37875	6.85373	SMAD5
Acute Viral Myocarditis WP4298	1/84	0.213562	0.2648	0	0	4.27281	6.59649	RASA1
Apoptosis WP254	1/84	0.213562	0.2648	0	0	4.27281	6.59649	MAP2K4
Androgen Receptor Signaling Pathway WP138	1/87	0.220295	0.2648	0	0	4.12313	6.23742	SMAD4
Hair Follicle Development Cytodifferentiation Part 3 Of 3 WP2840	1/87	0.220295	0.2648	0	0	4.12313	6.23742	SMAD4
Orexin Receptor Pathway WP5094	1/88	0.222527	0.2648	0	0	4.07553	6.12434	SMAD5
TNF Alpha Signaling Pathway WP231	1/89	0.224752	0.2648	0	0	4.02902	6.01434	MAP2K4
Pancreatic Adenocarcinoma Pathway WP4263	1/89	0.224752	0.2648	0	0	4.02902	6.01434	SMAD4
ErbB Signaling Pathway WP673	1/90	0.226972	0.2648	0	0	3.98355	5.90732	MAP2K4
1P36 Copy Number Variation Syndrome WP5345	1/94	0.235787	0.272249	0	0	3.81144	5.50688	SMAD4
Wnt Signaling Pathway And Pluripotency WP399	1/101	0.250976	0.28636	0	0	3.54339	4.89838	MAP2K4
Toll Like Receptor Signaling Pathway WP75	1/102	0.253122	0.28636	0	0	3.50813	4.81977	MAP2K4
Androgen Receptor Network In Prostate Cancer WP2263	1/109	0.267972	0.300129	0	0	3.2796	4.31881	RASA1
Adipogenesis WP236	1/131	0.312783	0.346848	0	0	2.72157	3.16313	IL6ST
Ectoderm Differentiation WP2858	1/137	0.324528	0.356345	0	0	2.60071	2.92679	SMAD4
Endoderm Differentiation WP2853	1/140	0.330327	0.359191	0	0	2.54419	2.81813	SMAD4
Mesodermal Commitment Pathway WP2857	1/145	0.339883	0.366028	0	0	2.45523	2.64957	SMAD4
VEGFA VEGFR2 Signaling WP3888	2/430	0.347549	0.369077	0	0	1.65803	1.75229	MAP2K4;DHX29
Regulation Of Actin Cytoskeleton WP51	1/150	0.349305	0.369077	0	0	2.37224	2.49515	PIK3C2A
Ras Signaling WP4223	1/184	0.409962	0.429119	0	0	1.92818	1.71934	RASA1
Ciliary Landscape WP4352	1/213	0.457282	0.474218	0	0	1.66198	1.30042	IFT81
Network Map Of SARS CoV 2 Signaling Pathway WP5115	1/218	0.465055	0.477854	0	0	1.62327	1.24278	SMAD5
IL 24 Signaling Pathway WP5413	1/232	0.486241	0.495082	0	0	1.52381	1.09874	TMBIM4
Focal Adhesion PI3K Akt mTOR Signaling Pathway WP3932	1/302	0.580415	0.585644	0	0	1.16528	0.633928	PIK3C2A
Pleural Mesothelioma WP5087	1/437	0.716641	0.716641	0	0	0.798943	0.266192	MAP2K4

## Sheet: HER2E_vs_ERpHER2p_DE_results
Gene.ID	Gene.Name	HGNC	EntrezGene	RefSeq	transcript_id	p.val.wilcox.HER2E_vs_ERpHER2p	p.val.kruskal.HER2E_vs_ERpHER2pHER2E_ERpHER2pNonHER2E	p.val.wilcox.HER2E_vs_ERpHER2pHER2E	p.val.wilcox.HER2E_vs_ERpHER2pNonHER2E
ENSG00000001561.6	ENPP4	ENPP4	22875	NM_014936.4	ENST00000321037.4	0.528365	1.33924e-05	0.279449	0.0498401
ENSG00000005302.17	MSL3	MSL3	10943	NM_078629.3;NM_078628.1;NM_001282174.1;NA;NM_006800.3;NM_001193270.2	ENST00000312196.8;ENST00000337339.6;ENST00000361672.6;ENST00000380692.6;ENST00000380693.7;ENST00000398527.6;ENST00000421368.2;ENST00000476743.5	0.0721511	1.05807e-06	0.952087	0.00175907
ENSG00000006118.14	TMEM132A	TMEM132A	54972	NM_017870.3;NA	ENST00000005286.8;ENST00000453848.6;ENST00000535480.1;ENST00000536409.1;ENST00000540112.1;ENST00000544065.5	0.459931	3.09854e-06	0.217821	0.0232137
ENSG00000006837.11	CDKL3	CDKL3	51265	NM_001113575.1;NA;NM_001300853.1;NM_016508.3	ENST00000265334.8;ENST00000518990.5;ENST00000521118.5;ENST00000521755.1;ENST00000523054.5;ENST00000523832.1	0.00408662	4.28301e-10	0.665782	5.02313e-06
ENSG00000011405.13	PIK3C2A	PIK3C2A	5286	NM_001321378.1;NA	ENST00000265970.11;ENST00000532035.1	0.0276433	3.40776e-09	0.889097	0.000102419
ENSG00000012660.13	ELOVL5	ELOVL5	60481	NM_001301856.1;NM_001242831.1;NM_001242828.1;NM_001242830.1	ENST00000304434.10;ENST00000370913.5;ENST00000370918.8;ENST00000542638.5	0.122322	8.85364e-10	0.442098	0.00106685
ENSG00000023902.13	PLEKHO1	PLEKHO1	51177	NM_001304723.1;NM_001304722.1	ENST00000369124.4;ENST00000369126.5	0.169761	1.59343e-07	0.513745	0.00393488
ENSG00000037749.11	MFAP3	MFAP3	4238	NM_001242336.1;NM_001135037.1;NA	ENST00000322602.9;ENST00000439768.2;ENST00000520899.1;ENST00000522177.1;ENST00000522782.5	0.00417825	5.41751e-08	0.420858	2.1582e-05
ENSG00000039123.15	SKIV2L2	SKIV2L2	23517	NM_015360.4;NA	ENST00000230640.9;ENST00000508716.1	0.0630843	3.94414e-05	0.802162	0.00290545
ENSG00000047188.15	YTHDC2	YTHDC2	64848	NM_022828.3;NA	ENST00000161863.8;ENST00000514720.1;ENST00000515883.5	0.000385739	1.82221e-11	0.218245	3.89982e-07
ENSG00000048342.15	CC2D2A	CC2D2A	57545	NA;NM_020785.2;NM_001080522.2;NM_001164720.1	ENST00000389652.9;ENST00000424120.5;ENST00000438599.6;ENST00000503292.5;ENST00000503658.2;ENST00000507954.5;ENST00000512702.5;ENST00000514039.5;ENST00000515124.5	0.00389548	5.31887e-11	0.666607	4.41952e-06
ENSG00000050426.15	LETMD1	LETMD1	25875	NM_015416.4;NM_001243689.1;NM_001300765.1;NA;NR_045017.1;NM_001351330.1	ENST00000262055.8;ENST00000418425.6;ENST00000547008.5;ENST00000547256.1;ENST00000547660.5;ENST00000548209.5;ENST00000548251.5;ENST00000548401.1;ENST00000549340.5;ENST00000550442.5;ENST00000550814.5;ENST00000550929.5;ENST00000551477.5;ENST00000551931.5;ENST00000552739.5;ENST00000553043.1	0.00247602	8.56035e-08	0.195425	3.69265e-05
ENSG00000064726.9	BTBD1	BTBD1	53339	NM_025238.3;NM_001011885.1	ENST00000261721.8;ENST00000379403.2	0.010745	4.94608e-07	0.515941	0.000124206
ENSG00000065559.14	MAP2K4	MAP2K4	6416	NM_003010.3;NM_001281435.1	ENST00000353533.9;ENST00000415385.7	0.131865	4.07423e-08	0.526988	0.00196269
ENSG00000067248.9	DHX29	DHX29	54505	NM_019030.2;NA	ENST00000251636.9;ENST00000508346.1;ENST00000621106.4	0.01217	3.93041e-07	0.508643	0.000174311
ENSG00000067829.18	IDH3G	IDH3G	3421	NM_004135.3;NM_174869.2;NA	ENST00000217901.9;ENST00000370092.7;ENST00000370093.5;ENST00000427365.6;ENST00000444338.1;ENST00000444450.5;ENST00000454076.5;ENST00000619865.4	0.00873877	0.000375676	0.201358	0.000565156
ENSG00000069943.9	PIGB	PIGB	9488	NM_004855.4;NA	ENST00000164305.9;ENST00000539642.5;ENST00000566999.5	0.0100662	1.17364e-05	0.281976	0.000416965
ENSG00000070193.4	FGF10	FGF10	2255	NM_004465.1;NA	ENST00000264664.4;ENST00000513107.1	0.05464	2.4928e-08	0.796032	0.000462835
ENSG00000072609.17	CHFR	CHFR	55743	NM_018223.2;NM_001161344.1;NM_001161347.1;NM_001161346.1;NA	ENST00000266880.11;ENST00000432561.6;ENST00000443047.6;ENST00000450056.6;ENST00000536932.5;ENST00000540537.5;ENST00000540963.1;ENST00000541817.5;ENST00000542714.5	0.0777034	1.62274e-09	0.578541	0.000513381
ENSG00000074319.12	TSG101	TSG101	7251	NM_006292.3;NA	ENST00000251968.3;ENST00000536719.5	0.0116238	1.39395e-07	0.633962	8.42752e-05
ENSG00000074800.13	ENO1	ENO1	2023	NM_001201483.1;NA	ENST00000234590.8;ENST00000489867.1;ENST00000497492.1	6.38117e-06	6.07009e-27	0.560077	4.09989e-13
ENSG00000077549.17	CAPZB	CAPZB	832	NM_004930.4;NM_001206541.2;NM_001206540.2;NA;NM_001282162.1	ENST00000264202.7;ENST00000264203.7;ENST00000375142.5;ENST00000375144.5;ENST00000433834.5	9.7719e-06	1.218e-12	0.0509088	2.23027e-09
ENSG00000081154.11	PCNP	PCNP	57092	NM_001320395.1;NR_135224.1;NA	ENST00000265260.7;ENST00000469941.5;ENST00000627393.1	0.00673805	1.98069e-05	0.239279	0.000233514
ENSG00000085365.17	SCAMP1	SCAMP1	9522	NA;NM_001290229.1;NM_004866.5	ENST00000320280.8;ENST00000510030.2;ENST00000511551.2;ENST00000618166.4;ENST00000621999.4	0.0158093	1.0056e-07	0.664959	0.000157747
ENSG00000085433.15	WDR47	WDR47	22911	NA;NM_001142550.1	ENST00000357672.7;ENST00000361054.7;ENST00000369962.7;ENST00000369965.8;ENST00000400794.7;ENST00000528747.1;ENST00000529074.1;ENST00000530772.5;ENST00000531337.1	0.0167456	3.48919e-10	0.92143	2.95735e-05
ENSG00000085491.15	SLC25A24	SLC25A24	29957	NM_213651.2;NM_013386.4;NA	ENST00000370041.4;ENST00000565488.5;ENST00000569674.1	0.00513323	2.26245e-11	0.766442	5.38919e-06
ENSG00000086666.18	ZFAND6	ZFAND6	54469	NM_001242919.1;NA;NM_001242911.1;NM_001242917.1;NM_001242916.1;NM_001242915.1;NM_001242918.1;NM_001242912.1;NM_001242913.1;NM_001242914.1	ENST00000261749.10;ENST00000558087.5;ENST00000558272.5;ENST00000558390.5;ENST00000558494.5;ENST00000558688.5;ENST00000558724.1;ENST00000558997.5;ENST00000559157.5;ENST00000559775.5;ENST00000559835.5;ENST00000560228.5;ENST00000560392.5;ENST00000560470.5;ENST00000560976.5;ENST00000561012.5;ENST00000561060.5;ENST00000564367.5;ENST00000613266.4;ENST00000616533.4;ENST00000618205.4	0.000496302	0.000378259	0.0128286	8.33087e-05
ENSG00000089199.9	CHGB	CHGB	1114	NM_001819.2;NA	ENST00000378961.8;ENST00000455042.1	0.0403846	0.120459	0.0455265	0.059863
ENSG00000089289.15	IGBP1	IGBP1	3476	NA;NM_001551.2	ENST00000342206.10;ENST00000356413.4	0.00994136	1.37613e-10	0.756939	3.16829e-05
ENSG00000091073.19	DTX2	DTX2	113878	NM_020892.2;NM_001102595.1;NA;NM_001102594.1;NM_001102596.1	ENST00000324432.9;ENST00000413936.6;ENST00000423646.5;ENST00000425780.5;ENST00000429179.1;ENST00000430490.6;ENST00000435861.1;ENST00000438930.5;ENST00000442516.1;ENST00000446600.5;ENST00000446820.6;ENST00000451769.5;ENST00000456590.5;ENST00000457529.5	3.57359e-06	6.72412e-14	0.0375968	4.35878e-10
ENSG00000091317.7	CMTM6	CMTM6	54918	NM_017801.2	ENST00000205636.3	0.0128749	6.89571e-10	0.850723	4.04901e-05
ENSG00000091831.23	ESR1	ESR1	2099	NM_000125.3;NA;NM_001328100.1;NM_001122742.1;NM_001122740.1	ENST00000206249.7;ENST00000338799.9;ENST00000404742.5;ENST00000406599.5;ENST00000415488.1;ENST00000427531.6;ENST00000440973.5;ENST00000443427.5;ENST00000446550.1;ENST00000456483.3;ENST00000638569.1	8.00173e-09	1.26014e-44	0.563135	5.2133e-21
ENSG00000092929.11	UNC13D	UNC13D	201294	NM_199242.2;NA	ENST00000207549.8;ENST00000412096.6;ENST00000586108.1;ENST00000586147.1;ENST00000589670.5;ENST00000590762.5;ENST00000592386.5	0.0529636	4.64332e-12	0.450219	8.52524e-05
ENSG00000093183.13	SEC22C	SEC22C	9117	NM_032970.3;NM_004206.3;NA;NM_001201572.1;NM_001201584.1	ENST00000264454.7;ENST00000273156.11;ENST00000416880.5;ENST00000417572.5;ENST00000420163.1;ENST00000423701.6;ENST00000450981.5;ENST00000451653.5;ENST00000456515.5	0.0221628	1.59295e-09	0.994573	8.75742e-05
ENSG00000095574.11	IKZF5	IKZF5	64376	NR_073475.1;NM_001271840.1	ENST00000368886.9;ENST00000617859.4	0.0034526	5.65485e-15	0.868533	1.10776e-06
ENSG00000099331.13	MYO9B	MYO9B	4650	NA;NM_004145.3;NM_001130065.1	ENST00000397274.6;ENST00000594824.5;ENST00000594971.5;ENST00000595618.5;ENST00000595641.5;ENST00000596942.5;ENST00000597073.5;ENST00000598419.1;ENST00000602177.1	0.00917722	4.61263e-09	0.723551	3.01797e-05
ENSG00000100219.16	XBP1	XBP1	7494	NM_005080.3;NA;NM_001079539.1	ENST00000216037.10;ENST00000344347.5;ENST00000403532.7;ENST00000405219.7;ENST00000611155.4	1.76975e-05	8.92027e-11	0.0334334	1.9638e-08
ENSG00000100359.20	SGSM3	SGSM3	27352	NM_001301849.1;NA	ENST00000248929.13;ENST00000417424.1;ENST00000427834.5;ENST00000457767.5	0.0210854	1.53792e-07	0.779457	0.000198952
ENSG00000100532.11	CGRRF1	CGRRF1	10668	NM_006568.2;NA	ENST00000216420.11;ENST00000556172.1;ENST00000557317.1	0.000208219	2.73092e-14	0.321753	2.98736e-08
ENSG00000100564.8	PIGH	PIGH	5283	NM_004569.3;NA	ENST00000216452.8;ENST00000558493.1;ENST00000558987.5;ENST00000559415.1;ENST00000559581.5;ENST00000560722.5;ENST00000561272.5	0.0198816	1.21187e-11	0.846282	3.39347e-05
ENSG00000100938.17	GMPR2	GMPR2	51292	NA;NM_001002000.2;NM_001002002.2;NM_016576.4;NM_001283023.1;NM_001283022.1;NM_001002001.2	ENST00000348719.11;ENST00000355299.8;ENST00000399440.6;ENST00000420554.6;ENST00000456667.7;ENST00000557854.5;ENST00000558279.5;ENST00000558483.5;ENST00000558748.1;ENST00000558788.1;ENST00000558865.5;ENST00000558932.1;ENST00000559104.5;ENST00000559409.5;ENST00000559479.1;ENST00000559836.5;ENST00000559910.5;ENST00000559943.1;ENST00000560139.5;ENST00000561035.5;ENST00000620807.4	0.0660488	0.000178275	0.698217	0.00464497
ENSG00000101160.13	CTSZ	CTSZ	1522	NM_001336.3	ENST00000217131.5	0.0008717	8.17485e-14	0.515941	2.34264e-07
ENSG00000101752.11	MIB1	MIB1	57534	NM_020774.3	ENST00000261537.6	0.000504364	5.96489e-11	0.254545	4.99076e-07
ENSG00000101773.18	RBBP8	RBBP8	5932	NM_002894.2;NA;NM_203291.1;NM_203292.1	ENST00000327155.9;ENST00000360790.9;ENST00000399721.6;ENST00000399722.6;ENST00000399725.6;ENST00000577445.1;ENST00000577588.5;ENST00000579124.5;ENST00000581687.1;ENST00000581819.5;ENST00000582354.5;ENST00000583057.1;ENST00000583700.5	0.0446941	1.11176e-15	0.291723	1.73261e-05
ENSG00000101972.18	STAG2	STAG2	10735	NM_001042749.2;NM_001042751.1;NM_001042750.1;NM_006603.4;NM_001282418.1;NA	ENST00000218089.13;ENST00000371144.7;ENST00000371145.7;ENST00000371157.7;ENST00000371160.5;ENST00000394477.5;ENST00000394478.1;ENST00000428941.5;ENST00000435103.5;ENST00000435215.5;ENST00000455404.5;ENST00000458700.5	0.0215108	1.48259e-07	0.741468	0.000245643
ENSG00000102900.12	NUP93	NUP93	9688	NM_014669.4;NM_001242796.1;NA;NM_001242795.1	ENST00000308159.9;ENST00000542526.5;ENST00000562496.5;ENST00000563405.1;ENST00000563486.1;ENST00000563858.5;ENST00000564887.5;ENST00000566315.5;ENST00000566678.1;ENST00000567081.5;ENST00000567641.5;ENST00000568283.5;ENST00000568656.5;ENST00000569322.1;ENST00000569842.5;ENST00000569863.5	0.149749	2.24339e-13	0.156112	0.000291865
ENSG00000103043.14	VAC14	VAC14	55697	NM_018052.3;NA	ENST00000261776.9;ENST00000536184.6;ENST00000566416.1;ENST00000567648.1	0.0451553	8.1324e-10	0.752632	0.000226837
ENSG00000103343.12	ZNF174	ZNF174	7727	NM_003450.2;NM_001032292.2;NA	ENST00000268655.4;ENST00000344823.9;ENST00000571936.5;ENST00000572544.1;ENST00000575752.5	0.352944	5.09637e-10	0.109925	0.00380977
ENSG00000103351.12	CLUAP1	CLUAP1	23059	NM_001330454.1;NA;NM_024793.2;NM_015041.2	ENST00000341633.9;ENST00000571025.5;ENST00000572600.5;ENST00000574369.5;ENST00000574551.1;ENST00000576117.1;ENST00000576634.5	0.103255	4.55543e-12	0.314608	0.000306809
ENSG00000103522.15	IL21R	IL21R	50615	NM_181078.2;NM_021798.3;NM_181079.4	ENST00000337929.7;ENST00000395754.4;ENST00000564089.5	0.00439681	2.75228e-11	0.798658	3.0383e-06
ENSG00000104368.17	PLAT	PLAT	5327	NM_000930.4;NM_033011.3;NA;NM_001319189.1	ENST00000220809.8;ENST00000352041.7;ENST00000429089.6;ENST00000429710.6;ENST00000519510.5;ENST00000520523.5;ENST00000521694.1;ENST00000524009.5	0.006771	1.74469e-06	0.320095	0.000130421
ENSG00000104381.12	GDAP1	GDAP1	54332	NM_001040875.2;NA	ENST00000220822.11;ENST00000434412.2	0.00633296	1.22084e-16	0.714225	6.5896e-07
ENSG00000104671.7	DCTN6	DCTN6	10671	NM_006571.3;NA	ENST00000221114.7;ENST00000520829.5	0.0523707	4.91038e-09	0.754354	0.000347365
ENSG00000104763.18	ASAH1	ASAH1	427	NM_177924.4;NM_001127505.2;NM_004315.5;NA	ENST00000262097.11;ENST00000314146.10;ENST00000381733.9;ENST00000519468.5;ENST00000520781.6;ENST00000635756.1;ENST00000635769.1;ENST00000636128.1;ENST00000636171.1;ENST00000636269.1;ENST00000636455.1;ENST00000636537.1;ENST00000636577.1;ENST00000636691.1;ENST00000636815.1;ENST00000636823.1;ENST00000636997.1;ENST00000637528.1;ENST00000637536.1;ENST00000637561.1;ENST00000637603.1;ENST00000637636.1;E…	0.0266313	3.46716e-12	0.6235	2.71519e-05
ENSG00000104774.12	MAN2B1	MAN2B1	4125	NM_001173498.1;NM_000528.3;NA	ENST00000221363.8;ENST00000456935.6;ENST00000486847.2;ENST00000598876.1	0.00308291	1.62098e-09	0.467405	7.6696e-06
ENSG00000105173.13	CCNE1	CCNE1	898	NM_001238.3;NA	ENST00000262643.7;ENST00000357943.9;ENST00000444983.6;ENST00000575243.5;ENST00000576532.1	8.34131e-05	1.37697e-25	0.867641	4.11202e-11
ENSG00000105711.11	SCN1B	SCN1B	6324	NA;NM_199037.4;NM_001321605.1;NM_001037.4	ENST00000262631.10;ENST00000415950.4;ENST00000595652.5;ENST00000596348.2;ENST00000638536.1;ENST00000640135.1	0.0346692	1.04805e-09	0.761254	0.000111333
ENSG00000106266.10	SNX8	SNX8	29886	NM_013321.3;NA	ENST00000222990.7;ENST00000419693.1;ENST00000435060.5;ENST00000435336.5;ENST00000447136.1;ENST00000457286.5	0.0909808	0.158293	0.201358	0.06398
ENSG00000107014.8	RLN2	RLN2	6019	NM_134441.2;NM_005059.3	ENST00000381627.3;ENST00000416837.1	0.0864325	6.66798e-15	0.173659	5.27217e-05
ENSG00000107551.20	RASSF4	RASSF4	83937	NM_032023.3;NA	ENST00000340258.9;ENST00000427758.5;ENST00000428466.1;ENST00000484477.2	0.0145019	3.80187e-10	0.949378	3.57584e-05
ENSG00000108176.14	DNAJC12	DNAJC12	56521	NM_021800.2;NM_201262.1;NA	ENST00000225171.6;ENST00000339758.7;ENST00000483798.6	0.0773408	8.77497e-20	0.0779142	8.14748e-06
ENSG00000109180.14	OCIAD1	OCIAD1	54940	NM_017830.3;NM_001079839.2;NM_001079841.2;NM_001079842.2;NM_001079840.2;NA;NM_001168254.1	ENST00000264312.11;ENST00000381473.7;ENST00000396448.6;ENST00000425583.6;ENST00000444354.6;ENST00000503016.5;ENST00000504654.5;ENST00000505922.6;ENST00000506801.5;ENST00000507210.5;ENST00000508293.5;ENST00000508996.5;ENST00000509122.5;ENST00000509164.5;ENST00000509246.5;ENST00000509664.5;ENST00000509963.5;ENST00000510824.5;ENST00000511102.5;ENST00000511662.5;ENST00000512236.5;ENST00000513391.2;EN…	0.0168691	2.40484e-06	0.550954	0.000312318
ENSG00000109436.7	TBC1D9	TBC1D9	23158	NM_015130.2	ENST00000442267.2	2.11689e-05	7.71061e-39	0.452262	2.94125e-15
ENSG00000109680.10	TBC1D19	TBC1D19	55296	NM_018317.3;NA;NM_001292054.1	ENST00000264866.8;ENST00000505206.5;ENST00000511789.5;ENST00000512840.5;ENST00000513455.5;ENST00000513596.1	0.200488	2.5293e-05	0.77598	0.0153429
ENSG00000109738.10	GLRB	GLRB	2743	NM_000824.4;NM_001166060.1;NA;NM_001166061.1	ENST00000264428.8;ENST00000509282.1;ENST00000512619.5;ENST00000541722.5	0.00919168	1.57653e-21	0.231672	5.47936e-08
ENSG00000109790.16	KLHL5	KLHL5	51088	NM_001007075.2;NM_199039.3;NA;NM_015990.4;NM_001171654.1	ENST00000261425.7;ENST00000261426.9;ENST00000381930.7;ENST00000504108.5;ENST00000508137.6;ENST00000515612.1	0.288403	6.78518e-08	0.282992	0.00708075
ENSG00000110429.13	FBXO3	FBXO3	26273	NM_012175.3;NM_033406.2;NA	ENST00000265651.7;ENST00000448981.6;ENST00000526785.5;ENST00000530401.5;ENST00000531080.5;ENST00000532057.5;ENST00000534136.5	0.00024411	1.84348e-10	0.153155	3.11619e-07
ENSG00000111666.10	CHPT1	CHPT1	56994	NM_020244.2;NA	ENST00000229266.7;ENST00000549872.5	0.00240624	4.44833e-21	0.632347	2.31664e-08
ENSG00000112033.13	PPARD	PPARD	5467	NM_001171818.1;NM_177435.2;NM_006238.4;NM_001171820.1;NM_001171819.1	ENST00000311565.4;ENST00000337400.6;ENST00000360694.7;ENST00000418635.6;ENST00000448077.6	0.0142436	1.03319e-09	0.93855	3.57584e-05
ENSG00000113387.11	SUB1	SUB1	10923	NM_006713.3;NA	ENST00000265073.8;ENST00000502897.5;ENST00000506237.5;ENST00000510442.1;ENST00000512913.5;ENST00000515355.5	0.000377134	1.31579e-13	0.362031	9.0681e-08
ENSG00000113595.14	TRIM23	TRIM23	373	NM_001656.3;NM_033228.2;NM_033227.2;NA	ENST00000231524.13;ENST00000274327.11;ENST00000381018.7;ENST00000513794.1	1.29998e-05	1.83224e-26	0.573898	2.44392e-12
ENSG00000113658.16	SMAD5	SMAD5	4090	NA;NM_001001419.2;NM_001001420.2	ENST00000506223.1;ENST00000507118.5;ENST00000507637.1;ENST00000509297.5;ENST00000511116.5;ENST00000515005.1;ENST00000545279.5;ENST00000545620.5	0.00557862	2.23423e-10	0.663312	1.1328e-05
ENSG00000113851.14	CRBN	CRBN	51185	NM_016302.3;NA;NM_001173482.1	ENST00000231948.8;ENST00000424814.5;ENST00000432408.6;ENST00000450014.1;ENST00000629101.1;ENST00000639284.1	0.0149415	2.72594e-11	0.969252	3.54719e-05
ENSG00000114784.3	EIF1B	EIF1B	10289	NM_005875.2	ENST00000232905.3	0.0354162	8.55397e-05	0.590224	0.00156508
ENSG00000115145.9	STAM2	STAM2	10254	NM_005843.5	ENST00000263904.4	0.0117673	5.35237e-06	0.400864	0.000285671
ENSG00000115216.13	NRBP1	NRBP1	29959	NM_001321357.1;NA;NM_001321362.1;NM_001321358.1	ENST00000233557.7;ENST00000356442.4;ENST00000379852.7;ENST00000379863.7;ENST00000419281.6	0.0613441	1.02019e-13	0.26753	4.00074e-05
ENSG00000115365.11	LANCL1	LANCL1	10314	NA;NM_001136575.1;NM_001136574.1	ENST00000233714.8;ENST00000412863.1;ENST00000431941.6;ENST00000441020.7;ENST00000443314.5;ENST00000448951.5;ENST00000450366.6	0.00196599	4.81784e-13	0.674871	7.14506e-07
ENSG00000115446.11	UNC50	UNC50	25972	NM_014044.5;NA	ENST00000357765.6;ENST00000393493.6;ENST00000409347.5;ENST00000409975.5;ENST00000423713.1	0.0028435	8.68974e-08	0.33295	1.56084e-05
ENSG00000116095.10	PLEKHA3	PLEKHA3	65977	NM_019091.3;NA	ENST00000234453.9;ENST00000421187.1	0.0444079	1.46366e-09	0.750051	0.000214019
ENSG00000116266.10	STXBP3	STXBP3	6814	NM_007269.2	ENST00000370008.3	0.000423751	3.26821e-15	0.552469	2.84869e-08
ENSG00000116649.9	SRM	SRM	6723	NM_003132.2;NA	ENST00000376957.6;ENST00000465788.1;ENST00000487300.1;ENST00000490101.1	4.39883e-06	1.64439e-12	0.0298415	1.12248e-09
ENSG00000117528.11	ABCD3	ABCD3	5825	NM_001122674.1;NM_002858.3	ENST00000315713.5;ENST00000370214.8	0.0349477	2.29462e-10	0.728655	9.85935e-05
ENSG00000117533.14	VAMP4	VAMP4	8674	NM_001185127.1;NA	ENST00000236192.11;ENST00000367740.2	0.000794043	1.53544e-10	0.310804	8.75879e-07
ENSG00000117625.13	RCOR3	RCOR3	55758	NM_018254.3;NM_001136224.2;NM_001136223.1;NM_001136225.1;NA	ENST00000367005.8;ENST00000367006.8;ENST00000419091.6;ENST00000452621.6;ENST00000529763.5;ENST00000533469.5;ENST00000534460.5;ENST00000534478.5	0.0067271	9.55808e-14	0.891786	2.02053e-06
ENSG00000118564.14	FBXL5	FBXL5	26234	NM_001193534.1;NM_001193535.1;NA	ENST00000341285.7;ENST00000412094.6;ENST00000503196.5;ENST00000507899.1;ENST00000509314.5;ENST00000510802.5;ENST00000512066.5;ENST00000513163.5;ENST00000515679.1	0.00032174	6.13212e-14	0.331819	7.98053e-08
ENSG00000118965.14	WDR35	WDR35	57539	NM_020779.3;NM_001006657.1;NA	ENST00000281405.8;ENST00000345530.7;ENST00000453014.1	0.000462422	1.29669e-13	0.42743	8.88493e-08
ENSG00000119541.9	VPS4B	VPS4B	9525	NM_004869.3;NA	ENST00000238497.9;ENST00000591519.1	0.00522836	2.72599e-09	0.579316	1.49679e-05
ENSG00000119698.11	PPP4R4	PPP4R4	57718	NM_058237.1;NM_020958.2;NA	ENST00000304338.7;ENST00000328839.3;ENST00000553661.5;ENST00000556470.1;ENST00000556884.5	0.119264	2.11185e-13	0.145198	0.000147616
ENSG00000120333.4	MRPS14	MRPS14	63931	NM_022100.2	ENST00000476371.1	0.206239	0.000135532	0.786424	0.0170615
ENSG00000122970.15	IFT81	IFT81	28981	NM_014055.3;NM_031473.3;NA;NM_001143779.1	ENST00000242591.9;ENST00000361948.8;ENST00000546374.5;ENST00000552912.5	0.0986576	5.53051e-07	0.782068	0.00226321
ENSG00000123104.11	ITPR2	ITPR2	3709	NA;NM_002223.3	ENST00000242737.5;ENST00000381340.7	0.0284923	3.98799e-13	0.54642	2.21222e-05
ENSG00000123444.13	KBTBD4	KBTBD4	55709	NM_001318723.1;NM_001318717.1;NA;NM_001318716.1	ENST00000395288.6;ENST00000430070.6;ENST00000525720.1;ENST00000526005.5;ENST00000529499.1;ENST00000529946.1;ENST00000531067.1;ENST00000533290.5;ENST00000534239.1	0.0043745	1.2889e-07	0.338642	4.1472e-05
ENSG00000124181.14	PLCG1	PLCG1	5335	NM_002660.2;NA	ENST00000244007.7;ENST00000373271.5;ENST00000612731.2	0.0744896	9.37167e-06	0.985528	0.00214755
ENSG00000124357.12	NAGK	NAGK	55577	NA;NM_017567.4	ENST00000244204.10;ENST00000418807.7;ENST00000443872.6;ENST00000443938.6;ENST00000455662.6;ENST00000524537.1;ENST00000529236.1;ENST00000531934.5;ENST00000533981.5;ENST00000613852.4	0.0187927	1.02162e-12	0.679848	1.30272e-05
ENSG00000124370.10	MCEE	MCEE	84693	NM_032601.3;NA	ENST00000244217.5;ENST00000413592.5;ENST00000486135.1;ENST00000494660.6	0.00224361	1.69658e-08	0.352556	7.6696e-06
ENSG00000124574.14	ABCC10	ABCC10	89845	NM_033450.2;NA;NM_001198934.1	ENST00000244533.7;ENST00000372515.8;ENST00000372530.8;ENST00000505344.1	0.0172951	3.10937e-10	0.937648	3.47652e-05
ENSG00000125753.13	VASP	VASP	7408	NM_003370.3;NA	ENST00000245932.10;ENST00000589627.1;ENST00000590603.1;ENST00000592139.1	0.0021063	1.18628e-14	0.828568	3.62544e-07
ENSG00000125844.15	RRBP1	RRBP1	6238	NA;NM_004587.2;NM_001042576.1	ENST00000246043.8;ENST00000360807.8;ENST00000377807.6;ENST00000377813.5;ENST00000398782.2;ENST00000455029.3;ENST00000470422.5;ENST00000610403.4	0.00227204	7.56749e-05	0.0873335	0.000127039
ENSG00000127334.10	DYRK2	DYRK2	8445	NA;NM_006482.2;NM_003583.3	ENST00000319833.6;ENST00000344096.3;ENST00000393555.3;ENST00000542503.1;ENST00000543747.1	0.618269	6.13012e-05	0.271464	0.0801577
ENSG00000128513.14	POT1	POT1	25913	NM_015450.2;NM_001042594.1;NA	ENST00000357628.7;ENST00000393329.5;ENST00000436534.5;ENST00000446993.5;ENST00000487564.1;ENST00000608200.1;ENST00000609702.5;ENST00000610141.1	0.019853	8.07741e-07	0.629124	0.00032592
ENSG00000128694.11	OSGEPL1	OSGEPL1	64172	NM_022353.2;NA	ENST00000264151.9;ENST00000517895.5;ENST00000519810.5;ENST00000520350.1;ENST00000521630.1;ENST00000522700.5	0.0414682	7.35815e-06	0.750911	0.00123088
ENSG00000129055.12	ANAPC13	ANAPC13	25847	NM_015391.3;NM_001242374.1;NA;NM_001242375.1	ENST00000354910.9;ENST00000510994.5;ENST00000511751.1;ENST00000514612.5	0.0389497	0.000348398	0.480706	0.00307624
ENSG00000130856.15	ZNF236	ZNF236	7776	NM_007345.3;NM_001306089.1;NA	ENST00000253159.12;ENST00000320610.13;ENST00000579322.1	0.0480071	6.33169e-14	0.353732	3.44862e-05
ENSG00000131446.16	MGAT1	MGAT1	4245	NM_002406.3;NA;NM_001114617.1;NM_001114619.1;NM_001114618.1	ENST00000307826.4;ENST00000333055.8;ENST00000393340.7;ENST00000427865.2;ENST00000446023.6;ENST00000502678.1;ENST00000504671.1;ENST00000506269.1;ENST00000506889.1;ENST00000507384.1;ENST00000512695.1;ENST00000513431.5;ENST00000514283.1;ENST00000514438.1	0.0261918	7.88938e-07	0.767308	0.000363666
ENSG00000132554.19	RGS22	RGS22	26166	NM_015668.4;NA;NM_001286693.1;NM_001286692.1	ENST00000360863.10;ENST00000517828.5;ENST00000517843.5;ENST00000519092.5;ENST00000519408.5;ENST00000520117.5;ENST00000523287.5;ENST00000523437.5;ENST00000617334.1	4.26211e-07	9.62624e-36	0.56312	2.71612e-16
ENSG00000132681.16	ATP1A4	ATP1A4	480	NM_144699.3;NM_001001734.1	ENST00000368081.8;ENST00000470705.1	0.00261008	2.57009e-21	0.613561	2.65261e-08
ENSG00000133083.14	DCLK1	DCLK1	9201	NM_004734.4;NA;NM_001195416.1;NM_001195415.1	ENST00000255448.8;ENST00000360631.7;ENST00000379892.4;ENST00000379893.5;ENST00000615680.4	0.00103067	5.89067e-07	0.119569	1.35884e-05
ENSG00000133256.12	PDE6B	PDE6B	5158	NM_000283.3;NM_001145292.1;NA	ENST00000255622.10;ENST00000429163.6;ENST00000461490.1;ENST00000465426.5;ENST00000471824.6;ENST00000487902.5;ENST00000488061.5;ENST00000496514.5	0.611819	0.00245514	0.444796	0.135695
ENSG00000134107.4	BHLHE40	BHLHE40	8553	NM_003670.2	ENST00000256495.3	3.425e-05	1.79294e-23	0.462556	8.32183e-11
ENSG00000134352.19	IL6ST	IL6ST	3572	NA;NM_001190981.1	ENST00000336909.9;ENST00000381286.7;ENST00000381287.8;ENST00000381293.6;ENST00000381294.7;ENST00000381298.6;ENST00000396816.1;ENST00000502326.7;ENST00000522633.2	3.38906e-07	1.2579e-43	0.905244	5.86113e-18
ENSG00000134533.6	RERG	RERG	85004	NM_032918.2;NA;NM_001190726.1	ENST00000256953.6;ENST00000393736.3;ENST00000536465.5;ENST00000537647.5;ENST00000538313.5;ENST00000545567.5;ENST00000546331.5	1.61791e-06	2.07884e-51	0.294325	1.22717e-19
ENSG00000134759.13	ELP2	ELP2	55250	NM_001242876.1;NM_001242877.1;NM_018255.2;NM_001242879.1;NM_001242875.1;NM_001242878.1;NA	ENST00000350494.10;ENST00000351393.10;ENST00000358232.10;ENST00000423854.6;ENST00000442325.6;ENST00000542824.5;ENST00000543127.5	1.89137e-08	1.09957e-40	0.463939	1.75059e-19
ENSG00000135549.14	PKIB	PKIB	5570	NM_001270395.1;NA;NM_181795.2;NM_032471.5;NM_001270393.1;NM_001270394.1	ENST00000258014.3;ENST00000354275.2;ENST00000368446.1;ENST00000368448.5;ENST00000368452.6;ENST00000392490.5;ENST00000392491.6;ENST00000615438.4	0.00419965	2.95558e-14	0.969252	8.08275e-07
ENSG00000135636.13	DYSF	DYSF	8291	NM_001130976.1;NM_001130455.1;NM_001130983.1;NM_001130981.1;NM_001130982.1;NM_001130984.1;NM_001130980.1;NM_001130987.1;NM_001130985.1;NM_001130979.1;NM_001130977.1	ENST00000258104.7;ENST00000394120.6;ENST00000409366.5;ENST00000409582.7;ENST00000409651.5;ENST00000409744.5;ENST00000409762.5;ENST00000410020.7;ENST00000410041.1;ENST00000413539.6;ENST00000429174.6	0.0022195	1.022e-09	0.39896	5.36559e-06
ENSG00000135723.13	FHOD1	FHOD1	29109	NM_001318202.1	ENST00000258201.8	0.0224475	1.35337e-22	0.131018	2.7565e-07
ENSG00000136143.14	SUCLA2	SUCLA2	8803	NM_003850.2;NA	ENST00000378654.8;ENST00000433022.1;ENST00000434484.5;ENST00000470760.2;ENST00000493152.6	0.0341178	7.5173e-05	0.538156	0.00177573
ENSG00000136144.11	RCBTB1	RCBTB1	55213	NA;NM_018191.3	ENST00000258646.3;ENST00000378302.6	0.0110312	0.000163744	0.230347	0.000741113
ENSG00000136280.15	CCM2	CCM2	83605	NM_031443.3;NM_001029835.2;NA;NM_001167934.1;NM_001167935.1	ENST00000258781.10;ENST00000381112.7;ENST00000474617.1;ENST00000475551.5;ENST00000480382.1;ENST00000541586.5;ENST00000544363.5	0.00950017	8.74131e-08	0.597285	6.08452e-05
ENSG00000136286.14	MYO1G	MYO1G	64005	NM_033054.2	ENST00000258787.11	0.12416	6.7375e-08	0.580868	0.00205003
ENSG00000136295.14	TTYH3	TTYH3	80727	NM_025250.2;NA	ENST00000258796.11;ENST00000400376.2;ENST00000403167.5;ENST00000407643.5;ENST00000429448.1	0.00228432	6.73608e-11	0.560841	2.04841e-06
ENSG00000136371.10	MTHFS	MTHFS	10588	NM_006441.3;NM_001199758.1	ENST00000258874.3;ENST00000559722.2	0.00150301	3.78812e-05	0.0802367	6.10837e-05
ENSG00000136636.12	KCTD3	KCTD3	51133	NM_001319294.1;NA	ENST00000259154.8;ENST00000448333.1;ENST00000452413.1	0.000253549	4.23919e-13	0.291723	6.49814e-08
ENSG00000137101.12	CD72	CD72	971	NM_001782.2;NA	ENST00000259633.8;ENST00000378430.3;ENST00000378431.5;ENST00000396757.5;ENST00000612238.4	0.0191774	3.1742e-08	0.787296	0.00015087
ENSG00000137449.15	CPEB2	CPEB2	132864	NA;NM_001177384.1;NM_001177381.1;NM_001177382.1	ENST00000259997.9;ENST00000345451.7;ENST00000382395.7;ENST00000382401.7;ENST00000442003.6;ENST00000507071.5;ENST00000509684.1;ENST00000538197.5	0.0932738	8.61137e-10	0.53293	0.000719039
ENSG00000137496.17	IL18BP	IL18BP	10068	NM_001145057.1;NA;NM_001039660.1;NM_001039659.1;NM_001145055.1;NM_173042.2;NM_005699.3;NM_173044.2	ENST00000260049.9;ENST00000337131.9;ENST00000393703.8;ENST00000393705.8;ENST00000393707.4;ENST00000404792.5;ENST00000497194.6;ENST00000531053.5;ENST00000620017.4	0.0519785	4.53526e-05	0.727803	0.00234106
ENSG00000138036.18	DYNC2LI1	DYNC2LI1	51626	NM_016008.3;NA;NM_015522.3;NM_001193464.1	ENST00000260605.12;ENST00000378587.3;ENST00000398823.6;ENST00000406852.7;ENST00000605786.5	0.00252057	3.82075e-12	0.625104	1.81022e-06
ENSG00000138078.15	PREPL	PREPL	9581	NM_006036.4;NM_001042385.2;NM_001042386.2;NM_001171603.1;NM_001171613.1;NM_001171606.1;NA;NM_001171617.1	ENST00000260648.10;ENST00000378511.7;ENST00000378520.7;ENST00000409272.5;ENST00000409411.5;ENST00000409936.5;ENST00000409957.5;ENST00000410081.5;ENST00000420756.1;ENST00000438314.1;ENST00000444696.5;ENST00000541738.5	0.0174987	8.47585e-08	0.704941	0.000170495
ENSG00000138107.12	ACTR1A	ACTR1A	10121	NM_005736.3;NA	ENST00000369905.8;ENST00000487599.1	0.000487375	2.6428e-12	0.341512	2.03916e-07
ENSG00000138434.16	SSFA2	SSFA2	6744	NM_006751.6;NM_001287503.1;NA;NM_001130445.2	ENST00000320370.11;ENST00000409001.5;ENST00000409136.5;ENST00000431877.6;ENST00000451836.1	0.218098	0.052205	0.709156	0.0711876
ENSG00000138604.9	GLCE	GLCE	26035	NM_001324091.1;NA	ENST00000261858.6;ENST00000559420.2	0.0229614	5.35851e-11	0.889993	6.15633e-05
ENSG00000138613.13	APH1B	APH1B	83464	NM_001145646.1;NA	ENST00000261879.9;ENST00000380343.8;ENST00000560353.1;ENST00000560890.5	0.00775449	1.41182e-21	0.365624	1.18087e-07
ENSG00000138660.11	AP1AR	AP1AR	55435	NM_018569.5;NM_001128426.2;NA	ENST00000274000.9;ENST00000309703.10;ENST00000512741.1	0.00340501	8.95302e-19	0.633154	6.53171e-08
ENSG00000139684.13	ESD	ESD	2098	NA;NM_001984.1	ENST00000378697.5;ENST00000378720.7;ENST00000412582.5;ENST00000471867.2	0.00058495	3.67652e-09	0.169073	1.87787e-06
ENSG00000139722.6	VPS37B	VPS37B	79720	NM_024667.2;NA	ENST00000267202.6;ENST00000371248.3;ENST00000535765.5	0.0036302	8.4702e-14	0.87389	1.23329e-06
ENSG00000140105.17	WARS	WARS	7453	NM_213646.1;NM_173701.1;NM_213645.1;NM_004184.3;NA	ENST00000344102.9;ENST00000355338.6;ENST00000358655.8;ENST00000392882.6;ENST00000553395.5;ENST00000553413.5;ENST00000553524.5;ENST00000553545.5;ENST00000553581.1;ENST00000553769.6;ENST00000553934.1;ENST00000554509.5;ENST00000554601.1;ENST00000554605.5;ENST00000554772.5;ENST00000554820.5;ENST00000555031.5;ENST00000555410.5;ENST00000555813.5;ENST00000556209.5;ENST00000556295.5;ENST00000556338.5;ENS…	0.0092935	7.14126e-08	0.557028	7.05562e-05
ENSG00000141027.20	NCOR1	NCOR1	9611	NM_006311.3;NM_001190438.1;NA;NM_001190440.1	ENST00000268712.7;ENST00000395848.5;ENST00000395849.6;ENST00000395851.5;ENST00000395857.7;ENST00000411510.5;ENST00000430577.2;ENST00000436068.1;ENST00000436828.5;ENST00000579573.2;ENST00000579606.1;ENST00000580554.1;ENST00000582357.5;ENST00000603989.1	0.99548	0.079028	0.420204	0.50476
ENSG00000141279.15	NPEPPS	NPEPPS	9520	NM_006310.3;NA;NM_001330257.1	ENST00000322157.8;ENST00000525007.5;ENST00000527360.1;ENST00000527964.5;ENST00000528565.1;ENST00000530173.5	0.0631609	6.00153e-11	0.47368	0.000166141
ENSG00000141424.12	SLC39A6	SLC39A6	25800	NM_012319.3;NM_001099406.1;NA	ENST00000269187.9;ENST00000440549.6;ENST00000586829.1;ENST00000590986.5	3.03699e-13	9.07114e-57	0.0547942	9.16542e-28
ENSG00000141646.13	SMAD4	SMAD4	4089	NM_005359.5;NA	ENST00000342988.7;ENST00000398417.6;ENST00000588745.5;ENST00000588860.5;ENST00000589076.5;ENST00000589941.1;ENST00000590061.1;ENST00000591914.5;ENST00000593223.1	8.56904e-05	2.39477e-19	0.436731	1.12248e-09
ENSG00000142208.15	AKT1	AKT1	207	NM_001014432.1;NA;NM_001014431.1;NM_005163.2	ENST00000349310.7;ENST00000402615.6;ENST00000407796.6;ENST00000554192.5;ENST00000554581.5;ENST00000554848.5;ENST00000555458.5;ENST00000555528.5;ENST00000555926.1	0.00422116	3.67331e-09	0.511555	1.2809e-05
ENSG00000143126.7	CELSR2	CELSR2	1952	NM_001408.2	ENST00000271332.3	0.0227032	8.09364e-21	0.211124	8.63566e-07
ENSG00000143156.13	NME7	NME7	29922	NM_013330.4;NM_197972.2	ENST00000367811.7;ENST00000472647.5	0.590787	0.00854535	0.550954	0.15942
ENSG00000143924.18	EML4	EML4	27436	NM_019063.4;NA;NM_001145076.2	ENST00000318522.9;ENST00000401738.3;ENST00000402711.6	0.40737	5.90276e-09	0.16524	0.0107777
ENSG00000144362.11	PHOSPHO2	PHOSPHO2	493911	NM_001008489.3;NA;NM_001199287.1;NM_001199285.1;NM_001199288.1	ENST00000359744.7;ENST00000438710.5;ENST00000438838.5;ENST00000449906.5;ENST00000616481.4;ENST00000616524.4;ENST00000617738.4	0.0317285	1.51244e-05	0.605176	0.00113134
ENSG00000144747.15	TMF1	TMF1	7110	NM_007114.2	ENST00000398559.6	0.0192608	9.59348e-08	0.670734	0.000251927
ENSG00000144840.8	RABL3	RABL3	285282	NM_173825.3;NA	ENST00000273375.7;ENST00000483733.1	0.0778852	6.28917e-07	0.816219	0.00133415
ENSG00000144891.17	AGTR1	AGTR1	185	NM_000685.4;NM_032049.3;NA;NM_004835.4;NM_009585.3	ENST00000349243.7;ENST00000402260.1;ENST00000404754.2;ENST00000418473.6;ENST00000461609.1;ENST00000474935.5;ENST00000475347.5;ENST00000497524.5	0.020697	1.12016e-11	0.816219	3.31232e-05
ENSG00000145715.14	RASA1	RASA1	5921	NM_002890.2;NM_022650.2;NA	ENST00000274376.10;ENST00000456692.6;ENST00000506290.1;ENST00000512763.5	0.194298	1.18059e-05	0.621897	0.00867361
ENSG00000145723.16	GIN1	GIN1	54826	NM_001317954.1;NR_134299.1	ENST00000399004.6;ENST00000508629.5	0.00276918	1.94717e-12	0.781197	9.76059e-07
ENSG00000145741.15	BTF3	BTF3	689	NM_001207.4;NM_001037637.1;NA	ENST00000335895.12;ENST00000380591.7;ENST00000507081.6;ENST00000509708.2	0.000506399	5.68446e-20	0.771641	1.08559e-08
ENSG00000145743.15	FBXL17	FBXL17	64839	NA;NM_001163315.2	ENST00000359660.9;ENST00000496714.1;ENST00000542267.5;ENST00000619412.4	0.00257959	1.38837e-17	0.738044	5.53642e-08
ENSG00000147642.16	SYBU	SYBU	55638	NM_001099754.1;NM_001099756.1;NM_001099746.1;NM_001099747.1;NM_001099744.1;NA;NM_001099750.1;NM_001099751.1;NM_001099743.1;NM_001099749.1;NM_001330596.1;NM_001099755.1;NM_001099745.1	ENST00000276646.13;ENST00000399066.7;ENST00000408889.7;ENST00000408908.6;ENST00000422135.5;ENST00000424158.6;ENST00000433638.1;ENST00000440310.5;ENST00000446070.6;ENST00000524720.5;ENST00000526302.5;ENST00000527600.5;ENST00000528045.5;ENST00000528331.5;ENST00000528569.5;ENST00000528647.5;ENST00000528716.5;ENST00000529175.5;ENST00000529190.5;ENST00000529690.5;ENST00000530841.5;ENST00000531230.5;EN…	0.186444	6.75594e-06	0.617099	0.00758679
ENSG00000148053.15	NTRK2	NTRK2	4915	NA;NM_001018065.2;NM_001018064.2;NM_001018066.2;NM_006180.4;NM_001007097.2	ENST00000277120.7;ENST00000304053.10;ENST00000323115.8;ENST00000359847.3;ENST00000376208.5;ENST00000376213.5;ENST00000376214.5;ENST00000395882.5	0.000288142	5.17813e-15	0.420858	2.83368e-08
ENSG00000148090.11	AUH	AUH	549	NM_001306190.1;NM_001698.2	ENST00000303617.5;ENST00000375731.8	0.104287	1.4421e-06	0.844507	0.00326587
ENSG00000149781.12	FERMT3	FERMT3	83706	NM_178443.2;NM_031471.5;NA	ENST00000279227.9;ENST00000345728.9;ENST00000541252.1;ENST00000544997.5;ENST00000545896.1	0.1625	2.05174e-05	0.755215	0.00814724
ENSG00000150938.9	CRIM1	CRIM1	51232	NM_016441.2;NA	ENST00000280527.6;ENST00000413985.1;ENST00000426856.1;ENST00000428774.1	0.000518768	6.33771e-21	0.953893	3.74485e-09
ENSG00000151552.11	QDPR	QDPR	5860	NM_000320.2;NM_001306140.1;NA	ENST00000281243.9;ENST00000428702.6;ENST00000505710.1;ENST00000508623.5;ENST00000513615.5	0.0517834	3.65641e-10	0.673215	0.000238641
ENSG00000152049.6	KCNE4	KCNE4	23704	NM_080671.3	ENST00000281830.3	0.0032206	4.99366e-12	0.694026	2.3271e-06
ENSG00000152076.18	CCDC74B	CCDC74B	91409	NM_207310.2;NA;NM_001258307.1	ENST00000310463.10;ENST00000392984.7;ENST00000409128.5;ENST00000409234.3;ENST00000409943.7;ENST00000441670.1;ENST00000457413.1	0.443873	9.06243e-12	0.0673635	0.00507811
ENSG00000152240.12	HAUS1	HAUS1	115106	NM_138443.3;NA	ENST00000282058.10;ENST00000585518.5;ENST00000592471.1	0.186624	5.64951e-08	0.379605	0.00290545
ENSG00000152661.7	GJA1	GJA1	2697	NM_000165.4	ENST00000282561.3	0.165771	4.12569e-05	0.794283	0.00971375
ENSG00000152804.10	HHEX	HHEX	3087	NM_002729.4;NA	ENST00000282728.9;ENST00000472590.6;ENST00000492654.3	0.00853342	1.91842e-10	0.760391	2.09677e-05
ENSG00000152942.18	RAD17	RAD17	5884	NM_133341.2;NM_002873.1;NM_133344.2;NM_133342.2;NM_133338.2;NM_133340.2;NM_133343.1;NM_133339.2;NA;NM_001278622.1	ENST00000282891.10;ENST00000305138.8;ENST00000345306.10;ENST00000354312.7;ENST00000354868.9;ENST00000358030.6;ENST00000361732.6;ENST00000380774.7;ENST00000506564.5;ENST00000507927.5;ENST00000509734.5;ENST00000512785.5;ENST00000513214.1;ENST00000521422.5;ENST00000616683.4	0.0134523	1.41612e-13	0.851612	1.16203e-05
ENSG00000153006.15	SREK1IP1	SREK1IP1	285672	NM_173829.3	ENST00000513458.8	1.69361e-06	3.84216e-14	0.0272118	1.59695e-10
ENSG00000155729.12	KCTD18	KCTD18	130535	NM_001321550.1;NM_001321547.1	ENST00000359878.7;ENST00000409157.5	0.0238183	1.02561e-05	0.622698	0.000524088
ENSG00000155957.17	TMBIM4	TMBIM4	51643	NM_001282606.1;NM_001282610.1;NA;NM_001282609.1	ENST00000286424.12;ENST00000358230.7;ENST00000398033.8;ENST00000535812.1;ENST00000542724.5;ENST00000544599.5;ENST00000556010.2;ENST00000613669.4	0.0420644	9.52977e-07	0.850723	0.000878546
ENSG00000157303.10	SUSD3	SUSD3	203328	NM_001287005.1;NM_145006.3;NM_001287008.1;NA;NM_001287006.1	ENST00000375469.5;ENST00000375472.7;ENST00000465709.5;ENST00000471462.2;ENST00000617293.4	0.00395601	2.8867e-22	0.428752	2.41725e-08
ENSG00000160211.15	G6PD	G6PD	2539	NA;NM_000402.4;NM_001042351.2	ENST00000369620.6;ENST00000393562.6;ENST00000393564.6;ENST00000433845.1;ENST00000439227.5;ENST00000440967.5;ENST00000621232.4	0.00524583	2.34385e-17	0.643684	2.51031e-07
ENSG00000160326.13	SLC2A6	SLC2A6	11182	NM_001145099.1;NM_017585.3;NA	ENST00000371897.8;ENST00000371899.8;ENST00000414172.1;ENST00000432868.1	0.00216809	3.14958e-16	0.977389	1.73011e-07
ENSG00000160867.14	FGFR4	FGFR4	2264	NM_002011.4;NM_022963.3;NM_001291980.1;NA	ENST00000292408.8;ENST00000393637.5;ENST00000393648.6;ENST00000502906.5;ENST00000503708.5;ENST00000510911.5;ENST00000511076.1;ENST00000513166.1;ENST00000514472.1	1.25725e-07	2.34395e-32	0.318442	1.79106e-16
ENSG00000162302.12	RPS6KA4	RPS6KA4	8986	NM_001318361.1;NM_001006944.1;NA	ENST00000334205.8;ENST00000528057.5;ENST00000530504.1	0.00740135	1.7164e-08	0.637196	2.66037e-05
ENSG00000162600.11	OMA1	OMA1	115209	NM_145243.4;NA	ENST00000371226.7;ENST00000419242.5;ENST00000421528.6;ENST00000426139.5;ENST00000453710.1;ENST00000456980.5;ENST00000482274.2	0.0020987	1.04128e-07	0.26851	1.2755e-05
ENSG00000162692.10	VCAM1	VCAM1	7412	NM_001078.3;NM_080682.2;NA;NM_001199834.1	ENST00000294728.6;ENST00000347652.6;ENST00000370115.1;ENST00000370119.8	0.109688	4.39174e-06	0.766442	0.00287061
ENSG00000163281.11	GNPDA2	GNPDA2	132789	NM_138335.2;NM_001270881.1;NM_001270880.1;NA	ENST00000295448.7;ENST00000507534.5;ENST00000507917.5;ENST00000509756.1;ENST00000608855.1;ENST00000609092.5	0.0404553	3.92069e-09	0.82327	0.000223567
ENSG00000163536.12	SERPINI1	SERPINI1	5274	NM_005025.4;NM_001122752.1;NA	ENST00000295777.9;ENST00000446050.6;ENST00000466865.1;ENST00000472747.2;ENST00000472941.5	0.0129532	2.38838e-10	0.945768	2.68217e-05
ENSG00000163539.16	CLASP2	CLASP2	23122	NA;NM_015097.2;NM_001207044.1	ENST00000313350.10;ENST00000333778.10;ENST00000359576.9;ENST00000399362.8;ENST00000461133.7;ENST00000468888.6;ENST00000475576.1;ENST00000480013.5;ENST00000480385.1;ENST00000485378.6;ENST00000487200.5;ENST00000487553.5;ENST00000496954.2;ENST00000635664.1	0.0248067	5.69865e-12	0.617898	2.14048e-05
ENSG00000164125.15	FAM198B	FAM198B	51313	NM_016613.6;NM_001031700.2;NM_001128424.1;NA	ENST00000296530.12;ENST00000393807.9;ENST00000585682.5;ENST00000587787.1;ENST00000590648.5;ENST00000592057.1;ENST00000592586.1;ENST00000593260.1	0.0531625	3.06199e-08	0.832989	0.000495987
ENSG00000164329.13	PAPD4	PAPD4	167153	NA;NM_001297744.1;NM_001114393.1;NM_001297745.1	ENST00000296783.7;ENST00000423041.6;ENST00000428308.6;ENST00000453514.5;ENST00000504233.5	0.00122302	9.98156e-11	0.334652	2.03908e-06
ENSG00000164331.9	ANKRA2	ANKRA2	57763	NM_023039.4;NA	ENST00000296785.7;ENST00000504641.1	0.00024411	5.40749e-17	0.557028	6.56155e-09
ENSG00000164953.15	TMEM67	TMEM67	91147	NM_001142301.1;NA;NM_153704.5	ENST00000409623.7;ENST00000452276.5;ENST00000453321.7;ENST00000453906.5;ENST00000498673.5;ENST00000518319.5;ENST00000520680.1;ENST00000521517.5	0.0533619	7.39395e-08	0.91693	0.000690558
ENSG00000165169.10	DYNLT3	DYNLT3	6990	NM_006520.2;NA	ENST00000378578.8;ENST00000378581.7;ENST00000432389.2	0.00144537	1.13438e-09	0.31243	3.65073e-06
ENSG00000165338.16	HECTD2	HECTD2	143279	NM_182765.4;NA;NM_173497.3;NM_001284274.1	ENST00000298068.9;ENST00000371667.1;ENST00000371681.8;ENST00000446394.5;ENST00000631422.1	0.246116	2.83392e-09	0.2132	0.00269391
ENSG00000165533.18	TTC8	TTC8	123016	NA;NM_144596.3;NM_001288782.1;NM_198310.3;NM_001288781.1	ENST00000338104.10;ENST00000345383.9;ENST00000346301.8;ENST00000354441.10;ENST00000358622.9;ENST00000380656.6;ENST00000536576.5;ENST00000554686.5;ENST00000556651.5;ENST00000557580.2;ENST00000614125.4;ENST00000622513.4	0.0005734	5.96665e-13	0.385164	2.12175e-07
ENSG00000165943.4	MOAP1	MOAP1	64112	NM_022151.4;NA	ENST00000298894.4;ENST00000556883.1	0.0051161	1.67426e-14	0.833873	3.80019e-06
ENSG00000166006.12	KCNC2	KCNC2	3747	NM_139136.3;NM_153748.2;NA;NM_001260499.1;NM_001260497.1	ENST00000298972.5;ENST00000350228.6;ENST00000393288.2;ENST00000540018.5;ENST00000548513.5;ENST00000549446.5;ENST00000550433.5	0.347781	1.64555e-09	0.105381	0.00363332
ENSG00000166734.18	CASC4	CASC4	113201	NM_138423.3;NM_177974.2;NA	ENST00000299957.10;ENST00000345795.6;ENST00000558847.1;ENST00000559222.5;ENST00000561305.1	0.00487349	4.80798e-08	0.419551	3.1555e-05
ENSG00000166946.13	CCNDBP1	CCNDBP1	23582	NM_012142.4	ENST00000300213.8	0.124822	1.09387e-05	0.842733	0.00527037
ENSG00000167508.11	MVD	MVD	4597	NM_002461.2;NA	ENST00000301012.7;ENST00000569177.5	0.224209	2.89836e-10	0.195034	0.00170457
ENSG00000168036.16	CTNNB1	CTNNB1	1499	NM_001904.3;NM_001098210.1;NM_001098209.1;NA	ENST00000349496.9;ENST00000396183.7;ENST00000396185.7;ENST00000405570.5;ENST00000426215.5;ENST00000431914.5;ENST00000433400.5;ENST00000441708.1;ENST00000450969.5;ENST00000453024.5	0.0296861	0.000315961	0.446825	0.00192031
ENSG00000168216.10	LMBRD1	LMBRD1	55788	NA;NM_018368.3	ENST00000370570.5;ENST00000370577.7	0.0018343	1.11376e-08	0.282992	8.21803e-06
ENSG00000168268.10	NT5DC2	NT5DC2	64943	NM_022908.2;NM_001134231.1;NA	ENST00000307076.8;ENST00000422318.6;ENST00000459839.5;ENST00000463947.5;ENST00000471522.5;ENST00000489316.5	1.6734e-05	2.82885e-16	0.180231	3.43927e-10
ENSG00000168291.12	PDHB	PDHB	5162	NM_000925.3;NM_001315536.1;NA	ENST00000302746.10;ENST00000383714.8;ENST00000474765.1;ENST00000485460.5	0.0186299	2.53056e-08	0.804793	0.000129933
ENSG00000168329.13	CX3CR1	CX3CR1	1524	NM_001171174.1;NM_001337.3;NA;NM_001171171.1;NM_001171172.1	ENST00000358309.3;ENST00000399220.2;ENST00000412814.1;ENST00000435290.1;ENST00000541347.5;ENST00000542107.5	0.249871	4.91923e-06	0.481412	0.0109502
ENSG00000168806.7	LCMT2	LCMT2	9836	NM_014793.4;NA	ENST00000305641.6;ENST00000567039.1	0.0010647	1.39435e-05	0.0679599	3.8592e-05
ENSG00000168944.15	CEP120	CEP120	153241	NA;NM_001166226.1;NM_153223.3	ENST00000306467.9;ENST00000306481.10;ENST00000328236.9;ENST00000508442.6;ENST00000510582.3;ENST00000515110.1	0.000106615	2.96398e-18	0.495644	1.20985e-09
ENSG00000169047.5	IRS1	IRS1	3667	NM_005544.2	ENST00000305123.5	1.31034e-06	4.35134e-32	0.510098	9.44736e-15
ENSG00000169193.11	CCDC126	CCDC126	90693	NM_138771.3;NA	ENST00000307471.7;ENST00000409765.5;ENST00000410069.1;ENST00000448353.5	0.980413	2.57653e-05	0.0792623	0.165252
ENSG00000169599.12	NFU1	NFU1	27247	NM_015700.3;NM_001002756.2;NM_001002755.2;NA	ENST00000303698.7;ENST00000394305.5;ENST00000410022.6;ENST00000450796.6;ENST00000462320.5;ENST00000484177.5	0.00464133	8.8382e-11	0.659204	7.21859e-06
ENSG00000170385.9	SLC30A1	SLC30A1	7779	NM_021194.2	ENST00000367001.4	0.114315	6.50447e-11	0.314608	0.000425785
ENSG00000170500.12	LONRF2	LONRF2	164832	NM_198461.3;NA	ENST00000393437.7;ENST00000409647.1	0.000816002	2.76594e-28	0.440081	2.00827e-10
ENSG00000170684.8	ZNF296	ZNF296	162979	NM_145288.1;NA	ENST00000303809.6;ENST00000622376.1	0.00661845	1.48662e-11	0.994573	3.23538e-06
ENSG00000170946.14	DNAJC24	DNAJC24	120526	NM_181706.4	ENST00000465995.5	0.0192329	0.000622273	0.266065	0.00192631
ENSG00000171428.13	NAT1	NAT1	9	NM_000662.7;NA;NM_001160171.3;NM_001160174.2;NM_001160170.3;NM_001291962.1	ENST00000307719.8;ENST00000517492.5;ENST00000518029.5;ENST00000520546.1;ENST00000541942.1;ENST00000545197.2	0.000170219	1.12383e-28	0.59886	6.60027e-12
ENSG00000171791.12	BCL2	BCL2	596	NA;NM_000633.2;NM_000657.2	ENST00000333681.4;ENST00000398117.1;ENST00000589955.2	1.33363e-07	2.71698e-46	0.900755	4.33443e-19
ENSG00000171806.11	METTL18	METTL18	92342	NM_001320201.1;NM_001320199.1;NA	ENST00000303469.6;ENST00000310392.4;ENST00000454472.1	0.00441923	0.00113495	0.0758336	0.00061128
ENSG00000172197.10	MBOAT1	MBOAT1	154141	NM_001080480.2	ENST00000324607.7	0.00513323	1.91034e-18	0.626711	2.12175e-07
ENSG00000172466.15	ZNF24	ZNF24	7572	NM_006965.3;NA;NM_001308123.1	ENST00000261332.10;ENST00000399061.3;ENST00000589539.1;ENST00000589881.5;ENST00000590140.1;ENST00000593130.1	0.00235931	1.21656e-09	0.4374	4.80659e-06
ENSG00000173467.8	AGR3	AGR3	155465	NM_176813.4;NA	ENST00000310398.6;ENST00000402239.7;ENST00000414935.1	0.000153091	6.26506e-22	0.71253	6.35003e-10
ENSG00000173762.7	CD7	CD7	924	NM_006137.6;NA	ENST00000312648.7;ENST00000578509.1;ENST00000582480.1;ENST00000583376.1;ENST00000584284.5	0.0805119	2.07255e-06	0.876124	0.00180912
ENSG00000173894.10	CBX2	CBX2	84733	NM_032647.3;NM_005189.2	ENST00000269399.5;ENST00000310942.8	0.00263051	2.51769e-20	0.8171	9.34973e-08
ENSG00000174132.8	FAM174A	FAM174A	345757	NM_198507.2	ENST00000312637.4	0.0179647	3.09538e-13	0.660846	1.03592e-05
ENSG00000174483.19	BBS1	BBS1	582	NM_024649.4;NA	ENST00000318312.11;ENST00000393994.4;ENST00000455748.6;ENST00000524705.2;ENST00000525809.5;ENST00000526815.5;ENST00000630659.2	0.00300289	1.94027e-13	0.770773	1.28008e-06
ENSG00000174599.5	TRAM1L1	TRAM1L1	133022	NM_152402.2	ENST00000310754.5	0.0506253	2.89003e-11	0.532185	0.000115187
ENSG00000174749.5	C4orf32	C4orf32	132720	NM_152400.2	ENST00000309733.5	6.18908e-06	9.44358e-16	0.0981108	1.65593e-10
ENSG00000174827.13	PDZK1	PDZK1	5174	NA;NM_001201325.1;NM_001201326.1	ENST00000344770.6;ENST00000417171.5;ENST00000443667.1;ENST00000451928.6	7.26047e-05	9.62258e-26	0.726432	7.65165e-11
ENSG00000175426.10	PCSK1	PCSK1	5122	NM_000439.4;NM_001177875.1;NA	ENST00000311106.7;ENST00000508626.5;ENST00000509190.1	0.559148	0.330929	0.965636	0.334788
ENSG00000175970.10	UNC119B	UNC119B	84747	NM_001080533.2	ENST00000344651.4	0.0100036	2.86565e-08	0.590224	7.16596e-05
ENSG00000176714.9	CCDC121	CCDC121	79635	NM_024584.4;NM_001142683.2;NA	ENST00000324364.3;ENST00000394775.3;ENST00000522876.1	1.14879e-05	4.17178e-15	0.0935901	8.02027e-10
ENSG00000177888.7	ZBTB41	ZBTB41	360023	NM_194314.2	ENST00000367405.4	0.0508168	1.65989e-07	0.942158	0.000665374
ENSG00000178935.5	ZNF552	ZNF552	79818	NM_024762.3;NA	ENST00000391701.1;ENST00000594473.1	0.00359899	1.51381e-15	0.977389	5.49441e-07
ENSG00000180530.10	NRIP1	NRIP1	8204	NM_003489.3;NA	ENST00000318948.6;ENST00000400199.5;ENST00000400202.5;ENST00000411932.1;ENST00000638122.1	0.000370228	4.04428e-23	0.89896	5.64786e-10
ENSG00000181061.13	HIGD1A	HIGD1A	25994	NM_001099669.1;NA;NM_001099668.1	ENST00000321331.11;ENST00000418900.6;ENST00000430190.5;ENST00000452906.3	0.0763508	0.00468041	0.49278	0.0133238
ENSG00000181788.3	SIAH2	SIAH2	6478	NM_005067.5;NA	ENST00000312960.3;ENST00000482706.1	0.000140031	2.17581e-31	0.463247	1.09295e-12
ENSG00000182054.9	IDH2	IDH2	3418	NM_002168.3;NM_001289910.1;NA	ENST00000330062.7;ENST00000540499.2;ENST00000559482.5	0.0919133	3.83043e-17	0.0784897	1.56084e-05
ENSG00000182199.10	SHMT2	SHMT2	6472	NM_001166356.1;NM_001166358.1;NM_001166357.1;NM_001166359.1;NA	ENST00000328923.7;ENST00000414700.7;ENST00000449049.7;ENST00000553474.5;ENST00000553529.5;ENST00000554310.5;ENST00000554975.5;ENST00000555634.5;ENST00000555773.5;ENST00000556689.5;ENST00000556737.1;ENST00000557427.5;ENST00000557487.5;ENST00000557529.1;ENST00000557703.5	5.64487e-05	3.31061e-18	0.356682	8.06708e-10
ENSG00000183696.13	UPP1	UPP1	7378	NM_001287426.1;NM_003364.3;NA	ENST00000331803.8;ENST00000395564.8;ENST00000416681.5;ENST00000432131.5;ENST00000436673.5	0.0473405	6.87274e-12	0.513745	8.55805e-05
ENSG00000183734.4	ASCL2	ASCL2	430	NM_005170.2	ENST00000331289.4	0.00427171	3.64419e-09	0.498517	1.42322e-05
ENSG00000183943.5	PRKX	PRKX	5613	NM_005044.4	ENST00000262848.5	0.00589138	9.67669e-10	0.663312	1.30272e-05
ENSG00000185950.8	IRS2	IRS2	8660	NM_003749.2	ENST00000375856.4	0.00552339	1.19404e-18	0.605968	2.31959e-07
ENSG00000186260.16	MKL2	MKL2	57496	NA;NM_001308142.1	ENST00000318282.9;ENST00000571589.5;ENST00000572567.5;ENST00000573051.1;ENST00000573434.1;ENST00000574045.5;ENST00000574998.5	0.000476669	6.28107e-22	0.947573	3.07729e-09
ENSG00000186827.10	TNFRSF4	TNFRSF4	7293	NM_003327.3	ENST00000379236.3	0.135168	9.02998e-06	0.731621	0.00453912
ENSG00000187231.13	SESTD1	SESTD1	91404	NM_178123.4;NA	ENST00000428443.7;ENST00000435047.5;ENST00000440010.5	0.000664152	3.4668e-16	0.637196	5.22954e-08
ENSG00000187257.15	RSBN1L	RSBN1L	222194	NM_198467.2;NA	ENST00000334955.12;ENST00000441514.1;ENST00000445288.5;ENST00000445512.5	0.752468	1.84259e-05	0.140529	0.0816035
ENSG00000187688.14	TRPV2	TRPV2	51393	NM_016113.4;NA	ENST00000338560.11;ENST00000455666.1;ENST00000577277.6;ENST00000577865.2;ENST00000580788.6;ENST00000581560.5	0.12337	3.30545e-07	0.677358	0.00290545
ENSG00000187720.14	THSD4	THSD4	79875	NA;NM_024817.2;NM_001286429.1	ENST00000261862.7;ENST00000355327.7;ENST00000357769.4;ENST00000620694.1	3.19191e-07	6.98089e-40	0.665783	4.47835e-17
ENSG00000188483.7	IER5L	IER5L	389792	NM_203434.2	ENST00000372491.3	0.419075	5.84053e-05	0.403411	0.0389415
ENSG00000188938.15	FAM120AOS	FAM120AOS	158293	NM_198841.2;NM_001322224.1;NA	ENST00000375412.9;ENST00000423591.5;ENST00000428378.1	0.002961	1.6977e-09	0.440753	8.21803e-06
ENSG00000189266.11	PNRC2	PNRC2	55629	NM_017761.3;NA	ENST00000334351.7;ENST00000374468.1;ENST00000471915.5;ENST00000579103.1	0.0473405	3.18816e-08	0.930437	0.000525893
ENSG00000196177.12	ACADSB	ACADSB	36	NM_001609.3;NM_001330174.1	ENST00000358776.6;ENST00000368869.8	1.96423e-05	2.67082e-34	0.991859	2.5204e-13
ENSG00000196372.12	ASB13	ASB13	79754	NM_024701.3	ENST00000357700.10	0.199919	8.16397e-23	0.018256	3.81308e-05
ENSG00000197013.9	ZNF429	ZNF429	353088	NM_001001415.2;NA	ENST00000358491.8;ENST00000594385.1;ENST00000597078.5;ENST00000618549.1	0.0979987	1.1016e-06	0.747473	0.00196269
ENSG00000197070.13	ARRDC1	ARRDC1	92714	NM_001317968.1;NA	ENST00000371421.8;ENST00000419386.1;ENST00000431925.6	0.0584842	2.34842e-10	0.531441	0.0001769
ENSG00000197081.12	IGF2R	IGF2R	3482	NM_000876.3;NA	ENST00000356956.5;ENST00000475834.1	0.0354633	1.51072e-10	0.750911	0.000113459
ENSG00000197785.13	ATAD3A	ATAD3A	55210	NA;NM_018188.3;NM_001170535.1;NM_001170536.1	ENST00000339113.8;ENST00000378755.9;ENST00000378756.7;ENST00000400830.3;ENST00000536055.5	6.24273e-05	2.90276e-08	0.0300129	3.66091e-07
ENSG00000197841.14	ZNF181	ZNF181	339318	NA;NM_001145665.1;NM_001029997.3	ENST00000392232.7;ENST00000459757.6;ENST00000492450.2;ENST00000593781.5;ENST00000595708.5;ENST00000599244.5	0.0088082	6.23671e-11	0.821506	1.70397e-05
ENSG00000198205.6	ZXDA	ZXDA	7789	NM_007156.4	ENST00000358697.5	0.00138978	1.14929e-16	0.848058	1.05633e-07
ENSG00000198455.4	ZXDB	ZXDB	158586	NM_007157.3	ENST00000374888.2	4.80416e-05	5.72463e-19	0.389521	3.89547e-10
ENSG00000198730.7	CTR9	CTR9	9646	NM_014633.4;NA	ENST00000361367.6;ENST00000524523.1	0.270184	1.80213e-07	0.350798	0.00808073
ENSG00000198759.11	EGFL6	EGFL6	25975	NM_015507.3;NM_001167890.1	ENST00000361306.5;ENST00000380602.3	0.00231737	4.39986e-12	0.654286	1.23329e-06
ENSG00000198791.11	CNOT7	CNOT7	29883	NM_001322090.1;NA;NM_001322087.1	ENST00000361272.8;ENST00000518541.5;ENST00000519918.5;ENST00000520178.3;ENST00000523917.5;ENST00000524358.5;ENST00000628418.1	0.160079	2.314e-05	0.782939	0.00853344
ENSG00000203880.11	PCMTD2	PCMTD2	55251	NA;NM_018257.2;NM_001104925.1	ENST00000299468.11;ENST00000308824.10;ENST00000369758.8;ENST00000609372.1;ENST00000609764.1;ENST00000609818.1;ENST00000610074.1;ENST00000610196.1	1.77406e-05	2.56965e-15	0.1169	1.28154e-09
ENSG00000204394.12	VARS	VARS	7407	NM_006295.2;NA	ENST00000375663.7;ENST00000428445.1;ENST00000440048.1	4.42974e-05	3.61368e-10	0.0543664	5.8305e-08
ENSG00000204574.12	ABCF1	ABCF1	23	NM_001025091.1;NM_001090.2;NA	ENST00000326195.12;ENST00000376545.7;ENST00000441867.5;ENST00000468958.1	7.76165e-05	1.42176e-14	0.228152	7.3249e-09
ENSG00000213658.11	LAT	LAT	27040	NA;NM_001014987.1;NM_001014989.1	ENST00000354453.7;ENST00000360872.9;ENST00000395456.6;ENST00000395461.7;ENST00000454369.6;ENST00000564277.5;ENST00000566177.5;ENST00000570232.2;ENST00000630764.2	0.232756	0.00710184	0.986432	0.0424813
ENSG00000215717.5	TMEM167B	TMEM167B	56900	NM_001322248.1	ENST00000338272.8	0.196532	1.79767e-08	0.312974	0.00241396
ENSG00000217128.11	FNIP1	FNIP1	96459	NM_001346114.1;NM_001008738.2;NA;NM_001346113.1;NM_133372.2	ENST00000307954.12;ENST00000307968.11;ENST00000510461.5;ENST00000511848.1;ENST00000615660.4	5.95027e-05	3.53224e-23	0.726952	4.43104e-11
ENSG00000233041.8	PHGR1	PHGR1	644844	NM_001145643.1	ENST00000448599.2	0.00318887	2.67192e-19	0.663488	1.40502e-07
ENSG00000243943.9	ZNF512	ZNF512	84450	NM_032434.3;NA;NM_001271318.1;NM_001271286.1;NM_001271287.1	ENST00000355467.5;ENST00000379717.5;ENST00000413371.6;ENST00000416005.6;ENST00000556601.5	0.0223839	1.82864e-06	0.538904	0.000652

## Sheet: TFBS.jaspar.all
TF	No..of.hits.NH.	Significant.Enrichment..PE.	X..of.motif.presence.in.no..of.promoters	Significant.TF.presence.in.cluster..PP.	X.Log.PE.	X.Log.PP.	Median.of.hits.MH.	SD	NH.MH
Pax2	96	0.00048	30.4688	0.00045	3.31876	3.34679	65	8.59712	31
USF1	242	0.00405	34.375	0.01732	2.39254	1.76145	182	20.8883	60
SP1	211	0.00684	45.7031	0.00269	2.16494	2.57025	163	17.8698	48
GABPA	31	0.01701	12.1094	0.00188	1.7693	2.72584	19	4.74404	12
HIF1A::ARNT	131	0.02003	36.7188	0.02163	1.69832	1.66494	105	11.6391	26
CEBPA	13	0.04724	3.125	0.12351	1.32569	0.908298	6	3.19343	7
FOXD1	69	0.05038	23.0469	0.06313	1.29774	1.19976	55	7.66817	14
NFKB1	4	0.06772	1.5625	0.06475	1.16928	1.18876	1	1.23822	3
TEAD1	7	0.08585	2.73438	0.08585	1.06626	1.06626	4	1.92523	3
Gfi	25	0.09408	8.59375	0.15226	1.0265	0.817414	18	4.43955	7
ETS1	3657	0.09638	100	0.94678	1.01601	0.0237509	3562	72.3997	95
Klf4	197	0.12289	46.875	0.46987	0.910483	0.328022	178	15.9083	19
NHLH1	16	0.13322	3.51562	0.1725	0.875431	0.763211	10	4.39245	6
MYC::MAX	8	0.14261	3.125	0.10241	0.84585	0.989658	5	2.34304	3
Mafb	109	0.15324	31.6406	0.50304	0.814628	0.298397	98	10.0441	11
T	2	0.16695	0.78125	0.16695	0.777414	0.777414	1	0.857761	1
MZF1	49	0.16916	16.7969	0.09623	0.771702	1.01669	41	7.65567	8
RORA	4	0.19195	1.5625	0.18858	0.716812	0.724504	2	1.50362	2
RREB1	1	0.22944	0.390625	0.22944	0.639331	0.639331	0	0.510769	1
Nkx3-2	52	0.23625	18.75	0.16104	0.626628	0.793066	46	7.04858	6
NFYA	21	0.2399	7.03125	0.29675	0.61997	0.527609	17	4.54558	4
Myc	18	0.27537	6.25	0.35901	0.560083	0.444893	15	4.05103	3
STAT1	5	0.28341	1.17188	0.6003	0.547585	0.221632	3	2.08421	2
Mycn	20	0.31977	6.25	0.33133	0.495162	0.479739	17	4.84289	3
ELK1	36	0.33096	13.2812	0.24947	0.480224	0.602982	33	5.93112	3
ELK4	17	0.33854	6.64062	0.25629	0.47039	0.591268	15	3.96698	2
MAX	43	0.34989	13.6719	0.35084	0.456068	0.454891	40	7.18664	3
TFAP2A	708	0.3664	80.0781	0.02269	0.436045	1.64417	692	45.7996	16
HLF	2	0.38301	0.78125	0.36807	0.41679	0.43407	1	1.20322	1
FOXA1	19	0.45819	7.42188	0.36932	0.338954	0.432597	18	4.32662	1
ceh-22	7	0.48674	2.73438	0.4786	0.312703	0.320027	6	2.55842	1
Zfx	72	0.51481	22.2656	0.59135	0.288353	0.228155	72	9.40973	0
TBP	10	0.56906	3.90625	0.55101	0.244842	0.258841	10	3.16764	0
NR2F1	1	0.58734	0.390625	0.58734	0.23111	0.23111	1	0.96302	0
Foxd3	1	0.60159	0.390625	0.60159	0.220699	0.220699	1	0.997326	0
NFIL3	10	0.60995	3.90625	0.55436	0.214706	0.256208	10	3.34724	0
FOXF2	2	0.61298	0.78125	0.61132	0.212554	0.213731	2	1.44192	0
Spz1	1	0.62255	0.390625	0.62255	0.205826	0.205826	1	0.983456	0
Foxq1	7	0.63887	2.73438	0.61227	0.194588	0.213057	7	2.80411	0
Lhx3	5	0.64076	1.17188	0.82685	0.193305	0.0825733	6	2.93171	-1
MIZF	2	0.65188	0.78125	0.64727	0.185832	0.188915	2	1.51578	0
Egr1	7	0.69095	2.34375	0.78847	0.160553	0.103215	8	2.97541	-1
Hltf	402	0.70397	72.2656	0.7528	0.152446	0.12332	414	24.0166	-12
PBX1	3	0.70821	1.17188	0.69635	0.149838	0.157172	4	1.97983	-1
HNF1B	1	0.74249	0.390625	0.74249	0.129309	0.129309	1	1.18067	0
NFE2L2	2	0.78467	0.78125	0.78328	0.105313	0.106083	3	1.70716	-1
Hand1::Tcfe2a	10	0.79347	3.90625	0.7643	0.100469	0.116736	12	3.59739	-2
Ddit3::Cebpa	1	0.80138	0.390625	0.80138	0.0961615	0.0961615	1	1.26673	0
Sox17	96	0.84328	30.8594	0.73012	0.0740282	0.136606	106	10.9272	-10
NR4A2	71	0.84366	25.3906	0.66516	0.0738325	0.177074	80	9.12269	-9
ELF5	43	0.86976	15.2344	0.85078	0.0606006	0.0701827	51	7.35618	-8
NFIC	968	0.87907	98.0469	0.426	0.0559765	0.37059	1007	33.677	-39
Zfp423	1	0.88091	0.390625	0.88091	0.0550685	0.0550685	2	1.45106	-1
Stat3	8	0.89293	3.125	0.87984	0.0491826	0.0555963	12	3.45406	-4
Gata1	30	0.89624	9.76562	0.9659	0.0475757	0.0150678	37	6.18242	-7
HNF4A	1	0.89681	0.390625	0.89681	0.0472996	0.0472996	2	1.51581	-1
Foxa2	6	0.90188	2.34375	0.89529	0.0448512	0.0480363	9	3.07377	-3
Nobox	57	0.92889	19.1406	0.91778	0.0320357	0.0372614	69	8.85994	-12
IRF1	2	0.94684	0.78125	0.94625	0.0237234	0.0239941	4	2.1834	-2
MEF2A	2	0.94717	0.78125	0.94683	0.0235721	0.023728	5	2.1658	-3
YY1	764	0.99581	93.75	0.92073	0.00182353	0.0358677	845	31.6316	-81
ZEB1	1335	0.9997	100	0.15905	0.000130304	0.798466	1491	46.5384	-156
RUNX1	3	0.9998	1.17188	0.99979	8.68561e-05	9.12058e-05	13	3.64028	-10

## Sheet: TFBS.transfak.all
TF	No..of.hits.NH.	Significant.Enrichment..PE.	X..of.motif.presence.in.no..of.promoters	Significant.TF.presence.in.cluster..PP.	X.Log.PE.	X.Log.PP.	Median.of.hits.MH.	SD	NH.MH
GABPA	3465	0.00078	100	0.72778	3.10791	0.138	3169	92.7057	296
BCL6B	557	0.00087	73.5409	0.00495	3.06048	2.30539	449	32.1363	108
ETF	1388	0.00104	91.8288	1e-05	2.98297	5	1165	69.1931	223
ZFP410	598	0.00135	78.2101	0.01144	2.86967	1.94157	495	32.4146	103
XBP1	186	0.00165	40.856	0.03297	2.78252	1.48188	141	14.3712	45
CETS1P54	1678	0.00171	95.7198	1e-05	2.767	5	1454	73.6991	224
SP4	1092	0.00174	82.4903	0.00101	2.75945	2.99568	904	61.5973	188
ESE1	1896	0.00175	89.8833	2e-05	2.75696	4.69897	1629	88.8464	267
ETV7	633	0.0019	89.8833	1e-05	2.72125	5	545	29.7011	88
TEL1	1266	0.002	89.8833	1e-05	2.69897	5	1090	59.4233	176
CETS1	2715	0.00242	100	0.6449	2.61618	0.190508	2509	70.8386	206
E2F4	579	0.00243	77.4319	0.00039	2.61439	3.40894	485	32.0231	94
GC	657	0.00312	77.821	0.00067	2.50585	3.17393	545	38.7628	112
FOXJ1	450	0.00386	79.7665	0.0033	2.41341	2.48149	386	22.8579	64
CNOT3	719	0.00395	70.428	0.00018	2.4034	3.74473	582	48.3601	137
ERF	1204	0.00404	88.716	1e-05	2.39362	5	1044	57.9397	160
SP1	5558	0.00439	88.3268	0.0145	2.35754	1.83863	4725	303.767	833
NKX11	41	0.00447	11.284	0.02927	2.34969	1.53358	24	5.64856	17
VMYB	775	0.00448	73.93	0.01759	2.34872	1.75473	663	41.2666	112
ER81	1495	0.005	96.1089	0.0002	2.30103	3.69897	1329	62.9246	166
ETV3	1195	0.00515	88.3268	1e-05	2.28819	5	1043	57.933	152
CBF	1478	0.00523	89.4942	0.00034	2.2815	3.46852	1286	68.5493	192
MYBL1	123	0.00538	35.4086	0.05056	2.26922	1.29619	95	10.0293	28
E2F	2535	0.00549	91.4397	0.00147	2.26043	2.83268	2208	123.739	327
E2F3	2146	0.00566	94.9416	0.00035	2.24718	3.45593	1891	98.1129	255
ER71	1196	0.00579	87.9377	4e-05	2.23732	4.39794	1043	57.9854	153
CREB	1842	0.00581	73.93	0.01447	2.23582	1.83953	1559	107.468	283
HIF2A	525	0.00602	75.4864	0.15516	2.2204	0.80922	451	27.8749	74
NKX29	27	0.00612	6.61479	0.03026	2.21325	1.51913	13	4.54462	14
PET1	856	0.00617	82.4903	0.00291	2.20971	2.53611	740	44.9168	116
GABPAGABPB	391	0.00621	72.3735	0.00322	2.20691	2.49214	333	22.2828	58
CREB1	499	0.00626	73.93	0.01299	2.20343	1.88639	422	29.2419	77
MAX	529	0.00648	45.9144	0.04736	2.18842	1.32459	416	42.4238	113
ELK1	1154	0.00655	90.2724	4e-05	2.18376	4.39794	997	61.1496	157
HIF1A	527	0.00696	75.4864	0.16019	2.15739	0.795365	454	28.2266	73
HIF1AARNT	526	0.00701	75.4864	0.15852	2.15428	0.799916	453	28.1362	73
CREM	387	0.00718	73.93	0.01213	2.14388	1.91614	334	21.0983	53
EHF	1869	0.00731	99.2218	0.17178	2.13608	0.765027	1703	66.3836	166
GMEB1	228	0.00734	50.1946	0.10867	2.1343	0.96389	187	15.9116	41
SOX18	786	0.00738	83.2685	0.28343	2.13194	0.547554	689	38.5295	97
SOX11	520	0.00748	84.8249	0.00036	2.1261	3.4437	455	26.0497	65
CREBATF	389	0.0075	73.93	0.01406	2.12494	1.85201	335	21.149	54
E2F1DP1RB	97	0.00783	33.0739	0.00013	2.10624	3.88606	73	9.26162	24
ATF	493	0.00788	73.93	0.01198	2.10347	1.92154	420	28.7833	73
NET	702	0.00842	75.8755	0.00194	2.07469	2.7122	601	40.4599	101
ZBTB7C	196	0.00878	45.5253	0.0015	2.05651	2.82391	155	16.2036	41
MYCN	234	0.0093	33.8521	0.02424	2.03152	1.61547	182	20.7965	52
ERM	808	0.00945	83.6576	0.00455	2.02457	2.34199	705	42.2869	103
USF	974	0.00957	51.751	0.11197	2.01909	0.950898	772	80.8836	202
EBOX	234	0.00962	33.8521	0.02523	2.01682	1.59808	182	20.8204	52
SPIC	2378	0.00967	100	0.59735	2.01457	0.223771	2231	61.4036	147
CLOCKBMAL	234	0.00982	33.8521	0.02564	2.00789	1.59108	182	20.8632	52
USF2	234	0.01031	33.8521	0.0257	1.98674	1.59007	182	20.8188	52
CTF1	12	0.011	3.89105	0.01806	1.95861	1.74328	5	2.44355	7
ELF2	450	0.01127	77.821	0.00227	1.94808	2.64397	392	24.4905	58
MINI20	47	0.01159	15.9533	0.01731	1.93592	1.7617	32	5.89074	15
SOX5	560	0.01235	74.7082	0.03001	1.90833	1.52273	484	32.5803	76
ARNT	520	0.01295	45.5253	0.29785	1.88773	0.526002	422	41.6918	98
CETS2	674	0.01296	84.0467	0.00032	1.88739	3.49485	591	36.143	83
FREAC2	233	0.01312	56.8093	0.00927	1.88207	2.03292	197	15.6588	36
POU3F2	24	0.0135	3.11284	0.82537	1.86967	0.0833513	11	4.00728	13
BHLHB2	18	0.01362	4.66926	0.02461	1.86582	1.60889	8	3.60789	10
KLF7	801	0.01406	83.6576	0.01667	1.85201	1.77806	705	42.2339	96
PEA3	4630	0.01437	100	0.91996	1.84254	0.036231	4404	102.036	226
NKX23	29	0.0148	5.83658	0.01421	1.82974	1.84741	15	5.52668	14
ETS2	2038	0.01521	100	0.52484	1.81787	0.279973	1921	52.8154	117
ELF	420	0.01606	76.2646	0.00134	1.79425	2.8729	367	23.706	53
MYC	347	0.01755	33.8521	0.02568	1.75572	1.5904	275	32.2633	72
PPARGRXRA	34	0.01791	12.4514	0.01701	1.7469	1.7693	23	4.82026	11
SPIB	3840	0.01829	100	0.51654	1.73779	0.286896	3628	99.8186	212
ERG	726	0.01896	77.4319	4e-05	1.72216	4.39794	629	45.1091	97
STAT6	3211	0.02173	100	0.95945	1.66294	0.0179776	3078	64.9479	133
FOXJ3	253	0.02188	63.035	0.00715	1.65995	2.14569	220	15.8035	33
ATF3	321	0.02218	64.9805	0.00688	1.65404	2.16241	274	22.1654	47
NCX	339	0.02224	67.7043	0.00954	1.65287	2.02045	295	21.0358	44
AP2ALPHA	4414	0.02241	98.8327	0.18159	1.64956	0.740908	4035	185.27	379
SOX9	1196	0.02282	96.8872	0.51149	1.64168	0.291163	1111	41.617	85
SAP1A	853	0.02293	81.323	0.00345	1.6396	2.46218	751	49.276	102
FOXA2	310	0.02304	66.1479	0.00503	1.63752	2.29843	269	19.6474	41
CHREBP	111	0.02366	24.5136	0.10514	1.62599	0.978232	84	12.2787	27
LHX9	151	0.02622	27.2374	0.028	1.58137	1.55284	118	16.0008	33
NRF1	178	0.02641	34.2412	0.00883	1.57823	2.05404	139	18.6702	39
ATF1	463	0.02678	73.93	0.01364	1.57219	1.86519	404	28.9906	59
GABPBETA	656	0.02773	91.4397	0.04292	1.55705	1.36734	602	27.1718	54
SP2	2017	0.02794	85.6031	0.00283	1.55377	2.54821	1790	115.027	227
KROX	337	0.02795	59.5331	0.00862	1.55362	2.06449	287	24.825	50
MECP2	573	0.02965	82.1012	0.01751	1.52798	1.75671	517	28.7642	56
E2	55	0.03089	17.1206	0.0469	1.51018	1.32883	41	7.02082	14
ZFP206	70	0.03145	21.7899	0.00039	1.50238	3.40894	51	9.20805	19
E2F2	684	0.032	68.0934	3e-05	1.49485	4.52288	589	49.1767	95
CHCH	2241	0.03231	92.607	0.06355	1.49066	1.19688	2029	111.865	212
WHN	668	0.03282	85.9922	0.00089	1.48386	3.05061	603	34.1158	65
MIZF	43	0.03322	15.5642	0.02699	1.4786	1.5688	31	5.70161	12
CREBP1	93	0.03353	23.7354	0.03167	1.47457	1.49935	72	10.7466	21
PDEF	1164	0.03401	87.5486	0.00117	1.46839	2.93181	1056	58.0517	108
HFH8	230	0.03461	55.642	0.03958	1.4608	1.40252	200	15.8443	30
IPF1	3722	0.03742	92.9961	0.2034	1.4269	0.691649	3391	181.068	331
FLI1	1460	0.04011	98.4436	0.18876	1.39675	0.72409	1363	54.2783	97
DEC2	77	0.04228	22.179	0.03303	1.37387	1.48109	59	9.35791	18
GADP	243	0.04234	55.642	0.04696	1.37325	1.32827	212	17.004	31
IRC900814	27	0.04239	8.94942	0.12554	1.37274	0.901218	19	4.36475	8
RNF96	265	0.04257	51.3619	0.02557	1.3709	1.59227	227	21.119	38
STRA13	98	0.04428	16.7315	0.04551	1.35379	1.34189	73	13.2516	25
STAT1	2485	0.04478	100	0.75096	1.34892	0.124383	2376	63.6551	109
ZF5	871	0.04533	77.0428	0.00145	1.34361	2.83863	771	56.914	100
SOX15	285	0.04668	60.3113	0.08123	1.33087	1.09028	252	19.0689	33
ZFP161	144	0.0468	37.3541	0.00954	1.32975	2.02045	119	13.7413	25
SOX10	4057	0.04771	98.4436	0.81034	1.32139	0.0913327	3831	134.268	226
RELA	40	0.04779	14.0078	0.01847	1.32066	1.73353	29	5.91675	11
NKX25	3051	0.04888	99.2218	0.36948	1.31087	0.432409	2894	92.9387	157
RFX4	120	0.04944	36.1868	0.08542	1.30592	1.06844	102	10.4271	18
RFXDC2	89	0.04996	28.7938	0.06369	1.30138	1.19593	73	8.81218	16
NKX32	1388	0.05019	99.2218	0.16407	1.29938	0.784971	1316	43.019	72
HIF1	616	0.05178	68.0934	0.10928	1.28584	0.961459	552	38.4405	64
TST1	133	0.05211	37.3541	0.02714	1.28308	1.56639	112	12.1562	21
ETS	3275	0.05391	100	0.88465	1.26833	0.0532285	3141	81.9853	134
SOX17	3018	0.05428	99.6109	0.73072	1.26536	0.136249	2862	95.7813	156
MYCMAX	746	0.05446	55.642	0.35868	1.26392	0.445293	644	61.0447	102
ATF2	106	0.05547	28.4047	0.11512	1.25594	0.938849	87	10.9596	19
HOXA5	208	0.0564	53.6965	0.01152	1.24872	1.93855	183	15.2554	25
NURR1	1015	0.05834	98.0545	0.21594	1.23403	0.665667	962	33.2469	53
NKX31	106	0.05872	31.5175	0.13691	1.23121	0.863565	89	10.011	17
FKHL5	406	0.0616	73.5409	0.11798	1.21042	0.928192	369	22.8854	37
GM497	137	0.06219	36.1868	0.12683	1.20628	0.896778	114	13.8183	23
ELF5	6335	0.06372	100	0.95984	1.19572	0.0178012	6106	148.662	229
KLF15	762	0.06525	82.4903	0.27133	1.18542	0.566502	697	41.3608	65
PLAG1	575	0.06553	74.3191	0.02676	1.18356	1.57251	516	37.5928	59
IK3	70	0.06572	24.5136	0.03272	1.1823	1.48519	57	7.76724	13
DEC1	141	0.06779	35.7977	0.21841	1.16883	0.660727	121	12.8205	20
RFX3	54	0.06814	17.8988	0.13134	1.1666	0.881603	43	6.76645	11
ATF4	205	0.06952	42.0233	0.0759	1.15789	1.11976	175	18.973	30
LEF1TCF1	492	0.06971	81.7121	0.20167	1.1567	0.695359	456	23.7771	36
LHX2	97	0.07019	19.4553	0.12479	1.15372	0.90382	77	12.2884	20
ALPHACP1	27	0.07024	8.56031	0.16746	1.15342	0.776089	19	4.6872	8
SOX13	560	0.0718	87.5486	0.14636	1.14388	0.834578	523	24.922	37
SMAD4	2165	0.07235	99.6109	0.59876	1.14056	0.222747	2064	67.4005	101
EMX2	121	0.07401	21.7899	0.29088	1.13071	0.536286	99	14.1182	22
E4F1	120	0.07452	22.9572	0.15851	1.12773	0.799943	98	14.4517	22
PMX2A	213	0.07511	36.1868	0.01698	1.1243	1.77006	182	20.6699	31
AP2	1003	0.07597	86.3813	0.00445	1.11936	2.35164	918	57.2869	85
EGR1	1035	0.07612	85.9922	0.06417	1.1185	1.19267	949	58.6428	86
NKX63	156	0.07621	38.5214	0.01429	1.11799	1.84497	133	15.0691	23
DR3	5	0.07661	1.94553	0.07661	1.11571	1.11571	2	1.4899	3
TFEB	46	0.07926	7.00389	0.19522	1.10095	0.709476	32	8.82061	14
ELF4	1288	0.08058	94.1634	0.01491	1.09377	1.82652	1206	57.5265	82
DBX2	199	0.08205	38.5214	0.00824	1.08592	2.08407	171	19.3624	28
PU1	867	0.08241	93.3852	0.28228	1.08402	0.54932	815	35.9724	52
ALX3	444	0.08276	36.1868	0.02537	1.08218	1.59568	382	42.9708	62
OCTAMER	200	0.08631	39.2996	0.01042	1.06394	1.98213	172	19.469	28
P50RELAP65	175	0.08649	46.6926	0.22557	1.06303	0.646719	156	13.0202	19
VSX1	181	0.08741	32.6848	0.00954	1.05844	2.02045	154	18.9183	27
BETACATENIN	575	0.08757	87.1595	0.19426	1.05764	0.711617	540	25.502	35
DOBOX4	11	0.08919	4.28016	0.07902	1.04968	1.10226	7	2.6316	4
MSX1	467	0.09073	64.9805	0.00715	1.04225	2.14569	421	33.0332	46
FREAC3	40	0.09294	14.3969	0.07504	1.0318	1.12471	32	5.78112	8
PAX3	32	0.09369	10.8949	0.14063	1.02831	0.851922	24	5.13085	8
RAX	171	0.09499	31.1284	0.09281	1.02232	1.03241	147	17.6687	24
GRE	8	0.09561	3.11284	0.08338	1.0195	1.07894	4	2.16435	4
HOXA3	716	0.09655	85.214	0.26442	1.01525	0.577706	668	36.173	48
LHX61	247	0.09655	33.463	0.11469	1.01525	0.940474	213	24.8139	34
STAT3STAT3	45	0.09678	16.3424	0.06761	1.01421	1.16999	36	6.15536	9
P73	67	0.09878	22.5681	0.05994	1.00533	1.22228	56	8.15485	11
NERF	574	0.09989	89.1051	0.00296	1.00048	2.52871	538	27.3458	36
SOX30	620	0.10109	86.3813	0.02345	0.995292	1.62986	579	31.7432	41
POU1F1	123	0.10234	29.9611	0.58732	0.989955	0.231125	106	12.2508	17
PSX1	222	0.10316	36.965	0.03039	0.986489	1.51727	194	21.4743	28
ESX1	240	0.10337	37.3541	0.02826	0.985605	1.54883	210	22.9066	30
ATF5	39	0.10525	13.2296	0.20424	0.977778	0.689859	31	5.65109	8
HOXB7	251	0.10598	38.1323	0.02884	0.974776	1.54	220	23.6127	31
HOXA7	952	0.1068	84.0467	0.46261	0.971429	0.334785	882	54.8797	70
SOX4	375	0.10686	75.8755	0.05622	0.971185	1.25011	349	20.3825	26
BEN	1136	0.10745	89.8833	0.20185	0.968794	0.694971	1070	51.952	66
GBX1	109	0.1086	19.8444	0.45066	0.96417	0.346151	92	13.2556	17
ARX	286	0.1087	25.6809	0.05396	0.96377	1.26793	242	33.1237	44
TCFAP2B	140	0.11004	37.3541	0.24789	0.958449	0.605741	124	12.4077	16
ALX4	350	0.11023	29.572	0.06346	0.9577	1.1975	302	37.5467	48
FOXK1	148	0.11064	43.9689	0.03572	0.956088	1.44709	132	12.2333	16
NKX2B	1224	0.11368	99.2218	0.16166	0.944316	0.791397	1178	36.8458	46
SOX21	592	0.1142	82.4903	0.13786	0.942334	0.860562	553	31.6407	39
NKX26	33	0.11806	12.8405	0.05021	0.927897	1.29921	26	5.21875	7
MOX1	160	0.11826	32.6848	0.0479	0.927162	1.31966	139	16.7471	21
AP1FJ	839	0.11875	94.9416	0.44818	0.925366	0.348548	802	30.634	37
LHX3	1026	0.11901	86.3813	0.2255	0.924417	0.646853	957	56.6522	69
NRF2	272	0.11973	58.3658	0.53949	0.921797	0.268017	251	17.4279	21
HB9	239	0.12097	36.1868	0.05829	0.917322	1.23441	211	22.8655	28
VAX1	256	0.12125	38.1323	0.03088	0.916318	1.51032	226	24.0843	30
HOX13	258	0.12145	38.5214	0.02991	0.915602	1.52418	228	24.2532	30
SHOX2	256	0.12195	38.1323	0.02847	0.913818	1.54561	226	24.0163	30
BRN3C	89	0.12238	26.07	0.01387	0.91229	1.85792	75	10.9341	14
HOXC6	256	0.12251	38.1323	0.0296	0.911828	1.52871	226	24.0919	30
TITF1	143	0.12427	42.4125	0.09671	0.905634	1.01453	129	11.8092	14
BLIMP1	39	0.1258	14.0078	0.13146	0.900319	0.881206	32	5.68785	7
VAX2	256	0.126	38.1323	0.03029	0.899629	1.5187	226	24.1552	30
HOXD3	256	0.12638	38.1323	0.03038	0.898322	1.51741	227	24.1434	29
HOXC8	256	0.12645	38.1323	0.03088	0.898081	1.51032	227	24.1231	29
NFKAPPAB65	106	0.12756	31.9066	0.30337	0.894285	0.518027	94	9.86135	12
STAT5B	34	0.12922	11.6732	0.13021	0.88867	0.885356	27	5.57992	7
LXRDR4	3	0.12942	1.16732	0.12449	0.887999	0.904866	1	1.12331	2
SOX7	323	0.13048	64.5914	0.11784	0.884456	0.928707	298	21.3015	25
HOXD1	241	0.13138	37.7432	0.03366	0.881471	1.47289	214	23.1196	27
SPDEF	206	0.13177	52.5292	0.1894	0.880183	0.72262	189	14.8046	17
HOXB3	213	0.13283	36.5759	0.04885	0.876704	1.31114	189	20.8662	24
GBX2	54	0.13287	11.284	0.39603	0.876573	0.402272	43	8.71026	11
HOXB5	180	0.13333	33.0739	0.08805	0.875072	1.05527	158	18.5901	22
XFD3	52	0.13374	18.2879	0.09595	0.873739	1.01796	44	6.85513	8
LHX3b	502	0.13383	71.2062	0.01886	0.873447	1.72446	463	34.4083	39
XFD1	106	0.13451	32.2957	0.11121	0.871245	0.953856	94	10.4859	12
GSH2	214	0.13511	36.1868	0.04979	0.869312	1.30286	189	21.1465	25
PAX4	2076	0.13569	99.2218	0.99055	0.867452	0.00412361	2013	56.0367	63
HOXA1	240	0.13608	38.1323	0.02685	0.866206	1.57106	214	23.0342	26
DMRT4	13	0.13622	5.05837	0.10519	0.865759	0.978026	9	3.07354	4
HOXA6	163	0.13638	32.6848	0.04336	0.865249	1.36291	143	17.3842	20
DLX1	256	0.1364	38.1323	0.03426	0.865186	1.46521	228	24.2764	28
HOXC11	6	0.13865	2.33463	0.12334	0.85808	0.908896	3	1.88882	3
CHX10	87	0.13924	24.1245	0.09033	0.856236	1.04417	75	10.6421	12
HFH3	355	0.14013	73.5409	0.00842	0.853469	2.07469	331	21.3509	24
BEL1	1	0.1402	0.389105	0.1402	0.853252	0.853252	0	0.388331	1
LMX1B	121	0.14196	22.179	0.07884	0.847834	1.10325	104	15.31	17
LBX2	204	0.14301	39.2996	0.0347	0.844634	1.45967	182	19.7389	22
EVX1	214	0.14354	36.965	0.02175	0.843027	1.66254	190	21.1095	24
LMX1	115	0.1436	22.179	0.08019	0.842846	1.09588	99	14.626	16
COE1	171	0.14456	43.1907	0.41691	0.839952	0.379958	156	13.8044	15
SOX8	941	0.14625	90.2724	0.56882	0.834904	0.245025	894	43.6511	47
PAX7	471	0.14951	64.2023	0.25473	0.82533	0.59392	436	32.3673	35
S8	1149	0.15478	88.3268	0.56331	0.810285	0.249253	1089	57.8925	60
BBX	154	0.15499	33.463	0.19404	0.809696	0.712109	138	15.4977	16
INSM1	90	0.1556	28.7938	0.11164	0.80799	0.95218	80	9.53393	10
HOXC5	166	0.15688	33.463	0.03319	0.804432	1.47899	147	17.8468	19
SRY	2717	0.16014	98.8327	0.51693	0.7955	0.286568	2612	103.626	105
POU3F3	34	0.16307	8.94942	0.23492	0.787626	0.62908	27	6.90394	7
EN2	222	0.16599	37.7432	0.11557	0.779918	0.937155	200	21.2934	22
E2F1	1815	0.16603	99.6109	0.72206	0.779813	0.141427	1762	53.3236	53
HOXB4	176	0.16629	31.1284	0.07965	0.779134	1.09881	157	18.9351	19
HEN1	38	0.16779	5.44747	0.33201	0.775234	0.478849	28	9.10584	10
MSX3	138	0.16889	35.0195	0.4018	0.772396	0.39599	125	12.9648	13
FOXO3A	434	0.16934	73.93	0.24018	0.77124	0.619463	410	24.4448	24
HOXD9	203	0.16995	49.8054	0.13609	0.769679	0.866174	187	15.8329	16
SZF11	7	0.17011	2.72374	0.16521	0.76927	0.781964	4	2.11788	3
ASCL2	862	0.17181	84.0467	0.10737	0.764952	0.969117	819	44.0797	43
CART1	408	0.17184	42.0233	0.02591	0.764876	1.58653	369	40.2768	39
HOXB6	55	0.17361	14.786	0.07885	0.760425	1.1032	46	8.8116	9
DLX7	282	0.17471	43.5798	0.07	0.757682	1.1549	257	25.1936	25
CACCCBINDINGFACTOR	41	0.17688	12.8405	0.42701	0.752321	0.369562	35	6.10756	6
HFH1	105	0.17881	31.1284	0.18938	0.747608	0.722666	95	10.6186	10
CREBP1CJUN	41	0.18334	9.72763	0.22137	0.736743	0.654881	33	7.68543	8
GABP	214	0.1839	57.5875	0.02513	0.735418	1.59981	200	15.1575	14
AHR	1636	0.18634	90.2724	0.06548	0.729694	1.18389	1567	76.4563	69
UF1H3BETA	89	0.18693	24.9027	0.24797	0.728321	0.605601	79	10.7679	10
MEQCJUN	16	0.18893	3.89105	0.2206	0.723699	0.656395	11	4.58398	5
STAT1STAT1	31	0.19078	10.5058	0.20626	0.719467	0.685585	26	5.49516	5
HOXA11	7	0.19174	2.72374	0.17742	0.717287	0.750997	4	2.18504	3
XVENT1	242	0.19409	58.7549	0.16645	0.711997	0.778716	227	16.6506	15
CDXA	2512	0.19455	96.8872	0.15186	0.710969	0.818557	2406	122.942	106
OG2	1324	0.19502	88.716	0.50673	0.709921	0.295223	1262	70.0759	62
CETS168	595	0.19528	90.6615	0.04126	0.709342	1.38447	572	25.9532	23
HOXD8	37	0.1953	12.4514	0.07218	0.709298	1.14158	31	6.57897	6
AHRHIF	814	0.19595	90.2724	0.06555	0.707855	1.18343	780	38.4081	34
CTCF	41	0.19872	9.72763	0.13839	0.701758	0.858895	33	8.09329	8
DLX2	449	0.19901	63.4241	0.16171	0.701125	0.791263	421	32.0542	28
LHX3A	138	0.20053	33.8521	0.04724	0.697821	1.32569	125	14.9354	13
NMYC	500	0.20402	74.7082	0.66824	0.690327	0.175068	476	27.5255	24
HOXC4	132	0.2044	22.9572	0.14321	0.689519	0.844027	118	16.4297	14
ERBETA	127	0.2068	38.1323	0.22898	0.684449	0.640202	117	11.1875	10
LBP9	18	0.21136	6.61479	0.20594	0.674977	0.686259	14	3.92956	4
NKX3A	159	0.21187	39.2996	0.20851	0.673931	0.680873	146	15.0198	13
ACAAT	60	0.21265	19.0661	0.37803	0.672335	0.422474	53	7.63578	7
CMYB	1115	0.21459	98.0545	0.26087	0.668391	0.583576	1084	37.956	31
STAF	21	0.21766	7.00389	0.37219	0.662221	0.429235	17	4.24904	4
BARBIE	164	0.21838	44.7471	0.48131	0.660787	0.317575	154	12.5887	10
BARX2	238	0.21868	39.6887	0.15019	0.660191	0.823359	220	22.7214	18
LIM1	85	0.21897	19.4553	0.10988	0.659615	0.959081	75	12.0313	10
STAT3	1847	0.21911	100	0.42653	0.659338	0.37005	1806	52.05	41
DMRT1	5	0.22119	1.94553	0.20905	0.655235	0.67975	3	1.81114	2
HOXD11	7	0.22805	2.72374	0.21583	0.64197	0.665888	5	2.226	2
ZFP281	1201	0.22839	91.4397	0.06276	0.641323	1.20232	1149.5	67.2755	51.5
KLF3	361	0.22846	68.0934	0.67975	0.64119	0.167651	344	22.0384	17
DLX3	1461	0.2292	88.716	0.50103	0.639785	0.300136	1401	79.8018	60
CREL	140	0.23212	32.2957	0.33942	0.634287	0.469263	129	14.087	11
NKX24	72	0.23394	24.5136	0.18541	0.630896	0.731867	65	8.31614	7
UNCX4.1	56	0.23441	13.6187	0.17838	0.630024	0.748654	49	9.33905	7
MYB	3099	0.2347	97.2763	0.22952	0.629487	0.639179	3019	110.357	80
NFE4	302	0.2362	61.4786	0.10543	0.62672	0.977036	285	22.479	17
PAX6	128	0.23712	28.0156	0.16235	0.625032	0.789548	117	14.9817	11
EGR2	526	0.24131	85.214	0.00776	0.617425	2.11014	499	37.9545	27
CARRXR	331	0.24294	72.7626	0.11085	0.614501	0.955264	317	18.8092	14
NFAT5	384	0.24417	74.3191	0.4195	0.612308	0.377268	369	20.6109	15
LHX5	59	0.24601	14.3969	0.18954	0.609047	0.722299	52	9.63046	7
RORBETA	183	0.24817	51.3619	0.19704	0.605251	0.705446	173	13.4945	10
LFA1	308	0.25113	65.7588	0.08577	0.600101	1.06666	293	20.8853	15
WT1	3056	0.25164	100	0.01547	0.59922	1.81051	2975	118.266	81
EGR	505	0.25552	76.6537	0.02362	0.592575	1.62672	483	32.7407	22
NKX62	1047	0.2575	88.3268	0.40195	0.589223	0.395828	1012	53.1514	35
CEBPG	354	0.25996	68.8716	0.05966	0.585093	1.22432	338	23.3998	16
PNR	12	0.2629	4.66926	0.23253	0.580209	0.633521	9	3.1301	3
SP1SP3	737	0.26433	84.8249	0.01281	0.577854	1.89245	708	44.5871	29
MSX2	195	0.26625	49.8054	0.12466	0.57471	0.904273	185	15.7131	10
FAC1	136	0.26726	40.4669	0.18507	0.573066	0.732664	128	12.0122	8
DLX5	1636	0.26933	88.716	0.50668	0.569715	0.295266	1581	86.7107	55
TAXCREB	18	0.26936	6.61479	0.29358	0.569667	0.532274	15	3.94664	3
CPBP	3592	0.27375	98.8327	0.59187	0.562646	0.227774	3503	146.075	89
AP3	282	0.27715	59.5331	0.40011	0.557285	0.397821	270	19.4506	12
HOXA2	122	0.27792	28.0156	0.1604	0.55608	0.794796	113	14.4423	9
VBP	16	0.27954	5.05837	0.32756	0.553556	0.484709	13	4.10974	3
CACD	344	0.27966	66.537	0.44573	0.55337	0.350928	330	22.6258	14
EFC	2	0.27978	0.77821	0.27978	0.553183	0.553183	1	1.02313	1
VJUN	10	0.28108	1.55642	0.45786	0.55117	0.339267	6	3.91674	4
FOXO4	1467	0.28233	96.8872	0.55935	0.549243	0.252316	1434	55.4399	33
OCAB	25	0.28385	9.72763	0.1634	0.546911	0.786748	22	4.95326	3
TEL2	55	0.28526	19.4553	0.21451	0.544759	0.668552	50	7.29121	5
MUSCLEINI	125	0.28904	36.1868	0.25505	0.539042	0.593375	118	12.0556	7
NKX12	220	0.28959	41.2451	0.07755	0.538216	1.11042	208	21.3546	12
LTF	260	0.29256	64.5914	0.11451	0.533785	0.941157	250	16.6131	10
RORA	153	0.29676	47.4708	0.08635	0.527595	1.06374	146	12.2589	7
LUN1	1	0.29884	0.389105	0.29884	0.524561	0.524561	0	0.627819	1
SPI1	6770	0.30063	100	0.93311	0.521968	0.0300672	6681	168.803	89
NKX61	202	0.30494	40.0778	0.07976	0.515786	1.09821	190	21.7763	12
R	9	0.30516	3.50195	0.27198	0.515472	0.565463	7	2.85304	2
PROP1	272	0.30592	50.5837	0.0663	0.514392	1.17849	259	24.474	13
NR2F2	405	0.30782	71.9844	0.89347	0.511703	0.04892	393	21.9184	12
OSR2	272	0.30938	62.6459	0.39514	0.509508	0.403249	263	17.2315	9
EVX2	21	0.30978	5.83658	0.32366	0.508947	0.489911	18	5.31194	3
HTF	27	0.31037	10.1167	0.29152	0.50812	0.535332	24	4.92701	3
SP100	93	0.31081	29.9611	0.21765	0.507505	0.662241	88	9.95987	5
E4BP4	22	0.3111	7.393	0.45085	0.5071	0.345968	19	4.52739	3
AIRE	34	0.32087	12.4514	0.30572	0.493671	0.514676	31	5.63788	3
PMX2B	90	0.32217	19.4553	0.19667	0.491915	0.706262	83	13.0807	7
DUXL	28	0.32385	10.1167	0.33161	0.489656	0.479372	25	5.11154	3
RELBP52	15	0.32484	5.83658	0.2718	0.48833	0.565751	13	3.67315	2
DUXBL	28	0.32645	10.1167	0.33574	0.486183	0.473997	25	5.15615	3
FOXP3	1034	0.32677	94.1634	0.46108	0.485758	0.336224	1014	42.6493	20
XFD2	152	0.33043	40.856	0.29733	0.480921	0.526761	145	16.0955	7
ZBED6	361	0.33914	73.5409	0.06051	0.469621	1.21817	352	21.7394	9
SFPI1	28	0.3407	9.72763	0.44467	0.467628	0.351962	25	5.14793	3
LHX4	42	0.34101	12.4514	0.14311	0.467233	0.84433	38	7.87602	4
HBP1	674	0.34104	87.1595	0.29325	0.467195	0.532762	660	33.7532	14
HNF3	1544	0.34598	92.9961	0.39628	0.460949	0.401998	1517	67.7615	27
MEF2	83	0.34681	17.5097	0.50878	0.459908	0.29347	78	12.2512	5
SOX12	336	0.34718	67.7043	0.28279	0.459445	0.548536	327	21.4676	9
FOXO1	2920	0.35134	96.8872	0.64251	0.454272	0.19212	2877	109.964	43
TCF7	162	0.35237	40.4669	0.6622	0.453001	0.179011	156	14.067	6
APOLYA	3	0.35294	1.16732	0.34946	0.452299	0.456603	2	1.45282	1
STAT4	1437	0.35317	98.0545	0.1593	0.452016	0.797784	1415	56.4987	22
RP58	46	0.35426	16.7315	0.25999	0.450678	0.585043	43	6.85713	3
ATF6	37	0.35452	12.4514	0.50527	0.450359	0.296476	34	5.97076	3
ICSBP	30	0.35593	10.8949	0.35256	0.448635	0.452767	27	5.35815	3
XPF1	107	0.35787	33.0739	0.32792	0.446275	0.484232	103	10.632	4
FKLF	678	0.35823	87.9377	0.33577	0.445838	0.473958	665	33.3885	13
HOXB13	98	0.36061	29.9611	0.38784	0.442962	0.411347	94	10.3365	4
K2B	86	0.36198	22.179	0.10258	0.441315	0.988937	81	12.226	5
SOX1	265	0.36256	54.4747	0.631	0.44062	0.199971	258	19.736	7
IRF1	463	0.36286	74.3191	0.28869	0.440261	0.539568	453	27.9504	10
AHRARNT	474	0.3639	78.5992	0.15536	0.439018	0.808661	464	26.8417	10
GLI3	814	0.36416	88.3268	0.34621	0.438708	0.46066	799	41.7234	15
FOXL2	43	0.36424	14.0078	0.48545	0.438612	0.313855	40	6.71104	3
E2F4DP2	107	0.3662	32.2957	0.27389	0.436282	0.562424	103	11.1761	4
MINI19	13	0.36892	4.66926	0.44338	0.433068	0.353224	11	3.43286	2
E2F1DP1	107	0.36901	32.2957	0.2764	0.432962	0.558462	103	11.1594	4
OCT	148	0.36995	35.7977	0.36534	0.431857	0.437303	142	15.0923	6
OCT1	1458	0.37023	91.4397	0.56416	0.431528	0.248598	1433	72.8546	25
SOX14	598	0.37078	83.2685	0.26015	0.430884	0.584776	587	32.3261	11
FOXO3	449	0.37086	77.4319	0.17271	0.43079	0.762683	440	25.6973	9
RARA	367	0.37608	70.428	0.86703	0.42472	0.0619659	360	20.4586	7
ZFX	765	0.37664	88.716	0.01253	0.424074	1.90205	752	40.4493	13
DBP	1279	0.37779	96.1089	0.98018	0.42275	0.00869415	1265	43.8192	14
FOXJ2	324	0.37938	64.9805	0.44549	0.420926	0.351162	317	21.0647	7
HES1	402	0.38293	61.4786	0.15569	0.416881	0.807739	393	28.7141	9
PXR	265	0.38357	64.2023	0.23095	0.416155	0.636482	259	17.2369	6
IRF	297	0.38702	43.1907	0.12101	0.412267	0.917179	289	26.8457	8
MAZ	1088	0.38704	92.2179	0.07696	0.412244	1.11373	1070	60.8151	18
SIX1	34	0.3885	12.4514	0.35512	0.410609	0.449625	32	5.76393	2
HNF4A	386	0.38874	68.8716	0.3823	0.410341	0.417596	379	23.894	7
BRF1	19	0.38914	7.393	0.30896	0.409894	0.510098	17	4.25878	2
ZSCAN4	225	0.39644	49.0272	0.69655	0.401823	0.157048	219	20.111	6
GFI1B	72	0.4007	23.7354	0.41227	0.397181	0.384818	69	8.64	3
HAND1E47	920	0.40159	97.2763	0.32904	0.396217	0.482751	911	32.9703	9
IRF7	594	0.40637	85.6031	0.19542	0.391078	0.709031	586	30.1245	8
ISGF4G	256	0.40647	54.8638	0.86419	0.390972	0.0633908	251	17.7326	5
ISL2	2033	0.41051	96.1089	0.61601	0.386676	0.210412	2012	89.1119	21
CACBINDINGPROTEIN	375	0.41234	71.2062	0.19188	0.384745	0.71697	369	24.299	6
CMYC	83	0.42032	16.7315	0.40621	0.37642	0.391249	80	13.6677	3
PTF1BETA	25	0.42213	8.94942	0.49562	0.374554	0.304851	24	4.88399	1
VMAF	14	0.42261	5.05837	0.49248	0.37406	0.307611	13	3.61921	1
OLF1	16	0.42342	6.22568	0.30218	0.373229	0.519734	15	4.0603	1
NKX21	32	0.42576	12.0623	0.32717	0.370835	0.485227	30	5.65218	2
HNF3B	1898	0.42713	97.2763	0.66501	0.36944	0.177172	1884	74.344	14
SOX2	371	0.42787	71.2062	0.57866	0.368688	0.237577	366	21.6929	5
NGFIC	23	0.42788	7.7821	0.54401	0.368678	0.264393	22	4.86956	1
GLI1	110	0.42862	30.3502	0.53803	0.367928	0.269193	107	12.346	3
HNF3ALPHA	401	0.42964	75.0973	0.16478	0.366895	0.783095	396	23.6888	5
IK1	1359	0.43069	99.2218	0.62144	0.365835	0.206601	1352	40.3105	7
ELF1	2597	0.43202	100	0.55323	0.364496	0.257094	2584	72.3425	13
EN1	818	0.43452	85.214	0.71883	0.36199	0.143374	811	40.6199	7
HMBOX1	29	0.43487	9.72763	0.57429	0.361641	0.240869	28	5.4575	1
CPHX	9	0.43712	3.50195	0.32776	0.359399	0.484444	8	3.10178	1
GLIS2	255	0.43896	58.7549	0.43392	0.357575	0.36259	252	18.3451	3
HOXC9	64	0.44217	21.0117	0.41526	0.354411	0.38168	62	8.45516	2
NFYA	358	0.44308	68.8716	0.69252	0.353518	0.159568	354	22.1405	4
PKNOX2	192	0.44636	54.4747	0.1808	0.350315	0.742802	190	14.1407	2
DEC	133	0.44976	37.7432	0.46901	0.347019	0.328818	131	12.5673	2
LRF	1675	0.45117	96.1089	0.35782	0.34566	0.446335	1665	79.9167	10
OBOX1	23	0.45124	8.94942	0.35441	0.345592	0.450494	22	4.76542	1
CKROX	440	0.45189	75.8755	0.02221	0.344967	1.65345	436	30.7643	4
HOXC12	10	0.45454	3.89105	0.41864	0.342428	0.378159	9	3.09635	1
HP1SITEFACTOR	8	0.46024	2.72374	0.58006	0.337016	0.236527	7	2.75328	1
BARX1	416	0.46156	66.9261	0.29503	0.335772	0.530134	413	29.0806	3
VDRRXR	2	0.4633	0.77821	0.4633	0.334138	0.334138	1	1.25166	1
POU6F1	98	0.46405	18.2879	0.4155	0.333435	0.381429	96	14.1994	2
YB1	665	0.46842	90.2724	0.24036	0.329365	0.619138	662	30.2887	3
HMGIY	6660	0.46895	100	0.83491	0.328873	0.0783603	6642	221.182	18
NFATC2	822	0.47421	95.3307	0.06857	0.324029	1.16387	819	33.5123	3
DOBOX5	49	0.47591	17.5097	0.40398	0.322475	0.39364	48	7.13261	1
OBOX5	111	0.4763	15.9533	0.57931	0.322119	0.237089	109	17.6779	2
DTYPEPA	11	0.47803	4.28016	0.42992	0.320545	0.366612	10	3.31356	1
DRI1	479	0.48106	74.7082	0.1073	0.317801	0.9694	477	31.1241	2
PIT1	915	0.48131	90.2724	0.6214	0.317575	0.206629	912	44.6504	3
FXRIR1	2	0.48149	0.77821	0.47888	0.317413	0.319773	1	1.27567	1
HLF	26	0.48157	9.72763	0.42271	0.317341	0.373957	25	5.20006	1
MOVOB	1700	0.48183	96.1089	0.36977	0.317106	0.432068	1696	82.4987	4
PADS	207	0.48343	57.9767	0.10441	0.315666	0.981258	206	16.0904	1
AP2BETA	172	0.4856	43.1907	0.22092	0.313721	0.655765	171	16.8922	1
NFE2L2	17	0.49071	6.61479	0.44369	0.309175	0.35292	16	4.06637	1
NFAT	3334	0.49176	99.2218	0.74729	0.308247	0.126511	3332	96.9649	2
ROAZ	1	0.49232	0.389105	0.49232	0.307753	0.307753	0	0.820702	1
GCMA	170	0.49459	44.358	0.31047	0.305755	0.50798	169	15.3936	1
NFAT3	1672	0.49903	99.2218	0.74594	0.301873	0.127296	1671	48.5954	1
HDX	268	0.49906	58.7549	0.64579	0.301847	0.189909	267	18.5834	1
HNF1B	40	0.50345	11.284	0.8231	0.298044	0.0845474	40	6.99059	0
SREBP2	1440	0.50471	99.2218	0.3696	0.296958	0.432268	1440	45.0419	0
SREBP1	880	0.50837	87.1595	0.43816	0.29382	0.358367	880	45.695	0
NFKB	102	0.51015	26.4591	0.58769	0.292302	0.230852	102	12.5859	0
RFX	731	0.51065	94.1634	0.26752	0.291877	0.572644	731	28.577	0
TGIF	569	0.51184	80.5447	0.15991	0.290866	0.796124	569	31.5341	0
BSX	435	0.51217	68.8716	0.37021	0.290586	0.431552	435	29.4153	0
GLI2	29	0.51975	10.8949	0.43598	0.284206	0.360533	29	5.49752	0
DMRT7	4	0.52014	1.55642	0.50614	0.28388	0.295729	4	2.01121	0
SIX6	247	0.52038	39.6887	0.07491	0.283679	1.12546	248	34.3885	-1
PAX2	1155	0.52203	96.4981	0.48602	0.282305	0.313346	1157	44.6223	-2
CEBPE	477	0.52399	80.1556	0.17976	0.280677	0.745307	478	26.3867	-1
IRF3	304	0.52537	68.0934	0.47356	0.279535	0.324625	305	18.2997	-1
DMRT5	11	0.52619	3.89105	0.60585	0.278857	0.217635	11	3.35996	0
PAX5	381	0.52632	76.2646	0.55212	0.27875	0.257967	382	20.1824	-1
PRX2	238	0.52882	57.5875	0.18565	0.276692	0.731305	239	18.0932	-1
COUPTF	15	0.52905	5.83658	0.4711	0.276503	0.326887	15	3.91381	0
NFAT4	1691	0.53389	99.2218	0.75248	0.272548	0.123505	1695	49.7453	-4
NFAT1	3382	0.53399	99.2218	0.75177	0.272467	0.123915	3390	99.1264	-8
RORA2	28	0.53475	10.5058	0.49235	0.271849	0.307726	28	5.3137	0
AP2GAMMA	2982	0.53565	100	0.25276	0.271119	0.597292	2990	95.299	-8
IRF5	253	0.5374	61.0895	0.31264	0.269702	0.504955	254	17.4397	-1
IRF6	376	0.54437	71.2062	0.54058	0.264106	0.26714	378	22.2735	-2
MEIS1	919	0.54507	94.5525	0.59673	0.263548	0.224222	923	36.8871	-4
ZABC1	227	0.54649	56.4202	0.70421	0.262418	0.152298	228	16.5894	-1
POLY	11	0.54836	4.28016	0.4973	0.260934	0.303382	11	3.40006	0
FOXD3	126	0.5489	38.1323	0.23739	0.260507	0.624538	127	12.4552	-1
ER	1245	0.55011	92.9961	0.8289	0.25955	0.0814979	1251	50.3094	-6
HNF3A	246	0.55636	64.5914	0.04055	0.254644	1.39201	248	16.8558	-2
NFAT2	1694	0.55835	99.2218	0.76446	0.253093	0.116645	1701	49.7302	-7
PBX	59	0.56207	20.2335	0.53886	0.25021	0.268524	60	7.92765	-1
EVI1	94	0.56739	21.7899	0.46957	0.246118	0.3283	96	14.2922	-2
BRN4	28	0.56778	6.61479	0.43042	0.24582	0.366108	29	7.51843	-1
MAZR	75	0.56811	24.5136	0.21696	0.245568	0.66362	76	10.8486	-1
HOXA9	79	0.56965	24.9027	0.56661	0.244392	0.246716	80	9.64681	-1
HMX1	56	0.57127	19.0661	0.55395	0.243159	0.256529	57	7.84325	-1
HOXD12	10	0.57323	3.89105	0.54036	0.241671	0.267317	10	3.23189	0
TCFAP2C	226	0.57391	54.0856	0.48328	0.241156	0.315801	229	17.5115	-3
NFY	1682	0.57606	86.7704	0.48921	0.239532	0.310505	1698	84.9503	-16
TGIF2	45	0.57908	16.3424	0.49353	0.237261	0.306686	46	6.92857	-1
JUNDM2	85	0.58083	24.1245	0.67823	0.235951	0.168623	87	10.6954	-2
HOXD10	303	0.58166	64.5914	0.1775	0.235331	0.750802	307	21.746	-4
AFP1	14	0.58254	5.44747	0.51472	0.234674	0.288429	14	3.89359	0
MTATA	109	0.58585	32.6848	0.43117	0.232214	0.365351	111	11.7693	-2
MYF	76	0.58831	21.7899	0.43108	0.230394	0.365442	78	12.0027	-2
ZNF219	229	0.59384	46.3035	0.69675	0.226331	0.156923	234	21.9747	-5
FPM315	435	0.5953	76.6537	0.42607	0.225264	0.370519	441	26.5585	-6
IRF2	120	0.59692	35.4086	0.4541	0.224084	0.342848	123	12.1613	-3
PBX1	744	0.5977	84.8249	0.12093	0.223517	0.917466	754	43.4636	-10
FEV	330	0.60103	71.2062	0.27965	0.221104	0.553385	335	19.9956	-5
OTP	33	0.60259	7.00389	0.6133	0.219978	0.212327	35	8.21169	-2
EBF	98	0.60338	33.463	0.22938	0.219409	0.639444	100	10.5532	-2
AMEF2	10	0.60399	3.89105	0.56771	0.21897	0.245873	10	3.29181	0
MEQ	567	0.60561	81.7121	0.62433	0.217807	0.204586	576	39.1309	-9
RREB1	12	0.60692	3.89105	0.75731	0.216869	0.120726	12	3.73886	0
MEIS1AHOXA9	3	0.60707	1.16732	0.60525	0.216761	0.218065	3	1.77224	0
CP2	198	0.6077	45.9144	0.80994	0.216311	0.0915472	202	17.228	-4
RFX1	217	0.60776	55.2529	0.46105	0.216268	0.336252	221	16.0753	-4
FOXL1	248	0.60803	57.1984	0.37513	0.216075	0.425818	253	18.6732	-5
ZBRK1	2	0.60963	0.77821	0.60963	0.214934	0.214934	2	1.43366	0
NFKAPPAB50	41	0.61051	14.786	0.33448	0.214307	0.47563	43	7.3543	-2
BCL6	3130	0.61407	100	0.40453	0.211782	0.393049	3158	100.182	-28
GLI	50	0.61679	17.5097	0.59609	0.209863	0.224688	52	7.36571	-2
NFKAPPAB	25	0.61776	8.17121	0.74108	0.20918	0.130135	26	5.43171	-1
OBOX2	34	0.61956	6.61479	0.55538	0.207917	0.25541	36	8.54886	-2
HOXB8	45	0.61993	16.7315	0.35437	0.207657	0.450543	47	7.2708	-2
HOXC10	9	0.62002	3.50195	0.59123	0.207594	0.228244	9	3.13458	0
SIX3	10	0.62004	3.89105	0.59729	0.20758	0.223815	10	3.28024	0
EKLF	421	0.62015	76.2646	0.32944	0.207503	0.482224	428	25.8243	-7
ETS1	421	0.62249	82.1012	0.17477	0.205868	0.757533	427	21.8022	-6
BACH1	30	0.6242	11.284	0.55834	0.204676	0.253101	31	5.66185	-1
LEF1	4636	0.6268	99.2218	0.59452	0.202871	0.225834	4682	143.829	-46
OBOX3	70	0.63124	12.4514	0.65193	0.199805	0.185799	74	12.3106	-4
SIX2	11	0.63235	4.28016	0.60064	0.199042	0.221386	12	3.47281	-1
ISX	47	0.63407	13.6187	0.62964	0.197863	0.200908	49	8.5526	-2
ZFP128	40	0.63431	13.6187	0.52827	0.197698	0.277144	42	9.01306	-2
GR	2403	0.6348	94.9416	0.27854	0.197363	0.555112	2437	101.647	-34
CLOX	9	0.63562	2.33463	0.81931	0.196802	0.0865517	10	3.74208	-1
NRSF	2	0.63565	0.389105	0.71319	0.196782	0.146795	2	2.21664	0
EGR3	12	0.63724	4.28016	0.6964	0.195697	0.157141	13	3.68659	-1
HMEF2	4	0.63847	1.55642	0.63358	0.19486	0.198199	4	2.10221	0
GATA4	710	0.63917	88.716	0.08634	0.194384	1.06379	723	38.3293	-13
SATB1	1392	0.64407	94.9416	0.18681	0.191067	0.7286	1418	71.8688	-26
CDX2	2772	0.64494	94.5525	0.21257	0.190481	0.672498	2823	141.622	-51
MEIS2	60	0.6523	22.179	0.3978	0.185553	0.400335	63	8.11526	-3
GKLF	3462	0.65264	100	0.39427	0.185326	0.404206	3504	108.713	-42
ISL1	720	0.65283	80.1556	0.47135	0.1852	0.326656	738	47.4834	-18
MIF1	3	0.65336	0.77821	0.75311	0.184847	0.123142	3	2.43624	0
SMAD1	629	0.65339	89.8833	0.14343	0.184828	0.84336	640	29.3228	-11
SMAD3	1698	0.65563	98.0545	0.30863	0.183341	0.510562	1723	64.679	-25
RHOX11	506	0.65576	38.1323	0.83662	0.183255	0.0774718	524	46.0223	-18
RSRFC4	27	0.65655	5.44747	0.76503	0.182732	0.116322	30	7.71604	-3
PREP1	61	0.6593	22.5681	0.39197	0.180917	0.406747	64	8.1828	-3
ISRE	19	0.66343	7.393	0.58358	0.178205	0.2339	20	4.59561	-1
ZNF333	839	0.66863	83.2685	0.42522	0.174814	0.371386	862	53.4739	-23
POU2F1	81	0.66962	26.07	0.62885	0.174172	0.201453	85	9.73613	-4
CDPCR3	2	0.66997	0.77821	0.66997	0.173945	0.173945	2	1.51582	0
ZFP187	33	0.67168	12.0623	0.65481	0.172838	0.183885	35	6.03527	-2
ARP1	1	0.67553	0.389105	0.67553	0.170355	0.170355	1	1.0547	0
SOX	1339	0.67593	99.2218	0.49181	0.170098	0.308203	1357	41.3412	-18
SIX4	48	0.67906	17.8988	0.46524	0.168092	0.332323	51	7.46212	-3
SP3	15	0.68004	5.44747	0.70451	0.167466	0.152113	16	4.2049	-1
HOMEZ	18	0.68017	6.61479	0.69333	0.167383	0.15906	20	4.52884	-2
LPOLYA	557	0.68571	81.7121	0.13925	0.16386	0.856205	572	33.2026	-15
CAAT	269	0.68715	59.144	0.72972	0.162948	0.136844	278	19.8757	-9
RXRLXRB	1	0.68804	0.389105	0.68804	0.162386	0.162386	1	1.11465	0
STAT	351	0.6882	72.7626	0.53254	0.162285	0.273648	361	20.5526	-10
GFI1	2064	0.68995	90.6615	0.6434	0.161182	0.191519	2112	97.3796	-48
HOXB9	183	0.6905	45.9144	0.70803	0.160836	0.149948	190	15.8312	-7
GCM1	93	0.69072	31.1284	0.46917	0.160698	0.32867	98	10.2461	-5
TBR2	76	0.69083	25.6809	0.56203	0.160629	0.25024	80	9.33024	-4
REST	2	0.69093	0.77821	0.68573	0.160566	0.163847	2	1.60706	0
TCF3	534	0.69133	80.5447	0.83597	0.160315	0.0778093	547	27.5986	-13
HNF3G	502	0.69243	81.7121	0.26814	0.159624	0.571638	515	27.6981	-13
DAX1	178	0.69285	52.5292	0.33127	0.159361	0.479818	184	13.7932	-6
CDX1	1364	0.69477	94.5525	0.21201	0.158159	0.673644	1399	71.1379	-35
NFMUE1	52	0.69788	19.4553	0.47995	0.156219	0.318804	55	7.64851	-3
PXRRXR	735	0.70058	85.6031	0.28815	0.154542	0.540381	754	37.2878	-19
RXRRAR	3	0.70242	1.16732	0.69468	0.153403	0.158215	3	1.94895	0
ESR2	11	0.70263	3.89105	0.7427	0.153273	0.129187	12	3.70408	-1
LDSPOLYA	141	0.70498	41.2451	0.43913	0.151823	0.357407	148	14.3396	-7
FREAC7	449	0.70536	70.0389	0.84407	0.151589	0.0736215	464	30.0773	-15
ESR1	2	0.70574	0.389105	0.89668	0.151355	0.0473625	2	1.91386	0
OCT2	24	0.70668	8.94942	0.65685	0.150777	0.182534	26	5.30311	-2
BDP1	52	0.70779	17.8988	0.65227	0.150096	0.185573	56	7.84572	-4
SF1	1623	0.70897	94.9416	0.70636	0.149372	0.150974	1659	65.6209	-36
SIRT6	345	0.71146	71.2062	0.19379	0.14785	0.712669	357	22.6076	-12
PMX1	2382	0.71419	95.3307	0.89486	0.146186	0.0482449	2441	107.035	-59
HNF6	90	0.71643	28.0156	0.60483	0.144826	0.218367	96	10.804	-6
RBPJK	570	0.71687	80.5447	0.8487	0.14456	0.0712458	587	30.1865	-17
STAT5A	3733	0.71776	100	0.82719	0.144021	0.0823947	3791	101.867	-58
GATA5	885	0.71926	92.2179	0.05789	0.143114	1.2374	911	46.4321	-26
HOXA10	95	0.7199	30.7393	0.41344	0.142728	0.383588	101	11.1425	-6
HNF4ALPHA	34	0.72007	12.4514	0.67412	0.142625	0.171263	37	6.19541	-3
ZNF515	202	0.72107	46.3035	0.69219	0.142023	0.159775	213	19.2183	-11
JUNB	189	0.72192	51.751	0.47208	0.141511	0.325984	197	15.1065	-8
JUND	189	0.7243	51.751	0.47698	0.140081	0.3215	197	15.0636	-8
PPARG	865	0.72682	93.7743	0.94964	0.138573	0.022441	884	32.4277	-19
MZF1	4359	0.72768	98.8327	0.82299	0.13806	0.0846054	4458	165.272	-99
T3RALPHA	851	0.72778	93.7743	0.9409	0.138	0.0264565	870	31.8408	-19
OCT4	13	0.72785	5.05837	0.67301	0.137958	0.171978	15	3.9743	-2
HOXD13	333	0.73134	68.4825	0.12434	0.135881	0.905389	347	23.6659	-14
BARHL2	29	0.73471	10.5058	0.69177	0.133884	0.160038	32	5.97363	-3
POU2F3	23	0.73855	8.56031	0.70286	0.13162	0.153131	26	5.21644	-3
HOXA13	1754	0.74126	94.5525	0.21802	0.130029	0.661504	1813	93.3799	-59
GATA6	1555	0.74222	87.1595	0.03906	0.129467	1.40827	1610	85.7828	-55
LRH1	2137	0.74259	98.4436	0.60327	0.129251	0.219488	2183	70.9272	-46
PR	1482	0.74358	94.9416	0.27839	0.128672	0.555346	1526	68.286	-44
TCF11MAFG	3	0.75271	1.16732	0.74927	0.123372	0.125362	4	1.98692	-1
MATH1	537	0.75342	62.6459	0.63016	0.122963	0.200549	562	37.9079	-25
ZBTB12	78	0.75344	25.2918	0.62084	0.122951	0.20702	84	9.91061	-6
NR1B2	857	0.75547	93.7743	0.94552	0.121783	0.0243293	878	32.2618	-21
TFIIA	40	0.75738	13.2296	0.87308	0.120686	0.058946	44	6.7408	-4
E2F6	287	0.75899	64.5914	0.76219	0.119764	0.117937	299	18.1979	-12
BARHL1	63	0.75924	21.7899	0.54119	0.119621	0.26665	69	8.96045	-6
TCF4	1784	0.76031	99.2218	0.65758	0.119009	0.182051	1825	59.797	-41
HSF	3	0.76112	1.16732	0.75912	0.118547	0.11969	4	1.99459	-1
PARP	4250	0.76113	100	0.61301	0.118541	0.212532	4348	137.378	-98
TBP	2557	0.76319	95.3307	0.12352	0.117367	0.908263	2658	147.67	-101
GEN	3904	0.76639	100	0.20011	0.11555	0.698731	3999	131.393	-95
GATA	1141	0.76647	87.1595	0.03664	0.115505	1.43604	1185	62.352	-44
NKX52	21	0.76673	8.17121	0.65818	0.115358	0.181655	24	5.11556	-3
MEF2C	1605	0.76703	95.3307	0.36462	0.115188	0.43816	1663	80.3724	-58
ERALPHA	857	0.7675	93.7743	0.94647	0.114922	0.0238931	880	32.3467	-23
TATA	669	0.76913	76.6537	0.57837	0.114	0.237794	702	46.7636	-33
MTF1	500	0.77202	82.1012	0.47732	0.112371	0.32119	519	26.7843	-19
ZFP105	270	0.77394	59.9222	0.64822	0.111293	0.188278	284	19.4851	-14
NUR77	103	0.77491	33.463	0.65341	0.110749	0.184814	110	10.7426	-7
RXRA	445	0.77839	80.5447	0.83121	0.108803	0.0802892	461	21.9655	-16
NEUROD	1094	0.78002	92.2179	0.77415	0.107894	0.111175	1134	53.4149	-40
MEF2D	1601	0.78556	95.3307	0.36654	0.104821	0.435879	1664	80.1457	-63
FXR	1415	0.78566	93.7743	0.94832	0.104765	0.0230451	1459	55.6101	-44
EWSR1FLI1	2	0.78783	0.77821	0.69959	0.103567	0.155156	4	3.45444	-2
E2F1DP2	33	0.78866	11.6732	0.7792	0.10311	0.108351	38	6.3947	-5
REX1	494	0.78948	80.1556	0.63457	0.102659	0.19752	515	27.2158	-21
CDPCR1	22	0.79349	4.28016	0.87623	0.100459	0.0573819	27	7.32614	-5
MMEF2	128	0.79773	34.6304	0.90702	0.0981441	0.0423831	138	13.1181	-10
ZBTB4	202	0.80015	52.9183	0.85366	0.0968286	0.0687151	214	14.8914	-12
POU5F1	187	0.80424	49.8054	0.58965	0.0946143	0.229406	200	15.6609	-13
TCF7L2	101	0.80455	30.7393	0.77803	0.094447	0.109004	110	11.3499	-9
TCFAP2A	153	0.80491	43.1907	0.54047	0.0942527	0.267228	165	14.6466	-12
FRA1	216	0.80664	44.7471	0.78982	0.0933202	0.102472	232	19.7093	-16
MEF3	14	0.80774	5.44747	0.77227	0.0927284	0.112231	17	4.18715	-3
PUR1	3803	0.80815	100	0.88302	0.092508	0.0540295	3890	101.651	-87
EOMES	188	0.8097	56.8093	0.12844	0.0916759	0.8913	200	14.7042	-12
COUPTF1	554	0.8113	85.214	0.93553	0.0908185	0.0289423	576	25.6586	-22
DBX1	25	0.81195	8.17121	0.87017	0.0904707	0.0603959	30	6.01637	-5
MAFK	106	0.81283	33.8521	0.71234	0.0900003	0.147313	115	11.0736	-9
EBF1	141	0.81477	42.4125	0.56924	0.088965	0.244705	152	13.2526	-11
SREBP	752	0.81499	91.8288	0.65181	0.0888477	0.185879	781	32.9404	-29
E2F4DP1	5	0.81556	1.94553	0.80438	0.0885441	0.0945387	7	2.67751	-2
OC2	266	0.81604	60.7004	0.57919	0.0882886	0.237179	283	19.5377	-17
HOXA4	476	0.81664	75.8755	0.74414	0.0879693	0.128345	501	28.8964	-25
FREAC4	14	0.81714	5.44747	0.78257	0.0877035	0.106477	17	4.1785	-3
P53DECAMER	172	0.82108	47.8599	0.83343	0.0856145	0.0791309	184	13.9055	-12
DMRT2	2	0.82188	0.77821	0.82065	0.0851916	0.085842	3	1.78137	-1
HIC1	3555	0.82473	100	0.0993	0.0836882	1.00305	3671	126.346	-116
GM397	45	0.82604	9.72763	0.88496	0.0829989	0.0530764	54	10.5804	-9
PAX8	148	0.83056	38.9105	0.75719	0.080629	0.120795	161	14.73	-13
ZTA	123	0.83099	35.7977	0.87195	0.0804042	0.0595084	134	12.0892	-11
TGIF1	151	0.83194	44.7471	0.72173	0.079908	0.141625	163	13.0895	-12
BACH2	57	0.8363	19.8444	0.79016	0.0776379	0.102285	64	8.28461	-7
ISGF3G	12	0.83935	4.66926	0.80704	0.0760569	0.093105	15	4.01778	-3
ZIC3	604	0.83959	85.6031	0.80243	0.0759327	0.0955929	633	30.5182	-29
KID3	2593	0.84061	100	0.33331	0.0754054	0.477152	2668	75.8521	-75
HMX3	21	0.84163	8.17121	0.74823	0.0748788	0.125965	26	5.27551	-5
FOX	77	0.84193	24.5136	0.83611	0.074724	0.0777366	86	9.91403	-9
P50P50	60	0.84338	19.4553	0.92063	0.0739767	0.0359149	68	8.36598	-8
T3R	1092	0.84402	98.4436	0.53342	0.0736473	0.272931	1129	37.5868	-37
BRCA	909	0.84413	96.8872	0.21677	0.0735907	0.664001	943	34.831	-34
DR4	3	0.84468	1.16732	0.84233	0.0733078	0.0745177	5	2.17588	-2
DEAF1	1	0.84687	0.389105	0.84687	0.0721832	0.0721832	2	2.11227	-1
GATA2	1707	0.84717	95.3307	0.25953	0.0720294	0.585812	1789	81.7392	-82
CDPCR3HD	24	0.84891	4.28016	0.88865	0.0711384	0.0512693	30	7.95764	-6
CDC5	4	0.85018	1.55642	0.84537	0.0704891	0.0729532	6	2.46844	-2
CJUN	791	0.85047	93.7743	0.56248	0.070341	0.249893	824	32.9036	-33
CUX1	65	0.85268	17.8988	0.82591	0.0692139	0.0830673	75	10.8054	-10
NFYC	75	0.85572	22.9572	0.81701	0.0676683	0.0877726	86	10.9786	-11
HSF1	499	0.85772	86.3813	0.27078	0.0666545	0.567383	525	25.0016	-26
NF1A	971	0.85841	98.0545	0.41588	0.0663052	0.381032	1006	33.568	-35
MEIS1BHOXA9	13	0.86035	4.66926	0.8904	0.0653248	0.0504149	17	4.18595	-4
GCM	33	0.86069	12.0623	0.82079	0.0651532	0.0857679	39	6.4517	-6
CTF	972	0.86079	98.0545	0.41527	0.0651028	0.381669	1008	33.5994	-36
BRN2	298	0.86107	59.9222	0.55563	0.0649616	0.255214	324	25.2668	-26
AR	1381	0.8618	99.6109	0.46615	0.0645935	0.331474	1427	43.5839	-46
CAP	890	0.8619	96.8872	0.21004	0.0645431	0.677698	927	34.7125	-37
HB24	7	0.8654	1.94553	0.92592	0.0627831	0.0334265	10	3.87764	-3
TFE	206	0.8687	51.751	0.69193	0.0611302	0.159938	225	18.7197	-19
HEN2	536	0.869	86.3813	0.40109	0.0609802	0.396758	565	27.011	-29
ZFP740	445	0.86907	64.2023	0.65784	0.0609452	0.18188	486	37.591	-41
MITF	206	0.87002	51.751	0.69181	0.0604708	0.160013	226	18.8192	-20
NKX22	118	0.87077	36.5759	0.70529	0.0600966	0.151632	131	12.174	-13
CDP	73	0.87284	20.2335	0.83371	0.0590654	0.078985	85	11.4181	-12
HNF4	2472	0.87454	100	0.83842	0.0582203	0.0765384	2549	68.4093	-77
HOXC13	3	0.875	1.16732	0.87398	0.0579919	0.0584985	5	2.22432	-2
CHOP	105	0.87543	33.0739	0.79451	0.0577786	0.0999006	117	11.2855	-12
YY2	893	0.8759	94.5525	0.87422	0.0575455	0.0583793	932	34.4903	-39
PAX	11	0.87604	3.89105	0.91372	0.0574761	0.0391869	15	3.86238	-4
MRG2	96	0.87609	33.0739	0.61213	0.0574513	0.213156	107	10.5582	-11
ATATA	17	0.87877	6.22568	0.88718	0.0561248	0.0519883	22	4.79974	-5
GATA3	1708	0.87912	97.6654	0.23716	0.0559518	0.624959	1795	75.661	-87
ESRRA	221	0.88312	56.4202	0.84427	0.0539803	0.0735186	240	16.1354	-19
ZBTB7B	573	0.88499	82.4903	0.81396	0.0530616	0.0893969	612	33.5349	-39
AP4	3108	0.89023	97.2763	0.77313	0.0504978	0.111747	3298	158.023	-190
CMAF	1081	0.8913	97.6654	0.44972	0.0499761	0.347058	1129	39.5865	-48
HSF2	58	0.89276	18.2879	0.93204	0.0492653	0.0305655	68	8.86521	-10
IRF4	1123	0.89325	97.2763	0.82248	0.049027	0.0848746	1170	38.4455	-47
ZID	32	0.89378	11.6732	0.88408	0.0487694	0.0535084	39	6.37002	-7
MEF2A	1171	0.89573	90.6615	0.56821	0.0478229	0.245491	1251	64.8857	-80
HELIOSA	1919	0.89813	100	0.69816	0.0466608	0.156045	1988	55.6324	-69
LHX8	4	0.89824	1.16732	0.82395	0.0466076	0.0840991	8	3.98191	-4
HNF4DR1	12	0.89863	4.66926	0.87923	0.0464191	0.0558975	16	4.10018	-4
GAF	119	0.90079	35.7977	0.91644	0.0453765	0.037896	133	12.068	-14
ARID3A	409	0.90432	68.0934	0.80622	0.0436779	0.0935464	446	29.7744	-37
FOXP1	3	0.90863	1.16732	0.90632	0.0416129	0.0427184	5	2.36963	-2
NF1	1895	0.90867	98.0545	0.40031	0.0415938	0.397604	1982	65.8344	-87
CEBP	1752	0.90877	99.6109	0.61641	0.041546	0.21013	1822	53.263	-70
HFH4	32	0.91009	12.0623	0.82466	0.0409156	0.0837251	40	6.61952	-8
AP1	5140	0.91025	93.7743	0.55951	0.0408393	0.252192	5436	222.229	-296
TEF	104	0.91153	33.463	0.85265	0.040229	0.0692292	118	11.1903	-14
CIZ	1824	0.91214	97.2763	0.16517	0.0399385	0.782069	1926	76.44	-102
FOXM1	165	0.91404	41.6342	0.9972	0.0390348	0.00121772	183	13.9146	-18
SOX40	17	0.9149	3.89105	0.91392	0.0386264	0.0390918	26	7.26861	-9
TFIIB	30	0.9151	10.5058	0.93268	0.0385315	0.0302673	38	6.33036	-8
CEBPB	487	0.91542	65.3696	0.64726	0.0383796	0.188921	535	35.7584	-48
ARID5A	368	0.91635	50.5837	0.75411	0.0379386	0.122565	414	34.4975	-46
IRX5	145	0.91704	24.1245	0.87931	0.0376117	0.055858	172	20.4626	-27
RUSH1A	482	0.9177	77.0428	0.79704	0.0372993	0.0985199	522	29.4494	-40
DMRT3	10	0.91788	3.89105	0.89792	0.0372141	0.0467623	15	3.94429	-5
PLAGL1	76	0.91955	17.1206	0.88122	0.0364247	0.0549157	94	13.7083	-18
MRF2	160	0.92002	44.7471	0.894	0.0362027	0.0486625	179	13.9436	-19
OSR1	369	0.92085	73.93	0.77083	0.0358111	0.113041	398	21.47	-29
BTEB3	1096	0.92241	96.4981	0.10506	0.035076	0.978563	1164	48.7708	-68
TCF1	911	0.92312	91.4397	0.50941	0.0347418	0.292933	970	41.9971	-59
TAL1BETAITF2	52	0.92671	18.2879	0.89323	0.0330561	0.0490367	63	8.14654	-11
TCF11	529	0.92765	79.7665	0.99285	0.0326159	0.00311636	568	27.7342	-39
RPC155	32	0.92832	11.6732	0.90517	0.0323023	0.0432698	41	6.59464	-9
CEBPA	1182	0.93027	97.2763	0.37419	0.031391	0.426908	1250	47.2296	-68
HMGA2	3	0.93366	1.16732	0.92763	0.0298113	0.0326252	6	2.57175	-3
SMAD	2091	0.93369	99.6109	0.92773	0.0297973	0.0325784	2182	62.5701	-91
MTERF	6	0.9338	2.33463	0.92793	0.0297461	0.0324848	10	3.19393	-4
TEF1	481	0.93406	65.3696	0.89562	0.0296252	0.0478762	529	32.9795	-48
RXRPXR	19	0.93414	7.00389	0.9369	0.029588	0.0283068	26	5.18868	-7
NANOG	426	0.93422	80.9339	0.46406	0.0295508	0.333426	460	23.6008	-34
COUP	5	0.93495	1.94553	0.92971	0.0292116	0.0316525	9	3.01306	-4
KAISO	248	0.93617	59.144	0.95321	0.0286453	0.0208114	273	17.2329	-25
SMAD2	1109	0.93706	97.2763	0.83702	0.0282326	0.0772642	1171	41.9173	-62
NFE2	39	0.93781	12.4514	0.92105	0.0278851	0.0357168	50	8.22235	-11
MAF	143	0.94191	43.1907	0.83387	0.0259906	0.0789017	163	13.3162	-20
PEBP	170	0.94344	47.0817	0.89588	0.0252857	0.0477502	192	15.5669	-22
TAL1ALPHAE47	85	0.94434	28.0156	0.90867	0.0248716	0.0415938	100	10.3228	-15
HNF1	142	0.94556	34.6304	0.31359	0.0243109	0.503638	172	19.7563	-30
EAR2	78	0.95121	26.07	0.92388	0.0217236	0.0343844	93	9.8594	-15
ZIC2	202	0.95224	54.4747	0.73494	0.0212536	0.133748	228	16.5302	-26
TCFAP2E	811	0.95368	91.8288	0.71325	0.0205973	0.146758	872	37.0749	-61
DR1	5	0.95483	1.94553	0.95185	0.0200739	0.0214315	9	3.06302	-4
GATA1	4833	0.95967	100	0.78066	0.0178781	0.107538	5117	165.789	-284
MYOGENIN	1526	0.95972	91.0506	0.9101	0.0178554	0.0409109	1667	84.1695	-141
ZBP89	1010	0.96208	94.9416	0.30754	0.0167888	0.512098	1090	47.1064	-80
SPZ1	1226	0.96287	98.8327	0.08731	0.0164323	1.05894	1310	48.2373	-84
TFIII	615	0.96291	84.0467	0.84478	0.0164143	0.0732564	675	35.7448	-60
LMAF	149	0.96429	41.6342	0.97047	0.0157923	0.0130179	173	13.9107	-24
ERR3	161	0.96456	35.0195	0.93482	0.0156708	0.029272	192	18.1743	-31
LXR	32	0.96504	10.5058	0.9829	0.0154547	0.00749065	43	6.92273	-11
ERR2	64	0.96683	22.5681	0.92394	0.0146499	0.0343562	80	9.12481	-16
ZIC1	190	0.96736	51.751	0.80476	0.0144119	0.0943336	219	16.3922	-29
IRX4	85	0.96965	15.9533	0.94272	0.013385	0.0256173	113	16.4015	-28
HEB	147	0.96967	36.965	0.95372	0.013376	0.0205791	176	16.746	-29
TR4	1021	0.97184	96.4981	0.9142	0.0124052	0.0389588	1092	38.0424	-71
TAL1BETAE47	89	0.97273	28.4047	0.96863	0.0120077	0.0138421	109	10.8054	-20
IRX2	65	0.97472	11.6732	0.97081	0.0111201	0.0128658	91	14.9631	-26
VDR	1128	0.97637	97.6654	0.85747	0.0103856	0.0667811	1204	39.0984	-76
CEBPD	446	0.97663	75.0973	0.84295	0.01027	0.0741982	500	28.4341	-54
HNF1A	78	0.97842	24.1245	0.84856	0.00947467	0.0713175	101	12.3278	-23
OSF2	431	0.97927	77.821	0.97638	0.00909756	0.0103811	478	24.3872	-47
PPARDR1	7	0.98037	2.72374	0.97723	0.00860999	0.0100032	13	3.75425	-6
NR1B1	337	0.98319	70.8171	0.9762	0.00736255	0.0104612	378	20.0468	-41
ZBTB3	234	0.98401	48.249	0.98224	0.0070005	0.00778237	278	21.3263	-44
IRXB3	23	0.98529	6.61479	0.96947	0.00643593	0.0134656	39	8.57703	-16
TBX5	1157	0.98594	94.9416	0.87688	0.00614952	0.0570598	1267	53.3991	-110
IRX3	126	0.98607	11.284	0.99107	0.00609226	0.00389568	186	30.0693	-60
IRF8	392	0.98651	77.821	0.86673	0.00589852	0.0621162	439	22.036	-47
P50	463	0.98675	79.3774	0.86584	0.00579286	0.0625623	520	26.9489	-57
OBOX6	245	0.98739	36.5759	0.85139	0.00551128	0.0698715	305	28.6796	-60
ZFP691	412	0.98784	80.1556	0.85063	0.00531339	0.0702593	461	22.6905	-49
TTF1	1624	0.98916	97.2763	0.28254	0.00473345	0.54892	1767	62.8589	-143
CDX	43	0.99119	14.3969	0.99215	0.00384308	0.00342266	62	8.69838	-19
IK	1550	0.99211	99.2218	0.20954	0.00344017	0.678733	1686	57.4406	-136
YY1	2865	0.99256	99.6109	0.93474	0.00324322	0.0293092	3073	86.9691	-208
AP2REP	893	0.99267	95.7198	0.84513	0.0031951	0.0730765	976	34.964	-83
AML2	832	0.9934	83.2685	0.95011	0.00287585	0.0222261	944	47.8267	-112
TAL1	559	0.99379	83.6576	0.74704	0.00270539	0.126656	637	32.1114	-78
OTX	603	0.9941	85.214	0.69814	0.00256994	0.156057	681	31.9048	-78
LMO2COM	1127	0.99482	98.8327	0.26267	0.00225549	0.58059	1232	42.4713	-105
PITX3	627	0.9954	85.214	0.61329	0.00200236	0.212334	713	34.2251	-86
ERR1	483	0.99541	65.3696	0.97862	0.00199799	0.00938592	572	35.5048	-89
P300	1177	0.99592	98.8327	0.59026	0.00177554	0.228957	1279	39.6967	-102
COUPDR1	3	0.99654	1.16732	0.99628	0.00150526	0.00161858	10	3.20548	-7
T3RBETA	136	0.99697	39.6887	0.99711	0.00131791	0.00125692	171	13.2845	-35
COUPTF2	278	0.99714	65.3696	0.9813	0.00124387	0.0081982	327	18.5918	-49
SRF	300	0.99718	58.3658	0.99197	0.00122645	0.00350146	367	25.2312	-67
AML	229	0.99722	57.5875	0.97998	0.00120903	0.00878279	277	18.6196	-48
PPARA	283	0.9975	65.7588	0.98054	0.00108709	0.0085347	334	18.9356	-51
AML1	924	0.99755	57.9767	0.97755	0.00106532	0.00986101	1120	77.2031	-196
GTF2IRD1	477	0.99762	78.2101	0.9337	0.00103486	0.0297926	553	27.7369	-76
COREBINDINGFACTOR	231	0.99765	57.9767	0.97571	0.00102178	0.0106793	280	18.9982	-49
RORA1	288	0.99767	66.537	0.98585	0.00101309	0.00618917	339	18.7656	-51
RARG	276	0.99792	65.3696	0.97958	0.000904283	0.0089601	326	18.53	-50
NR4A2	276	0.99798	65.3696	0.97959	0.000878163	0.00895566	327	18.525	-51
MYF6	225	0.99816	55.2529	0.99563	0.000799836	0.00190201	275	18.0875	-50
CRX	1205	0.9983	85.214	0.70036	0.000738922	0.154679	1394	66.5879	-189
LXRBRXRA	273	0.99838	58.7549	0.99812	0.000704125	0.000817238	331	20.5975	-58
DELTAEF1	1344	0.99874	100	0.14679	0.000547549	0.833304	1477	45.8488	-133
MYOD	1733	0.99883	91.0506	0.90927	0.000508413	0.0413071	1985	87.3992	-252
E47	582	0.99889	75.0973	0.98687	0.000482342	0.00574006	695	39.2596	-113
MAFA	1495	0.99898	99.6109	0.59794	0.000443213	0.223342	1638	47.8717	-143
LYF1	265	0.99904	61.8677	0.98743	0.00041712	0.00549369	323	19.4115	-58
MAFB	1327	0.99913	99.6109	0.61211	0.000377996	0.213171	1458	41.8838	-131
E2A	1268	0.99925	78.2101	0.9806	0.000325845	0.00850811	1507	79.7252	-239
AML3	840	0.99926	96.8872	0.52527	0.000321493	0.279617	942	33.6465	-102
TWIST	454	0.99932	78.2101	0.98042	0.000295433	0.00858784	540	28.6042	-86
LBP1	2970	0.99933	99.6109	0.93221	0.000291082	0.0304862	3271	96.2694	-301
HTF4	454	0.99935	78.2101	0.98119	0.000282378	0.00824688	540	28.4483	-86
SLUG	453	0.99942	78.2101	0.98112	0.000251969	0.00827788	540	28.5041	-87
SNA	449	0.99944	78.2101	0.97902	0.000243267	0.00920844	535	27.9136	-86
OTX2	760	0.99948	85.214	0.64314	0.000225888	0.191694	898	44.4102	-138
GCNF	247	0.99954	61.4786	0.99151	0.000199834	0.00370291	305	17.8566	-58
E12	450	0.99954	78.2101	0.97944	0.000199834	0.00902218	537	28.0369	-87
P53	158	0.99973	36.5759	0.99974	0.000117279	0.000112929	218	18.4171	-60
AREB6	3885	0.99978	100	0.97323	9.55556e-05	0.0117845	4230	101.121	-345
TCFE2A	710	0.99978	92.607	0.83915	9.55556e-05	0.0761604	824	33.7079	-114
PITX1	401	0.99982	68.0934	0.71874	7.81827e-05	0.143428	511	33.3021	-110
ING4	409	0.9999	74.3191	0.99996	4.34388e-05	1.73698e-05	493	24.1022	-84
PITX2	586	0.99991	59.144	0.99104	3.90896e-05	0.00390882	782	55.6561	-196
OTX3	228	0.99998	54.4747	0.99596	8.69777e-06	0.0017581	305	20.5949	-77
GSC	228	0.99999	54.4747	0.99573	4.34886e-06	0.00185842	305	20.6122	-77
OTX1	190	1	47.8599	0.99908	0	0.000399734	265	18.9511	-75
IK2	1725	1	100	0.55379	0	0.256655	1983	54.9166	-258

## Sheet: TFBS.transfak.cluster1
TF	No..of.hits.NH.	Significant.Enrichment..PE.	X..of.motif.presence.in.no..of.promoters	Significant.TF.presence.in.cluster..PP.	X.Log.PE.	X.Log.PP.	Median.of.hits.MH.	SD	NH.MH
HNF4	375	2e-05	100	0.98083	4.69897	0.00840625	277	22.4997	98
PUR1	563	7e-05	100	0.98671	4.1549	0.00581047	423	33.5056	140
HIC1	566	0.00021	100	0.77611	3.67778	0.110077	399	41.7911	167
MAX	108	0.00031	64.2857	0.00925	3.50864	2.03386	44	13.9586	64
NMYC	89	0.00032	92.8571	0.01943	3.49485	1.71153	52	9.11991	37
PAX4	286	0.00052	100	0.95517	3.284	0.0199193	219	18.4967	67
CLOCKBMAL	48	0.00079	46.4286	0.02982	3.10237	1.52549	20	6.86779	28
ARNT	102	0.0008	64.2857	0.02295	3.09691	1.63922	45	13.7651	57
USF2	48	0.00081	46.4286	0.02931	3.09151	1.53298	20	6.87974	28
MYCN	48	0.00084	46.4286	0.02966	3.07572	1.52783	20	6.88085	28
EBOX	48	0.00085	46.4286	0.02982	3.07058	1.52549	20	6.88783	28
MYC	72	0.001	46.4286	0.02991	3	1.52418	29	10.6353	43
HIF1A	82	0.00136	82.1429	0.17614	2.86646	0.754142	49	9.30439	33
HIF2A	82	0.00147	82.1429	0.17709	2.83268	0.751806	49	9.25679	33
HIF1AARNT	82	0.00148	82.1429	0.17724	2.82974	0.751438	49	9.30672	33
SMAD3	258	0.0015	100	0.46487	2.82391	0.332668	187	21.4035	71
GM497	42	0.00156	60.7143	0.00187	2.80688	2.72816	12	4.53058	30
KLF3	68	0.00175	89.2857	0.01224	2.75696	1.91222	37	7.29583	31
USF	182	0.0018	67.8571	0.02629	2.74473	1.58021	82	26.5972	100
DEC1	28	0.00225	39.2857	0.3135	2.64782	0.503762	13	4.22348	15
NFKAPPAB65	21	0.00249	57.1429	0.00272	2.6038	2.56543	10	3.25908	11
MYCMAX	136	0.00261	75	0.02038	2.58336	1.6908	69	20.1295	67
T3RALPHA	126	0.00275	100	0.29077	2.56067	0.53645	95	10.5194	31
NR1B2	127	0.00297	100	0.29253	2.52724	0.53383	95	10.6427	32
FKLF	107	0.00312	100	0.01947	2.50585	1.71063	72	11.0009	35
ERALPHA	127	0.00321	100	0.29393	2.49349	0.531756	96	10.6665	31
PPARG	128	0.00322	100	0.29442	2.49214	0.531033	96	10.7518	32
AHRHIF	122	0.00393	89.2857	0.4942	2.40561	0.306097	85	12.5929	37
AP1FJ	116	0.00418	96.4286	0.53889	2.37882	0.2685	87	10.0887	29
AHR	244	0.00422	89.2857	0.49747	2.37469	0.303233	170	25.2658	74
ZFX	121	0.00427	100	0.00641	2.36957	2.19314	81	13.3285	40
TCFAP2A	33	0.00445	64.2857	0.02128	2.35164	1.67203	18	4.85088	15
NFKAPPAB	9	0.005	25	0.01126	2.30103	1.94846	3	1.79428	6
FXR	209	0.00563	100	0.29279	2.24949	0.533444	159	18.4145	50
HIF1	96	0.00578	75	0.1611	2.23807	0.792904	60	12.7012	36
GLI3	125	0.00674	100	0.02194	2.17134	1.65876	86	13.7237	39
ER	180	0.00685	100	0.18607	2.16431	0.730324	136	16.5635	44
P73	14	0.00786	35.7143	0.02408	2.10458	1.61834	6	2.69041	8
CREL	27	0.00834	57.1429	0.00372	2.07883	2.42946	14	4.65673	13
NFKB	23	0.00842	42.8571	0.04923	2.07469	1.30777	11	4.15858	12
CPBP	504	0.00846	100	0.70134	2.07263	0.154071	380	48.2323	124
CACBINDINGPROTEIN	62	0.00866	85.7143	0.03336	2.06248	1.47677	40	7.99523	22
AP2GAMMA	401	0.00958	100	0.8621	2.01863	0.0644424	325	31.415	76
NR1B1	58	0.0101	89.2857	0.06905	1.99568	1.16084	41	6.63163	17
ZSCAN4	42	0.01014	75	0.00718	1.99396	2.14388	23	6.66696	19
CHREBP	21	0.01017	28.5714	0.22319	1.99268	0.651325	9	4.05948	12
EGR2	99	0.0104	100	0.0015	1.98297	2.82391	53	12.4196	46
TCFAP2C	40	0.01046	82.1429	0.00175	1.98047	2.75696	25	5.81678	15
SMAD4	279	0.01118	100	0.86241	1.95156	0.0642862	224	22.2784	55
AP2REP	134	0.01228	100	0.38534	1.9108	0.414156	106	11.5432	28
SP3	6	0.01342	17.8571	0.02509	1.87225	1.6005	2	1.38455	4
AHRARNT	72	0.01373	78.5714	0.46319	1.86233	0.334241	50	8.81566	22
ZIC3	93	0.01471	89.2857	0.50795	1.83239	0.294179	69	10.0777	24
SREBP	110	0.01607	96.4286	0.34658	1.79398	0.460197	85	10.8406	25
KID3	346	0.01638	100	0.88635	1.78569	0.0523948	290	24.95	56
COE1	28	0.01705	46.4286	0.39814	1.76828	0.399964	17	4.55097	11
DELTAEF1	195	0.01773	100	0.81026	1.75129	0.0913756	161	15.0734	34
COUPTF1	82	0.01789	92.8571	0.33772	1.74739	0.471443	63	8.48085	19
RORA1	51	0.01849	89.2857	0.03059	1.73306	1.51442	37	6.21449	14
SREBP2	189	0.01907	100	0.70275	1.71965	0.153199	157	14.8977	32
HELIOSA	257	0.0191	100	0.96162	1.71897	0.0169965	216	18.3915	41
CKROX	71	0.02064	96.4286	0.00067	1.68529	3.17393	47	10.1798	24
EKLF	66	0.02113	85.7143	0.13213	1.6751	0.878999	46	8.50974	20
COUPTF2	49	0.02186	89.2857	0.02159	1.66035	1.66575	36	6.10514	13
MUSCLEINI	22	0.0227	53.5714	0.02537	1.64397	1.59568	13	3.97507	9
PU1	114	0.02401	100	0.10207	1.61961	0.991102	88	11.899	26
XBP1	26	0.02525	39.2857	0.39169	1.59774	0.407058	15	4.74743	11
LBP9	5	0.02559	14.2857	0.05821	1.59193	1.235	1	1.28738	4
LBP1	419	0.02899	100	0.95283	1.53775	0.0209846	356	31.6683	63
RARG	48	0.03005	89.2857	0.0206	1.52216	1.68613	35	6.1316	13
PPARA	49	0.03137	89.2857	0.02258	1.50349	1.64628	36	6.22	13
NR4A2	48	0.03142	89.2857	0.02077	1.50279	1.68256	35	6.11303	13
VDR	156	0.03235	100	0.62536	1.49013	0.20387	131	12.8733	25
OLF1	5	0.0328	17.8571	0.01548	1.48413	1.81023	1	1.34652	4
AML2	134	0.03301	92.8571	0.25659	1.48135	0.59076	102	15.7507	32
T3R	147	0.03354	100	0.60888	1.47444	0.215468	123	12.3444	24
CACD	51	0.03375	71.4286	0.34455	1.47173	0.462748	36	7.45885	15
AP1	730	0.03467	96.4286	0.47183	1.46005	0.326214	591	73.3056	139
ERR1	85	0.03475	89.2857	0.02013	1.45905	1.69616	62	11.6903	23
NKX2B	151	0.03629	100	0.60654	1.44021	0.217141	128	12.1297	23
NFE2L2	5	0.03642	17.8571	0.02819	1.43866	1.5499	2	1.34172	3
AP2	136	0.03815	96.4286	0.01518	1.41851	1.81873	99	18.9502	37
RORA2	7	0.03869	25	0.02192	1.4124	1.65916	3	1.76702	4
CJUN	110	0.03928	96.4286	0.47391	1.40583	0.324304	90	10.8616	20
SREBP1	124	0.0404	89.2857	0.47434	1.39362	0.32391	95	15.085	29
BCL6B	69	0.04075	78.5714	0.10615	1.38987	0.97408	49	10.5705	20
NKX32	169	0.04202	100	0.60401	1.37654	0.218956	143	14.2889	26
ZFP410	74	0.0427	85.7143	0.07054	1.36957	1.15156	53	10.7565	21
ZFP281	166	0.04481	96.4286	0.14331	1.34863	0.843724	124	22.2213	42
MZF1	582	0.04631	100	0.78495	1.33433	0.105158	484	54.6241	98
BRF1	5	0.04703	17.8571	0.03183	1.32763	1.49716	2	1.40497	3
LRF	228	0.0479	100	0.26387	1.31966	0.57861	180	26.3656	48
R	3	0.04933	10.7143	0.0409	1.30689	1.38828	1	0.950372	2
HEN2	77	0.0498	89.2857	0.40995	1.30277	0.387269	61	8.8879	16
E2	9	0.05269	25	0.06844	1.27827	1.16469	4	2.30768	5
RARA	51	0.05357	75	0.52075	1.27108	0.283371	39	6.74273	12
MOVOB	231	0.05357	100	0.26941	1.27108	0.569586	184	27.1547	47
MAZ	151	0.05361	100	0.04112	1.27075	1.38595	115	19.9834	36
NKX25	366	0.05362	100	0.70285	1.27067	0.153137	315	30.6233	51
LFA1	44	0.0539	82.1429	0.01636	1.26841	1.78622	32	6.85022	12
TCFAP2B	21	0.05461	46.4286	0.14599	1.26273	0.835677	13	4.11501	8
IK3	11	0.05842	35.7143	0.03439	1.23344	1.46357	6	2.55671	5
SMAD	271	0.06051	100	0.95287	1.21817	0.0209663	237	20.6441	34
NKX23	5	0.06121	10.7143	0.05371	1.21318	1.26994	2	1.82084	3
ETS2	237	0.06225	100	0.93184	1.20586	0.0306586	209	17.469	28
ETS	385	0.06249	100	0.9869	1.20419	0.00572686	342	27.0299	43
SPIB	447	0.06296	100	0.93027	1.20094	0.031391	395	32.9685	52
SPZ1	168	0.06477	100	0.46842	1.18863	0.329365	142	15.9032	26
BLIMP1	7	0.06571	21.4286	0.09715	1.18237	1.01256	3	1.87721	4
AP2ALPHA	534	0.06848	100	0.53546	1.16444	0.271273	438	61.3772	96
HAND1E47	116	0.07094	96.4286	0.74531	1.14911	0.127663	99	10.8602	17
CETS1	309	0.0717	100	0.9523	1.14448	0.0212262	273	23.4831	36
TR4	138	0.07187	100	0.51294	1.14345	0.289933	119	12.4584	19
P50RELAP65	24	0.07235	53.5714	0.20617	1.14056	0.685775	17	4.29249	7
KLF7	98	0.07447	89.2857	0.10993	1.12802	0.958884	76	13.9034	22
MINI20	7	0.075	25	0.03477	1.12494	1.4588	3	1.95563	4
COUP	3	0.07567	10.7143	0.06469	1.12108	1.18916	1	0.992683	2
NR2F2	54	0.07648	78.5714	0.43458	1.11645	0.36193	43	7.25177	11
MTF1	70	0.07769	92.8571	0.09102	1.10963	1.04086	56	8.85945	14
CETS168	75	0.08019	82.1429	0.85085	1.09588	0.070147	62	8.53638	13
LMAF	26	0.08157	64.2857	0.05305	1.08847	1.27531	19	4.59738	7
MAZR	14	0.08236	42.8571	0.01237	1.08428	1.90763	8	3.6084	6
GCNF	42	0.08377	82.1429	0.0819	1.07691	1.08672	33	5.9237	9
HOXD8	7	0.0844	17.8571	0.12215	1.07366	0.913107	3	2.16607	4
SP1	657	0.08518	89.2857	0.28627	1.06966	0.543224	511	99.9989	146
COUPTF	4	0.08613	14.2857	0.06958	1.06485	1.15752	1	1.29319	3
GC	78	0.08646	82.1429	0.08874	1.06318	1.05188	59	12.845	19
SZF11	2	0.08699	7.14286	0.08534	1.06053	1.06885	0	0.69913	2
PLAG1	74	0.08969	92.8571	0.00252	1.04726	2.5986	56	12.4304	18
ATF6	7	0.09097	17.8571	0.25765	1.0411	0.58897	4	1.97312	3
PNR	3	0.09246	10.7143	0.08258	1.03405	1.08313	1	1.03638	2
ELF5	731	0.09291	100	0.99563	1.03194	0.00190201	664	48.9049	67
HEN1	8	0.09459	7.14286	0.3816	1.02415	0.418392	3	3.01549	5
TCFE2A	105	0.09754	100	0.17029	1.01082	0.768811	89	11.1949	16
SPIC	270	0.09756	100	0.94586	1.01073	0.0241731	243	20.1462	27
CACCCBINDINGFACTOR	7	0.09779	14.2857	0.45747	1.00971	0.339637	4	2.01348	3
ZFP187	7	0.09793	21.4286	0.13809	1.00908	0.859838	4	1.99077	3
LTF	35	0.09949	75	0.0866	1.00222	1.06248	27	5.50578	8
NGFIC	5	0.10231	14.2857	0.17202	0.990082	0.764421	2	1.62019	3
GKLF	428	0.10289	100	0.90306	0.987627	0.0442834	381	35.7895	47
NFE4	41	0.10472	64.2857	0.29936	0.97997	0.523806	31	7.4051	10
ERBETA	18	0.10596	42.8571	0.27431	0.974858	0.561758	13	3.69996	5
RORBETA	25	0.10725	57.1429	0.23553	0.969603	0.627954	19	4.45823	6
CMAF	140	0.10769	96.4286	0.82556	0.967825	0.0832514	123	13.1473	17
CMYC	15	0.10815	17.8571	0.47353	0.965973	0.324653	8	4.49603	7
FRA1	34	0.10938	60.7143	0.10481	0.961062	0.979597	25	6.49198	9
ZBTB7C	24	0.11304	46.4286	0.17806	0.946768	0.749434	16	5.36599	8
AP2BETA	26	0.11314	67.8571	0.00332	0.946384	2.47886	18	5.55803	8
PAX8	24	0.11853	46.4286	0.34042	0.926172	0.467985	17	4.89191	7
P53DECAMER	26	0.11893	67.8571	0.04973	0.924709	1.30338	20	4.54119	6
AREB6	499	0.1267	100	0.99714	0.897223	0.00124387	460	33.2262	39
P50P50	11	0.13082	35.7143	0.08722	0.883326	1.05938	7	2.75341	4
MINI19	3	0.13247	10.7143	0.1204	0.877882	0.919374	1	1.12696	2
BACH1	6	0.1348	21.4286	0.09312	0.87031	1.03096	3	1.86926	3
ETS1	55	0.13574	78.5714	0.65759	0.867292	0.182045	46	7.1579	9
GABPBETA	76	0.13617	85.7143	0.7505	0.865919	0.124649	65	9.03978	11
CTCF	7	0.13704	14.2857	0.16627	0.863153	0.779186	3	2.67205	4
P50	67	0.13733	89.2857	0.22601	0.862235	0.645872	56	8.88848	11
NEUROD	143	0.1392	96.4286	0.41693	0.856361	0.379937	123	17.5646	20
ASCL2	105	0.14517	85.7143	0.35417	0.838123	0.450788	89	14.5307	16
IK	204	0.14595	100	0.62945	0.835796	0.201039	183	18.8737	21
SOX13	66	0.14664	92.8571	0.18721	0.833748	0.727671	57	8.21965	9
TAL1	81	0.1493	92.8571	0.18297	0.82594	0.73762	69	10.6474	12
SP2	234	0.15356	92.8571	0.04233	0.813722	1.37335	193	37.9087	41
SPDEF	26	0.15551	57.1429	0.27098	0.808242	0.567063	20	4.85056	6
KLF15	90	0.16163	96.4286	0.01874	0.791478	1.72723	75	13.6386	15
BTEB3	143	0.16164	96.4286	0.54634	0.791451	0.262537	126	16.1088	17
GLI1	16	0.16363	35.7143	0.33606	0.786137	0.473583	11	4.0705	5
ZBP89	134	0.16625	96.4286	0.48921	0.779238	0.310505	118	15.4747	16
AP4	409	0.16911	100	0.5264	0.771831	0.278684	357	52.2292	52
MAFA	194	0.16979	100	0.86212	0.770088	0.0644323	178	15.8033	16
DOBOX4	2	0.16988	7.14286	0.16543	0.769858	0.781386	1	0.860412	1
PEBP	26	0.17418	60.7143	0.19464	0.759002	0.710768	21	5.15203	5
NFAT5	47	0.17713	85.7143	0.10293	0.751708	0.987458	40	6.80661	7
BACH2	10	0.17876	32.1429	0.13563	0.74773	0.867644	7	2.72514	3
HES1	52	0.17979	60.7143	0.47337	0.745234	0.324799	42	9.48173	10
ZBTB3	37	0.18482	60.7143	0.32722	0.733251	0.48516	30	7.03349	7
RORA	20	0.18558	50	0.2877	0.731469	0.54106	16	4.05845	4
SP4	117	0.18648	89.2857	0.04314	0.729368	1.36512	98	20.3137	19
IK1	159	0.19751	100	0.78309	0.704411	0.106188	147	13.3193	12
PKNOX2	25	0.20045	67.8571	0.05847	0.697994	1.23307	20	4.64358	5
ESRRA	31	0.20061	57.1429	0.66647	0.697647	0.176219	26	5.35528	5
CP2	27	0.2041	57.1429	0.23211	0.690157	0.634306	22	5.67267	5
APOLYA	1	0.20597	3.57143	0.20597	0.686196	0.686196	0	0.480431	1
JUND	26	0.20681	67.8571	0.05801	0.684428	1.2365	21	4.98544	5
JUNB	26	0.20715	67.8571	0.05794	0.683715	1.23702	21	4.9805	5
NFKAPPAB50	7	0.20884	25	0.07927	0.680186	1.10089	4	2.42763	3
GLI	8	0.21268	21.4286	0.38437	0.672273	0.415251	5	2.43347	3
IRF2	17	0.21302	46.4286	0.14216	0.67158	0.847223	13	4.03804	4
NKX29	3	0.2178	7.14286	0.31069	0.661942	0.507673	1	1.50193	2
DR3	1	0.21884	3.57143	0.21884	0.659873	0.659873	0	0.49157	1
E2A	184	0.22272	85.7143	0.47009	0.652241	0.327819	163	26.3396	21
PAX	3	0.22394	10.7143	0.20452	0.649868	0.689264	1	1.28158	2
YY1	357	0.22531	100	0.95708	0.64722	0.0190518	334	28.7062	23
MEQ	71	0.22732	85.7143	0.42796	0.643362	0.368597	62	12.9169	9
ZBED6	44	0.22823	78.5714	0.18492	0.641627	0.733016	38	7.17278	6
CPHX	2	0.23002	7.14286	0.19361	0.638234	0.713072	1	1.02164	1
TAXCREB	3	0.23092	10.7143	0.21041	0.636538	0.676934	1	1.30774	2
ZIC1	28	0.23966	60.7143	0.30804	0.620404	0.511393	24	5.37189	4
EBF1	20	0.24304	53.5714	0.16735	0.614322	0.776374	16	4.35803	4
MEIS1	109	0.24952	96.4286	0.55156	0.602895	0.258407	100	12.1597	9
BRN4	5	0.24958	7.14286	0.52659	0.60279	0.278527	3	2.47826	2
FPM315	54	0.25226	75	0.64397	0.598152	0.191134	48	8.7934	6
AIRE	5	0.25355	14.2857	0.39126	0.595936	0.407535	3	1.85322	2
EGR	60	0.25426	89.2857	0.01948	0.594722	1.71041	52	10.8225	8
MYOD	235	0.25458	92.8571	0.68724	0.594176	0.162892	215	28.8691	20
MAF	21	0.25502	60.7143	0.084	0.593426	1.07572	18	4.39875	3
PEA3	502	0.25622	100	0.99076	0.591387	0.00403152	479	33.701	23
ERR2	11	0.25939	28.5714	0.45964	0.586047	0.337582	8	3.01309	3
STAT3	208	0.26053	100	0.91123	0.584142	0.040372	196	17.1988	12
ATF5	5	0.26072	14.2857	0.39975	0.583826	0.398212	3	1.86449	2
ZID	6	0.26089	17.8571	0.35527	0.583543	0.449441	4	2.10831	2
OCT	19	0.2609	39.2857	0.36547	0.583526	0.437148	15	4.97166	4
NFMUE1	8	0.26523	28.5714	0.1525	0.576377	0.81673	6	2.51477	2
INSM1	11	0.26787	35.7143	0.1458	0.572076	0.836242	8	3.15191	3
GABPA	364	0.27027	100	0.96488	0.568202	0.0155267	345	30.6036	19
HNF4DR1	3	0.2713	10.7143	0.24974	0.56655	0.602512	2	1.35305	1
SNA	64	0.27348	85.7143	0.46381	0.563074	0.33366	58	9.20666	6
OSF2	57	0.27617	78.5714	0.79208	0.558824	0.101231	52	8.02737	5
WT1	347	0.27629	100	0.63406	0.558635	0.19787	323	38.9382	24
NKX31	12	0.28081	39.2857	0.13915	0.551587	0.856517	10	3.30323	2
GABP	25	0.282	53.5714	0.48312	0.549751	0.315945	22	4.999	3
PAX3	4	0.28255	14.2857	0.22785	0.548905	0.642351	2	1.69618	2
EHF	198	0.28612	96.4286	0.91427	0.543452	0.0389255	185	21.8686	13
TFE	28	0.2868	67.8571	0.08174	0.542421	1.08757	24	6.20083	4
E12	64	0.28726	85.7143	0.46948	0.541725	0.328383	58	9.30362	6
MITF	28	0.29029	67.8571	0.08239	0.537168	1.08413	24	6.18635	4
GLIS2	31	0.29036	71.4286	0.10489	0.537063	0.979266	27	6.08768	4
GAF	17	0.29291	42.8571	0.44283	0.533266	0.353763	14	3.96662	3
STAF	3	0.29329	7.14286	0.53992	0.532703	0.267671	2	1.40057	1
AML1	136	0.29405	64.2857	0.56445	0.531579	0.248375	120	25.5781	16
COREBINDINGFACTOR	34	0.29449	64.2857	0.56078	0.530929	0.251207	30	6.28595	4
LXRBRXRA	40	0.2951	64.2857	0.70634	0.530031	0.150986	36	6.80675	4
SLUG	64	0.29511	85.7143	0.47167	0.530016	0.326362	58	9.36357	6
TWIST	64	0.29698	85.7143	0.471	0.527273	0.326979	58	9.4327	6
HTF4	64	0.29893	85.7143	0.47316	0.524431	0.324992	58	9.45859	6
E2F3	223	0.30048	96.4286	0.15874	0.522184	0.799314	205	32.404	18
ZIC2	28	0.30505	71.4286	0.07503	0.515629	1.12477	25	5.42818	3
MYOGENIN	195	0.30642	92.8571	0.68771	0.513683	0.162595	180	27.7411	15
SFPI1	4	0.30719	14.2857	0.26444	0.512593	0.577673	3	1.69394	1
EBF	13	0.31198	39.2857	0.2323	0.505873	0.633951	11	3.47509	2
STAT1STAT1	4	0.31378	14.2857	0.23656	0.503375	0.626059	3	1.82153	1
T3RBETA	21	0.31785	50	0.49582	0.497778	0.304676	18	4.39259	3
HEB	22	0.31786	46.4286	0.38021	0.497764	0.419976	19	5.54818	3
LRH1	249	0.31787	100	0.63694	0.49775	0.195901	237	23.4776	12
RXRA	54	0.31997	85.7143	0.44912	0.494891	0.347638	50	7.29282	4
SP1SP3	84	0.32002	92.8571	0.05166	0.494823	1.28685	76	14.8126	8
CETS2	70	0.32338	82.1429	0.26828	0.490287	0.571412	64	11.9902	6
ZBTB12	11	0.32404	32.1429	0.28953	0.489401	0.538306	9	3.27315	2
CHCH	237	0.32604	96.4286	0.19534	0.486729	0.709209	220	36.8075	17
SPI1	752	0.32799	100	0.9924	0.484139	0.00331325	726	55.7683	26
HB24	2	0.33084	3.57143	0.60739	0.480382	0.216532	1	1.28154	1
ZNF515	26	0.33412	60.7143	0.11662	0.476098	0.933227	23	6.3382	3
AML	33	0.33578	60.7143	0.70317	0.473945	0.15294	30	6.11138	3
TCF11	66	0.33856	85.7143	0.59632	0.470364	0.224521	62	9.17186	4
MYB	344	0.33892	92.8571	0.90901	0.469903	0.0414313	328	36.5067	16
STAT5B	4	0.33895	14.2857	0.26451	0.469864	0.577558	3	1.83802	1
ETF	136	0.34032	92.8571	0.0964	0.468113	1.01592	126	22.8601	10
E47	81	0.34233	85.7143	0.33991	0.465555	0.468636	75	12.9357	6
E2F4DP2	13	0.3434	32.1429	0.49321	0.4642	0.306968	11	3.66985	2
E2F1DP1	13	0.34375	32.1429	0.48914	0.463757	0.310567	11	3.69703	2
LXR	6	0.34438	14.2857	0.61304	0.462962	0.212511	5	2.29591	1
TBX5	144	0.35731	92.8571	0.90844	0.446955	0.0417038	137	17.4686	7
FLI1	155	0.36083	96.4286	0.83117	0.442697	0.0803101	148	17.8708	7
STAT3STAT3	5	0.36143	17.8571	0.29222	0.441976	0.53429	4	2.02321	1
MATH1	66	0.36162	71.4286	0.25104	0.441748	0.600257	60	12.495	6
DAX1	22	0.36523	46.4286	0.74932	0.437434	0.125333	20	4.54383	2
IRF5	30	0.36543	60.7143	0.52713	0.437196	0.278082	27	5.72311	3
ZFP691	53	0.37012	92.8571	0.10765	0.431657	0.967986	50	7.47736	3
IK2	222	0.37723	100	0.93681	0.423394	0.0283485	216	18.0889	6
ERR3	23	0.37885	42.8571	0.42314	0.421533	0.373516	21	5.9931	2
HSF1	60	0.38043	89.2857	0.36599	0.419725	0.436531	57	8.25764	3
ATF4	21	0.38221	39.2857	0.49004	0.417698	0.309768	19	6.26086	2
GRE	1	0.38449	3.57143	0.38449	0.415115	0.415115	0	0.711591	1
GM397	7	0.38522	10.7143	0.66512	0.414291	0.1771	6	3.48895	1
GADP	25	0.38616	50	0.58144	0.413233	0.235495	23	5.60324	2
ZFP740	56	0.38718	82.1429	0.04117	0.412087	1.38542	52	12.4265	4
RBPJK	67	0.38743	85.7143	0.45744	0.411807	0.339666	64	9.97566	3
GLI2	4	0.38949	10.7143	0.57288	0.409504	0.241936	3	1.81214	1
ESR2	2	0.39329	7.14286	0.36913	0.405287	0.432821	1	1.22713	1
TGIF	65	0.39577	85.7143	0.22077	0.402557	0.65606	62	10.3472	3
TFIIB	5	0.3969	10.7143	0.74697	0.401319	0.126697	4	2.0906	1
HOXB8	6	0.39935	21.4286	0.26931	0.398646	0.569748	5	2.40604	1
MECP2	59	0.39956	85.7143	0.17536	0.398418	0.756069	56	9.53118	3
DBX1	4	0.40483	10.7143	0.54511	0.392727	0.263516	3	1.98942	1
BDP1	7	0.40687	25	0.25907	0.390544	0.586583	6	2.58043	1
EGR3	2	0.40849	7.14286	0.39438	0.388819	0.404085	1	1.22132	1
VMAF	2	0.41196	7.14286	0.40162	0.385145	0.396185	1	1.18795	1
NET	68	0.42369	75	0.2566	0.372952	0.590743	65	13.3423	3
ELF1	286	0.42627	100	0.93766	0.370315	0.0279546	281	23.8171	5
P300	142	0.42629	100	0.69729	0.370295	0.156587	139	13.0979	3
HOXC4	14	0.42956	21.4286	0.50543	0.366976	0.296339	12	5.43181	2
EOMES	23	0.43107	64.2857	0.16156	0.365452	0.791666	22	4.85812	1
NURR1	107	0.43112	96.4286	0.79652	0.365402	0.0988033	105	10.9848	2
UNCX4.1	6	0.43396	7.14286	0.85209	0.36255	0.0695145	5	3.07911	1
AR	158	0.43444	100	0.8225	0.36207	0.0848641	155	14.4109	3
NRF1	16	0.44087	32.1429	0.34666	0.355689	0.460096	15	6.15186	1
POU2F1	10	0.44318	32.1429	0.3266	0.35342	0.485984	9	3.20976	1
TST1	13	0.44631	21.4286	0.91599	0.350363	0.0381093	12	4.01149	1
PPARGRXRA	3	0.45013	10.7143	0.42345	0.346662	0.373198	2	1.59813	1
EGR1	105	0.45398	85.7143	0.42906	0.342963	0.367482	102	19.3791	3
LMX1B	12	0.45611	21.4286	0.42076	0.34093	0.375966	11	5.03296	1
DEC2	7	0.4577	21.4286	0.36755	0.339419	0.434684	6	3.09022	1
SF1	183	0.45879	100	0.26898	0.338386	0.57028	180	21.6229	3
DEC	15	0.45918	35.7143	0.63972	0.338017	0.19401	14	4.13358	1
E2F4	54	0.46303	71.4286	0.42799	0.334391	0.368566	53	10.593	1
JUNDM2	10	0.46787	32.1429	0.25984	0.329875	0.585294	9	3.51961	1
MYBL1	11	0.46995	32.1429	0.49621	0.327948	0.304334	10	3.31265	1
ZBTB4	24	0.47183	60.7143	0.37928	0.326214	0.42104	23	4.91196	1
GABPAGABPB	37	0.47369	67.8571	0.42764	0.324506	0.368922	36	7.38039	1
NRF2	28	0.47385	46.4286	0.92956	0.324359	0.0317226	27	5.79666	1
SIX4	6	0.47712	21.4286	0.36721	0.321372	0.435085	5	2.44636	1
NFYA	39	0.48664	75	0.36785	0.312792	0.434329	38	7.29392	1
LMX1	11	0.48677	21.4286	0.42397	0.312676	0.372665	10	4.80539	1
PAX5	42	0.49324	78.5714	0.49431	0.306942	0.306001	41	6.66944	1
CARRXR	35	0.49348	71.4286	0.48257	0.30673	0.31644	34	6.1379	1
BHLHB2	1	0.49669	3.57143	0.49669	0.303915	0.303915	0	1.19373	1
OSR2	29	0.49909	67.8571	0.31932	0.301821	0.495774	28	5.68015	1
PDEF	115	0.50017	92.8571	0.06484	0.300882	1.18816	115	19.1147	0
RP58	5	0.50305	17.8571	0.42323	0.298389	0.373424	5	2.26633	0
ELK1	108	0.50448	78.5714	0.729	0.297156	0.137272	108	20.1147	0
CMYB	118	0.51171	92.8571	0.95626	0.290976	0.019424	118	12.4889	0
ERG	68	0.51205	71.4286	0.36687	0.290688	0.435488	68	14.8805	0
CHOP	13	0.51206	32.1429	0.70515	0.290679	0.151718	13	3.74706	0
DUXL	3	0.51533	10.7143	0.48038	0.287915	0.318415	3	1.69821	0
DUXBL	3	0.51691	10.7143	0.48189	0.286585	0.317052	3	1.69924	0
TAL1BETAE47	12	0.51781	39.2857	0.32437	0.28583	0.488959	12	3.55758	0
PMX2B	9	0.52115	17.8571	0.54493	0.283037	0.263659	9	4.2993	0
E2F4DP1	1	0.52391	3.57143	0.52391	0.280743	0.280743	1	0.881619	0
ERM	76	0.52617	78.5714	0.5204	0.278874	0.283663	76	13.956	0
TFIIA	5	0.527	14.2857	0.65648	0.278189	0.182778	5	2.2314	0
E2F1DP1RB	8	0.52748	28.5714	0.31102	0.277794	0.507212	8	3.05315	0
LDSPOLYA	16	0.52817	42.8571	0.47414	0.277226	0.324093	16	4.71168	0
HOXB6	5	0.52831	10.7143	0.65393	0.277111	0.184469	5	2.90275	0
TAL1ALPHAE47	11	0.52889	39.2857	0.24445	0.276635	0.61181	11	3.39736	0
MAFB	158	0.53197	100	0.86438	0.274113	0.0632953	159	13.7644	-1
RXRPXR	3	0.53366	7.14286	0.75933	0.272735	0.119569	3	1.72425	0
STAT	39	0.53367	78.5714	0.32526	0.272727	0.487769	39	6.81417	0
STRA13	8	0.53871	14.2857	0.49752	0.268645	0.303189	8	4.37295	0
RSRFC4	3	0.53938	7.14286	0.54252	0.268105	0.265584	3	2.52985	0
NKX26	3	0.54009	10.7143	0.50687	0.267534	0.295103	3	1.7194	0
NUR77	12	0.54157	32.1429	0.66855	0.266345	0.174866	12	3.55195	0
RFXDC2	8	0.54252	21.4286	0.71235	0.265584	0.147307	8	2.90314	0
IRF7	63	0.54419	92.8571	0.13467	0.264249	0.870729	64	9.99364	-1
RFX4	11	0.54845	35.7143	0.40281	0.260863	0.3949	11	3.44553	0
LHX3A	13	0.56031	25	0.73721	0.251572	0.132409	13	4.92108	0
REX1	55	0.56037	89.2857	0.18363	0.251525	0.736056	56	8.98218	-1
EAR2	10	0.56072	35.7143	0.31468	0.251254	0.502131	10	3.26996	0
LHX2	8	0.5612	14.2857	0.70788	0.250882	0.15004	8	4.04535	0
LHX4	4	0.56121	14.2857	0.32192	0.250875	0.492252	4	2.59808	0
MEF2	8	0.56143	14.2857	0.74436	0.250704	0.128217	8	4.02531	0
WHN	64	0.56388	89.2857	0.1081	0.248813	0.966174	65	11.2312	-1
NKX24	7	0.56825	25	0.4237	0.245461	0.372942	7	2.74526	0
HNF4ALPHA	4	0.57048	14.2857	0.51469	0.24376	0.288454	4	2.05642	0
ZF5	80	0.57457	82.1429	0.08413	0.240657	1.07505	83	18.8211	-3
HMBOX1	3	0.57475	7.14286	0.78115	0.240521	0.107266	3	1.79821	0
HOXB4	16	0.57628	25	0.6642	0.239366	0.177701	17	6.26461	-1
E2F1DP2	4	0.57675	14.2857	0.50958	0.239012	0.292788	4	2.11048	0
FKHL5	39	0.5771	64.2857	0.80467	0.238749	0.0943822	40	7.56323	-1
KAISO	29	0.5773	71.4286	0.27005	0.238598	0.568556	30	5.67176	-1
PXRRXR	80	0.57784	85.7143	0.53579	0.238192	0.271005	82	12.2803	-2
SMAD2	125	0.57843	100	0.56347	0.237749	0.249129	127	13.8016	-2
MSX3	13	0.58063	28.5714	0.79161	0.236101	0.101489	13	4.28906	0
IRF	30	0.58834	39.2857	0.57615	0.230372	0.239464	31	8.82329	-1
RELA	3	0.59303	10.7143	0.52485	0.226923	0.279965	3	1.9517	0
OSR1	42	0.59333	75	0.63028	0.226704	0.200466	43	7.07875	-1
ING4	52	0.60105	82.1429	0.69015	0.221089	0.161056	54	7.99479	-2
CREBATF	35	0.60239	64.2857	0.71205	0.220122	0.147489	36	6.97267	-1
ALPHACP1	2	0.60289	7.14286	0.57963	0.219762	0.236849	2	1.54802	0
LHX5	5	0.60316	7.14286	0.87908	0.219567	0.0559716	5	3.16819	0
ZFP206	5	0.60426	10.7143	0.76352	0.218776	0.11718	5	3.03068	0
ZFP161	12	0.60864	39.2857	0.20182	0.215639	0.695036	13	4.55413	-1
KROX	29	0.61069	60.7143	0.22822	0.214179	0.641646	31	8.20274	-2
SAP1A	77	0.61501	75	0.54768	0.211118	0.261473	81	16.2358	-4
VSX1	15	0.61804	25	0.61782	0.208983	0.209138	16	6.25664	-1
CREB	158	0.62023	64.2857	0.71385	0.207447	0.146393	168	35.5455	-10
DMRT4	1	0.62398	3.57143	0.62398	0.204829	0.204829	1	1.01381	0
HFH4	4	0.62781	10.7143	0.76705	0.202172	0.115176	4	2.19106	0
HOXA9	8	0.62799	25	0.57896	0.202047	0.237351	9	3.17175	-1
ZBTB7B	63	0.63284	89.2857	0.33833	0.198706	0.470659	66	11.1077	-3
DR1	1	0.63348	3.57143	0.63348	0.198267	0.198267	1	1.01378	0
GBX2	4	0.63428	10.7143	0.5842	0.197719	0.233438	4	2.86915	0
SOX4	36	0.63521	85.7143	0.06223	0.197083	1.206	38	6.71874	-2
AML3	99	0.63901	100	0.39124	0.194492	0.407557	102	11.1011	-3
HOXA10	10	0.64185	32.1429	0.47144	0.192566	0.326574	11	3.66086	-1
CART1	35	0.64497	28.5714	0.84481	0.19046	0.0732409	39	13.3313	-4
PET1	75	0.6486	75	0.60757	0.188023	0.216404	80	14.8597	-5
CREM	34	0.64984	64.2857	0.71319	0.187194	0.146795	36	6.96309	-2
LHX9	11	0.64994	17.8571	0.76809	0.187127	0.114588	12	5.27367	-1
COUPDR1	1	0.6535	3.57143	0.6535	0.184754	0.184754	1	1.06028	0
BRN3C	7	0.66018	17.8571	0.69619	0.180338	0.157272	8	3.61499	-1
ATF	42	0.66142	64.2857	0.70588	0.179523	0.151269	45	9.48835	-3
ELF	37	0.6643	75	0.26055	0.177636	0.584109	40	7.83216	-3
ARX	22	0.66652	21.4286	0.56773	0.176187	0.245858	26	10.9628	-4
ALX4	28	0.66709	21.4286	0.74456	0.175816	0.1281	32	12.3652	-4
EMX2	9	0.6712	14.2857	0.84714	0.173148	0.0720448	10	4.64558	-1
NFYC	8	0.6743	25	0.58191	0.171147	0.235144	9	3.62526	-1
OCAB	2	0.67489	7.14286	0.65887	0.170767	0.1812	2	1.63108	0
DTYPEPA	1	0.67566	3.57143	0.67566	0.170272	0.170272	1	1.08665	0
TAL1BETAITF2	6	0.67646	21.4286	0.56325	0.169758	0.249299	7	2.68026	-1
AMEF2	1	0.67755	3.57143	0.67755	0.169059	0.169059	1	1.08504	0
LBX2	17	0.67836	28.5714	0.7774	0.16854	0.109355	19	6.49874	-2
HFH1	9	0.68059	28.5714	0.56828	0.167114	0.245438	10	3.51721	-1
MYF	7	0.68567	21.4286	0.56105	0.163885	0.250998	8	3.94956	-1
TFIII	68	0.686	89.2857	0.43546	0.163676	0.361052	73	11.8035	-5
POLY	1	0.69334	3.57143	0.69334	0.159054	0.159054	1	1.12404	0
CETS1P54	146	0.69412	92.8571	0.33244	0.158565	0.478287	158	24.4093	-12
NKX11	2	0.69753	7.14286	0.64902	0.156437	0.187742	2	1.85428	0
ATF2	8	0.69757	21.4286	0.73742	0.156412	0.132285	9	3.61623	-1
E2F	219	0.69882	92.8571	0.18772	0.155635	0.726489	239	40.8715	-20
SOX40	2	0.70185	3.57143	0.79807	0.153756	0.097959	2	2.37868	0
CREB1	41	0.70278	64.2857	0.71305	0.153181	0.14688	45	9.62244	-4
K2B	7	0.70301	14.2857	0.80346	0.153038	0.0950357	9	4.00758	-2
NKX61	17	0.70594	25	0.92029	0.151232	0.0360753	20	7.17706	-3
RAX	13	0.71061	25	0.67461	0.148369	0.170947	16	5.83764	-3
VBP	1	0.71271	3.57143	0.71271	0.147087	0.147087	1	1.35315	0
ATF3	26	0.71405	60.7143	0.43032	0.146271	0.366208	29	7.33628	-3
PADS	20	0.71441	60.7143	0.29697	0.146052	0.527287	22	5.32582	-2
E2F2	55	0.71549	57.1429	0.51617	0.145396	0.287207	63	16.2719	-8
HDX	26	0.71564	50	0.89182	0.145305	0.0497228	29	6.1325	-3
RNF96	21	0.71644	53.5714	0.23944	0.14482	0.620803	24	6.96547	-3
EVI1	8	0.71741	21.4286	0.57345	0.144233	0.241504	10	4.7067	-2
DBX2	15	0.72765	25	0.81914	0.138077	0.0866419	18	6.38953	-3
PTF1BETA	2	0.72804	7.14286	0.71753	0.137845	0.14416	2	1.60736	0
GCM1	9	0.72821	28.5714	0.66653	0.137743	0.17618	10	3.37238	-1
PITX2	74	0.72892	57.1429	0.881	0.13732	0.0550241	84	18.3444	-10
CEBP	188	0.73233	100	0.86443	0.135293	0.0632702	198	17.5792	-10
MOX1	12	0.73285	17.8571	0.92326	0.134985	0.034676	15	5.54519	-3
ETV3	102	0.73364	75	0.75969	0.134517	0.119364	113	19.0657	-11
TGIF2	4	0.73369	10.7143	0.85373	0.134487	0.0686794	5	2.27746	-1
ELF2	38	0.73513	67.8571	0.66529	0.133636	0.176989	42	8.09893	-4
LIM1	6	0.73568	10.7143	0.8614	0.133311	0.0647951	8	3.97371	-2
RREB1	1	0.73662	3.57143	0.73662	0.132756	0.132756	1	1.23866	0
HTF	2	0.73667	7.14286	0.72813	0.132727	0.137791	2	1.62646	0
RHOX11	48	0.73911	39.2857	0.64133	0.131291	0.192918	56	15.1565	-8
CAP	94	0.7403	96.4286	0.65524	0.130592	0.1836	101	11.4892	-7
ATF1	38	0.74356	64.2857	0.71433	0.128684	0.146101	44	9.61905	-6
ESE1	159	0.74492	78.5714	0.64433	0.12789	0.190892	177	29.5309	-18
ER71	101	0.74803	75	0.75014	0.126081	0.124858	113	19.1568	-12
ZNF219	21	0.74821	46.4286	0.62752	0.125976	0.202372	25	7.27098	-4
ER81	131	0.74872	96.4286	0.20578	0.125681	0.686597	144	20.8936	-13
NERF	53	0.74991	82.1429	0.64866	0.124991	0.187983	58	8.95356	-5
ERF	101	0.75122	78.5714	0.60614	0.124233	0.217427	113	19.1726	-12
ETV7	53	0.75142	78.5714	0.64878	0.124117	0.187903	59	9.85832	-6
RELBP52	1	0.7535	3.57143	0.7535	0.122917	0.122917	1	1.21041	0
TEL1	106	0.75495	78.5714	0.64912	0.122082	0.187675	118	19.6355	-12
TBR2	7	0.75667	25	0.61325	0.121093	0.212362	9	3.08146	-2
GFI1B	6	0.75686	21.4286	0.64976	0.120984	0.187247	7	2.85328	-1
OBOX3	6	0.75854	10.7143	0.73155	0.120022	0.135756	8	4.06664	-2
HLF	2	0.75956	7.14286	0.74678	0.119438	0.126807	3	1.71993	-1
LYF1	31	0.76121	64.2857	0.74878	0.118496	0.125646	35	6.39159	-4
GMEB1	17	0.76227	28.5714	0.98152	0.117891	0.00810085	20	5.26724	-3
HNF4A	36	0.76325	60.7143	0.84232	0.117333	0.0745229	41	7.91367	-5
IRF1	43	0.76482	75	0.48149	0.116441	0.317413	49	9.25171	-6
ALX3	32	0.7664	25	0.79251	0.115545	0.100995	40	14.1815	-8
PPARDR1	1	0.76674	3.57143	0.76674	0.115352	0.115352	1	1.23988	0
BETACATENIN	53	0.77089	85.7143	0.58703	0.113008	0.23134	59	8.40631	-6
MYF6	26	0.77122	57.1429	0.80277	0.112822	0.0954089	30	5.93828	-4
TGIF1	15	0.77216	35.7143	0.90968	0.112293	0.0411113	18	4.32631	-3
FREAC2	18	0.77407	35.7143	0.95007	0.11122	0.0222444	21	5.15234	-3
BEN	104	0.77572	92.8571	0.33221	0.110295	0.478587	116	17.1186	-12
XVENT1	21	0.77707	57.1429	0.5114	0.10954	0.291239	24	5.54244	-3
BARBIE	14	0.77753	35.7143	0.86633	0.109283	0.0623166	17	4.16005	-3
GCMA	15	0.77999	39.2857	0.70698	0.107911	0.150593	18	5.05084	-3
PSX1	16	0.78062	25	0.81977	0.10756	0.086308	21	7.06509	-5
HFH3	31	0.78396	60.7143	0.80344	0.105706	0.0950466	36	7.05703	-5
HOXB13	8	0.78406	28.5714	0.59205	0.105651	0.227642	10	3.41015	-2
NKX63	11	0.78722	25	0.83832	0.103904	0.0765902	14	4.98031	-3
HOXC9	5	0.78867	17.8571	0.69844	0.103105	0.155871	7	2.80427	-2
HNF6	8	0.78895	21.4286	0.85227	0.102951	0.0694228	10	3.5531	-2
NFY	163	0.79002	82.1429	0.83265	0.102362	0.0795375	184	27.9031	-21
LHX61	17	0.79062	25	0.77508	0.102032	0.110653	23	8.18965	-6
PLAGL1	7	0.79075	14.2857	0.83517	0.101961	0.0782251	10	4.55608	-3
TEL2	4	0.79179	10.7143	0.88865	0.10139	0.0512693	5	2.39661	-1
MAFK	10	0.7938	28.5714	0.82403	0.100289	0.084057	12	3.66206	-2
GCM	3	0.79448	10.7143	0.76361	0.099917	0.117128	4	2.12435	-1
CREBP1CJUN	2	0.79778	7.14286	0.68337	0.0981169	0.165344	3	2.53757	-1
FOXL2	3	0.7978	10.7143	0.76104	0.098106	0.118593	4	2.2219	-1
HNF3G	49	0.79782	67.8571	0.96102	0.0980951	0.0172676	56	9.12419	-7
OCT4	1	0.79874	3.57143	0.79874	0.0975946	0.0975946	1	1.3054	0
SIX6	19	0.80047	32.1429	0.70006	0.0966549	0.154865	26	11.2978	-7
ZFP128	3	0.80107	10.7143	0.75607	0.0963295	0.121438	4	2.93021	-1
OTX3	28	0.80148	53.5714	0.87329	0.0961073	0.0588415	33	6.82914	-5
GSC	28	0.80233	53.5714	0.87518	0.095647	0.0579026	33	6.81266	-5
BARX2	18	0.80265	25	0.93136	0.0954738	0.0308824	23	7.47283	-5
TFEB	2	0.80368	3.57143	0.80368	0.0949168	0.0949168	4	2.9165	-2
MEIS2	5	0.80599	14.2857	0.87799	0.0936704	0.0565104	7	2.68096	-2
E4F1	7	0.80605	17.8571	0.69887	0.093638	0.155604	10	4.80486	-3
NKX12	17	0.80684	28.5714	0.86498	0.0932126	0.0629939	22	7.06431	-5
UF1H3BETA	6	0.8081	17.8571	0.80085	0.0925349	0.0964488	8	3.54904	-2
YY2	92	0.80869	92.8571	0.88731	0.0922179	0.0519246	101	11.4541	-9
EVX1	15	0.80907	25	0.80588	0.0920139	0.0937296	20	7.03726	-5
CAAT	25	0.81175	57.1429	0.7246	0.0905777	0.139902	30	6.56017	-5
RPC155	3	0.81216	10.7143	0.78313	0.0903584	0.106166	4	2.17659	-1
GR	236	0.81418	92.8571	0.75261	0.0892796	0.12343	265	33.3546	-29
EN2	16	0.8148	28.5714	0.78832	0.088949	0.103297	21	7.06011	-5
SOX	136	0.81636	100	0.74281	0.0881183	0.129122	148	13.6216	-12
IRF6	35	0.81657	71.4286	0.58382	0.0880066	0.233721	41	7.39378	-6
PREP1	5	0.81898	14.2857	0.88696	0.0867267	0.052096	7	2.70538	-2
LEF1TCF1	43	0.81941	75	0.79461	0.0864987	0.099846	49	7.8331	-6
OTP	2	0.82001	3.57143	0.88327	0.0861808	0.0539065	4	2.70247	-2
NF1A	100	0.82112	100	0.50741	0.0855934	0.294641	110	10.9955	-10
PITX1	46	0.82147	67.8571	0.66224	0.0854083	0.178985	55	10.9469	-9
PR	146	0.82155	92.8571	0.75166	0.085366	0.123979	166	22.4787	-20
PMX2A	14	0.8223	25	0.77376	0.0849697	0.111394	19	6.80791	-5
TEF	10	0.82326	25	0.9301	0.084463	0.0314703	13	3.67308	-3
CTF	100	0.82425	100	0.5072	0.0839411	0.294821	110	11.0522	-10
HOXC5	11	0.82572	17.8571	0.92615	0.0831672	0.0333187	16	5.90058	-5
CNOT3	49	0.82573	64.2857	0.37001	0.0831619	0.431787	63	15.9898	-14
HOXD9	16	0.82631	39.2857	0.82375	0.082857	0.0842046	20	5.2328	-4
OBOX5	7	0.82664	10.7143	0.857	0.0826836	0.0670192	12	5.83141	-5
HOXB7	17	0.82835	25	0.85053	0.0817861	0.0703103	24	7.7841	-7
GTF2IRD1	52	0.82981	75	0.87329	0.0810213	0.0588415	60	9.14807	-8
PROP1	21	0.8323	28.5714	0.97915	0.0797201	0.00915077	28	8.08445	-7
SHOX2	18	0.83256	25	0.8483	0.0795845	0.0714505	24	7.94713	-6
HOXC6	18	0.8332	25	0.85085	0.0792508	0.070147	24	7.92984	-6
NFATC2	79	0.83362	89.2857	0.86348	0.0790319	0.0637477	89	11.104	-10
VMYB	60	0.83377	67.8571	0.58359	0.0789537	0.233892	72	13.6014	-12
VAX1	18	0.8346	25	0.85375	0.0785216	0.0686693	24	7.95182	-6
HOXC8	18	0.83526	25	0.85186	0.0781783	0.0696318	24	7.99861	-6
VAX2	18	0.83584	25	0.85297	0.0778769	0.0690662	24	7.9828	-6
HOX13	18	0.83702	25	0.86066	0.0772642	0.0651684	24	7.93225	-6
HOXD3	18	0.83724	25	0.85175	0.07715	0.0696878	24	7.96569	-6
OCTAMER	13	0.8376	28.5714	0.72614	0.0769633	0.13898	18	6.42378	-5
DLX1	18	0.83782	25	0.85486	0.0768493	0.068105	24	8.03314	-6
ESX1	16	0.84224	25	0.82863	0.0745641	0.0816394	22	7.53129	-6
CEBPA	121	0.84397	96.4286	0.75972	0.073673	0.119346	136	15.5889	-15
HSF2	5	0.84508	10.7143	0.96198	0.0731022	0.016834	7	2.94416	-2
FREAC4	1	0.84594	3.57143	0.84594	0.0726604	0.0726604	2	1.38136	-1
TCFAP2E	83	0.84646	89.2857	0.84867	0.0723936	0.0712611	95	12.3033	-12
STAT6	314	0.8476	100	0.99536	0.0718091	0.00201981	335	21.4406	-21
FOXJ2	28	0.84786	50	0.96137	0.0716759	0.0171094	34	6.94558	-6
OTX1	23	0.84922	42.8571	0.95878	0.0709798	0.018281	29	6.2578	-6
ZTA	11	0.84999	35.7143	0.70631	0.0705862	0.151005	14	4.00486	-3
HOXB3	14	0.85011	25	0.82772	0.0705249	0.0821166	20	6.9116	-6
DLX7	20	0.85029	28.5714	0.90667	0.0704329	0.0425508	28	8.30897	-8
GBX1	6	0.85074	14.2857	0.81889	0.0702031	0.0867744	10	4.38321	-4
FREAC3	2	0.85181	7.14286	0.84088	0.0696573	0.075266	3	1.91747	-1
IRXB3	2	0.85183	3.57143	0.94332	0.0696471	0.025341	4	2.8436	-2
BARHL2	2	0.85428	7.14286	0.84207	0.0683998	0.0746518	3	1.97392	-1
OBOX2	2	0.85525	3.57143	0.85525	0.0679069	0.0679069	4	2.83825	-2
ISX	3	0.85559	7.14286	0.92275	0.0677343	0.0349159	5	2.81658	-2
HOXD1	16	0.85573	25	0.84551	0.0676632	0.0728812	23	7.62738	-7
CUX1	5	0.85663	14.2857	0.84009	0.0672067	0.0756742	8	3.56943	-3
POU1F1	8	0.85665	25	0.79216	0.0671966	0.101187	11	4.05845	-3
PAX6	8	0.85813	14.2857	0.94557	0.0664469	0.0243063	12	4.98061	-4
YB1	62	0.8584	82.1429	0.90873	0.0663103	0.0415651	72	9.98975	-10
HMX1	4	0.85888	14.2857	0.81674	0.0660675	0.0879162	6	2.594	-2
XPF1	8	0.85902	17.8571	0.96853	0.0659967	0.0138869	11	3.49229	-3
CEBPB	46	0.86263	53.5714	0.94432	0.0641754	0.0248808	58	11.7773	-12
MSX2	15	0.86455	42.8571	0.69938	0.0632099	0.155287	20	5.18321	-5
IRC900814	1	0.86557	3.57143	0.86557	0.0626978	0.0626978	2	1.44228	-1
NKX3A	11	0.87041	25	0.93377	0.0602761	0.0297601	16	4.99293	-5
NCX	25	0.87052	42.8571	0.98093	0.0602212	0.008362	32	6.90977	-7
HOXA3	60	0.87083	85.7143	0.50101	0.0600666	0.300154	72	11.8722	-12
HB9	15	0.87164	25	0.8253	0.0596628	0.0833882	22	7.53584	-7
E4BP4	1	0.87225	3.57143	0.87225	0.059359	0.059359	2	1.48959	-1
LEF1	457	0.87393	100	0.77826	0.0585234	0.108875	510	47.3931	-53
TEF1	46	0.87468	53.5714	0.97051	0.0581508	0.013	57	10.8269	-11
CBF	116	0.87472	92.8571	0.08642	0.058131	1.06339	140	22.6169	-24
HNF1A	7	0.87605	21.4286	0.80211	0.0574711	0.0957661	11	4.07014	-4
PIT1	83	0.87914	71.4286	0.99942	0.0559419	0.000251969	99	14.8111	-16
TITF1	10	0.88249	28.5714	0.89686	0.0542902	0.0472753	14	3.89937	-4
SOX1	21	0.88301	32.1429	0.99609	0.0540344	0.00170142	28	6.48255	-7
HNF3A	21	0.8849	57.1429	0.65954	0.0531058	0.180759	27	5.56575	-6
STAT1	234	0.8883	100	0.96948	0.0514403	0.0134612	259	20.9421	-25
DOBOX5	3	0.88869	10.7143	0.86972	0.0512497	0.0606206	5	2.35135	-2
GSH2	13	0.88871	25	0.81876	0.0512399	0.0868434	20	6.96752	-7
P53	17	0.88888	39.2857	0.84524	0.0511569	0.07302	23	6.06601	-6
HOXB9	15	0.88968	42.8571	0.74714	0.0507662	0.126598	20	5.23153	-5
MTATA	8	0.88995	21.4286	0.92373	0.0506344	0.0344549	12	3.88484	-4
POU3F3	1	0.89035	3.57143	0.89035	0.0504392	0.0504392	3	2.28537	-2
PXR	22	0.89067	53.5714	0.8614	0.0502832	0.0647951	28	5.72814	-6
NF1	190	0.89195	100	0.50337	0.0496595	0.298113	216	21.6303	-26
HFH8	16	0.89397	32.1429	0.98208	0.048677	0.00785314	22	5.22543	-6
FOXK1	10	0.89608	32.1429	0.8061	0.0476532	0.0936111	14	4.03516	-4
FOXO3	38	0.89746	71.4286	0.73753	0.0469849	0.13222	48	8.44659	-10
MSX1	33	0.89791	46.4286	0.91038	0.0467672	0.0407773	45	10.9185	-12
HOXA2	7	0.89911	14.2857	0.94709	0.0461872	0.0236087	12	4.80301	-5
HOXA6	9	0.90488	17.8571	0.92201	0.043409	0.0352644	15	5.77496	-6
CREBP1	4	0.9052	10.7143	0.91963	0.0432555	0.0363869	8	3.53142	-4
DLX2	33	0.90523	46.4286	0.95179	0.0432411	0.0214589	45	10.5685	-12
FOXP3	93	0.90638	85.7143	0.97305	0.0426897	0.0118648	110	13.9878	-17
OBOX1	1	0.90668	3.57143	0.90668	0.042546	0.042546	2	1.56521	-1
POU6F1	5	0.90743	10.7143	0.89409	0.0421869	0.0486188	10	4.6623	-5
SOX7	24	0.90833	42.8571	0.98265	0.0417563	0.00760115	32	7.03038	-8
HNF1B	2	0.90855	3.57143	0.97961	0.0416512	0.00894678	4	2.30852	-2
HOXB5	10	0.90948	21.4286	0.86449	0.0412069	0.06324	17	6.11222	-7
FOXD3	9	0.91042	25	0.9211	0.0407582	0.0356932	14	4.11849	-5
TTF1	165	0.9143	96.4286	0.73035	0.0389113	0.136469	192	20.6694	-27
CDP	5	0.91459	14.2857	0.90699	0.0387736	0.0423975	9	3.76036	-4
HOXA1	14	0.91482	25	0.84628	0.0386643	0.0724859	23	7.60144	-9
ACAAT	3	0.92146	10.7143	0.90458	0.0355235	0.043553	6	2.52658	-3
HNF3ALPHA	33	0.92243	64.2857	0.87159	0.0350666	0.0596878	43	7.76752	-10
OBOX6	21	0.92373	35.7143	0.72422	0.0344549	0.140129	33	9.49174	-12
CEBPD	42	0.92456	64.2857	0.96635	0.0340649	0.0148655	54	9.40543	-12
CHX10	4	0.92532	14.2857	0.85581	0.033708	0.0676226	8	3.50363	-4
BARHL1	4	0.9255	10.7143	0.96153	0.0336236	0.0170371	7	2.97348	-3
HOXD10	24	0.92574	57.1429	0.75274	0.033511	0.123355	33	7.20653	-9
XFD2	10	0.92846	25	0.96098	0.0322368	0.0172857	16	5.28745	-6
NFAT2	162	0.92877	100	0.83283	0.0320918	0.0794436	185	16.4305	-23
POU5F1	15	0.92887	39.2857	0.91291	0.0320451	0.039572	22	5.187	-7
TCF7	11	0.92973	25	0.97831	0.0316432	0.00952351	17	4.66369	-6
HOXA7	71	0.9308	67.8571	0.98943	0.0311436	0.00461492	95	18.1414	-24
NFAT	317	0.93104	100	0.82437	0.0310317	0.0838778	363	31.964	-46
ZABC1	18	0.93154	39.2857	0.98515	0.0307985	0.00649765	25	5.54206	-7
NFAT3	159	0.93199	100	0.82639	0.0305887	0.0828149	182	16.0765	-23
IRX5	10	0.93303	17.8571	0.9119	0.0301044	0.0400528	18	6.79615	-8
NKX22	9	0.93464	28.5714	0.89133	0.0293556	0.0499615	14	4.03501	-5
SMAD1	56	0.93515	89.2857	0.53027	0.0291187	0.275503	70	9.68588	-14
HOXA5	13	0.93916	35.7143	0.90838	0.0272604	0.0417324	20	5.04118	-7
NFAT1	320	0.93956	100	0.83105	0.0270755	0.0803729	368	32.9696	-48
FOXO3A	33	0.9405	53.5714	0.98811	0.0266412	0.0051947	44	8.06776	-11
NFAT4	160	0.94105	100	0.82948	0.0263873	0.0811941	184	16.3757	-24
ELF4	103	0.94178	89.2857	0.70006	0.0260505	0.154865	131	18.9608	-28
SOX11	37	0.94185	67.8571	0.88835	0.0260183	0.0514159	49	8.6118	-12
MRG2	7	0.94276	21.4286	0.94732	0.0255989	0.0235033	12	3.52647	-5
RFX3	2	0.94457	7.14286	0.93968	0.0247658	0.02702	5	2.23334	-3
HBP1	55	0.94746	78.5714	0.90825	0.0234391	0.0417946	72	11.1067	-17
FOX	5	0.94755	17.8571	0.90966	0.0233979	0.0411209	9	3.26728	-4
ICSBP	1	0.94765	3.57143	0.94765	0.023352	0.023352	3	1.75608	-2
HOXD13	26	0.95173	57.1429	0.85483	0.0214862	0.0681202	37	7.82691	-11
SP100	5	0.95241	14.2857	0.96987	0.0211761	0.0132865	9	3.29388	-4
NFE2	2	0.9546	7.14286	0.9433	0.0201786	0.0253502	5	2.71548	-3
PBX	3	0.95502	10.7143	0.94378	0.0199875	0.0251292	6	2.61321	-3
TCF4	166	0.95969	100	0.79553	0.017869	0.0993434	198	19.6523	-32
NKX21	1	0.96257	3.57143	0.96257	0.0165677	0.0165677	3	1.86561	-2
OTX2	73	0.963	75	0.96193	0.0163737	0.0168565	97	14.7091	-24
AP3	19	0.96446	46.4286	0.92962	0.0157158	0.0316945	29	6.4336	-10
MIZF	1	0.96565	3.57143	0.96565	0.0151802	0.0151802	3	1.87983	-2
MRF2	12	0.96695	32.1429	0.97345	0.014596	0.0116863	19	4.63303	-7
SIX1	1	0.967	3.57143	0.967	0.0145735	0.0145735	3	1.90014	-2
TCF3	44	0.96727	64.2857	0.99486	0.0144523	0.00223803	59	9.10637	-15
GEN	359	0.96775	100	0.83909	0.0142368	0.0761915	435	43.3865	-76
SOX10	338	0.96863	96.4286	0.95678	0.0138421	0.0191879	416	44.2715	-78
SOX18	53	0.96917	57.1429	0.99932	0.0136	0.000295433	75	12.7558	-22
OCT1	114	0.97	78.5714	0.9923	0.0132283	0.00335702	155	24.062	-41
FEV	25	0.97204	57.1429	0.94056	0.0123159	0.0266135	36	6.57395	-11
TCF7L2	6	0.97227	14.2857	0.99302	0.0122131	0.00304201	12	3.73811	-6
CRX	112	0.97234	75	0.96802	0.0121819	0.0141157	151	21.9521	-39
PBX1	57	0.97258	75	0.87852	0.0120747	0.0562483	82	14.2918	-25
LMO2COM	109	0.97296	92.8571	0.98292	0.011905	0.00748183	134	13.9441	-25
PAX7	29	0.97319	39.2857	0.99532	0.0118024	0.00203726	47	10.6885	-18
FOXJ3	15	0.97327	46.4286	0.87264	0.0117667	0.0591649	24	5.21708	-9
LHX3b	31	0.97339	42.8571	0.99506	0.0117131	0.00215072	50	11.3173	-19
E2F6	22	0.97389	50	0.97732	0.0114901	0.00996321	32	6.00147	-10
SOX9	96	0.97389	100	0.38752	0.0114901	0.411706	121	13.7568	-25
OTX	55	0.97425	75	0.9669	0.0113296	0.0146184	74	10.5394	-19
IRX4	4	0.97429	10.7143	0.93265	0.0113117	0.0302813	12	5.44829	-8
PITX3	57	0.97566	75	0.96094	0.0107015	0.0173037	77	11.3237	-20
FOXM1	12	0.97603	28.5714	0.99443	0.0105368	0.00242578	20	4.59889	-8
SOX2	27	0.9764	53.5714	0.98703	0.0103722	0.00566963	40	7.18327	-13
HNF1	8	0.97673	21.4286	0.94005	0.0102255	0.026849	18	6.4973	-10
HNF3	123	0.97763	78.5714	0.99562	0.00982547	0.00190638	165	22.3859	-42
BSX	30	0.97778	50	0.98438	0.00975886	0.00683722	47	9.73321	-17
SRF	25	0.97812	46.4286	0.9878	0.00960785	0.00533098	40	8.32579	-15
IRF3	22	0.97994	50	0.98417	0.00880052	0.00692987	33	6.05276	-11
DRI1	33	0.98047	50	0.99439	0.00856569	0.00244325	52	10.2603	-19
SIRT6	25	0.98101	64.2857	0.75635	0.00832656	0.121277	39	7.43041	-14
LHX3	69	0.98228	75	0.94232	0.00776469	0.0258016	103	18.6633	-34
BARX1	27	0.98245	46.4286	0.98708	0.00768954	0.00564766	45	9.62874	-18
RFX	61	0.98272	82.1429	0.98833	0.0075702	0.00509802	79	9.40334	-18
ARID5A	24	0.98313	39.2857	0.94454	0.00738906	0.0247796	44	11.3841	-20
EN1	62	0.9836	60.7143	0.99975	0.00718147	0.000108579	88	13.4057	-26
SOX21	40	0.98394	60.7143	0.99403	0.00703138	0.00260051	60	10.4547	-20
HOXA4	36	0.98404	71.4286	0.83539	0.00698724	0.0781107	54	9.58923	-18
RFX1	14	0.98424	39.2857	0.96611	0.00689899	0.0149734	24	5.31283	-10
FOXJ1	27	0.98689	60.7143	0.93627	0.00573124	0.0285989	42	7.57674	-15
MMEF2	7	0.98707	25	0.95497	0.00565204	0.0200103	15	4.31737	-8
XFD1	4	0.98714	14.2857	0.97758	0.00562125	0.00984769	10	3.4571	-6
GFI1	162	0.98853	75	0.99761	0.00501015	0.00103922	229	31.9318	-67
TCF1	76	0.98875	82.1429	0.96807	0.00491351	0.0140933	105	13.9026	-29
IRX2	2	0.98878	3.57143	0.9912	0.00490032	0.00383872	10	4.91439	-8
NANOG	34	0.98885	82.1429	0.52693	0.00486958	0.278247	50	7.74622	-16
GATA	86	0.98929	82.1429	0.65488	0.00467638	0.183838	128	20.5351	-42
SOX8	67	0.98956	75	0.9962	0.00455786	0.00165345	97	14.4136	-30
GATA6	115	0.98965	82.1429	0.65706	0.00451837	0.182395	175	28.3625	-60
IRX3	4	0.98968	3.57143	0.99301	0.00450521	0.00304638	20	9.88157	-16
PRX2	14	0.98978	32.1429	0.99529	0.00446132	0.00205037	26	5.97693	-12
XFD3	1	0.98988	3.57143	0.98988	0.00441744	0.00441744	5	2.26374	-4
IRF4	99	0.99041	96.4286	0.88042	0.004185	0.0553101	127	12.726	-28
LPOLYA	39	0.99121	71.4286	0.87797	0.00383433	0.0565203	62	10.9305	-23
ARID3A	28	0.99206	50	0.99316	0.00346206	0.00298078	48	9.78295	-20
ISL1	48	0.99206	60.7143	0.9951	0.00346206	0.00213326	80	15.6785	-32
RUSH1A	36	0.99207	67.8571	0.94796	0.00345767	0.02321	57	9.70206	-21
FAC1	6	0.99219	17.8571	0.99324	0.00340515	0.0029458	14	3.97377	-8
IPF1	238	0.99237	85.7143	0.91258	0.00332637	0.039729	367	59.7991	-129
BBX	5	0.99251	10.7143	0.99682	0.0032651	0.00138327	15	5.1277	-10
SOX30	40	0.99273	75	0.86891	0.00316884	0.0610252	63	10.4666	-23
ISL2	153	0.99284	92.8571	0.9102	0.00312074	0.0408632	218	29.3798	-65
ZNF333	56	0.99351	67.8571	0.98411	0.00282775	0.00695636	93	17.6075	-37
SOX14	40	0.99388	75	0.86982	0.00266606	0.0605706	64	10.6562	-24
SOX15	14	0.99394	28.5714	0.99918	0.00263983	0.000356259	27	6.28855	-13
SOX17	236	0.99423	96.4286	0.99418	0.00251315	0.00253497	311	31.6583	-75
SOX12	20	0.99445	50	0.97373	0.00241706	0.0115614	35	7.05497	-15
CEBPG	20	0.99445	42.8571	0.99351	0.00241706	0.00282775	37	7.71973	-17
FOXL1	14	0.99453	32.1429	0.99679	0.0023821	0.00139633	27	6.16232	-13
CIZ	148	0.99468	92.8571	0.8915	0.00231662	0.0498787	209	25.2264	-61
HNF3B	146	0.99478	92.8571	0.96653	0.00227295	0.0147847	205	24.6881	-59
FOXO4	112	0.99518	89.2857	0.98875	0.00209836	0.00491351	156	18.2851	-44
BCL6	263	0.99528	100	0.90628	0.00205471	0.0427376	344	32.9778	-81
OG2	82	0.99615	60.7143	0.99998	0.00167525	8.69777e-06	137	23.2009	-55
ZFP105	16	0.99623	39.2857	0.99343	0.00164038	0.00286272	31	6.43123	-15
DLX3	90	0.99629	60.7143	0.99996	0.00161422	1.73698e-05	151	26.1856	-61
CEBPE	31	0.99634	53.5714	0.99863	0.00159244	0.000595397	52	8.74038	-21
FREAC7	28	0.99649	50	0.99688	0.00152705	0.00135712	50	9.90192	-22
TATA	42	0.99653	64.2857	0.95965	0.00150962	0.0178871	76	15.4044	-34
FOXO1	221	0.99655	89.2857	0.99087	0.0015009	0.00398332	313	36.4551	-92
GATA4	48	0.99699	71.4286	0.98568	0.00130919	0.00626406	78	12.6582	-30
FOXA2	14	0.99732	42.8571	0.96464	0.00116547	0.0156347	29	6.4918	-15
STAT4	106	0.99768	96.4286	0.77354	0.00100873	0.111517	154	18.561	-48
GATA2	125	0.99768	92.8571	0.77812	0.00100873	0.108953	194	27.0716	-69
DLX5	101	0.99772	60.7143	0.99995	0.000991321	2.17189e-05	171	28.4617	-70
GATA1	413	0.99799	100	0.97345	0.000873805	0.0116863	556	54.6897	-143
CDX	1	0.99803	3.57143	0.99803	0.000856401	0.000856401	6	2.8632	-5
SOX5	26	0.99804	50	0.99008	0.000852044	0.00432971	52	10.8169	-26
BRCA	72	0.99817	100	0.28931	0.000795479	0.538637	103	11.5486	-31
IRF8	29	0.99818	64.2857	0.98732	0.000791148	0.00554206	48	7.26023	-19
ISGF4G	13	0.99822	32.1429	0.99859	0.000773721	0.000612791	27	5.86945	-14
S8	68	0.99869	60.7143	0.99995	0.000569295	2.17189e-05	118	19.1612	-50
OC2	14	0.9988	42.8571	0.9846	0.000521475	0.00674017	31	6.47104	-17
HOXA13	116	0.99884	89.2857	0.87584	0.000504085	0.0575752	196	30.847	-80
STAT5A	316	0.99895	100	0.97919	0.000456247	0.00913303	412	33.7207	-96
NKX62	63	0.99901	60.7143	0.99994	0.000430153	2.6068e-05	110	17.5101	-47
SRY	189	0.99906	100	0.67804	0.00040844	0.168745	284	34.2343	-95
PARP	340	0.99915	100	0.94791	0.000369317	0.0232329	473	45.2998	-133
MEF2A	78	0.99916	75	0.99683	0.000364964	0.00137891	135	21.5753	-57
MEF2C	108	0.99917	89.2857	0.93771	0.000360612	0.0279315	180	26.4809	-72
MEF2D	108	0.99925	89.2857	0.93957	0.000325845	0.0270709	180	26.5522	-72
CDX2	177	0.99933	89.2857	0.87267	0.000291082	0.05915	306	46.5706	-129
CDX1	88	0.99942	89.2857	0.87453	0.000251969	0.0582253	151	23.3616	-63
CDXA	148	0.99945	89.2857	0.96145	0.000238916	0.0170733	260	40.9381	-112
PMX1	164	0.99951	82.1429	0.99971	0.000212861	0.000125953	265	35.2837	-101
PAX2	81	0.99954	92.8571	0.91364	0.000199834	0.0392249	126	14.8081	-45
GATA5	55	0.99954	82.1429	0.92206	0.000199834	0.0352408	99	15.3355	-44
TBP	157	0.99963	89.2857	0.8883	0.00016073	0.0514403	287	48.9773	-130
BRN2	13	0.9997	32.1429	0.99926	0.000130304	0.000321493	35	8.33859	-22
SATB1	84	0.99977	89.2857	0.88829	9.99054e-05	0.0514452	153	23.642	-69
HMGIY	493	0.99977	100	0.98112	9.99054e-05	0.00827788	722	73.1941	-229
DBP	90	0.99989	85.7143	0.99982	4.77622e-05	7.81827e-05	138	14.4509	-48
E2F1	132	0.99989	96.4286	0.99441	4.77622e-05	0.00243453	192	17.6379	-60
GATA3	114	0.99992	89.2857	0.98701	3.47404e-05	0.00567845	195	24.9773	-81

## Sheet: TFBS.transfak.cluster2
TF	No..of.hits.NH.	Significant.Enrichment..PE.	X..of.motif.presence.in.no..of.promoters	Significant.TF.presence.in.cluster..PP.	X.Log.PE.	X.Log.PP.	Median.of.hits.MH.	SD	NH.MH
FOXJ1	130	0.00015	94.7368	1e-05	3.82391	5	85	10.7887	45
HOXA5	70	0.00017	71.9298	0.00012	3.76955	3.92082	40	7.18769	30
FKHL5	125	0.00027	91.2281	0.00013	3.56864	3.88606	82	10.7751	43
FREAC2	71	0.00051	71.9298	0.00044	3.29243	3.35655	43	7.40946	28
FOXK1	51	0.00057	61.4035	0.00029	3.24413	3.5376	29	5.75548	22
NET	201	0.00058	85.9649	0.00125	3.23657	2.90309	133	19.0407	68
SOX17	788	0.00066	100	0.79791	3.18046	0.0980461	634	44.975	154
SOX11	143	0.00067	94.7368	0.00018	3.17393	3.74473	101	12.2747	42
ERG	212	0.00086	87.7193	0.00019	3.0655	3.72125	139	21.2744	73
PET1	235	0.00097	92.9825	0.00042	3.01323	3.37675	164	21.235	71
ELK1	316	0.00109	96.4912	0.00054	2.96257	3.26761	220	28.7581	96
GABPAGABPB	109	0.00127	84.2105	0.00068	2.8962	3.16749	74	10.5383	35
ERM	221	0.00145	92.9825	0.00122	2.83863	2.91364	156	19.9098	65
ESE1	492	0.00181	96.4912	0.00016	2.74232	3.79588	360	42.043	132
CETS1P54	429	0.00191	98.2456	0.006	2.71897	2.22185	322	34.5981	107
TEL1	328	0.00197	96.4912	0.00023	2.70553	3.63827	242	28.0221	86
HFH8	68	0.00201	68.421	0.00355	2.6968	2.44977	44	7.44064	24
LHX3	297	0.00207	96.4912	0.00438	2.68403	2.35853	211	26.6223	86
ETV7	164	0.00209	96.4912	0.00031	2.67985	3.50864	121	14.0179	43
IPF1	1011	0.00217	98.2456	0.03706	2.66354	1.43109	750	85.2445	261
ERF	313	0.00224	96.4912	0.00011	2.64975	3.95861	231	27.2857	82
SAP1A	238	0.00235	89.4737	0.00328	2.62893	2.48413	166	23.2462	72
SOX5	154	0.00246	87.7193	0.00099	2.60906	3.00436	107	15.3735	47
GABPA	830	0.00259	100	0.93367	2.5867	0.0298066	702	43.567	128
ELF	115	0.00276	89.4737	8e-05	2.55909	4.09691	81	11.1423	34
ER71	312	0.00276	96.4912	0.00019	2.55909	3.72125	231	27.4089	81
CETS2	181	0.00317	92.9825	0.00041	2.49894	3.38722	131	17.0329	50
PAX2	317	0.00342	98.2456	0.35722	2.46597	0.447064	256	21.1482	61
CREBP1	32	0.0035	36.8421	0.00131	2.45593	2.88273	16	5.02877	16
FOXL1	82	0.00365	73.6842	0.00488	2.43771	2.31158	56	8.82603	26
SIRT6	110	0.00371	84.2105	0.00485	2.43063	2.31426	79	10.5831	31
ELF2	120	0.00382	91.2281	9e-05	2.41794	4.04576	87	11.5535	33
ETV3	309	0.00388	96.4912	0.00018	2.41117	3.74473	231	27.3588	78
NCX	94	0.004	77.193	0.00559	2.39794	2.25259	65	9.80988	29
EHF	464	0.0041	98.2456	0.73696	2.38722	0.132556	377	31.1483	87
AP3	86	0.00434	75.4386	0.00611	2.36251	2.21396	60	9.15387	26
MSX1	138	0.00457	78.9474	0.00046	2.34008	3.33724	93	15.5145	45
FOXO3A	123	0.00475	87.7193	0.00357	2.32331	2.44733	91	11.5745	32
FOXA2	86	0.00514	80.7018	0.00024	2.28904	3.61979	59	9.27447	27
CETS1	645	0.00547	100	0.90811	2.26201	0.0418615	556	33.4022	89
NKX32	345	0.0057	100	0.3599	2.24413	0.443818	292	20.2668	53
SOX10	1016	0.00599	100	0.5068	2.22257	0.295163	849	63.271	167
CEBPE	139	0.00665	87.7193	0.04147	2.17718	1.38227	106	12.4476	33
EN1	230	0.00681	94.7368	0.03687	2.16685	1.43333	179	19.0716	51
HMGIY	1743	0.00709	100	0.96134	2.14935	0.017123	1472	104.613	271
RFX4	36	0.00711	45.614	0.02086	2.14813	1.68069	22	4.89578	14
HFH1	35	0.00714	43.8597	0.00964	2.1463	2.01592	21	5.01917	14
BRCA	252	0.00774	98.2456	0.28888	2.11126	0.539283	209	16.5137	43
GADP	68	0.00865	68.421	0.00424	2.06298	2.37263	47	7.99923	21
DLX2	132	0.00911	75.4386	0.01084	2.04048	1.96497	93	15.054	39
CDXA	687	0.00936	98.2456	0.24949	2.02872	0.602947	532	58.3679	155
STAT1	599	0.00989	100	0.93871	2.0048	0.0274686	527	29.8515	72
STAT6	755	0.01022	100	0.99073	1.99055	0.00404469	682	30.5966	73
ATF	127	0.01023	82.4561	0.00806	1.99012	2.09366	93	13.5256	34
HOXA3	190	0.01029	82.4561	0.66667	1.98758	0.176089	148	17.0097	42
ELF4	333	0.01032	96.4912	0.0714	1.98632	1.1463	267	27.1453	66
S8	309	0.01074	96.4912	0.03176	1.969	1.49812	241	27.3307	68
CREB1	128	0.01076	82.4561	0.00804	1.96819	2.09474	93	13.7509	35
OCTAMER	62	0.01105	47.3684	0.01236	1.95664	1.90798	38	9.20007	24
IRC900814	10	0.01144	12.2807	0.09935	1.94157	1.00283	4	2.07114	6
FOXJ3	67	0.01168	73.6842	0.00315	1.93256	2.50169	49	7.42684	18
RFX3	18	0.01202	26.3158	0.02047	1.9201	1.68888	9	3.17848	9
ZFP206	23	0.01213	29.8246	0.00134	1.91614	2.8729	11	4.34272	12
GMEB1	60	0.01216	52.6316	0.19966	1.91507	0.699709	41	7.47605	19
ER81	364	0.0122	98.2456	0.01617	1.91364	1.79129	294	29.731	70
CTF1	5	0.01229	7.01754	0.01879	1.91045	1.72607	1	1.15253	4
BBX	49	0.01242	42.1053	0.04666	1.90588	1.33106	30	7.3053	19
ISGF4G	76	0.01249	68.421	0.07231	1.90344	1.1408	56	8.42565	20
CREB	467	0.01289	82.4561	0.00878	1.88975	2.05651	344	50.6509	123
LHX9	45	0.01303	33.3333	0.03287	1.88506	1.4832	26	7.53878	19
GATA5	254	0.01324	96.4912	0.0437	1.87811	1.35952	202	21.9016	52
RFX	193	0.01335	96.4912	0.22287	1.87452	0.651948	162	13.359	31
RFX1	67	0.01361	70.1754	0.0127	1.86614	1.8962	49	7.56004	18
XFD3	18	0.01364	26.3158	0.02041	1.86519	1.69016	10	3.22475	8
SOX18	195	0.01381	96.4912	0.00082	1.85981	3.08619	153	18.1257	42
E4F1	39	0.01385	33.3333	0.01456	1.85855	1.83684	21	6.8506	18
PEA3	1085	0.01462	100	0.98042	1.83505	0.00858784	976	48.0074	109
VMYB	192	0.01524	77.193	0.08076	1.81702	1.0928	146	19.3992	46
HNF3	408	0.0153	100	0.01061	1.81531	1.97428	336	31.9551	72
SOX15	77	0.01576	71.9298	0.0093	1.80244	2.03152	56	8.95634	21
GATA6	447	0.0164	94.7368	0.00748	1.78516	2.1261	356	40.2315	91
FREAC3	14	0.01654	21.0526	0.02496	1.78146	1.60276	7	2.73637	7
LHX3b	140	0.0168	87.7193	6e-05	1.77469	4.22185	102	16.1719	38
FLI1	359	0.01682	98.2456	0.55519	1.77417	0.255558	302	25.4143	57
SOX30	162	0.0169	94.7368	0.00375	1.77211	2.42597	128	14.9236	34
PAX5	106	0.01704	82.4561	0.17849	1.76853	0.748386	85	9.52035	21
CBF	358	0.01786	94.7368	0.00373	1.74812	2.42829	284	32.6245	74
NRF1	52	0.01788	38.5965	0.04195	1.74763	1.37727	30	8.81706	22
FOXO4	375	0.01791	100	0.15829	1.7469	0.800547	318	26.0977	57
LHX2	31	0.0181	24.5614	0.07877	1.74232	1.10364	17	5.78882	14
DLX3	394	0.01825	96.4912	0.03412	1.73874	1.46699	310	37.5007	84
ARID3A	131	0.01828	84.2105	0.01285	1.73802	1.8911	99	14.0265	32
SRY	686	0.01843	100	0.45053	1.73447	0.346276	579	48.8247	107
NRF2	74	0.01847	70.1754	0.04655	1.73353	1.33208	55	8.22498	19
NKX61	66	0.0187	52.6316	0.00646	1.72816	2.18977	42	10.2251	24
NKX25	735	0.01874	100	0.48481	1.72723	0.314428	641	43.625	94
HNF3G	143	0.01911	92.9825	0.00601	1.71874	2.22113	114	12.9629	29
NKX63	46	0.01911	54.386	0.00041	1.71874	3.38722	29	7.0672	17
DMRT4	6	0.01934	10.5263	0.01347	1.71354	1.87063	2	1.44607	4
CREM	96	0.01948	82.4561	0.00825	1.71041	2.08355	74	9.94416	22
BRN3C	29	0.0197	40.3509	0.00039	1.70553	3.40894	16	5.14557	13
E2	17	0.02015	21.0526	0.06903	1.69572	1.16096	9	3.31393	8
HOXD9	58	0.02088	63.1579	0.00736	1.68027	2.13312	41	7.46335	17
CEBPG	99	0.02162	80.7018	0.00517	1.66514	2.28651	75	11.0213	24
HOXC9	23	0.02181	31.5789	0.02955	1.66134	1.52944	14	3.97446	9
BARX1	121	0.02209	78.9474	0.01711	1.6558	1.76675	91	13.7125	30
CREBATF	96	0.02248	82.4561	0.00912	1.6482	2.04001	74	9.99491	22
SPIC	554	0.0225	100	0.88989	1.64782	0.0506637	495	28.7759	59
NKX62	277	0.02265	96.4912	0.02067	1.64493	1.68466	224	25.0629	53
ATF2	31	0.02304	38.5965	0.01578	1.63752	1.80189	19	5.16179	12
GATA4	199	0.02321	92.9825	0.07118	1.63432	1.14764	160	18.0926	39
EMX2	37	0.02327	29.8246	0.0555	1.6332	1.25571	22	6.65189	15
DLX5	436	0.02357	96.4912	0.03303	1.62764	1.48109	350	40.8315	86
DRI1	137	0.02363	85.9649	0.00722	1.62654	2.14146	106	14.7114	31
NERF	146	0.02399	94.7368	0.00703	1.61997	2.15304	119	12.7873	27
DBP	323	0.02404	98.2456	0.66697	1.61907	0.175894	280	20.6537	43
FOXO3	123	0.02408	87.7193	0.01267	1.61834	1.89722	97	12.08	26
HOXC5	51	0.02448	38.5965	0.05627	1.61119	1.24972	32	8.41283	19
FOXP3	266	0.02455	98.2456	0.12142	1.60995	0.91571	225	19.951	41
MSX3	41	0.02576	43.8597	0.08047	1.58905	1.09437	27	6.13311	14
OG2	348	0.02609	96.4912	0.0333	1.58353	1.47756	279	33.2062	69
ISL2	531	0.02669	98.2456	0.35699	1.57365	0.447344	445	42.0201	86
NKX2B	296	0.02698	100	0.36025	1.56896	0.443396	261	17.4406	35
FOXO1	741	0.02806	100	0.17862	1.55191	0.74807	638	51.9849	103
GATA3	468	0.03004	100	0.14366	1.5223	0.842664	398	35.5762	70
GATA1	1285	0.03083	100	0.94715	1.51103	0.0235812	1134	77.7793	151
RFXDC2	25	0.03106	35.0877	0.04772	1.5078	1.3213	16	4.12828	9
ARX	86	0.03153	29.8246	0.08216	1.50128	1.08534	54	15.6073	32
POU3F3	13	0.03222	14.0351	0.065	1.49187	1.18709	6	3.24104	7
GATA2	469	0.03511	98.2456	0.1463	1.45457	0.834756	396	38.5649	73
PARP	1084	0.03526	100	0.89641	1.45272	0.0474933	964	64.558	120
TCF1	252	0.03637	96.4912	0.11298	1.43926	0.946998	215	19.8588	37
ISL1	207	0.03642	94.7368	0.00148	1.43866	2.82974	163	22.478	44
GATA	317	0.03661	94.7368	0.00735	1.4364	2.13371	262	29.2963	55
PMX1	635	0.03672	98.2456	0.41541	1.4351	0.381523	541	50.2339	94
PPARGRXRA	10	0.03677	17.5439	0.02021	1.43451	1.69443	5	2.27973	5
NKX26	11	0.03718	19.2982	0.01738	1.42969	1.75995	6	2.43982	5
LIM1	28	0.03845	24.5614	0.07381	1.4151	1.13188	16	5.67072	12
ATF1	116	0.03886	82.4561	0.00848	1.4105	2.0716	89	13.7264	27
MSX2	55	0.04004	61.4035	0.01404	1.39751	1.85263	41	7.39586	14
IRF7	156	0.04128	84.2105	0.52288	1.38426	0.281598	130	14.2097	26
ZFP105	80	0.04166	71.9298	0.05674	1.38028	1.24611	63	9.20727	17
VSX1	51	0.04311	38.5965	0.02569	1.36542	1.59024	34	8.91084	17
HNF3B	480	0.04321	100	0.23056	1.36442	0.637216	417	35.0419	63
FAC1	39	0.0444	52.6316	0.01524	1.35262	1.81702	28	5.682	11
BCL6	782	0.04479	100	0.81856	1.34882	0.0869495	700	47.1397	82
SATB1	374	0.04509	98.2456	0.10126	1.34592	0.994562	314	33.6293	60
ATF3	80	0.04535	70.1754	0.03058	1.34342	1.51456	60	10.4706	20
ZFP128	17	0.04554	26.3158	0.00831	1.34161	2.0804	9	4.19908	8
PAX6	39	0.0462	31.5789	0.1652	1.33536	0.78199	26	7.05354	13
PMX2A	58	0.04664	42.1053	0.03345	1.33124	1.4756	40	9.68373	18
FOXD3	39	0.04739	54.386	0.0033	1.32431	2.48149	28	5.90787	11
GFI1B	23	0.04869	29.8246	0.14383	1.31256	0.842151	15	4.07134	8
PDEF	281	0.04876	92.9825	0.00723	1.31194	2.14086	234	27.2913	47
BSX	121	0.04972	80.7018	0.02125	1.30347	1.67264	96	13.927	25
HFH3	91	0.05128	80.7018	0.01375	1.29005	1.8617	73	10.089	18
VJUN	6	0.05129	5.26316	0.04272	1.28997	1.36937	2	1.84639	4
LMX1B	36	0.05131	29.8246	0.02572	1.2898	1.58973	23	7.20637	13
UNCX4.1	19	0.05131	22.807	0.01219	1.2898	1.914	10	4.39275	9
HOXB6	18	0.05176	19.2982	0.06446	1.28601	1.19071	10	4.13834	8
SPDEF	54	0.0519	61.4035	0.04918	1.28483	1.30821	42	6.94937	12
XVENT1	64	0.05236	59.6491	0.31422	1.281	0.502766	50	7.89498	14
STAT5A	920	0.05247	100	0.95789	1.28009	0.0186844	841	47.9986	79
PAX7	123	0.05273	73.6842	0.04439	1.27794	1.35271	96	15.2788	27
ALX4	98	0.05326	35.0877	0.062	1.2736	1.20761	66	17.631	32
LMX1	34	0.05535	29.8246	0.02638	1.25688	1.57873	22	6.87796	12
HB9	65	0.05544	42.1053	0.05564	1.25618	1.25461	46	10.6851	19
E2F1DP1RB	24	0.05583	36.8421	0.01398	1.25313	1.85449	16	4.37378	8
TCF7	46	0.05733	52.6316	0.05931	1.24162	1.22687	34	6.6482	12
DLX7	77	0.05776	50.8772	0.04278	1.23837	1.36876	57	11.8706	20
EVI1	33	0.05797	33.3333	0.02529	1.2368	1.59705	21	6.69078	12
ETS2	466	0.05845	100	0.86654	1.23322	0.0622114	426	24.8272	40
CART1	113	0.06068	50.8772	0.01506	1.21695	1.82218	81	18.9612	32
MYB	751	0.06086	100	0.10931	1.21567	0.96134	669	51.8021	82
CMYB	269	0.0609	100	0.193	1.21538	0.714443	240	17.8478	29
SOX12	89	0.06176	85.9649	0.00058	1.20929	3.23657	72	10.0947	17
DBX2	53	0.06298	47.3684	0.00797	1.2008	2.09854	37.5	9.0956	15.5
HOXC4	39	0.06465	29.8246	0.05233	1.18943	1.28125	26	7.75998	13
ESX1	64	0.06572	42.1053	0.05984	1.1823	1.22301	46	10.7512	18
CDX2	729	0.0662	98.2456	0.08619	1.17914	1.06454	624	66.616	105
DOBOX4	4	0.06666	7.01754	0.06113	1.17613	1.21375	1	1.22992	3
RAX	46	0.06778	35.0877	0.11921	1.1689	0.923687	32	8.31702	14
SOX7	82	0.06819	77.193	0.00702	1.16628	2.15366	66	10.0145	16
PSX1	59	0.06991	42.1053	0.05582	1.15546	1.25321	43	10.1011	16
LHX3A	39	0.07058	40.3509	0.04131	1.15132	1.38394	27	7.02428	12
OCT1	370	0.07126	94.7368	0.27134	1.14715	0.566486	317	34.2863	53
HOXB4	49	0.07245	36.8421	0.06822	1.13996	1.16609	34	8.95185	15
LBX2	55	0.07325	45.614	0.0409	1.13519	1.38828	40	9.32744	15
GABPBETA	153	0.07408	91.2281	0.29212	1.1303	0.534439	133	12.898	20
HOXB7	66	0.07426	42.1053	0.07607	1.12925	1.11879	48	11.0906	18
SPIB	873	0.07597	100	0.86492	1.11936	0.0630241	804	46.9272	69
ALX3	116	0.07647	40.3509	0.06982	1.11651	1.15602	84	20.3088	32
E2F4	130	0.07783	78.9474	0.04412	1.10885	1.35536	107	15.0721	23
K2B	27	0.07865	29.8246	0.03019	1.1043	1.52014	18	5.7177	9
GBX1	30	0.08032	24.5614	0.20187	1.09518	0.694928	20	6.26241	10
PMX2B	28	0.08038	28.0702	0.0283	1.09485	1.54821	18	6.13776	10
CDX1	358	0.08105	98.2456	0.08808	1.09125	1.05512	309	33.3252	49
RHOX11	148	0.08116	49.1228	0.13196	1.09066	0.879558	116	21.6383	32
HES1	107	0.0816	71.9298	0.02216	1.08831	1.65443	87	13.5099	20
TITF1	37	0.08193	52.6316	0.01893	1.08656	1.72285	28	5.55134	9
NKX31	27	0.08293	31.5789	0.33316	1.08129	0.477347	20	4.70713	7
STRA13	26	0.08376	19.2982	0.11183	1.07696	0.951442	16	6.26182	10
HOX13	67	0.08531	42.1053	0.089	1.069	1.05061	50	11.3739	17
ATF4	52	0.08626	50.8772	0.02699	1.06419	1.5688	38	8.94328	14
HOXA11	3	0.08819	5.26316	0.08121	1.05458	1.09039	1	1.02545	2
TFEB	14	0.08878	8.77193	0.21599	1.05168	0.665566	6	4.16036	8
HOXA13	462	0.09079	98.2456	0.08892	1.04196	1.051	401	43.9026	61
XFD1	28	0.09208	35.0877	0.17496	1.03583	0.757061	21	4.92446	7
PU1	204	0.09288	94.7368	0.34071	1.03208	0.467615	181	16.9685	23
GSH2	56	0.09299	40.3509	0.08922	1.03156	1.04954	42	9.93787	14
CDPCR3	2	0.09306	3.50877	0.09306	1.03124	1.03124	0	0.711037	2
AIRE	11	0.09363	17.5439	0.10543	1.02858	0.977036	7	2.66258	4
FOXJ2	84	0.09563	70.1754	0.22112	1.01941	0.655372	70	9.90308	14
ZABC1	61	0.09644	64.9123	0.17202	1.01574	0.764421	50	7.82145	11
ARID5A	114	0.09715	63.1579	0.07109	1.01256	1.14819	91	16.2801	23
MEQCJUN	6	0.09716	7.01754	0.08396	1.01251	1.07593	2	2.13906	4
MECP2	133	0.0979	84.2105	0.10604	1.00922	0.97453	114	13.6082	19
EVX1	56	0.09823	40.3509	0.08366	1.00776	1.07748	42	9.98142	14
ATF5	11	0.09832	17.5439	0.11086	1.00736	0.955225	7	2.65814	4
HOXD11	3	0.09984	5.26316	0.09418	1.0007	1.02604	1	1.05394	2
E2F6	78	0.10018	75.4386	0.09575	0.999219	1.01886	66	8.6158	12
TBP	678	0.1005	98.2456	0.10024	0.997834	0.998959	587	69.4007	91
SHOX2	66	0.10157	42.1053	0.07855	0.993235	1.10485	50	11.352	16
LHX61	63	0.10198	40.3509	0.0573	0.991485	1.24185	47	11.645	16
HOXA1	62	0.10204	42.1053	0.07709	0.99123	1.113	47	10.81	15
VAX1	66	0.10227	42.1053	0.07947	0.990252	1.0998	50	11.3697	16
MIZF	11	0.10228	19.2982	0.05612	0.990209	1.25088	7	2.69163	4
HOXD3	66	0.10267	42.1053	0.07934	0.988556	1.10051	50	11.3467	16
LHX5	18	0.10284	21.0526	0.04567	0.987838	1.34037	11	4.5496	7
INSM1	24	0.10289	29.8246	0.25508	0.987627	0.593324	17	4.49982	7
HOXC6	66	0.10301	42.1053	0.07861	0.987121	1.10452	50	11.3917	16
VAX2	66	0.10346	42.1053	0.07946	0.985228	1.09985	50	11.3624	16
EN2	58	0.10396	40.3509	0.18966	0.983134	0.722024	44	10.0539	14
HOXC8	66	0.10472	42.1053	0.08013	0.97997	1.0962	50	11.3812	16
NKX24	20	0.10478	28.0702	0.17277	0.979722	0.762532	14	3.89892	6
SOX21	142	0.10497	91.2281	0.01476	0.978935	1.83091	122	14.8661	20
SOX8	225	0.10542	98.2456	0.02251	0.977077	1.64762	198	20.5432	27
DLX1	66	0.10612	42.1053	0.08275	0.974203	1.08223	50	11.4191	16
XFD2	41	0.1104	45.614	0.19186	0.957031	0.717016	32	7.5413	9
ELF5	1440	0.11063	100	0.99049	0.956127	0.0041499	1353	69.613	87
GEN	963	0.11272	100	0.69969	0.947999	0.155094	886	62.2423	77
ETS	744	0.11331	100	0.97315	0.945732	0.0118202	696	38.6734	48
OBOX5	35	0.11602	22.807	0.12436	0.935467	0.905319	24	8.31158	11
HOXD1	61	0.12031	40.3509	0.11933	0.919698	0.92325	47	10.8762	14
CEBP	434	0.12109	100	0.74238	0.916892	0.129374	404	24.9726	30
NKX11	9	0.12246	12.2807	0.15053	0.912006	0.822377	5	2.64381	4
CHX10	23	0.12298	31.5789	0.0338	0.910166	1.47108	16	5.01105	7
IRF	79	0.12308	49.1228	0.08756	0.909813	1.05769	64	12.5775	15
HOXB5	46	0.12325	35.0877	0.19099	0.909213	0.718989	35	8.76497	11
MEF2D	413	0.12393	96.4912	0.39852	0.906824	0.39955	368	37.7202	45
MEF2C	413	0.12432	96.4912	0.39825	0.905459	0.399844	368	37.6399	45
OBOX1	8	0.12538	14.0351	0.09103	0.901772	1.04082	5	2.23694	3
OSR2	68	0.13156	68.421	0.17906	0.880876	0.747001	58	8.11614	10
CREBP1CJUN	12	0.13324	14.0351	0.09389	0.875365	1.02738	7	3.60316	5
NKX22	36	0.13341	50.8772	0.03275	0.874812	1.48479	29	5.74755	7
MYBL1	27	0.13345	33.3333	0.36889	0.874681	0.433103	21	4.72127	6
CEBPB	138	0.1342	66.6667	0.53592	0.872247	0.2709	118	16.8758	20
IRF5	66	0.13553	70.1754	0.06266	0.867965	1.20301	56	8.18863	10
TCF11	141	0.1362	82.4561	0.78142	0.865823	0.107115	126	13.1192	15
MOX1	40	0.14087	35.0877	0.13973	0.851181	0.85471	30	7.91799	10
HOXB3	53	0.14199	40.3509	0.09902	0.847742	1.00428	41	9.85902	12
HOXA6	41	0.14568	35.0877	0.13546	0.8366	0.868189	31	8.16955	10
ELF1	609	0.1483	100	0.87683	0.828859	0.0570846	573	33.8271	36
HNF3ALPHA	100	0.15013	82.4561	0.05198	0.823533	1.28416	88	11.1053	12
HMX1	17	0.15073	24.5614	0.19413	0.8218	0.711907	12	3.7061	5
PROP1	70	0.15094	54.386	0.11972	0.821196	0.921833	57	11.5289	13
NKX12	57	0.15446	47.3684	0.06503	0.811184	1.18689	46	10.1003	11
SOX9	267	0.15639	98.2456	0.4319	0.805791	0.364617	246	19.6374	21
HOXC12	4	0.15667	7.01754	0.13999	0.805014	0.853903	2	1.45506	2
STAT4	341	0.15778	100	0.15191	0.801948	0.818414	313	26.5528	28
BARHL1	20	0.15781	33.3333	0.03102	0.801865	1.50836	15	4.22327	5
BARX2	60	0.15822	47.3684	0.05887	0.800739	1.23011	48	10.7266	12
IRF4	278	0.15966	98.2456	0.6635	0.796804	0.178159	259	18.1424	19
PRX2	62	0.1609	63.1579	0.12473	0.793444	0.904029	53	8.53615	9
DMRT1	2	0.16164	3.50877	0.15567	0.791451	0.807795	1	0.854732	1
FREAC7	117	0.16272	78.9474	0.18267	0.788559	0.738333	103	14.1562	14
ZNF333	216	0.16538	92.9825	0.02195	0.781517	1.65857	190	25.2582	26
DEC2	18	0.16609	21.0526	0.29383	0.779657	0.531904	13	4.42959	5
HOXA2	32	0.17068	31.5789	0.16442	0.767817	0.784045	25	6.81616	7
SPI1	1555	0.17706	100	0.98456	0.75188	0.00675781	1481	79.2503	74
IRF6	94	0.1795	75.4386	0.29594	0.745936	0.528796	84	10.5036	10
DEC	35	0.17955	45.614	0.12604	0.745815	0.899492	29	5.8969	6
IRF3	76	0.18033	75.4386	0.13199	0.743932	0.879459	67	8.61427	9
HOXC11	2	0.18034	3.50877	0.17156	0.743908	0.765584	1	0.889801	1
NURR1	228	0.18155	100	0.17823	0.741004	0.749019	213	15.6356	15
SOX1	66	0.18227	66.6667	0.0531	0.739285	1.27491	57	9.25181	9
SIX1	10	0.18422	17.5439	0.11722	0.734663	0.930998	7	2.71542	3
SIX6	68	0.18985	56.1403	0.00087	0.721589	3.06048	54	16.2232	14
FEV	83	0.1908	77.193	0.12378	0.719422	0.90735	74	9.41114	9
STAF	6	0.19106	10.5263	0.15188	0.71883	0.818499	4	1.99761	2
PXR	65	0.19147	64.9123	0.3648	0.717899	0.437945	57	8.1335	8
DOBOX5	14	0.19514	22.807	0.14841	0.709654	0.828537	11	3.34543	3
VBP	5	0.19554	7.01754	0.23364	0.708764	0.631453	3	1.92917	2
TFIIA	13	0.19578	21.0526	0.16763	0.708232	0.775648	10	3.18077	3
NKX3A	39	0.19673	42.1053	0.23531	0.706129	0.62836	32	7.11125	7
IRF1	112	0.19749	80.7018	0.10516	0.704455	0.978149	100	13.1441	12
HOXD12	4	0.19764	7.01754	0.17943	0.704125	0.746105	2	1.52373	2
CTCF	11	0.19988	14.0351	0.06997	0.699231	1.15509	7	3.82119	4
GFI1	507	0.20081	92.9825	0.41771	0.697215	0.379125	467	45.6583	40
LHX4	12	0.20254	15.7895	0.12486	0.693489	0.903577	8	3.7124	4
EFC	1	0.20727	1.75439	0.20727	0.683464	0.683464	0	0.481709	1
DTYPEPA	4	0.20914	7.01754	0.18559	0.679563	0.731445	2	1.54981	2
HLF	8	0.21111	14.0351	0.15134	0.675491	0.820046	5	2.44542	3
SIX3	4	0.21194	7.01754	0.19846	0.673787	0.702327	2	1.5461	2
OBOX2	12	0.21401	10.5263	0.18092	0.669566	0.742513	8	4.03016	4
XBP1	37	0.21554	38.5965	0.33791	0.666472	0.471199	31	6.75533	6
RUSH1A	127	0.21608	84.2105	0.21284	0.665385	0.671947	115	13.8449	12
HOXA7	216	0.21711	84.2105	0.53652	0.66332	0.270414	195	25.8606	21
BARBIE	39	0.2253	50.8772	0.19709	0.647239	0.705335	34	5.93376	5
LBP9	5	0.22562	8.77193	0.18483	0.646622	0.733228	3	1.84993	2
AFP1	5	0.22667	8.77193	0.19	0.644606	0.721246	3	1.83288	2
TGIF2	13	0.23281	21.0526	0.20189	0.632998	0.694885	10	3.26434	3
SMAD2	274	0.2344	100	0.30552	0.630042	0.51496	259	19.647	15
HDX	66	0.23719	61.4035	0.45133	0.624904	0.345506	59	8.78012	7
LXRDR4	1	0.23736	1.75439	0.23736	0.624592	0.624592	0	0.528724	1
HNF3A	61	0.24086	71.9298	0.0315	0.618235	1.50169	55	7.94561	6
HOXA4	121	0.24452	85.9649	0.07677	0.611686	1.11481	111	13.6343	10
TST1	29	0.25592	40.3509	0.09922	0.591896	1.0034	25	5.7137	4
CIZ	451	0.25788	100	0.08991	0.588582	1.04619	427	36.058	24
BRN4	9	0.25837	10.5263	0.1416	0.587758	0.848937	6	3.54738	3
CETS168	135	0.26419	96.4912	0.01491	0.578084	1.82652	127	12.2041	8
E4BP4	6	0.26907	8.77193	0.37679	0.570135	0.423901	4	2.13389	2
HOXD8	9	0.27205	14.0351	0.17166	0.565351	0.765331	7	3.09954	2
WHN	144	0.27291	87.7193	0.04978	0.563981	1.30295	134	16.0723	10
CPHX	3	0.278	5.26316	0.22596	0.555955	0.645968	2	1.46204	1
P53DECAMER	45	0.28063	49.1228	0.64303	0.551866	0.191769	41	6.51789	4
HOXB13	24	0.28138	29.8246	0.49447	0.550707	0.30586	21	4.88016	3
REX1	122	0.2815	82.4561	0.44968	0.550522	0.347096	114	12.8381	8
HNF1B	11	0.2847	15.7895	0.32106	0.545613	0.493414	9	3.28256	2
XPF1	26	0.28634	35.0877	0.3313	0.543118	0.479779	23	5.02713	3
TEF1	126	0.28968	73.6842	0.26331	0.538081	0.579533	117	15.4971	9
POU1F1	27	0.28989	33.3333	0.36197	0.537767	0.441327	23	5.77494	4
SMAD1	150	0.29251	91.2281	0.2681	0.533859	0.571703	142	13.833	8
PIT1	214	0.29425	98.2456	0.02381	0.531284	1.62324	202	21.0611	12
FOX	22	0.2947	26.3158	0.59519	0.53062	0.225344	19	4.66302	3
FXRIR1	1	0.29988	1.75439	0.29988	0.523053	0.523053	0	0.604611	1
OBOX3	20	0.30148	15.7895	0.32839	0.520742	0.48361	16	5.80715	4
NKX52	7	0.3022	12.2807	0.22847	0.519706	0.641171	5	2.41165	2
OTP	10	0.30255	10.5263	0.23632	0.519203	0.6265	7	3.85901	3
ZTA	33	0.3052	38.5965	0.57654	0.515415	0.239171	30	5.70358	3
NFAT3	383	0.30522	98.2456	0.94322	0.515387	0.025387	371	22.9539	12
CEBPD	118	0.30599	80.7018	0.34656	0.514293	0.460222	111	13.4007	7
NFAT	762	0.30698	98.2456	0.94262	0.51289	0.0256634	738	45.581	24
NFAT4	388	0.30708	98.2456	0.94317	0.512748	0.02541	376	23.3898	12
GBX2	12	0.30792	10.5263	0.57386	0.511562	0.241194	9	4.1035	3
NFAT1	776	0.30892	98.2456	0.94395	0.510154	0.025051	752	46.6154	24
LPOLYA	135	0.31002	89.4737	0.02833	0.50861	1.54775	127	15.6316	8
NFAT2	389	0.31258	98.2456	0.94509	0.505039	0.0245268	377	23.4509	12
MEF2A	292	0.31402	96.4912	0.09246	0.503043	1.03405	277	30.4082	15
EBF	25	0.31617	36.8421	0.21524	0.500079	0.667077	22	4.95902	3
E2F1	403	0.31824	100	0.79448	0.497245	0.099917	391	25.0702	12
VMAF	4	0.32554	7.01754	0.30558	0.487396	0.514875	3	1.70151	1
TEF	29	0.32633	40.3509	0.3134	0.486343	0.503901	26	5.24668	3
IRF2	30	0.3326	42.1053	0.15614	0.478078	0.806486	27	5.71173	3
EAR2	23	0.33988	31.5789	0.44432	0.468674	0.352304	21	4.64348	2
TFIIB	10	0.34099	15.7895	0.35876	0.467258	0.445196	8	2.99726	2
HNF1	42	0.34228	43.8597	0.05793	0.465618	1.2371	38	9.27654	4
HMX3	7	0.34804	12.2807	0.26749	0.458371	0.572692	6	2.47852	1
HOXB8	12	0.35009	19.2982	0.2762	0.45582	0.558776	10	3.40681	2
GM397	14	0.35119	15.7895	0.2353	0.454458	0.628378	12	4.99407	2
OTX	157	0.353	92.9825	0.08719	0.452225	1.05953	151	15.06	6
NFMUE1	14	0.35511	22.807	0.28877	0.449637	0.539448	12	3.60487	2
YY2	213	0.35903	89.4737	0.99046	0.444869	0.00416307	207	16.3194	6
HOXC10	3	0.3597	5.26316	0.3434	0.44406	0.4642	2	1.48136	1
HOXD10	72	0.36138	77.193	0.00924	0.442036	2.03433	68	10.2765	4
CMAF	257	0.36547	100	0.20924	0.437148	0.679355	250	18.6946	7
HOXD13	81	0.3671	78.9474	0.01581	0.435216	1.80107	77	11.1732	4
TCF3	126	0.36826	87.7193	0.20302	0.433845	0.692461	121	13.0455	5
ZBRK1	1	0.36896	1.75439	0.36896	0.433021	0.433021	0	0.677135	1
APOLYA	1	0.37244	1.75439	0.37244	0.428944	0.428944	0	0.687451	1
MYF	19	0.38028	28.0702	0.13333	0.419897	0.875072	17	5.64229	2
TATA	162	0.38129	84.2105	0.12601	0.418745	0.899595	155	22.0965	7
STAT	83	0.3902	73.6842	0.50871	0.408713	0.29353	80	9.68498	3
BCL6B	104	0.39108	70.1754	0.28994	0.407734	0.537692	99	15.1338	5
LTF	58	0.39261	66.6667	0.21747	0.406039	0.662601	55	7.82729	3
STAT5B	7	0.39651	10.5263	0.45139	0.401746	0.345448	6	2.6246	1
SOX14	134	0.40339	89.4737	0.07766	0.394275	1.1098	130	15.2315	4
TCFAP2E	198	0.40343	94.7368	0.37295	0.394232	0.428349	193	17.5122	5
ACAAT	13	0.4058	22.807	0.22325	0.391688	0.651209	12	3.58556	1
PITX3	162	0.40817	92.9825	0.07293	0.389159	1.13709	158	16.2386	4
STAT3STAT3	9	0.4121	15.7895	0.31322	0.384997	0.504151	8	2.8929	1
ICSBP	7	0.4137	10.5263	0.51325	0.383314	0.289671	6	2.51365	1
YB1	150	0.41914	89.4737	0.52962	0.377641	0.276036	147	14.2869	3
MEIS2	15	0.42094	26.3158	0.22116	0.37578	0.655293	14	3.8247	1
CHREBP	20	0.42175	22.807	0.42434	0.374945	0.372286	18	5.79056	2
ZBTB7C	36	0.42176	45.614	0.09231	0.374935	1.03475	34	7.60319	2
HSF1	119	0.42213	91.2281	0.11837	0.374554	0.926758	116	11.7735	3
ETF	264	0.42715	96.4912	0.00104	0.36942	2.98297	257	32.5108	7
DMRT5	3	0.43341	5.26316	0.41427	0.363101	0.382717	2	1.58291	1
FOXM1	42	0.43438	54.386	0.30158	0.36213	0.520597	40	6.52183	2
USF	176	0.43772	54.386	0.1955	0.358804	0.708853	170	38.109	6
P50RELAP65	36	0.44077	45.614	0.46685	0.355788	0.330823	35	6.11934	1
ZIC2	52	0.44228	54.386	0.65853	0.354303	0.181424	50	7.7306	2
HOMEZ	5	0.44428	8.77193	0.40123	0.352343	0.396607	4	2.12945	1
TCF4	409	0.4447	98.2456	0.92119	0.351933	0.0356508	405	27.9996	4
NANOG	104	0.44491	82.4561	0.43262	0.351728	0.363893	102	11.0892	2
HTF	6	0.44566	10.5263	0.40493	0.350996	0.39262	5	2.32978	1
TEL2	12	0.44566	19.2982	0.40695	0.350996	0.390459	11	3.4348	1
ZFP410	112	0.44766	73.6842	0.43872	0.349052	0.357813	109	15.29	3
PREP1	15	0.44838	26.3158	0.24307	0.348354	0.614269	14	3.8583	1
IRF8	99	0.45197	78.9474	0.67978	0.34489	0.167632	97	10.3714	2
E2F4DP1	2	0.45448	3.50877	0.44514	0.342485	0.351503	1	1.25851	1
GLI2	7	0.45793	12.2807	0.38398	0.339201	0.415691	6	2.58605	1
CNOT3	131	0.46124	70.1754	0.06102	0.336073	1.21453	128	22.7926	3
RELA	7	0.46183	10.5263	0.48963	0.335518	0.310132	6	2.80023	1
MEIS1	206	0.4739	96.4912	0.40819	0.324313	0.389138	204	17.3928	2
NKX23	4	0.47434	3.50877	0.5267	0.32391	0.278437	3	2.60964	1
HP1SITEFACTOR	2	0.48339	3.50877	0.47319	0.315702	0.324964	1	1.29735	1
SIX2	3	0.48616	5.26316	0.47184	0.313221	0.326205	2	1.63031	1
SOX4	78	0.48764	77.193	0.20106	0.311901	0.696674	77	9.56223	1
CEBPA	278	0.49077	96.4912	0.70324	0.309122	0.152896	277	22.3139	1
ATF6	8	0.49228	12.2807	0.5632	0.307788	0.249337	7	2.81747	1
LEF1	1039	0.49488	98.2456	0.90683	0.3055	0.0424741	1038	67.5387	1
STAT1STAT1	6	0.49741	8.77193	0.57769	0.303285	0.238305	5	2.58488	1
MMEF2	31	0.49992	33.3333	0.82444	0.301099	0.0838409	30	6.17433	1
AP1FJ	178	0.50234	98.2456	0.17068	0.299002	0.767817	178	14.372	0
EBF1	34	0.5026	43.8597	0.4825	0.298778	0.316503	34	6.21609	0
MEIS1AHOXA9	1	0.50283	1.75439	0.50283	0.298579	0.298579	1	0.833223	0
SOX	301	0.50364	98.2456	0.87913	0.29788	0.0559469	301	19.3935	0
E2F4DP2	23	0.50518	33.3333	0.35912	0.296554	0.44476	23	5.26723	0
NFAT5	82	0.50853	70.1754	0.76899	0.293683	0.114079	82	9.71069	0
E2F1DP1	23	0.50956	33.3333	0.36289	0.292805	0.440225	23	5.25294	0
POU2F3	6	0.51244	10.5263	0.4484	0.290357	0.348334	6	2.46046	0
NKX21	7	0.51637	12.2807	0.44304	0.287039	0.353557	7	2.65757	0
NFKAPPAB	6	0.51966	7.01754	0.77943	0.284281	0.108223	6	2.55374	0
OSR1	88	0.52453	80.7018	0.23566	0.28023	0.627714	88	10.1061	0
RREB1	3	0.5247	3.50877	0.74931	0.280089	0.125338	3	1.76789	0
BHLHB2	2	0.53109	1.75439	0.75248	0.274832	0.123505	2	1.70154	0
FOXL2	9	0.53177	14.0351	0.53555	0.274276	0.2712	9	3.15587	0
GABP	44	0.53342	57.8947	0.19586	0.272931	0.708054	44	7.12424	0
POU5F1	44	0.53476	45.614	0.80186	0.271841	0.0959015	44	7.3635	0
EVX2	4	0.53493	5.26316	0.55649	0.271703	0.254543	4	2.49557	0
HBP1	145	0.53533	87.7193	0.42413	0.271378	0.372501	146	15.9411	-1
OCT2	6	0.53598	10.5263	0.46804	0.270851	0.329717	6	2.49084	0
GC	119	0.5376	80.7018	0.03265	0.269541	1.48612	120	18.1612	-1
ATATA	5	0.53761	8.77193	0.49098	0.269533	0.308936	5	2.27409	0
STAT3	398	0.54094	100	0.82645	0.266851	0.0827834	400	24.5011	-2
HSF2	15	0.54277	19.2982	0.73089	0.265384	0.136148	15	4.20589	0
OC2	62	0.54537	68.421	0.15888	0.263309	0.798931	63	9.22804	-1
BACH1	7	0.54551	12.2807	0.47995	0.263197	0.318804	7	2.66717	0
RELBP52	3	0.54707	5.26316	0.53012	0.261957	0.275626	3	1.72092	0
E2F	482	0.54714	92.9825	0.05741	0.261902	1.24101	488	58.2736	-6
OCT	31	0.54722	29.8246	0.8155	0.261838	0.088576	31	7.05615	0
LMO2COM	271	0.5483	100	0.32735	0.260982	0.484988	273	19.9171	-2
CRX	305	0.55557	92.9825	0.08776	0.255261	1.0567	309	31.3472	-4
CJUN	181	0.55691	96.4912	0.29978	0.254215	0.523197	183	15.4977	-2
KROX	62	0.55831	54.386	0.40585	0.253125	0.391634	63	11.6895	-1
SP100	19	0.56834	31.5789	0.29501	0.245392	0.530163	19	4.67608	0
SP4	195	0.57147	84.2105	0.04927	0.243007	1.30742	200	29.0472	-5
HNF4ALPHA	8	0.57962	12.2807	0.64477	0.236857	0.190595	8	2.93448	0
TCF11MAFG	1	0.58115	1.75439	0.58115	0.235712	0.235712	1	0.935202	0
GTF2IRD1	120	0.58374	89.4737	0.08331	0.233781	1.0793	122	13.1229	-2
E2F1DP2	8	0.58614	12.2807	0.63017	0.231999	0.200542	8	3.02161	0
RSRFC4	6	0.58732	5.26316	0.71212	0.231125	0.147447	6	3.62617	0
HSF	1	0.58915	1.75439	0.58915	0.229774	0.229774	1	0.940896	0
MEF2	16	0.59735	17.5439	0.54074	0.223771	0.267011	17	5.7538	-1
MUSCLEINI	25	0.59827	31.5789	0.69947	0.223103	0.155231	26	5.69852	-1
POU2F1	18	0.59862	26.3158	0.58304	0.222849	0.234302	19	4.5691	-1
TBR2	17	0.5999	24.5614	0.64294	0.221921	0.19183	18	4.38694	-1
PTF1BETA	5	0.60268	7.01754	0.74913	0.219913	0.125443	5	2.30177	0
ALPHACP1	4	0.60558	5.26316	0.75787	0.217828	0.120405	4	2.21178	0
SOX13	113	0.6085	85.9649	0.50848	0.215739	0.293726	116	11.7898	-3
RP58	9	0.61141	15.7895	0.50006	0.213667	0.300978	9	3.23308	0
HAND1E47	198	0.61256	96.4912	0.68571	0.212851	0.16386	202	15.5573	-4
PADS	44	0.61292	54.386	0.52087	0.212596	0.283271	45	7.54057	-1
CMYC	16	0.61315	14.0351	0.71411	0.212433	0.146235	17	6.41655	-1
HNF4A	81	0.61478	68.421	0.52232	0.21128	0.282063	84	11.2432	-3
JUNDM2	18	0.62028	22.807	0.7072	0.207412	0.150458	19	5.01894	-1
HMEF2	1	0.62248	1.75439	0.62248	0.205875	0.205875	1	0.988579	0
LDSPOLYA	31	0.6252	40.3509	0.56351	0.203981	0.249098	33	6.76569	-2
DMRT3	3	0.62897	5.26316	0.60728	0.20137	0.216611	3	1.85714	0
NFE4	60	0.62929	61.4035	0.3213	0.201149	0.493089	63	10.5985	-3
YY1	668	0.63164	98.2456	0.99641	0.19953	0.00156192	681	40.885	-13
LHX8	1	0.63248	1.75439	0.63248	0.198953	0.198953	2	1.89102	-1
GRE	1	0.63523	1.75439	0.63523	0.197069	0.197069	1	1.01914	0
MTATA	23	0.63577	31.5789	0.5747	0.1967	0.240559	24	5.55943	-1
HB24	2	0.63728	1.75439	0.85192	0.19567	0.0696012	2	1.82582	0
SOX2	78	0.63894	73.6842	0.42266	0.19454	0.374009	81	10.1969	-3
E2F3	403	0.63962	100	0.00102	0.194078	2.9914	419	46.1977	-16
OCT4	3	0.64173	5.26316	0.61962	0.192648	0.207875	3	1.87325	0
OBOX6	63	0.64272	38.5965	0.60689	0.191978	0.21689	67	13.519	-4
PAX	3	0.64299	5.26316	0.62846	0.191796	0.201722	3	1.8277	0
NFYA	75	0.64424	63.1579	0.89803	0.190952	0.0467092	78	10.4313	-3
TGIF	121	0.64433	78.9474	0.4872	0.190892	0.312293	126	14.7861	-5
TAXCREB	3	0.64908	5.26316	0.63302	0.187702	0.198583	3	1.86675	0
MTERF	2	0.65167	3.50877	0.6439	0.185972	0.191182	2	1.51831	0
NFY	361	0.65169	85.9649	0.63277	0.185959	0.198754	376	39.953	-15
DUXL	5	0.65526	8.77193	0.60986	0.183586	0.21477	5	2.41668	0
DUXBL	5	0.65595	8.77193	0.61136	0.183129	0.213703	5	2.42307	0
EOMES	42	0.65731	52.6316	0.57985	0.18223	0.236684	44	6.89874	-2
HFH4	8	0.65799	14.0351	0.54491	0.181781	0.263675	9	3.11808	-1
PBX1	159	0.659	91.2281	0.0391	0.181115	1.40782	167	20.4174	-8
HIF2A	95	0.65918	75.4386	0.37195	0.180996	0.429515	100	13.1746	-5
EGR1	199	0.65927	85.9649	0.29704	0.180937	0.527185	210	27.6509	-11
SMAD	472	0.66002	100	0.90768	0.180443	0.0420672	483	29.4876	-11
SFPI1	5	0.6625	8.77193	0.6227	0.178814	0.205721	5	2.41504	0
SP1	985	0.66297	94.7368	0.00848	0.178506	2.0716	1043	142.693	-58
ISRE	4	0.66409	7.01754	0.63771	0.177773	0.195377	4	2.16017	0
BETACATENIN	115	0.66411	82.4561	0.77287	0.17776	0.111894	120	12.0558	-5
HIF1AARNT	95	0.66439	75.4386	0.37103	0.177577	0.430591	100	13.2432	-5
HELIOSA	430	0.66775	100	0.92462	0.175386	0.0340367	441	26.1625	-11
HIF1A	95	0.67044	75.4386	0.37351	0.17364	0.427698	100	13.2869	-5
AMEF2	2	0.67164	3.50877	0.66419	0.172863	0.177708	2	1.54933	0
PAX8	33	0.67391	36.8421	0.77282	0.171398	0.111922	36	6.94023	-3
AP1	1158	0.6756	96.4912	0.30085	0.17031	0.52165	1204	104.865	-46
BDP1	11	0.6828	15.7895	0.76076	0.165706	0.118752	12	3.69313	-1
HOXB9	39	0.68316	43.8597	0.75017	0.165478	0.12484	42	7.46915	-3
BEN	226	0.68504	92.9825	0.16979	0.164284	0.770088	237	24.444	-11
SP1SP3	147	0.68655	85.9649	0.13267	0.163328	0.877227	157	21.0222	-10
GR	517	0.68945	96.4912	0.30805	0.161497	0.511379	540	47.873	-23
POU3F2	2	0.68991	1.75439	0.90551	0.161208	0.0431067	2	1.87778	0
HNF6	19	0.69343	28.0702	0.58472	0.158997	0.233052	21	5.05876	-2
CDX	12	0.69394	19.2982	0.60736	0.158678	0.216554	13	4.11261	-1
ZIC1	45	0.69429	52.6316	0.6491	0.158459	0.187688	48	7.66918	-3
EBOX	36	0.69478	26.3158	0.66528	0.158153	0.176996	40	9.8429	-4
NGFIC	4	0.69542	5.26316	0.8323	0.157753	0.0797201	5	2.30049	-1
POLY	2	0.696	3.50877	0.68657	0.157391	0.163315	2	1.59728	0
CLOCKBMAL	36	0.69643	26.3158	0.66329	0.157123	0.178297	40	9.79221	-4
MATH1	116	0.69672	63.1579	0.57444	0.156942	0.240755	124	17.8624	-8
MYCN	36	0.69695	26.3158	0.66581	0.156798	0.17665	40	9.78686	-4
USF2	36	0.69827	26.3158	0.665	0.155977	0.177178	40	9.81753	-4
DEC1	24	0.69975	31.5789	0.65419	0.155057	0.184296	27	5.99764	-3
GAF	27	0.70437	29.8246	0.95581	0.152199	0.0196284	29	5.66912	-2
BLIMP1	6	0.70572	10.5263	0.65789	0.151368	0.181847	7	2.68268	-1
GLI	10	0.7075	17.5439	0.5851	0.150274	0.23277	11	3.45744	-1
CAP	197	0.70873	96.4912	0.54552	0.149519	0.263189	205	16.2928	-8
HNF4DR1	3	0.70961	5.26316	0.69631	0.14898	0.157197	4	1.93475	-1
NFE2L2	3	0.71026	5.26316	0.70027	0.148583	0.154734	4	1.91403	-1
ZSCAN4	44	0.71205	43.8597	0.86824	0.147489	0.0613602	48	9.4564	-4
MINI20	6	0.7123	10.5263	0.6459	0.147337	0.189835	7	2.78684	-1
MAX	81	0.71338	38.5965	0.66719	0.146679	0.17575	91	19.9745	-10
GLI1	21	0.71627	24.5614	0.86916	0.144923	0.0609003	24	5.80172	-3
JUNB	40	0.72266	52.6316	0.47682	0.141066	0.321646	44	7.09522	-4
JUND	40	0.72282	52.6316	0.47802	0.14097	0.320554	44	7.08867	-4
OTX2	187	0.72456	92.9825	0.07771	0.139926	1.10952	199	20.96	-12
HMGA2	1	0.72523	1.75439	0.72523	0.139524	0.139524	1	1.21782	0
PAX4	431	0.72569	100	0.90836	0.139249	0.041742	446	26.4062	-15
MEF3	3	0.73016	5.26316	0.71683	0.136582	0.144584	4	1.97273	-1
FREAC4	3	0.73485	5.26316	0.72215	0.133801	0.141373	4	1.96849	-1
BRF1	3	0.73655	5.26316	0.72057	0.132798	0.142324	4	2.00285	-1
CDC5	1	0.73765	1.75439	0.73765	0.13215	0.13215	1	1.16038	0
NFATC2	172	0.73772	96.4912	0.21462	0.132108	0.66833	181	15.8536	-9
PR	318	0.73834	96.4912	0.30689	0.131744	0.513017	338	32.0483	-20
NKX29	2	0.74271	1.75439	0.90144	0.129181	0.0450632	3	2.13835	-1
MRG2	21	0.7466	35.0877	0.46682	0.126912	0.330851	24	5.00841	-3
MYCMAX	124	0.74716	50.8772	0.74439	0.126586	0.128199	142	28.6213	-18
TCFAP2B	24	0.74902	29.8246	0.83758	0.125507	0.0769737	27	5.85143	-3
HOXA9	15	0.76101	24.5614	0.59438	0.11861	0.225936	18	4.52938	-3
ZBED6	71	0.7637	73.6842	0.26233	0.117077	0.581152	78	10.2394	-7
ZNF515	41	0.76623	43.8597	0.76002	0.115641	0.119175	47	9.04027	-6
GLIS2	50	0.76629	54.386	0.75676	0.115607	0.121042	56	8.67691	-6
SRF	73	0.76935	68.421	0.36819	0.113876	0.433928	81	11.8657	-8
TGIF1	32	0.7699	47.3684	0.49102	0.113566	0.308901	36	6.18882	-4
EGR3	2	0.77269	3.50877	0.7655	0.111995	0.116055	3	1.7314	-1
P73	10	0.77586	15.7895	0.75447	0.110217	0.122358	12	3.84708	-2
CDPCR1	4	0.77691	3.50877	0.84527	0.109629	0.0730046	6	3.44442	-2
RNF96	43	0.78027	43.8597	0.6233	0.107755	0.205303	50	9.96784	-7
PAX3	4	0.78319	7.01754	0.75003	0.106133	0.124921	5	2.41577	-1
AML3	197	0.78506	100	0.14777	0.105097	0.830414	209	15.8308	-12
AHR	319	0.78853	87.7193	0.53099	0.103182	0.274914	347	36.2726	-28
R	1	0.79192	1.75439	0.79192	0.101319	0.101319	1	1.34687	0
RPC155	7	0.79339	12.2807	0.72513	0.100513	0.139584	9	3.10556	-2
E2F2	112	0.79535	70.1754	0.01765	0.0994417	1.75326	130	23.2785	-18
RORA	28	0.79891	45.614	0.39746	0.0975021	0.400707	32	5.811	-4
CHOP	22	0.80054	29.8246	0.84185	0.096617	0.0747653	26	5.31089	-4
ERBETA	22	0.80315	33.3333	0.69204	0.0952033	0.159869	26	5.29405	-4
ARNT	77	0.80758	33.3333	0.95726	0.0928144	0.0189701	93	19.7123	-16
POU6F1	16	0.808	15.7895	0.69204	0.0925886	0.159869	21	6.70017	-5
LYF1	64	0.81086	66.6667	0.66013	0.0910541	0.180371	71	9.11571	-7
ASCL2	164	0.81127	80.7018	0.58776	0.0908346	0.2308	181	20.8411	-17
ZBTB12	15	0.81173	22.807	0.75058	0.0905884	0.124603	18	4.69947	-3
MAZR	13	0.81353	19.2982	0.75576	0.0896264	0.121616	17	5.10949	-4
AHRHIF	157	0.82338	87.7193	0.53139	0.0843997	0.274587	173	17.9729	-16
RORBETA	33	0.82483	49.1228	0.51555	0.0836356	0.287729	38	6.35591	-5
COE1	29	0.8249	36.8421	0.83609	0.0835987	0.077747	34	6.50016	-5
SOX40	3	0.82526	5.26316	0.6268	0.0834092	0.202871	5	3.43573	-2
OLF1	2	0.82556	3.50877	0.81461	0.0832514	0.0890503	3	1.90687	-1
NFKAPPAB65	17	0.82677	26.3158	0.78466	0.0826153	0.105318	21	4.65619	-4
RBPJK	117	0.83226	80.7018	0.72867	0.079741	0.137469	130	14.2008	-13
NFE2	8	0.83385	14.0351	0.66479	0.0789121	0.177316	11	3.87506	-3
MYC	47	0.83482	26.3158	0.66684	0.0784072	0.175978	60	15.1572	-13
BRN2	61	0.83714	57.8947	0.68791	0.0772019	0.162468	71	11.918	-10
GCMA	31	0.83762	40.3509	0.68281	0.076953	0.1657	37	7.2704	-6
CLOX	1	0.8388	1.75439	0.8388	0.0763416	0.0763416	2	1.758	-1
NUR77	20	0.84156	31.5789	0.72084	0.0749149	0.142161	24	5.06694	-4
CKROX	83	0.84242	68.421	0.6651	0.0744713	0.177113	96	14.5193	-13
UF1H3BETA	13	0.84368	21.0526	0.6813	0.0738222	0.166662	17	5.05677	-4
CTF	208	0.84489	96.4912	0.84383	0.0731998	0.073745	223	15.7976	-15
ETS1	85	0.846	80.7018	0.4918	0.0726296	0.308211	95	10.1972	-10
ISGF3G	2	0.8506	3.50877	0.84559	0.0702746	0.0728402	3	1.89531	-1
NFKB	17	0.85333	22.807	0.79885	0.068883	0.0975348	22	5.9324	-5
OCAB	3	0.85361	5.26316	0.83929	0.0687405	0.0760879	5	2.31618	-2
NF1	407	0.85366	96.4912	0.83768	0.0687151	0.0769219	439	30.981	-32
MEQ	111	0.85555	82.4561	0.56581	0.0677546	0.247329	127	18.414	-16
CDPCR3HD	4	0.8564	3.50877	0.85271	0.0673233	0.0691986	6	3.7639	-2
NF1A	207	0.85731	96.4912	0.84001	0.0668621	0.0757156	223	15.7515	-16
IK1	280	0.85798	100	0.61048	0.0665228	0.214329	300	19.0011	-20
NEUROD	226	0.85823	92.9825	0.6534	0.0663963	0.184821	251	25.0954	-25
GCM1	17	0.8602	28.0702	0.71464	0.0654006	0.145913	21	4.82358	-4
GCM	6	0.86033	8.77193	0.911	0.0653349	0.0404816	9	3.0279	-3
FRA1	42	0.86374	38.5965	0.92198	0.063617	0.0352785	51	9.27675	-9
CREL	22	0.86459	26.3158	0.81572	0.0631898	0.0884589	28	6.60845	-6
RORA2	4	0.86726	7.01754	0.85171	0.0618507	0.0697082	6	2.51543	-2
ZBTB7B	119	0.86757	84.2105	0.59569	0.0616955	0.22498	135	15.7509	-16
DR1	1	0.87159	1.75439	0.87159	0.0596878	0.0596878	2	1.4452	-1
DBX1	4	0.87421	7.01754	0.83825	0.0583842	0.0766264	6	2.82705	-2
ISX	7	0.87537	10.5263	0.83719	0.0578083	0.077176	11	4.00708	-4
CACCCBINDINGFACTOR	5	0.87622	8.77193	0.84717	0.0573868	0.0720294	8	2.87574	-3
MAZ	206	0.87664	85.9649	0.84868	0.0571787	0.071256	236	28.5618	-30
PKNOX2	35	0.87739	50.8772	0.5897	0.0568073	0.229369	42	6.65199	-7
AHRARNT	89	0.87971	78.9474	0.34603	0.0556605	0.460886	103	12.5483	-14
SREBP1	171	0.88333	89.4737	0.34289	0.053877	0.464845	195	21.6076	-24
IK3	9	0.88387	15.7895	0.8154	0.0536116	0.0886293	13	3.64183	-4
ZIC3	124	0.88397	91.2281	0.24364	0.0535625	0.613251	140	14.3935	-16
NFKAPPAB50	6	0.88421	10.5263	0.81172	0.0534446	0.0905937	9	3.47595	-3
ZFP281	219	0.88472	87.7193	0.64709	0.0531941	0.189035	254	31.649	-35
MEIS1BHOXA9	2	0.88526	3.50877	0.88048	0.0529292	0.0552805	4	1.96765	-2
ERR3	33	0.88808	29.8246	0.94937	0.0515479	0.0225645	42	8.52401	-9
LMAF	31	0.89018	38.5965	0.92707	0.0505222	0.0328875	38	6.57667	-7
HNF1A	16	0.89056	22.807	0.79319	0.0503368	0.100623	22	5.81702	-6
EGR	89	0.89065	73.6842	0.3823	0.0502929	0.417596	107	15.4137	-18
ZFP740	87	0.89215	61.4035	0.76866	0.0495621	0.114266	107	17.683	-20
AR	292	0.89254	100	0.67292	0.0493723	0.172037	316	20.487	-24
TBX5	252	0.8931	92.9825	0.93052	0.0490999	0.0312743	280	25.005	-28
CDP	13	0.89321	17.5439	0.85853	0.0490464	0.0662445	19	5.35012	-6
SREBP2	294	0.89371	98.2456	0.83887	0.0488034	0.0763053	319	21.0214	-25
ZNF219	40	0.89416	40.3509	0.89465	0.0485848	0.0483468	51	10.3342	-11
CARRXR	60	0.89508	61.4035	0.91576	0.0481382	0.0382183	70	8.80747	-10
MYF6	51	0.89567	57.8947	0.82535	0.047852	0.0833619	61	8.50373	-10
BACH2	10	0.89831	15.7895	0.89662	0.0465738	0.0473916	14	3.88723	-4
KLF7	132	0.89884	84.2105	0.17108	0.0463176	0.766801	156	19.8879	-24
KAISO	51	0.89922	56.1403	0.91566	0.046134	0.0382657	60	8.0894	-9
HIF1	100	0.90114	63.1579	0.62582	0.0452077	0.203551	122	18.1394	-22
ZFP161	19	0.90122	26.3158	0.78644	0.0451692	0.104334	26	6.4914	-7
CUX1	11	0.90241	14.0351	0.90845	0.0445961	0.041699	17	5.07845	-6
GLI3	153	0.90271	87.7193	0.55933	0.0444517	0.252332	177	19.6273	-24
ZBTB4	39	0.90344	45.614	0.95545	0.0441007	0.019792	47	7.01188	-8
IRX4	16	0.90636	14.0351	0.89276	0.0426993	0.0492653	25	7.7596	-9
TCF7L2	18	0.90787	26.3158	0.88131	0.0419763	0.0548713	24	5.35935	-6
ZF5	137	0.90941	73.6842	0.2448	0.0412403	0.611189	170	26.6669	-33
SP2	327	0.91043	96.4912	0.00013	0.0407534	3.88606	395	53.9514	-68
CAAT	50	0.91053	54.386	0.86838	0.0407058	0.0612902	61	9.3383	-11
PEBP	34	0.91199	40.3509	0.95765	0.0400099	0.0187932	42	7.35532	-8
HOXA10	16	0.91472	28.0702	0.6708	0.0387118	0.173407	22	5.24837	-6
IRX5	26	0.91608	19.2982	0.93527	0.0380666	0.029063	38	9.68453	-12
IRX2	12	0.91643	12.2807	0.80831	0.0379007	0.0924221	20	7.03925	-8
SMAD3	341	0.91837	100	0.21465	0.0369823	0.668269	382	30.5609	-41
FKLF	127	0.91847	85.9649	0.66319	0.036935	0.178362	147	15.6641	-20
BARHL2	4	0.91849	7.01754	0.90029	0.0369256	0.0456176	7	2.81114	-3
MAFK	19	0.91871	26.3158	0.94408	0.0368216	0.0249912	25	5.20072	-6
AP4	631	0.91973	98.2456	0.62767	0.0363396	0.202269	729	74.3221	-98
HEB	29	0.92134	40.3509	0.64025	0.0355801	0.19365	39	7.89651	-10
MRF2	31	0.92242	47.3684	0.61427	0.0350713	0.211641	39	6.58885	-8
IRXB3	4	0.92591	7.01754	0.81995	0.0334312	0.0862126	8	4.0523	-4
SIX4	7	0.92611	12.2807	0.89144	0.0333374	0.0499079	11	3.52319	-4
RXRA	88	0.92611	77.193	0.89352	0.0333374	0.0488957	102	10.3806	-14
CACD	59	0.92818	57.8947	0.92029	0.0323678	0.0360753	73	10.6004	-14
MYOGENIN	313	0.93301	94.7368	0.43301	0.0301137	0.363502	369	39.8067	-56
KLF3	62	0.93339	59.6491	0.95438	0.0299368	0.0202787	76	10.3954	-14
AP2ALPHA	767	0.93474	100	0.28243	0.0293092	0.549089	894	87.1627	-127
LEF1TCF1	85	0.93529	71.9298	0.9361	0.0290537	0.0286778	101	11.1838	-16
IRX3	22	0.93535	10.5263	0.92152	0.0290258	0.0354952	40	14.1417	-18
MZF1	875	0.93684	98.2456	0.91563	0.0283346	0.03828	987	77.7016	-112
HMBOX1	3	0.93979	5.26316	0.93122	0.0269692	0.0309477	6	2.56609	-3
SREBP	150	0.94008	94.7368	0.34317	0.0268352	0.464491	173	15.4812	-23
KLF15	126	0.94019	73.6842	0.93214	0.0267844	0.0305189	154	19.5036	-28
AML	49	0.94386	57.8947	0.84915	0.0250924	0.0710156	61	8.79984	-12
MTF1	96	0.94524	78.9474	0.76631	0.0244579	0.115596	115	12.6648	-19
P300	254	0.94798	96.4912	0.96477	0.0232008	0.0155762	283	18.7345	-29
COREBINDINGFACTOR	49	0.94835	57.8947	0.85528	0.0230313	0.0678917	62	8.90595	-13
PBX	8	0.94889	14.0351	0.91508	0.0227841	0.0385409	13	3.73318	-5
PITX1	89	0.94997	73.6842	0.30258	0.0222901	0.51916	113	15.6139	-24
ZFP187	4	0.95057	7.01754	0.94264	0.0220159	0.0256541	8	2.85147	-4
DAX1	31	0.95059	43.8597	0.88604	0.0220068	0.0525467	41	6.49999	-10
AML1	196	0.95061	57.8947	0.85668	0.0219976	0.0671814	248	36.1926	-52
LRF	309	0.95272	94.7368	0.73352	0.0210347	0.134588	368	37.7838	-59
TCFAP2C	38	0.95273	43.8597	0.94775	0.0210302	0.0233062	50	8.2401	-12
MOVOB	313	0.95562	94.7368	0.73719	0.0197148	0.132421	375	38.8095	-62
CHCH	363	0.95758	98.2456	0.01475	0.0188249	1.83121	449	52.6498	-86
FPM315	78	0.95881	70.1754	0.87762	0.0182675	0.0566935	97	12.5522	-19
SMAD4	404	0.96014	100	0.73676	0.0176654	0.132674	457	31.5548	-53
P50P50	9	0.96092	12.2807	0.98595	0.0173128	0.00614511	15	3.93294	-6
MAF	26	0.9612	35.0877	0.96256	0.0171862	0.0165722	36	6.28327	-10
ERR2	11	0.9625	17.5439	0.95617	0.0165993	0.0194649	18	4.29725	-7
HEN2	104	0.96309	85.9649	0.56273	0.0163331	0.2497	125	12.6431	-21
ZBP89	204	0.9646	92.9825	0.73924	0.0156527	0.131215	241	22.0661	-37
KID3	528	0.96581	100	0.7821	0.0151083	0.106738	591	35.9191	-63
NFYC	11	0.96621	17.5439	0.93664	0.0149285	0.0284273	19	5.18019	-8
WT1	559	0.96989	100	0.39813	0.0132775	0.399975	659	55.5399	-100
OSF2	86	0.97171	75.4386	0.93701	0.0124633	0.0282558	106	11.4457	-20
AML2	169	0.97172	85.9649	0.65029	0.0124589	0.186893	209	22.5854	-40
SP3	1	0.97173	1.75439	0.97173	0.0124544	0.0124544	3	1.98271	-2
SF1	311	0.9721	89.4737	0.98487	0.012289	0.00662108	367	31.0249	-56
NMYC	82	0.97363	70.1754	0.86651	0.011606	0.0622264	105	12.9893	-23
ZID	4	0.9739	7.01754	0.96843	0.0114856	0.0139318	9	2.99896	-5
EGR2	84	0.97439	80.7018	0.45809	0.0112672	0.339049	109	17.7324	-25
BTEB3	214	0.97906	100	0.04131	0.00919069	1.38394	258	22.9431	-44
T3R	216	0.97945	96.4912	0.92191	0.00901774	0.0353115	250	17.6557	-34
CP2	30	0.98067	33.3333	0.99266	0.00847712	0.00319948	45	8.0706	-15
MAFB	284	0.98105	98.2456	0.9639	0.00830885	0.015968	323	19.7016	-39
CACBINDINGPROTEIN	60	0.9811	68.421	0.56369	0.00828671	0.24896	81	11.3887	-21
P53	32	0.98113	35.0877	0.97458	0.00827344	0.0111825	48	8.66671	-16
AP2GAMMA	570	0.98351	100	0.73594	0.00722121	0.133158	663	45.0061	-93
LXR	4	0.98356	7.01754	0.97862	0.00719913	0.00938592	9	3.26315	-5
AP2REP	182	0.98482	92.9825	0.95784	0.00664314	0.018707	216	16.4783	-34
TAL1ALPHAE47	13	0.98536	19.2982	0.98747	0.00640506	0.0054761	22	4.89292	-9
PITX2	120	0.98544	64.9123	0.6257	0.00636981	0.203634	173	26.2572	-53
TTF1	329	0.98582	98.2456	0.38639	0.00620238	0.412974	391	29.7075	-62
SPZ1	243	0.98637	98.2456	0.54539	0.00596013	0.263293	290	22.7767	-47
PLAG1	79	0.98726	57.8947	0.96786	0.00556847	0.0141875	114	17.6636	-35
PXRRXR	130	0.98751	78.9474	0.8906	0.00545849	0.0503173	167	17.4784	-37
EKLF	70	0.98829	70.1754	0.83296	0.00511559	0.0793758	95	12.1231	-25
MAFA	314	0.98845	98.2456	0.96387	0.0050453	0.0159815	363	22.6356	-49
ING4	85	0.98923	70.1754	0.99654	0.00470273	0.00150526	109	11.3616	-24
NR2F2	65	0.98979	64.9123	0.97058	0.00445693	0.0129687	87	10.3462	-22
AP2	145	0.99054	78.9474	0.64102	0.00412797	0.193128	203	27.1074	-58
HIC1	676	0.99238	100	0.5972	0.00332199	0.22388	813	59.5242	-137
ZFX	123	0.99293	85.9649	0.3878	0.00308137	0.411392	166	19.0557	-43
GSC	46	0.99305	56.1403	0.86527	0.00302889	0.0628483	67	9.72756	-21
GM497	13	0.99316	19.2982	0.99152	0.00298078	0.00369853	25	6.52999	-12
TFIII	112	0.99333	71.9298	0.99846	0.00290645	0.000669331	149	16.9183	-37
OTX3	46	0.99344	56.1403	0.86573	0.00285837	0.0626175	67	9.67248	-21
PUR1	747	0.99367	100	0.97256	0.00275783	0.0120836	862	48.0865	-115
AP2BETA	21	0.99369	29.8246	0.96671	0.00274907	0.0147038	38	7.95956	-17
TAL1	106	0.99374	84.2105	0.64477	0.00272722	0.190595	141	15.1937	-35
TR4	200	0.99405	94.7368	0.95479	0.00259176	0.0200921	242	17.7998	-42
OTX1	38	0.99494	49.1228	0.91705	0.00220312	0.037607	59	8.93357	-21
CPBP	608	0.99503	98.2456	0.83902	0.00216383	0.0762277	776	69.098	-168
ESRRA	35	0.9952	38.5965	0.9995	0.00208964	0.000217212	53	7.66204	-18
RARA	57	0.99523	63.1579	0.96661	0.00207653	0.0147487	80	9.59571	-23
GKLF	650	0.99546	100	0.81116	0.0019762	0.0908935	777	50.7854	-127
LRH1	400	0.99548	96.4912	0.9344	0.00196746	0.0294672	484	33.4504	-84
LFA1	42	0.99576	47.3684	0.98837	0.00184531	0.00508044	65	9.83469	-23
RXRPXR	1	0.99661	1.75439	0.99661	0.00147477	0.00147477	6	2.46439	-5
ZBTB3	37	0.99672	49.1228	0.83316	0.00142682	0.0792716	61	10.0459	-24
IK	304	0.99674	100	0.39273	0.00141812	0.405906	373	26.9488	-69
MYOD	335	0.99711	94.7368	0.42733	0.00125692	0.369237	439	41.3517	-104
TAL1BETAE47	12	0.99719	17.5439	0.99794	0.00122209	0.000895568	24	5.07011	-12
TAL1BETAITF2	5	0.99786	8.77193	0.99664	0.00093038	0.00146167	14	3.8644	-9
P50	82	0.99792	82.4561	0.5348	0.000904283	0.271809	115	12.7215	-33
LXRBRXRA	48	0.998	50.8772	0.99654	0.000869448	0.00150526	73	9.72484	-25
PLAGL1	6	0.99816	8.77193	0.99353	0.000799836	0.00281903	21	6.47111	-15
PPARG	153	0.99839	85.9649	0.99928	0.000699769	0.000312815	196	15.3472	-43
TCFAP2A	19	0.9985	29.8246	0.98628	0.000651935	0.00599976	36	6.87291	-17
ERR1	81	0.99859	54.386	0.99712	0.000612791	0.00125256	127	16.7208	-46
T3RBETA	21	0.99866	31.5789	0.99637	0.000582333	0.00157935	38	6.25818	-17
ZFP691	73	0.99871	68.421	0.99667	0.000560612	0.00144861	102	10.663	-29
GCNF	44	0.9988	52.6316	0.99576	0.000521475	0.00184531	67	8.42304	-23
NR1B2	151	0.99884	85.9649	0.99929	0.000504085	0.000308463	195	15.2228	-44
T3RALPHA	149	0.99896	85.9649	0.99917	0.000451893	0.000360612	193	15.019	-44
ERALPHA	151	0.99897	85.9649	0.99926	0.000447566	0.000321493	195	15.2349	-44
HNF4	472	0.99902	100	0.96099	0.000425826	0.0172811	565	31.924	-93
MITF	27	0.99907	35.0877	0.99769	0.000404087	0.00100437	50	8.87103	-23
HTF4	82	0.99908	80.7018	0.74633	0.000399734	0.127069	119	13.469	-37
SLUG	82	0.99913	80.7018	0.74569	0.000377996	0.127442	119	13.4555	-37
TFE	27	0.99921	35.0877	0.99798	0.000343228	0.000878163	50	8.85307	-23
TWIST	82	0.99922	80.7018	0.74877	0.000338876	0.125652	119	13.4112	-37
E2A	225	0.99927	80.7018	0.74582	0.000317141	0.127366	333	37.4715	-108
E12	81	0.99936	80.7018	0.74414	0.000278027	0.128345	119	13.2336	-38
RARG	46	0.99945	54.386	0.99722	0.000238916	0.00120903	72	8.71139	-26
SNA	80	0.99947	80.7018	0.74044	0.000230239	0.13051	118	13.1244	-38
RORA1	49	0.99949	56.1403	0.99746	0.000221537	0.00110451	75	8.86952	-26
NR4A2	46	0.9995	54.386	0.99751	0.000217212	0.00108273	72	8.7495	-26
E47	100	0.99954	77.193	0.79201	0.000199834	0.101269	154	18.5314	-54
FXR	242	0.99959	85.9649	0.99939	0.000178106	0.000264998	323	26.1748	-81
PPARA	47	0.9996	54.386	0.99772	0.000173755	0.000991321	74	8.92332	-27
ER	203	0.99966	84.2105	0.99847	0.000147679	0.000664976	277	23.6176	-74
COUPTF2	46	0.99971	54.386	0.9979	0.000125953	0.000912973	72	8.68797	-26
COUPTF1	90	0.99971	73.6842	0.99927	0.000125953	0.000317141	127	12.115	-37
NR1B1	53	0.99981	57.8947	0.99934	8.25323e-05	0.00028673	84	9.38359	-31
DELTAEF1	255	0.99987	100	0.65288	5.6461e-05	0.185167	327	21.5205	-72
LBP1	570	0.99989	100	0.90927	4.77622e-05	0.0413071	725	45.0443	-155
VDR	205	0.99989	94.7368	0.98487	4.77622e-05	0.00662108	267	18.3959	-62
AREB6	767	0.99995	100	0.99376	2.17189e-05	0.00271849	937	47.5109	-170
TCFE2A	126	0.99995	91.2281	0.86701	2.17189e-05	0.0619759	183	15.9393	-57
IK2	335	0.99997	100	0.87658	1.30208e-05	0.0572084	440	25.808	-105
