# Supplementary material for: Genomic characterization of the HER2-enriched intrinsic molecular subtype in primary ER-positive HER2-negative breast cancer
Source: Nat Commun. 2025 Mar 5;16:2208. doi: 10.1038/s41467-025-57419-z (PMC11882987; doi:10.1038/s41467-025-57419-z)
Supplement: Supplementary file 6 — Supplementary Dataset 3 [file 41467_2025_57419_MOESM6_ESM.xlsx]

## Sheet: Legend
Supplementary Dataset 3. CNA results for HER2E vs LumA and LumB tumors based on analysis of the merged SCAN-B and BASIS cohorts.
The included sheets describe:
HER2E_vs_LumA_LumB_CNA_results	Gene frequency estimates (percentage) for gain and loss (reported as negative values) in HER2E, LumA, and LumB tumors
HER2E_vs_LumA_LumB_CNA_test	Corresponding gene level Fisher's exact test p-values and adjusted p-values (FDR) for pairwise comparisons of HER2E vs LumA and LumB, and for gain and loss separately. P-values are two-sided.
Genes_signif_LossFreqDiff	Genes with significant Loss in HER2E tumors versus LumA and LumB, respectively, based on previous sheets
Genes_signif_GainFreqDiff	Genes with significant Gain in HER2E tumors versus LumA and LumB, respectively, based on previous sheets

## Sheet: HER2E_vs_LumA_LumB_CNA_results
gene	chr	start	end	freqloss.her2e	freqgain.her2e	freqloss.LumA	freqgain.LumA	freqloss.LumB	freqgain.LumB
A1BG	19	58345178	58362751	-10.7143	10.3448	-6.94444	12.3288	-14.2857	10.3774
A1BG-AS1	19	58347718	58355455	-10.7143	10.3448	-6.94444	12.3288	-14.2857	10.3774
A1CF	10	50799409	50885675	-14.2857	13.7931	-11.1111	0	-18.0952	10.3774
A2M	12	9067664	9116229	-17.8571	6.89655	-15.2778	2.73973	-22.8571	10.3774
A2M-AS1	12	9065163	9068689	-17.8571	6.89655	-15.2778	2.73973	-22.8571	10.3774
A2ML1	12	8822621	8887001	-14.2857	6.89655	-15.2778	2.73973	-21.9048	10.3774
A2MP1	12	9228533	9275817	-17.8571	6.89655	-15.2778	2.73973	-22.8571	10.3774
A3GALT2	1	33306766	33321098	-25	10.3448	-15.2778	1.36986	-22.8571	7.54717
A4GALT	22	42692121	42721298	-46.4286	6.89655	-36.1111	4.10959	-52.381	1.88679
A4GNT	3	138123713	138132390	-14.2857	17.2414	-9.72222	12.3288	-10.4762	16.9811
AA06	17	33529787	33533760	-39.2857	13.7931	-16.6667	13.6986	-19.0476	25.4717
AACS	12	125065434	125143333	-21.4286	6.89655	-15.2778	10.9589	-13.3333	13.2075
AACSP1	5	178764861	178818435	-17.8571	20.6897	-1.38889	12.3288	-11.4286	17.9245
AADAC	3	151814073	151828488	-14.2857	13.7931	-6.94444	13.6986	-9.52381	19.8113
AADACL3	1	12716110	12728760	-32.1429	13.7931	-22.2222	1.36986	-33.3333	2.83019
AADACL4	1	12644085	12667076	-32.1429	13.7931	-22.2222	1.36986	-33.3333	2.83019
AADACP1	3	151770396	151784945	-14.2857	13.7931	-6.94444	13.6986	-9.52381	19.8113
AADAT	4	170060222	170091699	-17.8571	6.89655	-18.0556	1.36986	-13.3333	9.43396
AAGAB	15	67200667	67255195	-35.7143	3.44828	-11.1111	5.47945	-17.1429	5.66038
AAK1	2	69457997	69674349	-14.2857	10.3448	-13.8889	0	-20.9524	2.83019
AAMDC	11	77821109	77918432	-21.4286	17.2414	-16.6667	5.47945	-27.619	21.6981
AANAT	17	76453351	76470117	-17.8571	31.0345	-6.94444	20.5479	-6.66667	39.6226
AAR2	20	36236131	36270918	0	41.3793	-5.55556	19.1781	-2.85714	32.0755
AARD	8	116938207	116944487	-3.57143	51.7241	-4.16667	36.9863	-3.80952	54.717
AARS1	16	70251983	70289707	-57.1429	10.3448	-87.5	0	-67.619	3.77358
AARS2	6	44298731	44313347	-3.57143	20.6897	-8.33333	5.47945	-23.8095	8.49057
AARSD1	17	42950526	42964498	-46.4286	10.3448	-16.6667	12.3288	-26.6667	23.5849
AASDH	4	56338287	56387508	-25	3.44828	-20.8333	0	-13.3333	9.43396
AASDHPPT	11	106075501	106098699	-57.1429	10.3448	-31.9444	1.36986	-55.2381	4.71698
AASS	7	122064583	122144308	-14.2857	20.6897	-6.94444	12.3288	-18.0952	15.0943
AATBC	21	43805758	43812567	-17.8571	17.2414	-4.16667	6.84932	-16.1905	16.9811
AATK	17	81110487	81166221	-21.4286	20.6897	-6.94444	24.6575	-10.4762	44.3396
ABAT	16	8674596	8784575	-3.57143	44.8276	0	45.2055	-3.80952	40.566
ABCA1	9	104781006	104928155	-25	17.2414	-15.2778	4.10959	-24.7619	3.77358
ABCA10	17	69147214	69244846	-21.4286	31.0345	-11.1111	19.1781	-9.52381	36.7925
ABCA11P	4	425435	474142	-39.2857	3.44828	-16.6667	2.73973	-17.1429	10.3774
ABCA12	2	214931542	215138626	-28.5714	3.44828	-11.1111	0	-26.6667	2.83019
ABCA13	7	48171458	48647497	-3.57143	31.0345	-2.77778	13.6986	-6.66667	18.8679
ABCA17P	16	2339150	2426699	-3.57143	48.2759	0	52.0548	-4.7619	55.6604
ABCA2	9	137007234	137028915	-21.4286	17.2414	-8.33333	13.6986	-25.7143	15.0943
ABCA3	16	2275881	2340746	-3.57143	48.2759	0	52.0548	-4.7619	55.6604
ABCA4	1	93992834	94121148	-32.1429	6.89655	-20.8333	0	-32.381	2.83019
ABCA5	17	69244311	69327244	-21.4286	31.0345	-11.1111	19.1781	-9.52381	36.7925
ABCA6	17	69078702	69141895	-21.4286	31.0345	-11.1111	19.1781	-10.4762	37.7358
ABCA7	19	1039997	1065572	-39.2857	0	-22.2222	16.4384	-27.619	12.2642
ABCA8	17	68867289	68955392	-17.8571	31.0345	-11.1111	19.1781	-8.57143	38.6792
ABCA9	17	68974488	69060949	-21.4286	31.0345	-11.1111	19.1781	-9.52381	37.7358
ABCB1	7	87503017	87713323	-14.2857	17.2414	-6.94444	12.3288	-15.2381	16.0377
ABCB10	1	229516582	229558707	0	58.6207	-2.77778	61.6438	-6.66667	53.7736
ABCB4	7	87401696	87480435	-14.2857	17.2414	-6.94444	12.3288	-15.2381	16.0377
ABCB5	7	20615667	20777038	-3.57143	41.3793	-4.16667	16.4384	-3.80952	23.5849
ABCB6	2	219209772	219222738	-28.5714	0	-9.72222	1.36986	-27.619	4.71698
ABCB8	7	151028422	151047782	-10.7143	24.1379	-5.55556	15.0685	-16.1905	16.0377
ABCB9	12	122920951	122981649	-25	6.89655	-25	6.84932	-16.1905	16.0377
ABCC10	6	43427366	43450427	-3.57143	13.7931	-15.2778	4.10959	-25.7143	7.54717
ABCC11	16	48164952	48247568	-42.8571	10.3448	-66.6667	6.84932	-57.1429	11.3208
ABCC12	16	48080882	48156018	-42.8571	10.3448	-66.6667	6.84932	-57.1429	11.3208
ABCC13	21	14236206	14362754	-21.4286	10.3448	-9.72222	4.10959	-20.9524	11.3208
ABCC2	10	99782640	99852594	-25	13.7931	-20.8333	0	-23.8095	6.60377
ABCC3	17	50634777	50692253	-21.4286	24.1379	-9.72222	17.8082	-8.57143	36.7925
ABCC4	13	95019835	95301475	-50	3.44828	-25	6.84932	-33.3333	7.54717
ABCC5	3	183919934	184017939	-7.14286	24.1379	-9.72222	13.6986	-13.3333	20.7547
ABCC5-AS1	3	184006338	184011419	-7.14286	24.1379	-9.72222	13.6986	-13.3333	20.7547
ABCC8	11	17392498	17476894	-28.5714	10.3448	-12.5	8.21918	-16.1905	13.2075
ABCC9	12	21797389	21942543	-17.8571	13.7931	-9.72222	5.47945	-18.0952	12.2642
ABCD2	12	39550033	39619803	-7.14286	10.3448	-9.72222	4.10959	-5.71429	14.1509
ABCD3	1	94418389	94518666	-28.5714	10.3448	-20.8333	0	-32.381	2.83019
ABCD4	14	74285269	74303055	-39.2857	10.3448	-19.4444	4.10959	-32.381	8.49057
ABCE1	4	145098288	145129524	-14.2857	10.3448	-13.8889	0	-12.381	9.43396
ABCF2	7	151211484	151227205	-10.7143	27.5862	-5.55556	15.0685	-16.1905	16.0377
ABCF3	3	184186095	184194012	-7.14286	24.1379	-9.72222	13.6986	-13.3333	19.8113
ABCG1	21	42199689	42297244	-17.8571	17.2414	-5.55556	4.10959	-17.1429	12.2642
ABCG2	4	88090150	88231628	-14.2857	3.44828	-15.2778	0	-15.2381	8.49057
ABCG4	11	119149052	119162653	-57.1429	10.3448	-33.3333	1.36986	-56.1905	3.77358
ABCG5	2	43812472	43838865	-10.7143	10.3448	-8.33333	0	-22.8571	4.71698
ABCG8	2	43831942	43882988	-10.7143	10.3448	-8.33333	0	-22.8571	4.71698
ABHD1	2	27123789	27130812	-10.7143	10.3448	-13.8889	1.36986	-22.8571	2.83019
ABHD10	3	111979010	111993368	-14.2857	20.6897	-11.1111	9.58904	-8.57143	17.9245
ABHD11	7	73736094	73738852	-10.7143	17.2414	-16.6667	10.9589	-12.381	17.9245
ABHD11-AS1	7	73734994	73736161	-10.7143	17.2414	-16.6667	10.9589	-12.381	17.9245
ABHD12	20	25294742	25390835	0	27.5862	-2.77778	23.2877	-9.52381	27.3585
ABHD12B	14	50872053	50904970	-10.7143	27.5862	-12.5	6.84932	-20.9524	14.1509
ABHD13	13	108218392	108234243	-50	3.44828	-22.2222	9.58904	-35.2381	6.60377
ABHD14B	3	51961212	51983409	-42.8571	0	-29.1667	2.73973	-32.381	3.77358
ABHD15	17	29560547	29567037	-32.1429	17.2414	-12.5	10.9589	-20.9524	25.4717
ABHD16B	20	63861498	63862988	-7.14286	44.8276	-4.16667	30.137	-2.85714	48.1132
ABHD17A	19	1876810	1885496	-39.2857	0	-22.2222	16.4384	-26.6667	14.1509
ABHD17B	9	71862452	71911193	-25	20.6897	-18.0556	1.36986	-28.5714	3.77358
ABHD17C	15	80679684	80755621	-35.7143	3.44828	-11.1111	4.10959	-15.2381	9.43396
ABHD18	4	127965315	128039953	-10.7143	3.44828	-16.6667	1.36986	-15.2381	10.3774
ABHD2	15	89087459	89202355	-21.4286	10.3448	-15.2778	4.10959	-15.2381	11.3208
ABHD3	18	21650901	21704780	-28.5714	6.89655	-18.0556	5.47945	-20.9524	9.43396
ABHD4	14	22598290	22612963	-14.2857	20.6897	-19.4444	2.73973	-26.6667	11.3208
ABHD5	3	43690108	43734371	-42.8571	3.44828	-19.4444	4.10959	-27.619	9.43396
ABHD6	3	58237532	58294734	-42.8571	0	-27.7778	1.36986	-32.381	4.71698
ABHD8	19	17292131	17310236	-10.7143	17.2414	-16.6667	16.4384	-16.1905	16.0377
ABI1	10	26746593	26861087	-10.7143	17.2414	-16.6667	1.36986	-20.9524	10.3774
ABI2	2	203328280	203447728	-28.5714	3.44828	-15.2778	0	-30.4762	2.83019
ABI3	17	49210411	49223225	-25	20.6897	-12.5	15.0685	-12.381	32.0755
ABI3BP	3	100749156	100993515	-14.2857	20.6897	-11.1111	6.84932	-9.52381	14.1509
ABITRAM	9	108934400	108950744	-21.4286	20.6897	-15.2778	4.10959	-27.619	2.83019
ABL1	9	130713043	130887675	-25	17.2414	-16.6667	6.84932	-26.6667	4.71698
ABL2	1	179099330	179229684	-7.14286	48.2759	-4.16667	57.5342	-5.71429	54.717
ABLIM1	10	114431112	114768061	-25	27.5862	-16.6667	0	-21.9048	9.43396
ABLIM2	4	7965310	8158832	-42.8571	6.89655	-12.5	5.47945	-17.1429	12.2642
ABLIM3	5	149141483	149260542	-21.4286	10.3448	-4.16667	15.0685	-11.4286	16.9811
ABRA	8	106759483	106770244	-3.57143	48.2759	-2.77778	35.6164	-4.7619	51.8868
ABRACL	6	139028745	139043302	-17.8571	10.3448	-23.6111	0	-40.9524	5.66038
ABRAXAS1	4	83459517	83523348	-17.8571	0	-18.0556	0	-19.0476	9.43396
ABRAXAS2	10	124801819	124836667	-25	27.5862	-12.5	2.73973	-20.9524	10.3774
ABTB1	3	127672935	127680926	-17.8571	20.6897	-8.33333	13.6986	-13.3333	16.9811
ABTB2	11	34150987	34358010	-17.8571	13.7931	-6.94444	9.58904	-18.0952	15.0943
ABTB3	12	107318421	107659642	-21.4286	10.3448	-11.1111	5.47945	-8.57143	15.0943
ACAA1	3	38122710	38137242	-32.1429	3.44828	-20.8333	2.73973	-26.6667	9.43396
ACAA2	18	49782164	49813953	-46.4286	0	-15.2778	8.21918	-26.6667	13.2075
ACACB	12	109111218	109268226	-21.4286	10.3448	-15.2778	5.47945	-11.4286	12.2642
ACAD10	12	111686053	111757107	-25	10.3448	-18.0556	4.10959	-13.3333	13.2075
ACAD11	3	132558138	132660082	-14.2857	17.2414	-8.33333	12.3288	-13.3333	14.1509
ACAD8	11	134253548	134265855	-57.1429	13.7931	-29.1667	4.10959	-52.381	6.60377
ACAD9	3	128879596	128924003	-14.2857	20.6897	-9.72222	12.3288	-13.3333	17.9245
ACADL	2	210187126	210225447	-25	3.44828	-11.1111	1.36986	-26.6667	2.83019
ACADM	1	75724431	75763720	-25	6.89655	-20.8333	1.36986	-30.4762	2.83019
ACADS	12	120725774	120740008	-25	6.89655	-22.2222	6.84932	-13.3333	15.0943
ACADSB	10	123008979	123058290	-28.5714	24.1379	-11.1111	2.73973	-20.9524	10.3774
ACADVL	17	7217125	7225266	-82.1429	3.44828	-54.1667	2.73973	-53.3333	2.83019
ACAN	15	88803436	88875353	-25	6.89655	-13.8889	5.47945	-15.2381	11.3208
ACAP2	3	195274745	195443044	-10.7143	20.6897	-12.5	12.3288	-13.3333	22.6415
ACAP3	1	1292390	1309609	-35.7143	10.3448	-9.72222	13.6986	-29.5238	14.1509
ACAT1	11	108116695	108147603	-57.1429	10.3448	-40.2778	1.36986	-57.1429	2.83019
ACAT2	6	159762045	159779112	-14.2857	6.89655	-22.2222	1.36986	-42.8571	2.83019
ACBD3	1	226144679	226186741	0	58.6207	-1.38889	63.0137	-6.66667	55.6604
ACBD4	17	45132600	45144181	-50	6.89655	-19.4444	10.9589	-23.8095	24.5283
ACBD5	10	27168135	27243046	-10.7143	17.2414	-16.6667	1.36986	-20.9524	11.3208
ACBD6	1	180269653	180502954	-7.14286	48.2759	-2.77778	57.5342	-5.71429	56.6038
ACBD7	10	15075475	15088776	-7.14286	31.0345	-12.5	1.36986	-17.1429	15.0943
ACCS	11	44065925	44084237	-17.8571	10.3448	-8.33333	8.21918	-14.2857	11.3208
ACCSL	11	43921059	44059977	-17.8571	10.3448	-8.33333	8.21918	-14.2857	11.3208
ACD	16	67657512	67660810	-53.5714	10.3448	-84.7222	0	-69.5238	1.88679
ACE	17	63477061	63521848	-14.2857	37.931	-9.72222	20.5479	-6.66667	41.5094
ACER1	19	6306142	6362149	-28.5714	6.89655	-22.2222	12.3288	-17.1429	15.0943
ACER2	9	19409009	19452505	-42.8571	20.6897	-19.4444	2.73973	-32.381	4.71698
ACER3	11	76860859	77026797	-17.8571	20.6897	-11.1111	4.10959	-23.8095	23.5849
ACHE	7	100889994	100896974	-17.8571	17.2414	-13.8889	13.6986	-20	14.1509
ACIN1	14	23058564	23095614	-7.14286	20.6897	-12.5	6.84932	-20	15.0943
ACKR1	1	159204875	159206500	0	44.8276	-1.38889	60.274	-3.80952	55.6604
ACKR2	3	42804752	42908105	-42.8571	3.44828	-20.8333	2.73973	-28.5714	9.43396
ACKR3	2	236567787	236582354	-28.5714	0	-11.1111	5.47945	-30.4762	1.88679
ACKR4	3	132597270	132602644	-14.2857	17.2414	-8.33333	12.3288	-13.3333	14.1509
ACLY	17	41866917	41930542	-50	10.3448	-13.8889	10.9589	-26.6667	24.5283
ACMSD	2	134838616	134902034	-21.4286	3.44828	-16.6667	4.10959	-28.5714	1.88679
ACO1	9	32384603	32454769	-46.4286	17.2414	-23.6111	1.36986	-32.381	1.88679
ACO2	22	41447830	41529273	-46.4286	3.44828	-36.1111	4.10959	-49.5238	1.88679
ACOD1	13	76948511	76958638	-50	6.89655	-27.7778	4.10959	-40	3.77358
ACOT1	14	73537143	73543796	-39.2857	10.3448	-20.8333	4.10959	-32.381	8.49057
ACOT11	1	54542257	54639192	-21.4286	6.89655	-15.2778	2.73973	-23.8095	3.77358
ACOT12	5	81329996	81394179	-21.4286	3.44828	-4.16667	12.3288	-15.2381	13.2075
ACOT13	6	24667035	24705065	-7.14286	20.6897	-8.33333	8.21918	-17.1429	10.3774
ACOT2	14	73567620	73575658	-39.2857	10.3448	-20.8333	4.10959	-32.381	8.49057
ACOT4	14	73591873	73595766	-39.2857	10.3448	-20.8333	4.10959	-32.381	8.49057
ACOT6	14	73610945	73619888	-39.2857	10.3448	-20.8333	4.10959	-32.381	8.49057
ACOT7	1	6264269	6393767	-42.8571	3.44828	-16.6667	4.10959	-33.3333	4.71698
ACOT8	20	45841721	45857405	-3.57143	44.8276	-2.77778	19.1781	-3.80952	38.6792
ACOX1	17	75941507	75979177	-17.8571	31.0345	-6.94444	19.1781	-7.61905	39.6226
ACOX2	3	58505136	58537283	-42.8571	0	-27.7778	2.73973	-33.3333	5.66038
ACOX3	4	8366282	8440723	-42.8571	6.89655	-13.8889	4.10959	-16.1905	11.3208
ACOXL	2	110732539	111118548	-17.8571	3.44828	-12.5	4.10959	-22.8571	2.83019
ACP1	2	264893	278283	-14.2857	10.3448	-6.94444	8.21918	-26.6667	5.66038
ACP2	11	47239302	47248906	-21.4286	10.3448	-20.8333	4.10959	-23.8095	5.66038
ACP3	3	132317369	132368302	-14.2857	17.2414	-8.33333	12.3288	-13.3333	14.1509
ACP4	19	50790415	50795219	-10.7143	3.44828	-8.33333	15.0685	-13.3333	11.3208
ACP5	19	11574653	11579993	-21.4286	10.3448	-19.4444	10.9589	-20.9524	11.3208
ACP6	1	147629652	147670524	-3.57143	48.2759	-2.77778	49.3151	-1.90476	53.7736
ACP7	19	39083913	39111493	-17.8571	10.3448	-13.8889	12.3288	-11.4286	10.3774
ACRBP	12	6638075	6647433	-10.7143	6.89655	-12.5	4.10959	-19.0476	10.3774
ACRV1	11	125671522	125680874	-60.7143	10.3448	-30.5556	2.73973	-53.3333	5.66038
ACSBG1	15	78167468	78245688	-35.7143	0	-11.1111	4.10959	-15.2381	11.3208
ACSBG2	19	6135247	6193094	-28.5714	6.89655	-20.8333	13.6986	-17.1429	15.0943
ACSF2	17	50426158	50474845	-21.4286	24.1379	-9.72222	17.8082	-9.52381	34.9057
ACSF3	16	89088375	89164121	-64.2857	6.89655	-81.9444	0	-69.5238	4.71698
ACSL1	4	184755595	184826818	-14.2857	10.3448	-16.6667	1.36986	-14.2857	9.43396
ACSL3	2	222860942	222944639	-28.5714	0	-11.1111	0	-27.619	4.71698
ACSL5	10	112374116	112428379	-25	17.2414	-19.4444	0	-20	9.43396
ACSL6	5	131807143	132012243	-21.4286	6.89655	-11.1111	15.0685	-17.1429	16.0377
ACSM1	16	20623235	20698890	0	48.2759	-1.38889	39.726	-5.71429	37.7358
ACSM2A	16	20451461	20487669	0	48.2759	-1.38889	39.726	-5.71429	37.7358
ACSM2B	16	20536226	20576427	0	48.2759	-1.38889	39.726	-5.71429	37.7358
ACSM3	16	20610243	20797581	0	48.2759	-1.38889	39.726	-5.71429	37.7358
ACSM4	12	7304072	7328719	-10.7143	6.89655	-12.5	2.73973	-19.0476	12.2642
ACSM5	16	20409534	20441336	0	48.2759	-1.38889	39.726	-4.7619	37.7358
ACSM6	10	95194200	95228929	-25	13.7931	-16.6667	1.36986	-21.9048	5.66038
ACSS1	20	25006230	25058980	0	31.0345	-2.77778	23.2877	-9.52381	26.4151
ACSS2	20	34872146	34927962	0	37.931	-8.33333	19.1781	-2.85714	30.1887
ACSS3	12	80937815	81261210	-10.7143	24.1379	-4.16667	6.84932	-9.52381	20.7547
ACTA2	10	88935074	88991339	-28.5714	13.7931	-27.7778	0	-29.5238	5.66038
ACTB	7	5526409	5563902	-7.14286	27.5862	-11.1111	23.2877	-14.2857	23.5849
ACTBL2	5	57480018	57482811	-25	3.44828	-6.94444	13.6986	-17.1429	10.3774
ACTC1	15	34790107	34795589	-39.2857	3.44828	-12.5	1.36986	-19.0476	1.88679
ACTE1P	11	71405746	71423354	-17.8571	20.6897	-11.1111	9.58904	-20.9524	27.3585
ACTG1P17	15	82725873	82738904	-32.1429	6.89655	-11.1111	1.36986	-15.2381	8.49057
ACTG1P20	1	27325219	27325796	-28.5714	6.89655	-25	1.36986	-34.2857	2.83019
ACTG1P25	1	202861754	202875241	0	55.1724	-2.77778	64.3836	-0.952381	63.2075
ACTG1P4	1	103569553	103570674	-25	3.44828	-19.4444	1.36986	-28.5714	3.77358
ACTG2	2	73892314	73919865	-10.7143	13.7931	-16.6667	0	-20.9524	2.83019
ACTL10	20	33666943	33668525	-7.14286	31.0345	-9.72222	17.8082	-5.71429	25.4717
ACTL6A	3	179562886	179588407	-7.14286	24.1379	-8.33333	15.0685	-13.3333	21.6981
ACTL6B	7	100643097	100656448	-17.8571	17.2414	-13.8889	13.6986	-20	14.1509
ACTL7A	9	108862266	108863756	-21.4286	24.1379	-13.8889	4.10959	-27.619	2.83019
ACTL7B	9	108854588	108855986	-21.4286	24.1379	-13.8889	4.10959	-27.619	2.83019
ACTL8	1	17755333	17827063	-32.1429	6.89655	-16.6667	5.47945	-36.1905	3.77358
ACTL9	19	8697400	8698795	-25	6.89655	-22.2222	9.58904	-19.0476	11.3208
ACTMAP	19	40740856	40751553	-17.8571	10.3448	-13.8889	12.3288	-12.381	8.49057
ACTN1	14	68874128	68979440	-39.2857	10.3448	-16.6667	8.21918	-29.5238	9.43396
ACTN1-DT	14	68979682	68987463	-39.2857	10.3448	-16.6667	8.21918	-29.5238	9.43396
ACTN2	1	236664141	236764631	0	58.6207	-5.55556	58.9041	-5.71429	58.4906
ACTN3	11	66546395	66563334	-10.7143	17.2414	-9.72222	8.21918	-14.2857	22.6415
ACTR10	14	58200080	58235636	-21.4286	20.6897	-9.72222	8.21918	-24.7619	12.2642
ACTR1A	10	102461881	102502712	-25	10.3448	-22.2222	0	-23.8095	6.60377
ACTR2	2	65227788	65271253	-14.2857	10.3448	-12.5	0	-19.0476	3.77358
ACTR3	2	113890063	113962596	-14.2857	6.89655	-15.2778	4.10959	-20.9524	2.83019
ACTR3B	7	152759749	152855378	-14.2857	20.6897	-6.94444	13.6986	-16.1905	16.9811
ACTR3BP2	2	91940668	91942040	-10.7143	6.89655	-13.8889	0	-18.0952	4.71698
ACTR3C	7	149891191	150323725	-10.7143	27.5862	-8.33333	16.4384	-17.1429	15.0943
ACTR5	20	38748460	38772520	-3.57143	41.3793	-6.94444	16.4384	-3.80952	37.7358
ACTR6	12	100199122	100241865	-21.4286	10.3448	-8.33333	2.73973	-5.71429	15.0943
ACTR8	3	53867066	53882152	-42.8571	0	-23.6111	4.10959	-32.381	4.71698
ACTRT2	1	3021467	3022903	-35.7143	10.3448	-11.1111	12.3288	-27.619	15.0943
ACTRT3	3	169766921	169769561	-10.7143	20.6897	-8.33333	15.0685	-9.52381	22.6415
ACVR1	2	157736251	157876330	-17.8571	3.44828	-9.72222	1.36986	-26.6667	1.88679
ACVR1B	12	51951699	51997078	-7.14286	10.3448	-9.72222	6.84932	-8.57143	15.0943
ACVR1C	2	157526767	157628864	-17.8571	3.44828	-9.72222	1.36986	-26.6667	1.88679
ACVR2A	2	147844517	147930826	-28.5714	3.44828	-12.5	1.36986	-30.4762	0.943396
ACVR2B	3	38453890	38493142	-32.1429	3.44828	-20.8333	2.73973	-25.7143	9.43396
ACVR2B-AS1	3	38451027	38454820	-32.1429	3.44828	-20.8333	2.73973	-25.7143	9.43396
ACVRL1	12	51906908	51923361	-7.14286	10.3448	-8.33333	6.84932	-8.57143	15.0943
ACY3	11	67642555	67650730	-14.2857	17.2414	-6.94444	12.3288	-12.381	27.3585
ACYP1	14	75053237	75069483	-39.2857	10.3448	-18.0556	4.10959	-33.3333	8.49057
ACYP2	2	53970838	54305300	-7.14286	13.7931	-12.5	0	-18.0952	5.66038
ADA	20	44584896	44652252	-3.57143	48.2759	-4.16667	16.4384	-3.80952	38.6792
ADA2	22	17178790	17258235	-39.2857	6.89655	-29.1667	9.58904	-41.9048	3.77358
ADAD1	4	122378966	122429802	-10.7143	6.89655	-13.8889	1.36986	-15.2381	10.3774
ADAD2	16	84191138	84197168	-60.7143	10.3448	-81.9444	0	-69.5238	2.83019
ADAL	15	43330672	43354569	-35.7143	0	-26.3889	2.73973	-28.5714	1.88679
ADAM10	15	58588809	58749791	-28.5714	3.44828	-23.6111	1.36986	-23.8095	3.77358
ADAM11	17	44758988	44781846	-50	6.89655	-18.0556	10.9589	-22.8571	24.5283
ADAM12	10	126012381	126388477	-28.5714	24.1379	-11.1111	2.73973	-21.9048	10.3774
ADAM15	1	155050566	155062775	0	51.7241	-2.77778	61.6438	-4.7619	55.6604
ADAM17	2	9488486	9556732	-14.2857	10.3448	-11.1111	1.36986	-24.7619	2.83019
ADAM19	5	157395534	157575775	-21.4286	10.3448	-1.38889	12.3288	-11.4286	16.0377
ADAM20	14	70522358	70535015	-39.2857	10.3448	-18.0556	5.47945	-30.4762	7.54717
ADAM20P1	14	70453541	70483775	-39.2857	10.3448	-18.0556	5.47945	-30.4762	7.54717
ADAM21	14	70417107	70460427	-39.2857	10.3448	-18.0556	5.47945	-30.4762	7.54717
ADAM21P1	14	70245491	70247801	-39.2857	10.3448	-18.0556	5.47945	-30.4762	7.54717
ADAM22	7	87934143	88202889	-14.2857	17.2414	-6.94444	12.3288	-15.2381	16.0377
ADAM23	2	206443532	206621127	-25	3.44828	-12.5	0	-28.5714	1.88679
ADAM28	8	24294069	24359014	-75	3.44828	-37.5	9.58904	-48.5714	10.3774
ADAM29	4	174829689	174978180	-21.4286	6.89655	-16.6667	1.36986	-12.381	9.43396
ADAM30	1	119893533	119896515	-21.4286	6.89655	-11.1111	4.10959	-15.2381	14.1509
ADAM33	20	3667965	3682246	-14.2857	24.1379	-8.33333	16.4384	-14.2857	25.4717
ADAM7	8	24440930	24526970	-78.5714	0	-37.5	9.58904	-48.5714	10.3774
ADAMDEC1	8	24384285	24406013	-78.5714	0	-37.5	9.58904	-48.5714	10.3774
ADAMTS1	21	26835755	26845409	-17.8571	13.7931	-9.72222	5.47945	-19.0476	8.49057
ADAMTS10	19	8580240	8610735	-25	6.89655	-20.8333	10.9589	-19.0476	13.2075
ADAMTS14	10	70672506	70762441	-17.8571	17.2414	-8.33333	2.73973	-20.9524	11.3208
ADAMTS15	11	130448645	130476645	-60.7143	10.3448	-29.1667	4.10959	-53.3333	5.66038
ADAMTS16	5	5140330	5320304	-10.7143	24.1379	-2.77778	20.5479	-8.57143	23.5849
ADAMTS17	15	99971437	100342005	-21.4286	10.3448	-12.5	4.10959	-13.3333	10.3774
ADAMTS18	16	77247813	77435034	-57.1429	6.89655	-83.3333	0	-70.4762	4.71698
ADAMTS19	5	129460281	129738683	-21.4286	6.89655	-8.33333	13.6986	-12.381	16.9811
ADAMTS2	5	179110853	179345461	-17.8571	20.6897	-1.38889	13.6986	-11.4286	17.9245
ADAMTS20	12	43353866	43552203	-7.14286	10.3448	-8.33333	4.10959	-3.80952	16.0377
ADAMTS3	4	72280969	72569221	-3.57143	10.3448	-16.6667	0	-12.381	13.2075
ADAMTS4	1	161184302	161199054	0	51.7241	-2.77778	61.6438	-4.7619	55.6604
ADAMTS5	21	26917922	26967088	-17.8571	17.2414	-9.72222	5.47945	-17.1429	9.43396
ADAMTS6	5	65148738	65481920	-28.5714	3.44828	-4.16667	10.9589	-15.2381	10.3774
ADAMTS7	15	78759206	78811464	-35.7143	0	-12.5	2.73973	-15.2381	10.3774
ADAMTS8	11	130404923	130428609	-60.7143	10.3448	-29.1667	4.10959	-54.2857	5.66038
ADAMTS9	3	64515654	64688000	-42.8571	3.44828	-22.2222	2.73973	-30.4762	5.66038
ADAMTS9-AS2	3	64684909	65053439	-42.8571	3.44828	-22.2222	2.73973	-30.4762	5.66038
ADAMTSL1	9	17906563	18910950	-42.8571	17.2414	-18.0556	2.73973	-34.2857	3.77358
ADAMTSL2	9	133532164	133575519	-21.4286	20.6897	-9.72222	10.9589	-24.7619	14.1509
ADAMTSL4	1	150549369	150560937	0	55.1724	-12.5	57.5342	-4.7619	53.7736
ADAMTSL5	19	1505022	1513604	-39.2857	0	-22.2222	16.4384	-28.5714	12.2642
ADAP1	7	897900	975549	-10.7143	27.5862	-6.94444	24.6575	-10.4762	28.3019
ADAP2	17	30921680	30959322	-35.7143	13.7931	-16.6667	8.21918	-21.9048	25.4717
ADAR	1	154581695	154628013	0	51.7241	-2.77778	61.6438	-5.71429	52.8302
ADARB1	21	45073853	45226560	-14.2857	20.6897	-4.16667	8.21918	-15.2381	16.9811
ADARB2	10	1177313	1737525	-7.14286	34.4828	-6.94444	2.73973	-20.9524	12.2642
ADARB2-AS1	10	1526637	1556988	-7.14286	34.4828	-6.94444	2.73973	-20.9524	12.2642
ADAT1	16	75596868	75623300	-57.1429	10.3448	-84.7222	0	-70.4762	3.77358
ADAT2	6	143422832	143450695	-14.2857	10.3448	-22.2222	0	-39.0476	5.66038
ADAT3	19	1905399	1913447	-39.2857	0	-22.2222	16.4384	-26.6667	14.1509
ADCK1	14	77800109	77935014	-39.2857	10.3448	-13.8889	2.73973	-31.4286	8.49057
ADCK2	7	140672945	140696261	-10.7143	27.5862	-9.72222	12.3288	-17.1429	18.8679
ADCY1	7	45574140	45723116	-3.57143	34.4828	-4.16667	15.0685	-6.66667	20.7547
ADCY10	1	167809386	167914215	0	51.7241	0	57.5342	-3.80952	56.6038
ADCY10P1	6	41101022	41140835	-3.57143	20.6897	-8.33333	6.84932	-25.7143	8.49057
ADCY2	5	7396138	7830081	-10.7143	20.6897	-4.16667	20.5479	-7.61905	23.5849
ADCY3	2	24819169	24920237	-17.8571	10.3448	-19.4444	1.36986	-24.7619	2.83019
ADCY5	3	123282296	123449090	-21.4286	17.2414	-9.72222	9.58904	-13.3333	15.0943
ADCY6	12	48766194	48789089	-7.14286	10.3448	-13.8889	2.73973	-9.52381	15.0943
ADCY7	16	50246137	50318135	-42.8571	13.7931	-69.4444	4.10959	-63.8095	7.54717
ADCY8	8	130780301	131040909	-10.7143	44.8276	-2.77778	35.6164	-5.71429	50
ADCY9	16	3953387	4116442	-3.57143	44.8276	-2.77778	42.4658	-6.66667	45.283
ADCYAP1	18	904871	912172	-32.1429	10.3448	-26.3889	5.47945	-26.6667	8.49057
ADCYAP1R1	7	31052308	31111474	-3.57143	41.3793	-4.16667	15.0685	-4.7619	24.5283
ADD1	4	2843844	2930076	-39.2857	6.89655	-15.2778	2.73973	-19.0476	9.43396
ADD2	2	70607618	70768225	-14.2857	13.7931	-12.5	0	-20	3.77358
ADD3	10	109996368	110135565	-35.7143	10.3448	-18.0556	0	-20.9524	8.49057
ADD3-AS1	10	109940104	110008381	-35.7143	10.3448	-18.0556	0	-20.9524	8.49057
ADGB	6	146598967	146815462	-14.2857	10.3448	-23.6111	0	-38.0952	5.66038
ADGRA1	10	133087924	133131675	-28.5714	27.5862	-11.1111	5.47945	-20	17.9245
ADGRA2	8	37784191	37844896	-28.5714	34.4828	-12.5	27.3973	-12.381	36.7925
ADGRA3	4	22345071	22516066	-42.8571	3.44828	-16.6667	1.36986	-15.2381	7.54717
ADGRB1	8	142449430	142545009	-10.7143	44.8276	-2.77778	38.3562	-8.57143	58.4906
ADGRB2	1	31727117	31764893	-25	13.7931	-16.6667	1.36986	-24.7619	6.60377
ADGRB3	6	68635282	69390571	-17.8571	6.89655	-15.2778	1.36986	-34.2857	7.54717
ADGRD1	12	130953907	131141469	-21.4286	6.89655	-11.1111	12.3288	-12.381	15.0943
ADGRD2	9	124450451	124478589	-14.2857	31.0345	-18.0556	4.10959	-21.9048	6.60377
ADGRE1	19	6887566	6940459	-28.5714	6.89655	-22.2222	10.9589	-18.0952	16.0377
ADGRE2	19	14732392	14778560	-17.8571	13.7931	-18.0556	12.3288	-20	10.3774
ADGRE3	19	14619117	14690027	-17.8571	13.7931	-18.0556	12.3288	-20	10.3774
ADGRE4P	19	6952500	6997872	-28.5714	6.89655	-20.8333	12.3288	-18.0952	16.0377
ADGRE5	19	14380501	14408725	-21.4286	13.7931	-18.0556	12.3288	-20.9524	9.43396
ADGRF1	6	46997708	47042350	-3.57143	24.1379	-8.33333	4.10959	-23.8095	7.54717
ADGRF2	6	47656487	47695192	-3.57143	20.6897	-6.94444	5.47945	-23.8095	8.49057
ADGRF3	2	26308173	26346817	-14.2857	10.3448	-18.0556	1.36986	-23.8095	1.88679
ADGRF4	6	47685864	47722021	-3.57143	20.6897	-6.94444	5.47945	-23.8095	8.49057
ADGRF5	6	46852522	46954943	-3.57143	24.1379	-8.33333	4.10959	-23.8095	7.54717
ADGRG1	16	57610652	57665580	-53.5714	10.3448	-81.9444	1.36986	-70.4762	2.83019
ADGRG3	16	57668277	57689378	-53.5714	10.3448	-81.9444	1.36986	-70.4762	2.83019
ADGRG5	16	57542643	57591681	-53.5714	10.3448	-83.3333	0	-70.4762	2.83019
ADGRG6	6	142301854	142446266	-17.8571	10.3448	-22.2222	0	-39.0476	5.66038
ADGRG7	3	100609601	100695479	-14.2857	20.6897	-11.1111	6.84932	-9.52381	14.1509
ADGRL2	1	81306147	81993932	-21.4286	6.89655	-19.4444	1.36986	-32.381	2.83019
ADGRL3	4	61200326	62078335	-17.8571	6.89655	-15.2778	0	-14.2857	11.3208
ADGRL4	1	78889764	79282124	-25	3.44828	-19.4444	1.36986	-29.5238	3.77358
ADGRV1	5	90529344	91164437	-25	3.44828	-6.94444	13.6986	-15.2381	15.0943
ADH1A	4	99276369	99291003	-14.2857	3.44828	-13.8889	0	-16.1905	9.43396
ADH1B	4	99304971	99321401	-14.2857	3.44828	-13.8889	0	-16.1905	9.43396
ADH1C	4	99336497	99352746	-14.2857	3.44828	-13.8889	0	-16.1905	9.43396
ADH4	4	99123657	99157792	-14.2857	3.44828	-13.8889	0	-16.1905	9.43396
ADH5	4	99070978	99088801	-17.8571	3.44828	-13.8889	0	-16.1905	9.43396
ADH6	4	99202638	99219537	-14.2857	3.44828	-13.8889	0	-16.1905	9.43396
ADH7	4	99412261	99435510	-14.2857	3.44828	-13.8889	0	-16.1905	9.43396
ADHFE1	8	66430185	66471601	-7.14286	37.931	-2.77778	28.7671	-3.80952	46.2264
ADIG	20	38581195	38623493	-3.57143	41.3793	-6.94444	16.4384	-4.7619	35.8491
ADIPOQ	3	186842704	186858463	-7.14286	20.6897	-9.72222	13.6986	-14.2857	18.8679
ADIPOQ-AS1	3	186851886	186856123	-7.14286	20.6897	-9.72222	13.6986	-14.2857	18.8679
ADIPOR1	1	202940826	202958572	0	58.6207	-2.77778	64.3836	-0.952381	63.2075
ADIRF	10	86968432	86983934	-28.5714	13.7931	-18.0556	1.36986	-25.7143	10.3774
ADISSP	20	3753508	3767781	-14.2857	24.1379	-8.33333	16.4384	-13.3333	25.4717
ADK	10	74151202	74709963	-17.8571	20.6897	-13.8889	2.73973	-21.9048	11.3208
ADM	11	10305073	10307397	-28.5714	6.89655	-12.5	8.21918	-20.9524	7.54717
ADM2	22	50481543	50486440	-42.8571	6.89655	-27.7778	9.58904	-49.5238	3.77358
ADM5	19	49689594	49690575	-10.7143	3.44828	-9.72222	15.0685	-13.3333	13.2075
ADNP	20	50888916	50931437	-3.57143	44.8276	-5.55556	17.8082	-3.80952	43.3962
ADNP2	18	80109262	80147523	-50	0	-15.2778	5.47945	-30.4762	12.2642
ADO	10	62804720	62808479	-14.2857	13.7931	-11.1111	1.36986	-18.0952	12.2642
ADORA1	1	203090654	203167405	0	58.6207	-2.77778	64.3836	-0.952381	63.2075
ADORA2A	22	24417879	24442357	-35.7143	17.2414	-29.1667	6.84932	-41.9048	1.88679
ADORA2A-AS1	22	24429206	24495074	-35.7143	17.2414	-29.1667	6.84932	-41.9048	1.88679
ADORA2B	17	15829369	15975746	-82.1429	3.44828	-45.8333	2.73973	-53.3333	3.77358
ADORA3	1	111499429	111503633	-28.5714	6.89655	-16.6667	4.10959	-24.7619	6.60377
ADPGK	15	72751294	72785846	-35.7143	0	-12.5	2.73973	-17.1429	6.60377
ADPGK-AS1	15	72782835	72798199	-35.7143	0	-12.5	2.73973	-17.1429	6.60377
ADPRH	3	119579268	119589945	-17.8571	20.6897	-11.1111	8.21918	-14.2857	14.1509
ADPRHL1	13	113399611	113453488	-53.5714	3.44828	-22.2222	8.21918	-36.1905	7.54717
ADPRM	17	10697594	10711558	-82.1429	3.44828	-48.6111	5.47945	-53.3333	1.88679
ADPRS	1	36088892	36093932	-25	10.3448	-15.2778	2.73973	-25.7143	8.49057
ADRA1A	8	26748150	26867278	-82.1429	0	-37.5	8.21918	-45.7143	10.3774
ADRA1B	5	159865080	159973012	-25	13.7931	-1.38889	12.3288	-11.4286	16.9811
ADRA1D	20	4220630	4249287	-7.14286	31.0345	-8.33333	16.4384	-12.381	26.4151
ADRA2A	10	111077029	111080907	-25	13.7931	-18.0556	0	-21.9048	8.49057
ADRA2B	2	96112876	96116571	-10.7143	6.89655	-9.72222	2.73973	-17.1429	2.83019
ADRA2C	4	3766385	3768526	-39.2857	6.89655	-13.8889	2.73973	-18.0952	9.43396
ADRB1	10	114043866	114046904	-25	27.5862	-18.0556	0	-21.9048	9.43396
ADRB2	5	148826611	148828623	-21.4286	10.3448	-4.16667	13.6986	-11.4286	16.9811
ADRB3	8	37934340	37966599	-28.5714	34.4828	-12.5	27.3973	-12.381	36.7925
ADRM1	20	62302093	62308862	-3.57143	41.3793	-2.77778	30.137	-3.80952	46.2264
ADSL	22	40346461	40390463	-46.4286	6.89655	-34.7222	4.10959	-48.5714	1.88679
ADSS1	14	104724174	104747325	-32.1429	20.6897	-9.72222	8.21918	-30.4762	11.3208
ADSS2	1	244408494	244451909	0	58.6207	-2.77778	60.274	-7.61905	57.5472
ADTRP	6	11712054	11807046	-7.14286	24.1379	-6.94444	4.10959	-14.2857	12.2642
AEBP1	7	44104345	44114562	-3.57143	37.931	-4.16667	15.0685	-6.66667	21.6981
AEBP2	12	19404045	19720801	-21.4286	17.2414	-11.1111	6.84932	-18.0952	13.2075
AEN	15	88621337	88632281	-25	6.89655	-13.8889	5.47945	-15.2381	11.3208
AFAP1	4	7758714	7939926	-42.8571	6.89655	-12.5	5.47945	-18.0952	11.3208
AFAP1-AS1	4	7754077	7778928	-42.8571	6.89655	-12.5	6.84932	-19.0476	11.3208
AFAP1L1	5	149271859	149343637	-21.4286	10.3448	-4.16667	15.0685	-11.4286	16.9811
AFAP1L2	10	114294824	114404756	-25	24.1379	-18.0556	0	-21.9048	9.43396
AFDN	6	167826893	167972023	-21.4286	13.7931	-22.2222	0	-41.9048	2.83019
AFDN-DT	6	167822103	167826833	-21.4286	13.7931	-22.2222	0	-41.9048	2.83019
AFF1	4	86935002	87141039	-14.2857	3.44828	-15.2778	0	-15.2381	8.49057
AFF1-AS1	4	86924630	86936202	-14.2857	3.44828	-15.2778	0	-15.2381	8.49057
AFF3	2	99545419	100192428	-14.2857	6.89655	-11.1111	4.10959	-18.0952	2.83019
AFF4	5	132875395	132963634	-21.4286	10.3448	-5.55556	15.0685	-12.381	16.9811
AFG1L	6	108294991	108526001	-25	3.44828	-19.4444	0	-46.6667	3.77358
AFG2A	4	122923070	123319433	-14.2857	3.44828	-13.8889	1.36986	-15.2381	10.3774
AFG2B	15	45402336	45421415	-32.1429	3.44828	-26.3889	2.73973	-26.6667	0.943396
AFG3L1P	16	89972581	90002161	-60.7143	6.89655	-81.9444	0	-69.5238	4.71698
AFG3L2	18	12328944	12377227	-32.1429	6.89655	-16.6667	5.47945	-25.7143	7.54717
AFM	4	73481745	73504001	-10.7143	6.89655	-16.6667	0	-14.2857	13.2075
AFMID	17	78187358	78207702	-25	24.1379	-6.94444	23.2877	-7.61905	43.3962
AFP	4	73431138	73456174	-7.14286	10.3448	-16.6667	0	-14.2857	13.2075
AFTPH	2	64524299	64593005	-14.2857	10.3448	-12.5	0	-20	3.77358
AGA	4	177430774	177442437	-17.8571	10.3448	-15.2778	1.36986	-12.381	10.3774
AGAP1	2	235494043	236131793	-28.5714	0	-9.72222	5.47945	-31.4286	1.88679
AGAP11	10	86970741	87024732	-28.5714	13.7931	-18.0556	0	-25.7143	8.49057
AGAP2	12	57723761	57742157	-3.57143	17.2414	-8.33333	2.73973	-5.71429	16.0377
AGAP2-AS1	12	57719093	57728356	-3.57143	17.2414	-8.33333	2.73973	-5.71429	16.0377
AGAP3	7	151085831	151144436	-10.7143	27.5862	-5.55556	15.0685	-16.1905	16.0377
AGAP5	10	73674287	73698109	-17.8571	20.6897	-18.0556	4.10959	-23.8095	9.43396
AGAP6	10	49988318	50010589	-14.2857	13.7931	-9.72222	0	-19.0476	9.43396
AGAP7P	10	46109621	46131358	-14.2857	13.7931	-9.72222	0	-20	9.43396
AGBL1	15	86079871	87049169	-25	6.89655	-11.1111	4.10959	-13.3333	10.3774
AGBL1-AS1	15	86295649	86317173	-25	6.89655	-11.1111	4.10959	-13.3333	9.43396
AGBL3	7	134986508	135147963	-10.7143	24.1379	-6.94444	10.9589	-16.1905	16.9811
AGBL4	1	48532854	50023954	-17.8571	10.3448	-13.8889	4.10959	-23.8095	2.83019
AGBL5	2	27042364	27070622	-10.7143	10.3448	-13.8889	1.36986	-22.8571	2.83019
AGFG1	2	227472152	227561217	-28.5714	0	-9.72222	1.36986	-27.619	1.88679
AGFG2	7	100539203	100568220	-17.8571	17.2414	-13.8889	13.6986	-20	14.1509
AGGF1	5	77029251	77152155	-28.5714	3.44828	-9.72222	12.3288	-18.0952	9.43396
AGL	1	99850361	99924023	-28.5714	6.89655	-33.3333	0	-30.4762	1.88679
AGMAT	1	15571699	15585051	-32.1429	6.89655	-18.0556	2.73973	-32.381	3.77358
AGMO	7	15200317	15562015	-3.57143	37.931	-4.16667	16.4384	-5.71429	21.6981
AGO1	1	35869808	35930532	-25	10.3448	-15.2778	2.73973	-26.6667	7.54717
AGO2	8	140520156	140635633	-7.14286	48.2759	-4.16667	36.9863	-8.57143	51.8868
AGO3	1	35930718	36072500	-25	10.3448	-15.2778	2.73973	-25.7143	8.49057
AGO4	1	35808016	35857890	-25	10.3448	-15.2778	2.73973	-26.6667	7.54717
AGPAT2	9	136673143	136687457	-21.4286	17.2414	-8.33333	13.6986	-24.7619	16.0377
AGPAT3	21	43865223	43987592	-17.8571	17.2414	-4.16667	8.21918	-17.1429	16.9811
AGPAT4	6	161129967	161274061	-10.7143	10.3448	-23.6111	0	-43.8095	2.83019
AGPS	2	177392746	177567024	-21.4286	0	-12.5	0	-27.619	2.83019
AGR2	7	16791811	16833433	-3.57143	37.931	-4.16667	16.4384	-4.7619	23.5849
AGR3	7	16859412	16881987	-3.57143	37.931	-4.16667	16.4384	-4.7619	23.5849
AGRN	1	1020120	1056118	-35.7143	10.3448	-9.72222	13.6986	-28.5714	15.0943
AGRP	16	67482571	67483547	-53.5714	10.3448	-84.7222	0	-70.4762	1.88679
AGT	1	230690776	230795492	0	58.6207	-2.77778	61.6438	-5.71429	55.6604
AGTPBP1	9	85546539	85805154	-21.4286	20.6897	-15.2778	2.73973	-25.7143	3.77358
AGTR1	3	148697784	148743008	-14.2857	13.7931	-8.33333	15.0685	-10.4762	20.7547
AGTRAP	1	11736084	11754802	-35.7143	10.3448	-20.8333	2.73973	-35.2381	2.83019
AGXT	2	240868824	240880502	-32.1429	0	-9.72222	5.47945	-33.3333	1.88679
AGXT2	5	34998101	35048135	-14.2857	17.2414	0	17.8082	-9.52381	19.8113
AHCTF1	1	246839098	246931948	0	58.6207	-4.16667	58.9041	-6.66667	58.4906
AHCTF1P1	2	161500885	161507705	-17.8571	3.44828	-11.1111	0	-25.7143	2.83019
AHCY	20	34234840	34311802	-3.57143	37.931	-8.33333	19.1781	-3.80952	29.2453
AHCYL1	1	109984765	110023742	-28.5714	3.44828	-13.8889	5.47945	-26.6667	7.54717
AHCYL2	7	129225030	129430211	-10.7143	24.1379	-15.2778	13.6986	-20.9524	16.0377
AHDC1	1	27534035	27604431	-32.1429	3.44828	-25	1.36986	-34.2857	2.83019
AHI1	6	135283407	135498434	-17.8571	13.7931	-22.2222	0	-43.8095	4.71698
AHI1-DT	6	135497422	135828703	-17.8571	13.7931	-22.2222	0	-43.8095	4.71698
AHNAK	11	62433542	62556235	-14.2857	13.7931	-9.72222	5.47945	-26.6667	10.3774
AHNAK2	14	104937244	104978374	-32.1429	20.6897	-9.72222	8.21918	-30.4762	12.2642
AHR	7	17132190	17467234	-3.57143	37.931	-4.16667	16.4384	-5.71429	23.5849
AHRR	5	321714	438291	-7.14286	27.5862	-5.55556	20.5479	-11.4286	26.4151
AHSA1	14	77457870	77469472	-39.2857	10.3448	-13.8889	2.73973	-32.381	8.49057
AHSA2P	2	61177418	61191203	-10.7143	13.7931	-16.6667	0	-22.8571	3.77358
AHSG	3	186613060	186621318	-7.14286	20.6897	-9.72222	13.6986	-14.2857	18.8679
AHSP	16	31527900	31528803	-7.14286	41.3793	-1.38889	36.9863	-6.66667	39.6226
AICDA	12	8602155	8613242	-10.7143	6.89655	-15.2778	2.73973	-21.9048	10.3774
AIDA	1	222668013	222713210	0	62.069	-1.38889	61.6438	-6.66667	55.6604
AIF1L	9	131096476	131123152	-25	17.2414	-16.6667	6.84932	-25.7143	4.71698
AIFM2	10	70098223	70132934	-17.8571	17.2414	-9.72222	1.36986	-19.0476	12.2642
AIFM3	22	20965108	20981360	-32.1429	17.2414	-27.7778	8.21918	-41.9048	3.77358
AIG1	6	143060496	143341058	-14.2857	10.3448	-22.2222	0	-39.0476	5.66038
AIM2	1	159061599	159187843	0	44.8276	-1.38889	60.274	-3.80952	55.6604
AIMP1	4	106315544	106349456	-21.4286	3.44828	-13.8889	0	-17.1429	8.49057
AIMP2	7	6009255	6023834	-7.14286	27.5862	-11.1111	23.2877	-12.381	25.4717
AIP	11	67468174	67491154	-10.7143	17.2414	-6.94444	12.3288	-12.381	27.3585
AIPL1	17	6393693	6435199	-82.1429	3.44828	-51.3889	2.73973	-53.3333	2.83019
AIRE	21	44285838	44298648	-17.8571	17.2414	-4.16667	8.21918	-17.1429	16.9811
AIRIM	1	37681570	37692249	-21.4286	10.3448	-15.2778	4.10959	-24.7619	4.71698
AIRN	6	160003291	160007664	-14.2857	6.89655	-22.2222	1.36986	-42.8571	2.83019
AJAP1	1	4654609	4792534	-35.7143	10.3448	-15.2778	6.84932	-30.4762	5.66038
AJM1	9	136842478	136848801	-21.4286	17.2414	-8.33333	13.6986	-24.7619	16.0377
AJUBA	14	22971177	22982551	-10.7143	17.2414	-12.5	5.47945	-20	15.0943
AK1	9	127866486	127877675	-21.4286	24.1379	-16.6667	6.84932	-24.7619	6.60377
AK2	1	33007986	33080996	-21.4286	13.7931	-13.8889	2.73973	-24.7619	7.54717
AK3	9	4709556	4742043	-42.8571	13.7931	-30.5556	1.36986	-39.0476	3.77358
AK4	1	65147549	65232145	-25	6.89655	-18.0556	2.73973	-26.6667	2.83019
AK5	1	77282019	77559966	-21.4286	6.89655	-19.4444	1.36986	-29.5238	3.77358
AK7	14	96392128	96489427	-32.1429	17.2414	-11.1111	5.47945	-26.6667	11.3208
AK8	9	132725578	132878777	-21.4286	17.2414	-13.8889	5.47945	-26.6667	5.66038
AK9	6	109492855	109691217	-28.5714	3.44828	-20.8333	0	-48.5714	4.71698
AKAIN1	18	5142911	5197503	-39.2857	6.89655	-18.0556	6.84932	-24.7619	8.49057
AKAP1	17	57085092	57121346	-14.2857	34.4828	-6.94444	20.5479	-7.61905	40.566
AKAP10	17	19904302	19978343	-71.4286	6.89655	-30.5556	6.84932	-39.0476	9.43396
AKAP11	13	42272152	42323261	-50	10.3448	-33.3333	5.47945	-44.7619	2.83019
AKAP12	6	151239967	151358559	-14.2857	10.3448	-23.6111	0	-34.2857	4.71698
AKAP13	15	85380571	85749358	-25	6.89655	-12.5	2.73973	-15.2381	9.43396
AKAP3	12	4615508	4649051	-10.7143	10.3448	-12.5	5.47945	-16.1905	10.3774
AKAP5	14	64465499	64474503	-32.1429	17.2414	-15.2778	5.47945	-28.5714	10.3774
AKAP6	14	32329298	32837684	-10.7143	20.6897	-5.55556	8.21918	-15.2381	16.9811
AKAP7	6	131135467	131283535	-17.8571	13.7931	-18.0556	1.36986	-42.8571	5.66038
AKAP8	19	15353385	15379815	-10.7143	20.6897	-16.6667	15.0685	-18.0952	12.2642
AKAP8L	19	15380050	15419141	-10.7143	20.6897	-16.6667	15.0685	-18.0952	12.2642
AKAP9	7	91940840	92110673	-14.2857	17.2414	-6.94444	10.9589	-16.1905	15.0943
AKIP1	11	8911139	8920084	-28.5714	6.89655	-13.8889	8.21918	-21.9048	9.43396
AKIRIN1	1	38991276	39006059	-21.4286	10.3448	-15.2778	2.73973	-26.6667	5.66038
AKIRIN2	6	87674860	87702233	-21.4286	10.3448	-20.8333	2.73973	-46.6667	3.77358
AKNA	9	114334156	114398503	-21.4286	27.5862	-13.8889	9.58904	-22.8571	7.54717
AKNAD1	1	108815898	108963484	-28.5714	3.44828	-15.2778	4.10959	-26.6667	7.54717
AKR1A1	1	45550543	45570049	-21.4286	6.89655	-15.2778	1.36986	-26.6667	4.71698
AKR1B1	7	134442356	134459284	-14.2857	24.1379	-6.94444	10.9589	-17.1429	16.9811
AKR1B10	7	134527567	134541412	-14.2857	24.1379	-6.94444	10.9589	-16.1905	16.9811
AKR1B15	7	134549110	134579875	-14.2857	24.1379	-6.94444	10.9589	-16.1905	16.9811
AKR1C1	10	4963253	4983283	-7.14286	37.931	-8.33333	2.73973	-19.0476	12.2642
AKR1C2	10	4987775	5018031	-7.14286	37.931	-8.33333	2.73973	-19.0476	12.2642
AKR1C3	10	5035354	5107686	-7.14286	37.931	-8.33333	2.73973	-19.0476	12.2642
AKR1C4	10	5195463	5218949	-7.14286	37.931	-8.33333	2.73973	-19.0476	12.2642
AKR1C6P	10	4871901	4891975	-7.14286	37.931	-8.33333	2.73973	-19.0476	12.2642
AKR1C8	10	5122087	5185187	-7.14286	37.931	-8.33333	2.73973	-19.0476	12.2642
AKR1D1	7	138002324	138118305	-10.7143	24.1379	-11.1111	10.9589	-18.0952	16.9811
AKR1E2	10	4786629	4848062	-7.14286	37.931	-8.33333	2.73973	-19.0476	12.2642
AKR7A2	1	19303965	19312144	-28.5714	10.3448	-19.4444	2.73973	-35.2381	3.77358
AKR7L	1	19265982	19274194	-28.5714	10.3448	-19.4444	2.73973	-36.1905	3.77358
AKT1	14	104769349	104795751	-32.1429	20.6897	-9.72222	8.21918	-30.4762	11.3208
AKT1S1	19	49869033	49878459	-10.7143	3.44828	-9.72222	16.4384	-13.3333	15.0943
AKT2	19	40230317	40285536	-17.8571	10.3448	-13.8889	12.3288	-11.4286	8.49057
AKTIP	16	53491040	53504411	-50	13.7931	-72.2222	2.73973	-62.8571	9.43396
ALAD	9	113386312	113401290	-21.4286	27.5862	-22.2222	2.73973	-27.619	4.71698
ALAS1	3	52198086	52214327	-42.8571	0	-29.1667	2.73973	-32.381	3.77358
ALB	4	73397114	73421482	-7.14286	10.3448	-16.6667	0	-14.2857	13.2075
ALCAM	3	105366909	105576900	-14.2857	20.6897	-12.5	8.21918	-9.52381	15.0943
ALDH16A1	19	49453225	49471050	-10.7143	3.44828	-9.72222	15.0685	-14.2857	12.2642
ALDH18A1	10	95605941	95656711	-25	13.7931	-16.6667	0	-20.9524	5.66038
ALDH1A1	9	72900671	73080442	-25	17.2414	-18.0556	1.36986	-27.619	3.77358
ALDH1A2	15	57953424	58473913	-25	3.44828	-13.8889	4.10959	-20.9524	4.71698
ALDH1A3	15	100877714	100916626	-21.4286	10.3448	-13.8889	4.10959	-15.2381	10.3774
ALDH1B1	9	38392702	38398661	-42.8571	17.2414	-23.6111	2.73973	-30.4762	3.77358
ALDH1L1	3	126103562	126197994	-21.4286	17.2414	-6.94444	15.0685	-13.3333	16.9811
ALDH1L1-AS1	3	126103640	126108069	-21.4286	17.2414	-6.94444	15.0685	-13.3333	16.9811
ALDH1L1-AS2	3	126180012	126210169	-21.4286	17.2414	-6.94444	13.6986	-13.3333	17.9245
ALDH1L2	12	105019784	105107643	-21.4286	10.3448	-11.1111	2.73973	-7.61905	14.1509
ALDH2	12	111753890	111817532	-25	10.3448	-16.6667	4.10959	-13.3333	13.2075
ALDH3A1	17	19737984	19748943	-71.4286	6.89655	-30.5556	6.84932	-38.0952	10.3774
ALDH3A2	17	19648136	19685760	-71.4286	6.89655	-31.9444	8.21918	-41.9048	7.54717
ALDH3B1	11	68008578	68029282	-14.2857	17.2414	-8.33333	12.3288	-13.3333	25.4717
ALDH3B2	11	67662155	67681224	-14.2857	17.2414	-6.94444	12.3288	-12.381	26.4151
ALDH4A1	1	18871430	18902724	-32.1429	6.89655	-16.6667	5.47945	-36.1905	3.77358
ALDH5A1	6	24494867	24537207	-7.14286	20.6897	-8.33333	8.21918	-17.1429	10.3774
ALDH6A1	14	74056847	74084492	-39.2857	10.3448	-20.8333	4.10959	-33.3333	8.49057
ALDH7A1	5	126531200	126595362	-21.4286	6.89655	-11.1111	10.9589	-17.1429	13.2075
ALDH8A1	6	134917393	134950115	-17.8571	13.7931	-22.2222	0	-42.8571	4.71698
ALDH9A1	1	165662216	165698562	0	51.7241	0	61.6438	-3.80952	55.6604
ALDOA	16	30064274	30070457	-7.14286	41.3793	-1.38889	35.6164	-5.71429	40.566
ALDOB	9	101420560	101449664	-28.5714	17.2414	-12.5	4.10959	-28.5714	3.77358
ALDOC	17	28573115	28576948	-28.5714	20.6897	-11.1111	10.9589	-18.0952	28.3019
ALG1	16	5033923	5087379	-3.57143	44.8276	0	42.4658	-6.66667	44.3396
ALG10	12	34022468	34029694	-10.7143	10.3448	-9.72222	2.73973	-13.3333	16.9811
ALG11	13	52012391	52079232	-50	10.3448	-33.3333	5.47945	-41.9048	4.71698
ALG12	22	49900229	49918438	-42.8571	6.89655	-27.7778	10.9589	-49.5238	3.77358
ALG14	1	94974405	95072951	-28.5714	10.3448	-20.8333	0	-32.381	2.83019
ALG1L1P	3	125928689	125990580	-21.4286	17.2414	-6.94444	13.6986	-13.3333	16.9811
ALG1L2	3	130081831	130113227	-14.2857	17.2414	-8.33333	12.3288	-15.2381	16.0377
ALG1L9P	11	71673885	71813859	-17.8571	17.2414	-12.5	6.84932	-22.8571	25.4717
ALG2	9	99216425	99221942	-28.5714	17.2414	-15.2778	4.10959	-27.619	4.71698
ALG3	3	184242301	184249548	-7.14286	24.1379	-9.72222	13.6986	-13.3333	19.8113
ALG5	13	36949738	37000763	-50	10.3448	-33.3333	4.10959	-41.9048	3.77358
ALG6	1	63367575	63438553	-21.4286	13.7931	-18.0556	1.36986	-27.619	1.88679
ALG8	11	78095244	78139660	-17.8571	20.6897	-15.2778	5.47945	-29.5238	20.7547
ALG9	11	111768668	111879425	-57.1429	10.3448	-33.3333	2.73973	-58.0952	3.77358
ALK	2	29192774	29921586	-10.7143	10.3448	-6.94444	2.73973	-19.0476	4.71698
ALKAL1	8	52534037	52565430	-10.7143	34.4828	-4.16667	26.0274	-8.57143	39.6226
ALKAL2	2	279558	288851	-14.2857	10.3448	-6.94444	8.21918	-26.6667	5.66038
ALKBH1	14	77672404	77708023	-39.2857	10.3448	-13.8889	2.73973	-31.4286	8.49057
ALKBH2	12	109088188	109093631	-21.4286	10.3448	-15.2778	5.47945	-11.4286	12.2642
ALKBH3	11	43880811	43920274	-17.8571	10.3448	-8.33333	5.47945	-14.2857	9.43396
ALKBH3-AS1	11	43909289	43920944	-17.8571	10.3448	-8.33333	5.47945	-14.2857	10.3774
ALKBH4	7	102456238	102464863	-17.8571	13.7931	-15.2778	10.9589	-19.0476	14.1509
ALKBH5	17	18183078	18209954	-75	3.44828	-36.1111	4.10959	-49.5238	6.60377
ALKBH6	19	36008638	36014239	-17.8571	13.7931	-12.5	12.3288	-11.4286	9.43396
ALKBH8	11	107502727	107565742	-57.1429	10.3448	-34.7222	1.36986	-56.1905	3.77358
ALLC	2	3658200	3702671	-17.8571	6.89655	-6.94444	4.10959	-24.7619	3.77358
ALMS1	2	73385758	73625166	-10.7143	13.7931	-16.6667	0	-20.9524	2.83019
ALOX12	17	6996049	7010754	-82.1429	3.44828	-52.7778	2.73973	-52.381	2.83019
ALOX12-AS1	17	6876788	7012474	-82.1429	3.44828	-52.7778	2.73973	-52.381	2.83019
ALOX12B	17	8072636	8087716	-82.1429	3.44828	-52.7778	4.10959	-54.2857	1.88679
ALOX12P2	17	6853861	6902192	-82.1429	3.44828	-52.7778	2.73973	-52.381	2.83019
ALOX15	17	4630919	4642294	-82.1429	3.44828	-52.7778	2.73973	-52.381	3.77358
ALOX15B	17	8039034	8049134	-82.1429	3.44828	-52.7778	4.10959	-54.2857	1.88679
ALOX15P1	17	6657034	6693577	-82.1429	3.44828	-52.7778	2.73973	-53.3333	2.83019
ALOX5AP	13	30713478	30764426	-42.8571	20.6897	-23.6111	4.10959	-40	3.77358
ALOXE3	17	8095900	8119047	-82.1429	3.44828	-52.7778	4.10959	-54.2857	1.88679
ALPG	2	232406844	232410714	-28.5714	0	-15.2778	2.73973	-30.4762	1.88679
ALPI	2	232456125	232460753	-28.5714	0	-15.2778	2.73973	-30.4762	1.88679
ALPK1	4	112285509	112442621	-25	0	-13.8889	1.36986	-16.1905	10.3774
ALPK2	18	58481247	58629091	-46.4286	0	-16.6667	8.21918	-26.6667	10.3774
ALPK3	15	84817356	84873479	-28.5714	6.89655	-11.1111	2.73973	-15.2381	9.43396
ALPL	1	21509397	21578410	-28.5714	6.89655	-18.0556	4.10959	-36.1905	3.77358
ALPP	2	232378724	232382889	-28.5714	0	-15.2778	2.73973	-30.4762	1.88679
ALS2	2	201700267	201782112	-21.4286	6.89655	-13.8889	0	-32.381	1.88679
ALS2CL	3	46668995	46693704	-42.8571	0	-23.6111	2.73973	-29.5238	6.60377
ALX1	12	85280220	85301784	-10.7143	20.6897	-5.55556	6.84932	-7.61905	20.7547
ALX3	1	110059870	110070672	-28.5714	3.44828	-13.8889	5.47945	-26.6667	7.54717
ALX4	11	44260440	44310139	-14.2857	10.3448	-8.33333	8.21918	-14.2857	11.3208
ALYREF	17	81887835	81891586	-21.4286	20.6897	-9.72222	23.2877	-10.4762	42.4528
AMACR	5	33986165	34008104	-10.7143	20.6897	0	19.1781	-10.4762	17.9245
AMBN	4	70592256	70607288	-3.57143	10.3448	-18.0556	0	-13.3333	12.2642
AMBP	9	114060127	114078328	-21.4286	27.5862	-13.8889	10.9589	-22.8571	6.60377
AMBRA1	11	46396414	46594125	-17.8571	13.7931	-18.0556	4.10959	-23.8095	5.66038
AMD1	6	110874770	110898879	-25	6.89655	-22.2222	0	-51.4286	3.77358
AMDHD1	12	95943331	95968720	-17.8571	13.7931	-15.2778	2.73973	-9.52381	15.0943
AMDHD2	16	2513965	2531422	-3.57143	48.2759	0	52.0548	-4.7619	55.6604
AMER2	13	25161679	25172288	-46.4286	13.7931	-22.2222	2.73973	-38.0952	3.77358
AMER3	2	130755540	130768134	-21.4286	6.89655	-11.1111	2.73973	-24.7619	1.88679
AMFR	16	56361452	56425545	-53.5714	10.3448	-76.3889	0	-66.6667	3.77358
AMH	19	2249309	2252073	-39.2857	0	-22.2222	16.4384	-23.8095	15.0943
AMHR2	12	53423855	53431672	-7.14286	10.3448	-6.94444	2.73973	-8.57143	16.0377
AMIGO2	12	47075707	47079959	-7.14286	10.3448	-8.33333	2.73973	-6.66667	15.0943
AMIGO3	3	49716829	49719684	-42.8571	0	-27.7778	2.73973	-34.2857	3.77358
AMMECR1L	2	127861630	127885967	-14.2857	6.89655	-13.8889	4.10959	-22.8571	0.943396
AMN	14	102922663	102933596	-32.1429	17.2414	-13.8889	5.47945	-30.4762	10.3774
AMN1	12	31671142	31729121	-14.2857	13.7931	-19.4444	1.36986	-17.1429	14.1509
AMOTL1	11	94706431	94876748	-53.5714	10.3448	-23.6111	2.73973	-54.2857	5.66038
AMOTL2	3	134355347	134375479	-14.2857	17.2414	-8.33333	12.3288	-14.2857	14.1509
AMPD1	1	114673090	114695618	-28.5714	3.44828	-11.1111	4.10959	-22.8571	10.3774
AMPD2	1	109616104	109632051	-28.5714	3.44828	-13.8889	5.47945	-27.619	7.54717
AMPD3	11	10317671	10507579	-28.5714	6.89655	-12.5	9.58904	-21.9048	7.54717
AMPH	7	38383704	38631420	-3.57143	37.931	-4.16667	15.0685	-7.61905	21.6981
AMT	3	49416778	49429310	-42.8571	0	-27.7778	2.73973	-34.2857	3.77358
AMTN	4	70518569	70532743	-7.14286	10.3448	-19.4444	0	-13.3333	12.2642
AMY2A	1	103617427	103625780	-25	3.44828	-19.4444	1.36986	-28.5714	3.77358
AMY2B	1	103553815	103579534	-25	3.44828	-19.4444	1.36986	-28.5714	3.77358
AMZ1	7	2679522	2765125	-7.14286	24.1379	-6.94444	28.7671	-8.57143	30.1887
AMZ2	17	68205481	68257712	-17.8571	31.0345	-8.33333	20.5479	-7.61905	39.6226
AMZ2P1	17	64966550	64975630	-17.8571	34.4828	-6.94444	20.5479	-7.61905	40.566
ANAPC1	2	111611639	111884690	-17.8571	6.89655	-13.8889	4.10959	-22.8571	2.83019
ANAPC10	4	144210701	145098541	-14.2857	10.3448	-13.8889	0	-11.4286	10.3774
ANAPC11	17	81890790	81900991	-21.4286	20.6897	-9.72222	23.2877	-10.4762	42.4528
ANAPC13	3	134477706	134486716	-14.2857	17.2414	-8.33333	12.3288	-14.2857	14.1509
ANAPC15	11	72106378	72112780	-28.5714	10.3448	-11.1111	4.10959	-25.7143	23.5849
ANAPC16	10	72216000	72235860	-17.8571	20.6897	-16.6667	4.10959	-23.8095	8.49057
ANAPC1P1	2	86861825	86912978	-10.7143	3.44828	-13.8889	0	-19.0476	2.83019
ANAPC1P2	2	87030675	87076429	-10.7143	3.44828	-13.8889	0	-19.0476	2.83019
ANAPC2	9	137174784	137188560	-21.4286	17.2414	-8.33333	13.6986	-25.7143	15.0943
ANAPC4	4	25377263	25418498	-46.4286	3.44828	-22.2222	0	-19.0476	5.66038
ANAPC5	12	121308245	121399896	-25	10.3448	-23.6111	6.84932	-15.2381	16.0377
ANAPC7	12	110372900	110445548	-25	10.3448	-16.6667	4.10959	-12.381	13.2075
ANG	14	20684177	20698971	-7.14286	24.1379	-12.5	4.10959	-22.8571	8.49057
ANGEL1	14	76786009	76826246	-39.2857	10.3448	-15.2778	2.73973	-33.3333	8.49057
ANGEL2	1	212992182	213015867	0	62.069	-5.55556	60.274	-7.61905	54.717
ANGPT1	8	107249482	107498055	-3.57143	44.8276	-2.77778	35.6164	-5.71429	50.9434
ANGPT2	8	6499632	6563409	-78.5714	0	-43.0556	6.84932	-44.7619	10.3774
ANGPT4	20	869900	916334	-17.8571	20.6897	-8.33333	17.8082	-13.3333	24.5283
ANGPTL1	1	178849535	178871077	-7.14286	48.2759	-4.16667	57.5342	-4.7619	53.7736
ANGPTL2	9	127087348	127122635	-14.2857	31.0345	-16.6667	6.84932	-24.7619	6.60377
ANGPTL3	1	62597520	62606313	-21.4286	10.3448	-16.6667	1.36986	-28.5714	2.83019
ANGPTL5	11	101890674	101916522	-53.5714	13.7931	-31.9444	1.36986	-53.3333	4.71698
ANGPTL6	19	10092338	10102678	-25	6.89655	-19.4444	12.3288	-20	14.1509
ANGPTL7	1	11189355	11195981	-39.2857	6.89655	-19.4444	2.73973	-34.2857	3.77358
ANGPTL8	19	11237502	11241943	-21.4286	10.3448	-19.4444	12.3288	-19.0476	13.2075
ANK1	8	41653220	41896741	-21.4286	24.1379	-11.1111	21.9178	-11.4286	35.8491
ANK2	4	112818032	113384221	-21.4286	0	-13.8889	0	-14.2857	10.3774
ANK3	10	60026298	60733490	-14.2857	17.2414	-9.72222	1.36986	-17.1429	13.2075
ANKAR	2	189674290	189761193	-17.8571	6.89655	-9.72222	0	-27.619	2.83019
ANKDD1A	15	64911902	64958691	-35.7143	3.44828	-16.6667	2.73973	-20.9524	3.77358
ANKDD1B	5	75611182	75681773	-21.4286	3.44828	-6.94444	12.3288	-15.2381	9.43396
ANKEF1	20	10034987	10058303	-3.57143	20.6897	-4.16667	19.1781	-11.4286	24.5283
ANKFN1	17	55882301	56517016	-14.2857	31.0345	-5.55556	21.9178	-8.57143	38.6792
ANKFY1	17	4163821	4263995	-82.1429	3.44828	-54.1667	2.73973	-54.2857	3.77358
ANKH	5	14704800	14871778	-10.7143	17.2414	-1.38889	19.1781	-10.4762	20.7547
ANKHD1	5	140401814	140539856	-21.4286	13.7931	-4.16667	12.3288	-12.381	14.1509
ANKHD1-EIF4EBP3	5	140401908	140549569	-21.4286	13.7931	-4.16667	12.3288	-12.381	14.1509
ANKIB1	7	92245974	92401383	-14.2857	17.2414	-8.33333	9.58904	-16.1905	15.0943
ANKK1	11	113387779	113400416	-57.1429	10.3448	-31.9444	4.10959	-57.1429	3.77358
ANKLE1	19	17281645	17287646	-10.7143	17.2414	-16.6667	16.4384	-16.1905	16.0377
ANKLE2	12	132725503	132761832	-17.8571	6.89655	-11.1111	13.6986	-13.3333	15.0943
ANKMY1	2	240479422	240569209	-32.1429	0	-9.72222	5.47945	-33.3333	1.88679
ANKMY2	7	16599779	16645817	-3.57143	37.931	-4.16667	16.4384	-4.7619	22.6415
ANKRA2	5	73552190	73565667	-21.4286	3.44828	-5.55556	13.6986	-14.2857	12.2642
ANKRD1	10	90912096	90921087	-28.5714	13.7931	-20.8333	0	-25.7143	5.66038
ANKRD10	13	110878540	110915069	-53.5714	3.44828	-22.2222	9.58904	-34.2857	8.49057
ANKRD11	16	89267630	89490561	-64.2857	6.89655	-81.9444	0	-70.4762	3.77358
ANKRD12	18	9102736	9285985	-32.1429	6.89655	-18.0556	6.84932	-26.6667	7.54717
ANKRD13A	12	109999186	110039763	-21.4286	10.3448	-16.6667	4.10959	-12.381	13.2075
ANKRD13B	17	29589769	29614761	-32.1429	17.2414	-13.8889	9.58904	-20.9524	25.4717
ANKRD13C	1	70258999	70354734	-25	6.89655	-18.0556	1.36986	-25.7143	2.83019
ANKRD13C-DT	1	70354786	70385339	-25	6.89655	-18.0556	1.36986	-25.7143	2.83019
ANKRD13D	11	67289300	67302485	-7.14286	20.6897	-6.94444	12.3288	-11.4286	26.4151
ANKRD16	10	5861616	5889906	-7.14286	37.931	-12.5	1.36986	-20.9524	12.2642
ANKRD17	4	73073376	73258798	-3.57143	10.3448	-16.6667	0	-14.2857	14.1509
ANKRD18A	9	38543253	38620596	-42.8571	17.2414	-23.6111	2.73973	-30.4762	3.77358
ANKRD18B	9	33524251	33608848	-46.4286	17.2414	-23.6111	2.73973	-33.3333	1.88679
ANKRD19P	9	92809388	92888693	-28.5714	17.2414	-13.8889	4.10959	-28.5714	2.83019
ANKRD2	10	97572499	97583884	-28.5714	10.3448	-16.6667	0	-21.9048	7.54717
ANKRD20A11P	21	13937946	13980437	-21.4286	10.3448	-9.72222	4.10959	-20	11.3208
ANKRD20A19P	13	23939557	23946782	-42.8571	17.2414	-22.2222	2.73973	-39.0476	4.71698
ANKRD20A5P	18	14179097	14244811	-32.1429	6.89655	-18.0556	5.47945	-21.9048	8.49057
ANKRD20A8P	2	94755326	94857282	-10.7143	3.44828	-9.72222	2.73973	-17.1429	2.83019
ANKRD22	10	88819896	88851844	-28.5714	13.7931	-26.3889	0	-30.4762	5.66038
ANKRD23	2	96824526	96858014	-10.7143	10.3448	-9.72222	2.73973	-17.1429	2.83019
ANKRD24	19	4182689	4224814	-39.2857	3.44828	-20.8333	15.0685	-23.8095	16.9811
ANKRD26	10	26973793	27100494	-10.7143	17.2414	-16.6667	1.36986	-20.9524	11.3208
ANKRD26P1	16	46469341	46569097	-42.8571	10.3448	-66.6667	6.84932	-58.0952	10.3774
ANKRD26P3	13	19262797	19344973	-35.7143	20.6897	-23.6111	2.73973	-40	6.60377
ANKRD27	19	32597006	32676597	-7.14286	24.1379	-11.1111	13.6986	-13.3333	8.49057
ANKRD28	3	15667236	15859771	-32.1429	13.7931	-15.2778	1.36986	-13.3333	10.3774
ANKRD29	18	23598926	23662911	-35.7143	6.89655	-16.6667	5.47945	-20	9.43396
ANKRD30A	10	37125598	37315801	-17.8571	17.2414	-11.1111	1.36986	-20	8.49057
ANKRD30B	18	14728272	14915628	-32.1429	6.89655	-18.0556	5.47945	-21.9048	7.54717
ANKRD30BL	2	132147591	132257969	-21.4286	3.44828	-11.1111	2.73973	-25.7143	1.88679
ANKRD30BP3	10	45147394	45176925	-14.2857	13.7931	-8.33333	1.36986	-19.0476	10.3774
ANKRD31	5	75068275	75236911	-21.4286	3.44828	-6.94444	12.3288	-14.2857	10.3774
ANKRD33	12	51888009	51891727	-7.14286	10.3448	-8.33333	6.84932	-8.57143	15.0943
ANKRD33B	5	10564070	10657816	-10.7143	20.6897	-2.77778	20.5479	-10.4762	20.7547
ANKRD34A	1	145959441	145964575	-3.57143	48.2759	-2.77778	49.3151	-2.85714	51.8868
ANKRD34B	5	80556755	80570280	-25	3.44828	-8.33333	12.3288	-18.0952	12.2642
ANKRD34C	15	79282722	79298239	-35.7143	0	-11.1111	4.10959	-16.1905	9.43396
ANKRD34C-AS1	15	79123939	79283964	-35.7143	0	-11.1111	4.10959	-15.2381	9.43396
ANKRD35	1	145866560	145885866	-3.57143	48.2759	-2.77778	49.3151	-2.85714	51.8868
ANKRD36BP1	1	168245565	168247343	-3.57143	48.2759	0	57.5342	-4.7619	56.6038
ANKRD36BP2	2	88765807	88806612	-10.7143	3.44828	-13.8889	0	-19.0476	3.77358
ANKRD37	4	185396021	185400628	-17.8571	10.3448	-16.6667	1.36986	-14.2857	9.43396
ANKRD39	2	96847990	96858016	-10.7143	10.3448	-9.72222	2.73973	-17.1429	2.83019
ANKRD40	17	50693198	50707914	-21.4286	24.1379	-11.1111	16.4384	-8.57143	36.7925
ANKRD40CL	17	50761029	50767557	-25	20.6897	-11.1111	16.4384	-8.57143	36.7925
ANKRD42	11	83193712	83260694	-32.1429	13.7931	-22.2222	2.73973	-46.6667	9.43396
ANKRD44	2	196967017	197311173	-17.8571	6.89655	-13.8889	0	-26.6667	3.77358
ANKRD45	1	173596060	173669851	-3.57143	48.2759	-2.77778	58.9041	-7.61905	54.717
ANKRD46	8	100509752	100559784	-3.57143	44.8276	-4.16667	32.8767	-4.7619	49.0566
ANKRD49	11	94493979	94499578	-53.5714	10.3448	-23.6111	2.73973	-52.381	5.66038
ANKRD50	4	124664048	124712732	-14.2857	3.44828	-13.8889	1.36986	-15.2381	10.3774
ANKRD52	12	56237807	56258384	-3.57143	13.7931	-12.5	1.36986	-7.61905	14.1509
ANKRD53	2	70978380	70985499	-14.2857	13.7931	-12.5	0	-20	3.77358
ANKRD54	22	37830855	37849327	-46.4286	3.44828	-34.7222	4.10959	-49.5238	1.88679
ANKRD55	5	56099680	56233330	-28.5714	0	-5.55556	15.0685	-20	9.43396
ANKRD6	6	89433152	89633834	-21.4286	6.89655	-19.4444	1.36986	-46.6667	3.77358
ANKRD61	7	6031376	6036552	-7.14286	27.5862	-11.1111	23.2877	-13.3333	25.4717
ANKRD62	18	12093843	12129764	-32.1429	6.89655	-16.6667	5.47945	-25.7143	7.54717
ANKRD62P1-PARP4P3	22	16653892	16679493	-42.8571	3.44828	-29.1667	9.58904	-40.9524	6.60377
ANKRD63	15	40278372	40283064	-35.7143	0	-22.2222	2.73973	-22.8571	2.83019
ANKRD65	1	1418420	1421769	-35.7143	10.3448	-9.72222	13.6986	-29.5238	14.1509
ANKRD66	6	46746933	46759506	-3.57143	24.1379	-9.72222	4.10959	-23.8095	7.54717
ANKRD7	7	118214669	118496075	-14.2857	20.6897	-6.94444	12.3288	-17.1429	16.0377
ANKRD9	14	102501767	102509799	-28.5714	17.2414	-13.8889	5.47945	-30.4762	11.3208
ANKS1A	6	34889255	35091406	-3.57143	20.6897	-8.33333	5.47945	-19.0476	7.54717
ANKS1B	12	98726457	99984936	-21.4286	10.3448	-6.94444	4.10959	-5.71429	16.0377
ANKS3	16	4696510	4734378	-3.57143	44.8276	0	43.8356	-7.61905	44.3396
ANKS6	9	98731329	98796965	-28.5714	17.2414	-13.8889	4.10959	-28.5714	3.77358
ANKUB1	3	149761100	149968385	-14.2857	13.7931	-6.94444	15.0685	-9.52381	20.7547
ANKZF1	2	219229783	219236679	-28.5714	0	-9.72222	1.36986	-27.619	4.71698
ANLN	7	36389821	36453791	-3.57143	41.3793	-4.16667	15.0685	-3.80952	22.6415
ANO1	11	69985876	70189530	-14.2857	31.0345	-8.33333	13.6986	-9.52381	44.3396
ANO10	3	43365848	43691594	-42.8571	3.44828	-19.4444	4.10959	-27.619	9.43396
ANO2	12	5562651	5946232	-10.7143	10.3448	-11.1111	5.47945	-19.0476	11.3208
ANO3	11	26188842	26663289	-21.4286	10.3448	-9.72222	6.84932	-13.3333	14.1509
ANO5	11	21799934	22283567	-25	13.7931	-11.1111	6.84932	-15.2381	12.2642
ANO6	12	45215987	45482280	-7.14286	13.7931	-8.33333	4.10959	-7.61905	13.2075
ANO7	2	241188509	241225976	-32.1429	0	-9.72222	5.47945	-33.3333	1.88679
ANO8	19	17323223	17334855	-10.7143	17.2414	-16.6667	16.4384	-16.1905	16.0377
ANO9	11	417933	442011	-32.1429	6.89655	-13.8889	24.6575	-24.7619	18.8679
ANP32A	15	68778535	68820897	-35.7143	3.44828	-12.5	5.47945	-17.1429	5.66038
ANP32AP1	15	35237326	35238062	-35.7143	3.44828	-12.5	1.36986	-20.9524	1.88679
ANP32B	9	97983341	98015943	-28.5714	17.2414	-13.8889	4.10959	-28.5714	3.77358
ANP32D	12	48472559	48473622	-7.14286	10.3448	-13.8889	2.73973	-9.52381	14.1509
ANP32E	1	150218417	150236156	0	55.1724	-12.5	57.5342	-4.7619	53.7736
ANPEP	15	89784895	89815401	-21.4286	10.3448	-15.2778	4.10959	-17.1429	10.3774
ANTKMT	16	720581	722590	-7.14286	48.2759	0	53.4247	-5.71429	54.717
ANTXR1	2	69013176	69249327	-14.2857	10.3448	-13.8889	0	-20	3.77358
ANTXR2	4	79901146	80079600	-17.8571	0	-15.2778	2.73973	-15.2381	9.43396
ANXA1	9	73151865	73170393	-25	17.2414	-18.0556	1.36986	-27.619	3.77358
ANXA10	4	168092537	168187736	-21.4286	10.3448	-16.6667	2.73973	-14.2857	8.49057
ANXA11	10	80150889	80205572	-21.4286	24.1379	-11.1111	4.10959	-21.9048	11.3208
ANXA13	8	123680794	123737402	-7.14286	48.2759	-2.77778	35.6164	-4.7619	50
ANXA2	15	60347134	60402883	-32.1429	3.44828	-13.8889	2.73973	-21.9048	7.54717
ANXA2P1	4	153307792	153308717	-17.8571	13.7931	-16.6667	0	-13.3333	10.3774
ANXA2P2	9	33624274	33625293	-46.4286	17.2414	-23.6111	2.73973	-33.3333	1.88679
ANXA2P3	10	64825572	64826579	-14.2857	17.2414	-11.1111	2.73973	-20.9524	12.2642
ANXA2R	5	43039233	43043170	-7.14286	17.2414	-2.77778	15.0685	-10.4762	17.9245
ANXA2R-AS1	5	43041572	43064272	-7.14286	17.2414	-2.77778	15.0685	-10.4762	17.9245
ANXA2R-OT1	5	43013060	43067452	-7.14286	17.2414	-2.77778	15.0685	-10.4762	17.9245
ANXA3	4	78551747	78610451	-10.7143	0	-16.6667	1.36986	-17.1429	9.43396
ANXA4	2	69644425	69827112	-14.2857	10.3448	-12.5	0	-20	2.83019
ANXA5	4	121667946	121696995	-14.2857	0	-13.8889	1.36986	-15.2381	10.3774
ANXA6	5	151100706	151157815	-21.4286	10.3448	-2.77778	15.0685	-11.4286	16.9811
ANXA7	10	73375101	73414076	-17.8571	20.6897	-20.8333	2.73973	-24.7619	9.43396
ANXA9	1	150982249	150995634	0	51.7241	-11.1111	57.5342	-4.7619	52.8302
AOAH	7	36512941	36724549	-3.57143	41.3793	-4.16667	15.0685	-3.80952	22.6415
AOAH-IT1	7	36597834	36600120	-3.57143	41.3793	-4.16667	15.0685	-3.80952	22.6415
AOC1	7	150824627	150861504	-10.7143	24.1379	-6.94444	13.6986	-15.2381	15.0943
AOC2	17	42844580	42850707	-46.4286	10.3448	-16.6667	12.3288	-26.6667	23.5849
AOC3	17	42851184	42858130	-46.4286	10.3448	-16.6667	12.3288	-26.6667	23.5849
AOC4P	17	42867127	42869217	-46.4286	10.3448	-16.6667	12.3288	-26.6667	23.5849
AOPEP	9	94726604	95151793	-28.5714	17.2414	-13.8889	4.10959	-28.5714	2.83019
AOX1	2	200586014	200677064	-21.4286	10.3448	-12.5	0	-29.5238	1.88679
AP1AR	4	112231740	112273110	-25	0	-13.8889	1.36986	-16.1905	10.3774
AP1B1	22	29327680	29388583	-42.8571	10.3448	-34.7222	5.47945	-44.7619	2.83019
AP1B1P1	22	32121977	32133469	-46.4286	3.44828	-34.7222	4.10959	-45.7143	1.88679
AP1G1	16	71729000	71809201	-57.1429	10.3448	-86.1111	0	-69.5238	1.88679
AP1G2	14	23559565	23568070	-10.7143	20.6897	-9.72222	5.47945	-20	14.1509
AP1M1	19	16197854	16245906	-10.7143	17.2414	-16.6667	15.0685	-19.0476	13.2075
AP1M2	19	10572671	10587315	-25	6.89655	-19.4444	12.3288	-20.9524	14.1509
AP1S1	7	101154456	101161596	-17.8571	13.7931	-15.2778	13.6986	-20	16.0377
AP1S3	2	223667680	223945299	-28.5714	3.44828	-9.72222	1.36986	-26.6667	3.77358
AP2A1	19	49767001	49807114	-10.7143	3.44828	-9.72222	15.0685	-13.3333	14.1509
AP2B1	17	35578046	35726413	-46.4286	10.3448	-18.0556	10.9589	-20.9524	30.1887
AP2M1	3	184174689	184184214	-7.14286	24.1379	-9.72222	13.6986	-13.3333	19.8113
AP2S1	19	46838136	46850846	-17.8571	3.44828	-12.5	12.3288	-19.0476	9.43396
AP3B1	5	78000522	78294762	-28.5714	3.44828	-9.72222	12.3288	-20	9.43396
AP3B2	15	82659281	82710112	-32.1429	6.89655	-11.1111	1.36986	-15.2381	8.49057
AP3D1	19	2100988	2164468	-39.2857	0	-22.2222	16.4384	-25.7143	14.1509
AP3M1	10	74120255	74150842	-17.8571	20.6897	-15.2778	2.73973	-21.9048	11.3208
AP3M2	8	42152946	42171673	-21.4286	27.5862	-9.72222	24.6575	-10.4762	36.7925
AP3S1	5	115841592	115914081	-25	3.44828	-5.55556	15.0685	-14.2857	16.9811
AP3S2	15	89830599	89894028	-21.4286	10.3448	-15.2778	4.10959	-17.1429	10.3774
AP4B1	1	113894194	113905201	-28.5714	3.44828	-13.8889	2.73973	-24.7619	8.49057
AP4B1-AS1	1	113812379	113901237	-28.5714	3.44828	-13.8889	2.73973	-24.7619	8.49057
AP4E1	15	50908672	51005895	-28.5714	3.44828	-23.6111	1.36986	-20.9524	5.66038
AP4M1	7	100101549	100110345	-17.8571	17.2414	-13.8889	13.6986	-20	14.1509
AP4S1	14	31025106	31130996	-7.14286	24.1379	-12.5	5.47945	-18.0952	15.0943
AP5B1	11	65773898	65780976	-14.2857	13.7931	-9.72222	9.58904	-23.8095	14.1509
AP5M1	14	57268924	57298742	-17.8571	24.1379	-8.33333	9.58904	-21.9048	15.0943
AP5S1	20	3820524	3828838	-10.7143	27.5862	-8.33333	16.4384	-13.3333	25.4717
AP5Z1	7	4775615	4794397	-7.14286	27.5862	-11.1111	24.6575	-13.3333	24.5283
APAF1	12	98645290	98735433	-21.4286	10.3448	-5.55556	4.10959	-6.66667	16.0377
APBA3	19	3750772	3761692	-35.7143	0	-22.2222	16.4384	-23.8095	16.0377
APBB1	11	6395125	6419414	-28.5714	6.89655	-13.8889	8.21918	-22.8571	7.54717
APBB1IP	10	26438341	26567803	-10.7143	17.2414	-13.8889	1.36986	-20	10.3774
APBB2	4	40810027	41216714	-28.5714	3.44828	-19.4444	0	-20	3.77358
APBB3	5	140558268	140592123	-21.4286	13.7931	-4.16667	12.3288	-12.381	14.1509
APC	5	112707518	112846239	-28.5714	3.44828	-5.55556	15.0685	-16.1905	16.9811
APC2	19	1446302	1473244	-39.2857	0	-22.2222	16.4384	-28.5714	12.2642
APCDD1	18	10454635	10489949	-32.1429	6.89655	-18.0556	6.84932	-26.6667	7.54717
APCDD1L	20	58459101	58515399	0	51.7241	-2.77778	26.0274	-4.7619	43.3962
APCDD1L-DT	20	58515379	58619888	0	51.7241	-2.77778	26.0274	-4.7619	43.3962
APCS	1	159587826	159588865	0	48.2759	-1.38889	60.274	-3.80952	55.6604
APEH	3	49674014	49683971	-42.8571	0	-27.7778	2.73973	-34.2857	3.77358
APELA	4	164877178	164898965	-17.8571	6.89655	-19.4444	0	-15.2381	9.43396
APH1A	1	150265399	150269303	0	55.1724	-12.5	57.5342	-4.7619	53.7736
APH1B	15	63276018	63309126	-32.1429	3.44828	-15.2778	4.10959	-19.0476	3.77358
API5	11	43311963	43344529	-17.8571	10.3448	-8.33333	5.47945	-14.2857	8.49057
APIP	11	34882295	34916379	-17.8571	13.7931	-6.94444	12.3288	-16.1905	16.0377
APLF	2	68467572	68630724	-14.2857	13.7931	-15.2778	0	-19.0476	3.77358
APLNR	11	57233577	57237250	-17.8571	13.7931	-15.2778	2.73973	-23.8095	10.3774
APLP1	19	35867899	35879792	-17.8571	13.7931	-12.5	12.3288	-10.4762	10.3774
APLP2	11	130068147	130144811	-60.7143	10.3448	-29.1667	4.10959	-54.2857	5.66038
APMAP	20	24962925	24992751	0	34.4828	-2.77778	23.2877	-9.52381	27.3585
APOA1	11	116835751	116837622	-53.5714	10.3448	-33.3333	1.36986	-57.1429	2.83019
APOA2	1	161222292	161223631	0	51.7241	-2.77778	61.6438	-4.7619	55.6604
APOA4	11	116820700	116823304	-53.5714	10.3448	-33.3333	1.36986	-57.1429	2.83019
APOA5	11	116789367	116792420	-53.5714	10.3448	-33.3333	1.36986	-56.1905	2.83019
APOBEC1	12	7649400	7665908	-10.7143	6.89655	-15.2778	2.73973	-20.9524	12.2642
APOBEC2	6	41053202	41064891	-3.57143	20.6897	-8.33333	6.84932	-22.8571	8.49057
APOBEC3A	22	38952751	38963184	-46.4286	3.44828	-34.7222	4.10959	-48.5714	1.88679
APOBEC3B	22	38982347	38992804	-46.4286	3.44828	-34.7222	4.10959	-48.5714	1.88679
APOBEC3C	22	39014257	39020352	-46.4286	3.44828	-34.7222	4.10959	-48.5714	1.88679
APOBEC3D	22	39014363	39033277	-46.4286	3.44828	-34.7222	4.10959	-48.5714	1.88679
APOBEC3F	22	39040604	39055972	-46.4286	3.44828	-34.7222	4.10959	-48.5714	1.88679
APOBEC3G	22	39077067	39087743	-46.4286	3.44828	-34.7222	4.10959	-48.5714	1.88679
APOBEC3H	22	39097224	39104067	-46.4286	3.44828	-34.7222	4.10959	-48.5714	1.88679
APOBEC4	1	183646275	183653316	-3.57143	51.7241	0	56.1644	-4.7619	57.5472
APOBR	16	28494643	28498964	-3.57143	41.3793	-1.38889	36.9863	-5.71429	42.4528
APOC1	19	44914247	44919349	-14.2857	6.89655	-12.5	12.3288	-14.2857	11.3208
APOC1P1	19	44926796	44931503	-14.2857	6.89655	-12.5	12.3288	-14.2857	11.3208
APOC2	19	44946051	44949565	-14.2857	6.89655	-12.5	12.3288	-14.2857	11.3208
APOC3	11	116829706	116833072	-53.5714	10.3448	-33.3333	1.36986	-57.1429	2.83019
APOC4-APOC2	19	44942238	44949565	-14.2857	6.89655	-12.5	12.3288	-14.2857	11.3208
APOD	3	195568705	195584033	-10.7143	20.6897	-15.2778	12.3288	-13.3333	21.6981
APOE	19	44905791	44909393	-14.2857	6.89655	-12.5	12.3288	-14.2857	11.3208
APOF	12	56360568	56362857	-3.57143	13.7931	-12.5	1.36986	-7.61905	14.1509
APOH	17	66212033	66256525	-17.8571	31.0345	-8.33333	21.9178	-6.66667	42.4528
APOL1	22	36253071	36267530	-46.4286	3.44828	-33.3333	5.47945	-47.619	1.88679
APOL2	22	36226209	36239954	-46.4286	3.44828	-33.3333	5.47945	-47.619	1.88679
APOL3	22	36140329	36166177	-46.4286	3.44828	-33.3333	5.47945	-47.619	1.88679
APOL4	22	36189124	36204840	-46.4286	3.44828	-33.3333	5.47945	-47.619	1.88679
APOL6	22	35648446	35668404	-46.4286	3.44828	-31.9444	5.47945	-47.619	1.88679
APOLD1	12	12725917	12814199	-21.4286	6.89655	-19.4444	2.73973	-22.8571	10.3774
APOOP5	16	59754461	59755026	-53.5714	10.3448	-81.9444	1.36986	-70.4762	3.77358
APP	21	25880535	26171128	-17.8571	13.7931	-13.8889	5.47945	-20.9524	9.43396
APPBP2	17	60443158	60526242	-14.2857	37.931	-9.72222	20.5479	-6.66667	41.5094
APPL1	3	57227726	57278105	-42.8571	0	-29.1667	1.36986	-33.3333	4.71698
APPL2	12	105173297	105236203	-21.4286	10.3448	-12.5	2.73973	-8.57143	14.1509
APRG1	3	37381062	37440186	-28.5714	3.44828	-20.8333	2.73973	-26.6667	9.43396
APRT	16	88809339	88811937	-64.2857	6.89655	-81.9444	0	-69.5238	4.71698
APTR	7	77657659	77696290	-10.7143	20.6897	-16.6667	9.58904	-16.1905	19.8113
APTX	9	32886601	33025130	-46.4286	17.2414	-22.2222	2.73973	-33.3333	1.88679
AQP1	7	30852273	30925517	-3.57143	41.3793	-4.16667	15.0685	-4.7619	24.5283
AQP10	1	154321090	154325325	0	51.7241	-4.16667	60.274	-5.71429	53.7736
AQP11	11	77589391	77610356	-17.8571	17.2414	-15.2778	4.10959	-27.619	21.6981
AQP12A	2	240691866	240698483	-32.1429	0	-9.72222	5.47945	-33.3333	1.88679
AQP12B	2	240676418	240682906	-32.1429	0	-9.72222	5.47945	-33.3333	1.88679
AQP2	12	49950737	49958878	-7.14286	10.3448	-13.8889	2.73973	-9.52381	15.0943
AQP3	9	33441156	33447596	-46.4286	17.2414	-23.6111	2.73973	-33.3333	1.88679
AQP4	18	26852043	26865771	-50	0	-15.2778	5.47945	-19.0476	10.3774
AQP4-AS1	18	26655742	27190698	-50	0	-13.8889	5.47945	-20	11.3208
AQP5	12	49961872	49965682	-7.14286	10.3448	-13.8889	2.73973	-9.52381	15.0943
AQP6	12	49967194	49977139	-7.14286	10.3448	-13.8889	2.73973	-9.52381	15.0943
AQP7	9	33383179	33402682	-46.4286	17.2414	-23.6111	2.73973	-33.3333	1.88679
AQP7P1	9	63317067	63333091	-21.4286	24.1379	-20.8333	1.36986	-27.619	2.83019
AQP8	16	25215731	25228932	-7.14286	44.8276	0	39.726	-4.7619	39.6226
AQP9	15	58138169	58185911	-25	3.44828	-12.5	4.10959	-20.9524	4.71698
AQR	15	34851782	34969742	-39.2857	3.44828	-12.5	1.36986	-19.0476	1.88679
ARAP1	11	72685069	72793599	-21.4286	13.7931	-9.72222	5.47945	-23.8095	25.4717
ARAP2	4	35948221	36244514	-39.2857	3.44828	-20.8333	0	-20	3.77358
ARAP3	5	141653401	141682230	-21.4286	13.7931	-2.77778	12.3288	-12.381	15.0943
ARB2A	5	93617725	94111699	-28.5714	3.44828	-8.33333	13.6986	-14.2857	15.0943
ARC	8	142611049	142614479	-10.7143	44.8276	-2.77778	38.3562	-8.57143	58.4906
ARCN1	11	118572390	118603033	-57.1429	10.3448	-31.9444	1.36986	-57.1429	2.83019
AREG	4	74445136	74455005	-10.7143	6.89655	-16.6667	0	-14.2857	14.1509
AREL1	14	74653437	74713117	-39.2857	10.3448	-18.0556	4.10959	-32.381	8.49057
ARF1	1	228082708	228099212	0	58.6207	-1.38889	63.0137	-6.66667	53.7736
ARF3	12	48903503	48957487	-7.14286	10.3448	-13.8889	2.73973	-8.57143	15.0943
ARF4	3	57571363	57597508	-42.8571	0	-29.1667	1.36986	-32.381	4.71698
ARF5	7	127588386	127591700	-14.2857	20.6897	-12.5	12.3288	-20.9524	16.0377
ARF6	14	49893082	49897054	-7.14286	31.0345	-11.1111	8.21918	-20	14.1509
ARFGAP1	20	63272785	63289790	-3.57143	44.8276	-4.16667	30.137	-1.90476	48.1132
ARFGAP2	11	47164299	47177125	-21.4286	10.3448	-20.8333	4.10959	-23.8095	5.66038
ARFGAP3	22	42796502	42876207	-46.4286	6.89655	-36.1111	4.10959	-51.4286	2.83019
ARFGEF1	8	67173511	67343781	-7.14286	37.931	-2.77778	28.7671	-3.80952	46.2264
ARFGEF2	20	48921711	49036693	0	41.3793	-4.16667	17.8082	-3.80952	40.566
ARFGEF3	6	138161939	138344663	-17.8571	10.3448	-22.2222	0	-41.9048	4.71698
ARFIP1	4	152779937	152912357	-17.8571	13.7931	-16.6667	0	-13.3333	10.3774
ARFIP2	11	6474683	6481479	-28.5714	6.89655	-13.8889	8.21918	-21.9048	8.49057
ARFRP1	20	63698642	63708025	-7.14286	44.8276	-4.16667	30.137	-1.90476	48.1132
ARG1	6	131470832	131584332	-17.8571	13.7931	-18.0556	1.36986	-42.8571	5.66038
ARG2	14	67619920	67651708	-35.7143	13.7931	-16.6667	6.84932	-30.4762	10.3774
ARGFX	3	121567949	121590622	-17.8571	17.2414	-11.1111	9.58904	-13.3333	16.0377
ARGLU1	13	106541673	106568137	-50	3.44828	-23.6111	8.21918	-36.1905	6.60377
ARGLU1-DT	13	106568261	106631659	-50	3.44828	-23.6111	8.21918	-36.1905	6.60377
ARHGAP1	11	46677080	46700619	-17.8571	13.7931	-19.4444	4.10959	-23.8095	5.66038
ARHGAP10	4	147732063	148072776	-14.2857	10.3448	-13.8889	0	-14.2857	8.49057
ARHGAP12	10	31805398	31928876	-10.7143	17.2414	-15.2778	1.36986	-21.9048	10.3774
ARHGAP15	2	143091362	143768352	-21.4286	3.44828	-13.8889	1.36986	-31.4286	0.943396
ARHGAP18	6	129576132	129710177	-17.8571	13.7931	-18.0556	1.36986	-42.8571	7.54717
ARHGAP19	10	97222173	97292673	-28.5714	10.3448	-15.2778	0	-21.9048	5.66038
ARHGAP19-SLIT1	10	97153046	97292637	-28.5714	10.3448	-15.2778	0	-21.9048	5.66038
ARHGAP20	11	110577042	110713189	-57.1429	10.3448	-33.3333	1.36986	-57.1429	3.77358
ARHGAP21	10	24583609	24723887	-7.14286	24.1379	-13.8889	1.36986	-19.0476	12.2642
ARHGAP22	10	48446036	48656265	-14.2857	13.7931	-8.33333	0	-18.0952	9.43396
ARHGAP24	4	85475150	86002668	-10.7143	3.44828	-15.2778	0	-14.2857	8.49057
ARHGAP25	2	68679601	68826833	-14.2857	13.7931	-15.2778	0	-19.0476	3.77358
ARHGAP26	5	142770377	143229011	-25	10.3448	-2.77778	15.0685	-12.381	16.0377
ARHGAP26-AS1	5	142859604	142868922	-25	10.3448	-2.77778	15.0685	-12.381	16.0377
ARHGAP27P2	17	68198921	68199596	-17.8571	31.0345	-8.33333	20.5479	-7.61905	39.6226
ARHGAP28	18	6729716	6915716	-35.7143	6.89655	-18.0556	6.84932	-23.8095	7.54717
ARHGAP29	1	94149847	94275068	-32.1429	6.89655	-20.8333	0	-32.381	2.83019
ARHGAP30	1	161046946	161069970	0	51.7241	-4.16667	60.274	-4.7619	55.6604
ARHGAP31	3	119294383	119420714	-17.8571	20.6897	-11.1111	8.21918	-13.3333	14.1509
ARHGAP32	11	128965060	129279324	-64.2857	10.3448	-30.5556	4.10959	-54.2857	5.66038
ARHGAP33	19	35774532	35788822	-17.8571	13.7931	-12.5	12.3288	-10.4762	10.3774
ARHGAP35	19	46860997	47005077	-17.8571	3.44828	-12.5	12.3288	-19.0476	9.43396
ARHGAP39	8	144529179	144685846	-10.7143	44.8276	-2.77778	38.3562	-7.61905	59.434
ARHGAP40	20	38601809	38651035	-3.57143	41.3793	-6.94444	16.4384	-4.7619	35.8491
ARHGAP42	11	100687288	100993941	-53.5714	13.7931	-29.1667	1.36986	-52.381	5.66038
ARHGAP44	17	12789498	12991643	-82.1429	3.44828	-48.6111	4.10959	-55.2381	2.83019
ARHGAP45	19	1065923	1086628	-39.2857	0	-22.2222	16.4384	-27.619	12.2642
ARHGAP5	14	32076114	32159728	-10.7143	20.6897	-5.55556	6.84932	-15.2381	16.9811
ARHGAP5-AS1	14	32074946	32076793	-10.7143	20.6897	-5.55556	6.84932	-15.2381	16.9811
ARHGAP8	22	44752558	44862788	-46.4286	6.89655	-31.9444	5.47945	-49.5238	2.83019
ARHGAP9	12	57472264	57488814	-3.57143	13.7931	-8.33333	2.73973	-7.61905	14.1509
ARHGDIA	17	81867721	81871378	-21.4286	20.6897	-9.72222	23.2877	-10.4762	42.4528
ARHGDIB	12	14942031	14961728	-21.4286	10.3448	-12.5	2.73973	-20	11.3208
ARHGDIG	16	268727	283010	-7.14286	48.2759	0	53.4247	-5.71429	54.717
ARHGEF1	19	41883173	41930150	-14.2857	10.3448	-9.72222	12.3288	-13.3333	7.54717
ARHGEF10L	1	17539698	17697874	-32.1429	6.89655	-16.6667	4.10959	-37.1429	2.83019
ARHGEF11	1	156934840	157045742	-3.57143	44.8276	-1.38889	60.274	-4.7619	52.8302
ARHGEF12	11	120336413	120489937	-57.1429	10.3448	-33.3333	4.10959	-55.2381	3.77358
ARHGEF15	17	8310241	8322514	-82.1429	3.44828	-52.7778	4.10959	-52.381	2.83019
ARHGEF16	1	3454665	3481113	-35.7143	10.3448	-11.1111	10.9589	-28.5714	14.1509
ARHGEF17	11	73308276	73369388	-21.4286	13.7931	-9.72222	6.84932	-24.7619	24.5283
ARHGEF18	19	7348937	7472485	-28.5714	6.89655	-20.8333	12.3288	-20	14.1509
ARHGEF2	1	155946851	155991212	-3.57143	51.7241	-1.38889	61.6438	-4.7619	53.7736
ARHGEF25	12	57610180	57619379	-3.57143	13.7931	-9.72222	2.73973	-6.66667	14.1509
ARHGEF26-AS1	3	154024401	154121347	-14.2857	13.7931	-8.33333	13.6986	-10.4762	22.6415
ARHGEF28	5	73626158	73941993	-21.4286	3.44828	-4.16667	13.6986	-14.2857	12.2642
ARHGEF3	3	56727418	57079329	-42.8571	0	-29.1667	1.36986	-33.3333	4.71698
ARHGEF3-AS1	3	56940040	56960854	-42.8571	0	-29.1667	1.36986	-33.3333	4.71698
ARHGEF33	2	38875991	38975454	-10.7143	10.3448	-11.1111	1.36986	-22.8571	5.66038
ARHGEF34P	7	144272445	144286966	-10.7143	27.5862	-5.55556	12.3288	-15.2381	17.9245
ARHGEF35	7	144186083	144195879	-10.7143	27.5862	-5.55556	12.3288	-15.2381	17.9245
ARHGEF37	5	149551947	149634968	-21.4286	10.3448	-2.77778	15.0685	-12.381	16.9811
ARHGEF38	4	105552620	105695678	-21.4286	3.44828	-13.8889	0	-17.1429	8.49057
ARHGEF38-IT1	4	105561591	105570238	-21.4286	3.44828	-13.8889	0	-17.1429	8.49057
ARHGEF39	9	35658875	35675866	-39.2857	24.1379	-22.2222	4.10959	-30.4762	1.88679
ARHGEF4	2	130836914	131047263	-21.4286	6.89655	-11.1111	2.73973	-24.7619	1.88679
ARHGEF40	14	21070273	21090248	-10.7143	24.1379	-12.5	4.10959	-22.8571	8.49057
ARHGEF7	13	111114559	111305737	-57.1429	3.44828	-22.2222	9.58904	-35.2381	7.54717
ARID1A	1	26693236	26782104	-28.5714	6.89655	-25	1.36986	-37.1429	1.88679
ARID1B	6	156776020	157210779	-21.4286	6.89655	-20.8333	1.36986	-40	4.71698
ARID2	12	45729706	45908040	-7.14286	13.7931	-9.72222	2.73973	-4.7619	15.0943
ARID3A	19	925781	975939	-39.2857	0	-22.2222	16.4384	-27.619	12.2642
ARID3B	15	74541206	74598131	-35.7143	0	-13.8889	4.10959	-16.1905	8.49057
ARID3C	9	34621049	34629066	-39.2857	24.1379	-23.6111	2.73973	-30.4762	3.77358
ARID4A	14	58298504	58373887	-21.4286	20.6897	-9.72222	8.21918	-24.7619	12.2642
ARID4B	1	235131634	235328219	-3.57143	58.6207	-6.94444	58.9041	-6.66667	56.6038
ARID5A	2	96536743	96552634	-10.7143	6.89655	-9.72222	2.73973	-17.1429	2.83019
ARID5B	10	61901684	62096944	-14.2857	17.2414	-9.72222	1.36986	-17.1429	13.2075
ARIH1	15	72474330	72602987	-35.7143	0	-12.5	2.73973	-18.0952	6.60377
ARIH2	3	48918821	48986382	-42.8571	0	-27.7778	2.73973	-32.381	5.66038
ARIH2OS	3	48917782	48918823	-42.8571	0	-27.7778	2.73973	-32.381	5.66038
ARK2C	18	46326809	46463140	-46.4286	0	-13.8889	8.21918	-24.7619	13.2075
ARK2N	18	46173553	46266992	-46.4286	0	-13.8889	8.21918	-23.8095	13.2075
ARL1	12	101393116	101407772	-21.4286	10.3448	-8.33333	2.73973	-8.57143	12.2642
ARL10	5	176365487	176401865	-14.2857	24.1379	0	13.6986	-10.4762	16.0377
ARL11	13	49628507	49633872	-46.4286	10.3448	-34.7222	5.47945	-46.6667	2.83019
ARL13B	3	93980139	94055678	-14.2857	10.3448	-11.1111	8.21918	-10.4762	14.1509
ARL14	3	160677160	160678448	-14.2857	13.7931	-8.33333	12.3288	-10.4762	18.8679
ARL14EP	11	30323104	30338223	-17.8571	13.7931	-9.72222	8.21918	-16.1905	12.2642
ARL14EPL	5	116032324	116060118	-25	3.44828	-5.55556	15.0685	-14.2857	16.9811
ARL15	5	53883942	54310582	-21.4286	0	-1.38889	15.0685	-16.1905	11.3208
ARL16	17	81681187	81683797	-21.4286	20.6897	-8.33333	23.2877	-11.4286	41.5094
ARL2	11	65014160	65022184	-17.8571	13.7931	-11.1111	5.47945	-24.7619	12.2642
ARL2-SNX15	11	65014182	65040570	-17.8571	13.7931	-11.1111	5.47945	-24.7619	12.2642
ARL2BP	16	57245259	57253635	-53.5714	10.3448	-80.5556	0	-68.5714	3.77358
ARL3	10	102673731	102714397	-25	10.3448	-22.2222	0	-23.8095	6.60377
ARL4A	7	12686856	12690958	-7.14286	34.4828	-4.16667	17.8082	-5.71429	21.6981
ARL4C	2	234493041	234497081	-28.5714	0	-11.1111	4.10959	-30.4762	1.88679
ARL4D	17	43398993	43401137	-46.4286	6.89655	-15.2778	10.9589	-23.8095	24.5283
ARL5A	2	151789078	151842014	-25	3.44828	-12.5	1.36986	-29.5238	0.943396
ARL5B	10	18659431	18681639	-7.14286	27.5862	-13.8889	1.36986	-19.0476	13.2075
ARL5C	17	39156894	39167065	-42.8571	10.3448	-13.8889	13.6986	-22.8571	28.3019
ARL6	3	97764521	97801229	-17.8571	20.6897	-11.1111	6.84932	-10.4762	13.2075
ARL6IP1	16	18788063	18801572	0	51.7241	0	39.726	-3.80952	37.7358
ARL6IP4	12	122980060	122982913	-25	6.89655	-25	6.84932	-16.1905	16.0377
ARL6IP5	3	69084937	69106092	-50	0	-22.2222	2.73973	-30.4762	6.60377
ARL6IP6	2	152717647	152762396	-21.4286	3.44828	-11.1111	1.36986	-28.5714	0.943396
ARL8A	1	202133404	202144743	0	58.6207	-2.77778	65.7534	-1.90476	63.2075
ARL8B	3	5122249	5180911	-35.7143	13.7931	-15.2778	2.73973	-12.381	11.3208
ARL9	4	56505209	56524959	-25	3.44828	-22.2222	0	-13.3333	9.43396
ARMC1	8	65602458	65634217	-10.7143	37.931	-4.16667	28.7671	-5.71429	46.2264
ARMC12	6	35737032	35749079	-3.57143	20.6897	-8.33333	4.10959	-22.8571	6.60377
ARMC2	6	108848416	108974476	-25	3.44828	-20.8333	0	-48.5714	4.71698
ARMC3	10	22928024	23038523	-7.14286	27.5862	-15.2778	1.36986	-21.9048	13.2075
ARMC5	16	31458080	31467166	-7.14286	41.3793	-1.38889	36.9863	-6.66667	39.6226
ARMC6	19	19033575	19060311	-10.7143	17.2414	-16.6667	17.8082	-16.1905	16.0377
ARMC7	17	75109952	75130272	-21.4286	24.1379	-6.94444	20.5479	-7.61905	42.4528
ARMC8	3	138187248	138298384	-14.2857	17.2414	-9.72222	12.3288	-10.4762	16.9811
ARMC9	2	231198546	231376848	-28.5714	0	-15.2778	2.73973	-31.4286	1.88679
ARMH1	1	44674692	44725591	-21.4286	6.89655	-13.8889	2.73973	-24.7619	4.71698
ARMH3	10	101845599	102056193	-25	10.3448	-22.2222	0	-23.8095	6.60377
ARMH4	14	58000761	58298139	-21.4286	20.6897	-9.72222	8.21918	-24.7619	12.2642
ARMS2	10	122454653	122457352	-28.5714	20.6897	-11.1111	2.73973	-20.9524	10.3774
ARMT1	6	151452258	151470101	-10.7143	13.7931	-23.6111	0	-34.2857	5.66038
ARNT	1	150809713	150876708	0	51.7241	-12.5	57.5342	-4.7619	52.8302
ARNT2	15	80404350	80597933	-35.7143	3.44828	-11.1111	4.10959	-15.2381	9.43396
ARPC1A	7	99325898	99388164	-17.8571	17.2414	-13.8889	12.3288	-20	15.0943
ARPC1B	7	99325879	99394816	-17.8571	17.2414	-13.8889	12.3288	-20	15.0943
ARPC2	2	218217141	218254356	-28.5714	3.44828	-13.8889	1.36986	-28.5714	4.71698
ARPC3	12	110434823	110450422	-25	10.3448	-16.6667	4.10959	-12.381	13.2075
ARPC4	3	9792495	9813071	-28.5714	24.1379	-18.0556	1.36986	-11.4286	12.2642
ARPC4-TTLL3	3	9793082	9835401	-28.5714	24.1379	-18.0556	1.36986	-11.4286	12.2642
ARPC5	1	183620846	183635783	-3.57143	51.7241	0	56.1644	-4.7619	57.5472
ARPC5L	9	124862130	124877733	-14.2857	31.0345	-18.0556	4.10959	-22.8571	6.60377
ARPIN	15	89895006	89912952	-21.4286	10.3448	-15.2778	4.10959	-17.1429	10.3774
ARPIN-AP3S2	15	89834308	89912882	-21.4286	10.3448	-15.2778	4.10959	-17.1429	10.3774
ARPP19	15	52547045	52569883	-28.5714	3.44828	-22.2222	2.73973	-20.9524	3.77358
ARPP21	3	35638945	35794496	-32.1429	6.89655	-19.4444	2.73973	-23.8095	11.3208
ARRB1	11	75260122	75351705	-21.4286	17.2414	-11.1111	6.84932	-21.9048	22.6415
ARRB2	17	4710596	4721499	-82.1429	3.44828	-52.7778	2.73973	-53.3333	3.77358
ARRDC1	9	137605685	137711018	-21.4286	17.2414	-8.33333	13.6986	-25.7143	15.0943
ARRDC1-AS1	9	137615326	137618906	-21.4286	17.2414	-8.33333	13.6986	-25.7143	15.0943
ARRDC2	19	18001132	18014102	-10.7143	17.2414	-16.6667	16.4384	-16.1905	17.9245
ARRDC3	5	91368631	91383317	-28.5714	3.44828	-6.94444	13.6986	-15.2381	15.0943
ARRDC3-AS1	5	91380349	91548799	-28.5714	3.44828	-6.94444	13.6986	-15.2381	15.0943
ARRDC4	15	97960703	97973833	-25	10.3448	-11.1111	2.73973	-11.4286	13.2075
ARRDC5	19	4890437	4902896	-35.7143	6.89655	-20.8333	15.0685	-21.9048	16.0377
ARSA	22	50622754	50628173	-42.8571	6.89655	-29.1667	8.21918	-48.5714	3.77358
ARSB	5	78777209	78986087	-28.5714	3.44828	-9.72222	12.3288	-20.9524	10.3774
ARSG	17	68259182	68493670	-17.8571	31.0345	-8.33333	19.1781	-7.61905	39.6226
ARSI	5	150296343	150339307	-21.4286	13.7931	-2.77778	15.0685	-11.4286	17.9245
ARSJ	4	113900284	113979727	-25	0	-13.8889	1.36986	-16.1905	10.3774
ARSK	5	95555101	95605102	-28.5714	3.44828	-9.72222	13.6986	-15.2381	16.0377
ART1	11	3645128	3664416	-28.5714	6.89655	-12.5	10.9589	-24.7619	11.3208
ART3	4	76011184	76114048	-14.2857	3.44828	-15.2778	0	-16.1905	11.3208
ART4	12	14825569	14843526	-21.4286	10.3448	-12.5	2.73973	-20	11.3208
ART5	11	3638512	3642316	-28.5714	6.89655	-12.5	10.9589	-24.7619	11.3208
ARTN	1	43933320	43937240	-21.4286	6.89655	-13.8889	2.73973	-24.7619	4.71698
ARV1	1	230978981	231000733	0	58.6207	-2.77778	61.6438	-5.71429	55.6604
ARVCF	22	19969896	20016823	-39.2857	6.89655	-27.7778	8.21918	-40	5.66038
AS3MT	10	102869470	102901899	-25	10.3448	-22.2222	0	-24.7619	7.54717
ASAH1	8	18055992	18084998	-75	0	-41.6667	10.9589	-44.7619	12.2642
ASAH2	10	50182778	50279720	-14.2857	10.3448	-9.72222	0	-19.0476	9.43396
ASAH2B	10	50739318	50816495	-14.2857	13.7931	-11.1111	0	-18.0952	10.3774
ASAP1	8	130052104	130443674	-7.14286	44.8276	-2.77778	35.6164	-5.71429	50.9434
ASAP1-IT2	8	130082738	130084768	-7.14286	48.2759	-2.77778	35.6164	-5.71429	50.9434
ASAP2	2	9206765	9405683	-14.2857	10.3448	-11.1111	1.36986	-23.8095	2.83019
ASB1	2	238426742	238452250	-28.5714	0	-11.1111	5.47945	-32.381	0.943396
ASB10	7	151175698	151187832	-10.7143	27.5862	-5.55556	15.0685	-16.1905	16.0377
ASB13	10	5638867	5666595	-7.14286	37.931	-9.72222	2.73973	-19.0476	13.2075
ASB14	3	57268342	57292685	-42.8571	0	-29.1667	1.36986	-33.3333	4.71698
ASB15	7	123567010	123639481	-17.8571	20.6897	-8.33333	12.3288	-18.0952	16.0377
ASB16	17	44170447	44179084	-46.4286	6.89655	-16.6667	10.9589	-23.8095	23.5849
ASB16-AS1	17	44175968	44186723	-46.4286	6.89655	-16.6667	12.3288	-23.8095	23.5849
ASB17	1	75918873	75932404	-25	6.89655	-20.8333	1.36986	-31.4286	2.83019
ASB18	2	236193459	236264409	-28.5714	0	-9.72222	5.47945	-30.4762	1.88679
ASB3	2	53669980	53787009	-7.14286	13.7931	-12.5	0	-18.0952	5.66038
ASB4	7	95478444	95540233	-17.8571	13.7931	-8.33333	12.3288	-14.2857	15.0943
ASB5	4	176213673	176277571	-21.4286	6.89655	-15.2778	1.36986	-12.381	9.43396
ASB6	9	129634604	129642169	-21.4286	20.6897	-18.0556	6.84932	-25.7143	5.66038
ASB7	15	100602589	100651701	-21.4286	10.3448	-13.8889	4.10959	-14.2857	10.3774
ASB8	12	48147789	48181213	-7.14286	10.3448	-12.5	2.73973	-8.57143	14.1509
ASB9P1	15	92795647	92796439	-21.4286	13.7931	-12.5	5.47945	-14.2857	11.3208
ASCC1	10	72096032	72217134	-17.8571	20.6897	-16.6667	5.47945	-24.7619	9.43396
ASCC2	22	29788609	29838304	-42.8571	10.3448	-33.3333	5.47945	-46.6667	1.88679
ASCC3	6	100508194	100881372	-21.4286	3.44828	-18.0556	0	-42.8571	5.66038
ASCL1	12	102957674	102960513	-21.4286	10.3448	-9.72222	2.73973	-8.57143	15.0943
ASCL2	11	2268498	2270588	-32.1429	6.89655	-15.2778	21.9178	-25.7143	20.7547
ASCL3	11	8937578	8943016	-28.5714	6.89655	-13.8889	8.21918	-21.9048	9.43396
ASCL4	12	107774704	107776644	-21.4286	10.3448	-11.1111	5.47945	-8.57143	15.0943
ASCL5	1	201113943	201127184	0	58.6207	-2.77778	63.0137	-1.90476	62.2642
ASF1A	6	118894152	118909171	-25	6.89655	-19.4444	0	-42.8571	4.71698
ASGR1	17	7173431	7179564	-82.1429	3.44828	-54.1667	2.73973	-53.3333	2.83019
ASGR2	17	7101322	7115700	-82.1429	3.44828	-54.1667	2.73973	-52.381	2.83019
ASH1L	1	155335268	155563162	-3.57143	51.7241	-1.38889	61.6438	-4.7619	53.7736
ASH1L-AS1	1	155562026	155563944	-3.57143	51.7241	-1.38889	61.6438	-4.7619	53.7736
ASH2L	8	38105493	38144076	-28.5714	34.4828	-13.8889	27.3973	-12.381	36.7925
ASIC1	12	50057548	50083611	-7.14286	10.3448	-16.6667	2.73973	-9.52381	15.0943
ASIC2	17	33013087	34157294	-39.2857	13.7931	-16.6667	13.6986	-18.0952	26.4151
ASIC3	7	151048292	151052756	-10.7143	24.1379	-5.55556	15.0685	-16.1905	16.0377
ASIC4	2	219514170	219538772	-28.5714	0	-8.33333	1.36986	-28.5714	4.71698
ASIP	20	34194569	34269344	-3.57143	37.931	-8.33333	19.1781	-3.80952	28.3019
ASL	7	66075800	66152277	-7.14286	20.6897	-16.6667	12.3288	-16.1905	21.6981
ASNS	7	97851677	97972985	-14.2857	13.7931	-13.8889	12.3288	-15.2381	14.1509
ASNSD1	2	189661385	189670831	-17.8571	6.89655	-9.72222	0	-26.6667	2.83019
ASPA	17	3472374	3503405	-82.1429	3.44828	-55.5556	2.73973	-54.2857	3.77358
ASPDH	19	50511600	50514690	-10.7143	3.44828	-9.72222	15.0685	-13.3333	12.2642
ASPG	14	104085686	104115582	-32.1429	20.6897	-11.1111	8.21918	-31.4286	10.3774
ASPH	8	61500556	61714640	-7.14286	41.3793	-2.77778	30.137	-5.71429	43.3962
ASPHD1	16	29900375	29919864	-3.57143	41.3793	-1.38889	35.6164	-5.71429	40.566
ASPHD2	22	26429260	26445015	-39.2857	10.3448	-29.1667	6.84932	-44.7619	1.88679
ASPM	1	197084121	197146694	-3.57143	62.069	-1.38889	60.274	-2.85714	58.4906
ASPRV1	2	69960089	70102909	-14.2857	10.3448	-12.5	0	-20	3.77358
ASPSCR1	17	81976807	82017406	-21.4286	20.6897	-9.72222	23.2877	-10.4762	42.4528
ASRGL1	11	62337448	62393412	-14.2857	13.7931	-9.72222	5.47945	-24.7619	11.3208
ASS1	9	130444961	130501274	-25	17.2414	-16.6667	6.84932	-25.7143	5.66038
ASTE1	3	131013875	131027649	-14.2857	17.2414	-8.33333	10.9589	-14.2857	15.0943
ASTL	2	96122818	96138502	-10.7143	6.89655	-9.72222	2.73973	-17.1429	2.83019
ASTN1	1	176857302	177164973	-7.14286	44.8276	0	60.274	-5.71429	54.717
ASTN2	9	116423112	117415070	-17.8571	31.0345	-12.5	2.73973	-21.9048	4.71698
ASTN2-AS1	9	116504283	116562293	-17.8571	27.5862	-12.5	2.73973	-23.8095	4.71698
ASXL1	20	32358330	32439319	-3.57143	31.0345	-8.33333	17.8082	-4.7619	26.4151
ASXL2	2	25733753	25878487	-14.2857	10.3448	-19.4444	1.36986	-24.7619	2.83019
ASXL3	18	33578219	33751195	-46.4286	0	-13.8889	5.47945	-20.9524	13.2075
ASZ1	7	117363222	117428123	-14.2857	20.6897	-6.94444	12.3288	-18.0952	14.1509
ATAD1	10	87751512	87841361	-28.5714	13.7931	-25	0	-27.619	6.60377
ATAD2	8	123319850	123416350	-7.14286	48.2759	-4.16667	34.2466	-4.7619	49.0566
ATAD2B	2	23748664	23927123	-17.8571	10.3448	-19.4444	1.36986	-23.8095	3.77358
ATAD3A	1	1512162	1534685	-35.7143	10.3448	-9.72222	13.6986	-29.5238	14.1509
ATAD3B	1	1471765	1509466	-35.7143	10.3448	-9.72222	13.6986	-29.5238	14.1509
ATAD3C	1	1449689	1470163	-35.7143	10.3448	-9.72222	13.6986	-29.5238	14.1509
ATAD5	17	30831966	30895869	-35.7143	13.7931	-16.6667	8.21918	-21.9048	25.4717
ATCAY	19	3879864	3928082	-35.7143	0	-22.2222	15.0685	-24.7619	16.0377
ATE1	10	121709393	121928801	-21.4286	31.0345	-11.1111	2.73973	-20.9524	11.3208
ATF1	12	50763710	50821162	-7.14286	10.3448	-18.0556	2.73973	-8.57143	15.0943
ATF2	2	175072250	175168382	-21.4286	6.89655	-13.8889	1.36986	-28.5714	2.83019
ATF3	1	212565334	212620775	0	62.069	-5.55556	60.274	-5.71429	56.6038
ATF4	22	39519695	39522683	-46.4286	3.44828	-34.7222	4.10959	-48.5714	1.88679
ATF5	19	49928702	49933935	-10.7143	3.44828	-9.72222	15.0685	-13.3333	13.2075
ATF6	1	161766298	161977574	0	51.7241	-2.77778	61.6438	-5.71429	57.5472
ATF7	12	53507856	53626410	-7.14286	10.3448	-6.94444	2.73973	-7.61905	16.0377
ATF7IP	12	14365676	14502931	-21.4286	10.3448	-12.5	2.73973	-20	10.3774
ATF7IP2	16	10326434	10483638	-3.57143	44.8276	-1.38889	42.4658	-3.80952	40.566
ATG10	5	81972023	82276857	-21.4286	3.44828	-4.16667	12.3288	-14.2857	13.2075
ATG101	12	52069246	52077495	-7.14286	10.3448	-9.72222	6.84932	-8.57143	16.0377
ATG12	5	115828200	115841837	-25	3.44828	-5.55556	15.0685	-14.2857	16.9811
ATG13	11	46617527	46674818	-17.8571	13.7931	-19.4444	4.10959	-23.8095	5.66038
ATG14	14	55366391	55411830	-17.8571	20.6897	-8.33333	9.58904	-22.8571	11.3208
ATG16L2	11	72814406	72843674	-17.8571	13.7931	-9.72222	5.47945	-24.7619	24.5283
ATG2A	11	64894546	64917209	-17.8571	13.7931	-11.1111	5.47945	-24.7619	12.2642
ATG2B	14	96279195	96363341	-32.1429	17.2414	-11.1111	5.47945	-26.6667	11.3208
ATG3	3	112532510	112562046	-14.2857	20.6897	-11.1111	9.58904	-10.4762	16.0377
ATG4B	2	241637213	241673857	-32.1429	0	-11.1111	5.47945	-35.2381	1.88679
ATG4C	1	62784132	62865516	-21.4286	10.3448	-16.6667	1.36986	-27.619	2.83019
ATG4D	19	10543895	10553418	-25	6.89655	-19.4444	12.3288	-20.9524	14.1509
ATG5	6	106045423	106325791	-21.4286	6.89655	-20.8333	0	-47.619	3.77358
ATG7	3	11272309	11557665	-28.5714	27.5862	-16.6667	1.36986	-11.4286	11.3208
ATG9A	2	219219380	219229717	-28.5714	0	-9.72222	1.36986	-27.619	4.71698
ATG9B	7	151012214	151024499	-10.7143	24.1379	-5.55556	15.0685	-16.1905	16.0377
ATIC	2	215311956	215349773	-28.5714	3.44828	-11.1111	1.36986	-26.6667	2.83019
ATL1	14	50532509	50634017	-10.7143	31.0345	-13.8889	5.47945	-20	14.1509
ATL2	2	38293954	38377285	-10.7143	10.3448	-9.72222	1.36986	-22.8571	5.66038
ATL3	11	63624087	63671921	-14.2857	13.7931	-11.1111	4.10959	-25.7143	9.43396
ATM	11	108223044	108369102	-57.1429	10.3448	-40.2778	1.36986	-56.1905	2.83019
ATN1	12	6924463	6942321	-10.7143	6.89655	-12.5	2.73973	-20	9.43396
ATOH1	4	93828753	93830964	-21.4286	3.44828	-13.8889	0	-15.2381	9.43396
ATOH7	10	68230595	68232113	-17.8571	17.2414	-19.4444	2.73973	-23.8095	11.3208
ATOH8	2	85751344	85791383	-14.2857	3.44828	-13.8889	1.36986	-19.0476	2.83019
ATOSA	15	52581317	52709817	-28.5714	3.44828	-22.2222	2.73973	-20.9524	3.77358
ATOSB	9	35104112	35116341	-39.2857	24.1379	-22.2222	4.10959	-31.4286	2.83019
ATOX1	5	151742316	151772532	-21.4286	10.3448	-2.77778	13.6986	-11.4286	16.0377
ATP10A	15	25677273	25865184	-39.2857	6.89655	-11.1111	4.10959	-19.0476	5.66038
ATP10B	5	160563120	160852214	-25	13.7931	-1.38889	12.3288	-11.4286	16.9811
ATP10D	4	47485275	47593486	-21.4286	3.44828	-15.2778	0	-17.1429	4.71698
ATP11A	13	112690038	112887168	-53.5714	3.44828	-22.2222	8.21918	-36.1905	7.54717
ATP11AUN	13	112647044	112684497	-53.5714	3.44828	-22.2222	8.21918	-37.1429	7.54717
ATP11B	3	182793503	182921629	-7.14286	24.1379	-8.33333	12.3288	-13.3333	20.7547
ATP12A	13	24680408	24712472	-42.8571	17.2414	-22.2222	2.73973	-38.0952	3.77358
ATP13A1	19	19645198	19663676	-10.7143	17.2414	-16.6667	17.8082	-15.2381	16.0377
ATP13A2	1	16985958	17011928	-32.1429	6.89655	-18.0556	2.73973	-33.3333	2.83019
ATP13A3	3	194402672	194498364	-10.7143	20.6897	-8.33333	15.0685	-8.57143	23.5849
ATP13A3-DT	3	194487140	194521154	-10.7143	20.6897	-8.33333	15.0685	-7.61905	23.5849
ATP13A4	3	193398967	193593111	-10.7143	20.6897	-8.33333	17.8082	-8.57143	23.5849
ATP13A5	3	193274789	193378820	-10.7143	20.6897	-6.94444	17.8082	-8.57143	22.6415
ATP1A1	1	116372668	116410261	-28.5714	3.44828	-11.1111	4.10959	-23.8095	9.43396
ATP1A1-AS1	1	116378437	116421301	-28.5714	3.44828	-11.1111	4.10959	-23.8095	9.43396
ATP1A2	1	160115759	160143591	0	48.2759	-1.38889	60.274	-3.80952	55.6604
ATP1A4	1	160151586	160186980	0	48.2759	-1.38889	60.274	-3.80952	55.6604
ATP1B1	1	169105697	169310992	-3.57143	48.2759	0	57.5342	-4.7619	56.6038
ATP1B2	17	7646627	7657770	-82.1429	3.44828	-54.1667	2.73973	-54.2857	1.88679
ATP1B3	3	141876124	141926549	-17.8571	13.7931	-11.1111	12.3288	-12.381	18.8679
ATP2A1	16	28878405	28904466	-3.57143	41.3793	-1.38889	36.9863	-5.71429	42.4528
ATP2A1-AS1	16	28878957	28879938	-3.57143	41.3793	-1.38889	36.9863	-5.71429	42.4528
ATP2A2	12	110280756	110351093	-25	10.3448	-16.6667	4.10959	-12.381	13.2075
ATP2A3	17	3923870	3964464	-82.1429	3.44828	-54.1667	2.73973	-54.2857	3.77358
ATP2B1	12	89588049	89709366	-17.8571	17.2414	-5.55556	4.10959	-7.61905	18.8679
ATP2B1-AS1	12	89708959	89712590	-17.8571	17.2414	-5.55556	4.10959	-7.61905	18.8679
ATP2B2	3	10324023	10708007	-32.1429	20.6897	-15.2778	4.10959	-11.4286	11.3208
ATP2B4	1	203626832	203744081	0	62.069	-2.77778	64.3836	-0.952381	62.2642
ATP2C1	3	130850595	131016712	-14.2857	17.2414	-8.33333	10.9589	-14.2857	15.0943
ATP2C2	16	84368527	84464187	-60.7143	10.3448	-81.9444	0	-69.5238	2.83019
ATP4A	19	35550031	35563658	-17.8571	17.2414	-12.5	12.3288	-10.4762	10.3774
ATP4B	13	113648804	113658198	-53.5714	3.44828	-22.2222	8.21918	-36.1905	7.54717
ATP5F1A	18	46080248	46104334	-46.4286	0	-13.8889	8.21918	-24.7619	12.2642
ATP5F1B	12	56638175	56645984	-3.57143	10.3448	-11.1111	1.36986	-8.57143	14.1509
ATP5F1C	10	7788147	7807815	-7.14286	34.4828	-11.1111	1.36986	-19.0476	12.2642
ATP5F1D	19	1241746	1244825	-42.8571	0	-22.2222	16.4384	-27.619	12.2642
ATP5F1E	20	59025475	59032345	0	48.2759	-2.77778	26.0274	-5.71429	42.4528
ATP5MC1	17	48892765	48895871	-25	20.6897	-12.5	13.6986	-15.2381	30.1887
ATP5MC2	12	53632726	53677408	-7.14286	10.3448	-6.94444	2.73973	-7.61905	15.0943
ATP5MC3	2	175176258	175181710	-21.4286	6.89655	-13.8889	1.36986	-28.5714	2.83019
ATP5ME	4	672436	674330	-35.7143	3.44828	-16.6667	2.73973	-17.1429	10.3774
ATP5MF	7	99448475	99466186	-17.8571	17.2414	-13.8889	12.3288	-20	14.1509
ATP5MF-PTCD1	7	99419749	99466197	-17.8571	17.2414	-13.8889	12.3288	-20	14.1509
ATP5MG	11	118401346	118449569	-57.1429	10.3448	-33.3333	1.36986	-57.1429	2.83019
ATP5MGL	22	42639803	42640601	-46.4286	6.89655	-37.5	4.10959	-51.4286	1.88679
ATP5MJ	14	103912288	103928269	-32.1429	20.6897	-12.5	6.84932	-30.4762	10.3774
ATP5MK	10	103389041	103396492	-28.5714	10.3448	-20.8333	0	-25.7143	7.54717
ATP5PB	1	111448864	111462773	-28.5714	6.89655	-15.2778	4.10959	-24.7619	6.60377
ATP5PD	17	75038863	75046985	-21.4286	24.1379	-6.94444	20.5479	-7.61905	42.4528
ATP5PF	21	25716503	25735673	-14.2857	17.2414	-13.8889	4.10959	-20.9524	9.43396
ATP5PO	21	33584687	33931607	-14.2857	17.2414	-11.1111	2.73973	-13.3333	9.43396
ATP6AP1L	5	82279462	82386977	-21.4286	3.44828	-4.16667	13.6986	-14.2857	13.2075
ATP6V0A1	17	42458844	42522582	-46.4286	10.3448	-15.2778	12.3288	-26.6667	23.5849
ATP6V0A2	12	123712353	123761755	-21.4286	6.89655	-23.6111	6.84932	-16.1905	16.0377
ATP6V0A4	7	138706294	138799560	-10.7143	27.5862	-12.5	12.3288	-17.1429	17.9245
ATP6V0B	1	43974487	43978295	-21.4286	6.89655	-13.8889	2.73973	-24.7619	4.71698
ATP6V0C	16	2513952	2520218	-3.57143	48.2759	0	52.0548	-4.7619	55.6604
ATP6V0CP3	6	42727234	42727700	-3.57143	20.6897	-16.6667	1.36986	-29.5238	5.66038
ATP6V0D1	16	67438014	67481181	-53.5714	10.3448	-84.7222	0	-70.4762	1.88679
ATP6V0D2	8	86098910	86154225	-7.14286	44.8276	-2.77778	31.5068	-3.80952	51.8868
ATP6V0E1	5	172983771	173035445	-17.8571	17.2414	-1.38889	15.0685	-9.52381	16.0377
ATP6V0E2	7	149872968	149891204	-10.7143	27.5862	-5.55556	15.0685	-15.2381	15.0943
ATP6V0E2-AS1	7	149867697	149880610	-10.7143	27.5862	-5.55556	15.0685	-15.2381	15.0943
ATP6V1A	3	113746770	113812056	-10.7143	20.6897	-9.72222	9.58904	-12.381	16.0377
ATP6V1B1	2	70900798	70965431	-14.2857	13.7931	-12.5	0	-20	3.77358
ATP6V1B2	8	20197381	20226819	-75	3.44828	-41.6667	10.9589	-44.7619	12.2642
ATP6V1C1	8	103021063	103073051	-3.57143	44.8276	-2.77778	34.2466	-2.85714	50.9434
ATP6V1C2	2	10721100	10785110	-17.8571	6.89655	-12.5	1.36986	-24.7619	2.83019
ATP6V1D	14	67294371	67360265	-39.2857	10.3448	-15.2778	6.84932	-29.5238	10.3774
ATP6V1E1	22	17592136	17628749	-39.2857	6.89655	-29.1667	10.9589	-43.8095	3.77358
ATP6V1E2	2	46490750	46542577	-10.7143	10.3448	-8.33333	1.36986	-20	4.71698
ATP6V1F	7	128862856	128865847	-10.7143	24.1379	-15.2778	13.6986	-20.9524	16.0377
ATP6V1G1	9	114587706	114598915	-21.4286	27.5862	-13.8889	4.10959	-22.8571	6.60377
ATP6V1H	8	53715543	53843558	-10.7143	37.931	-2.77778	26.0274	-6.66667	39.6226
ATP7B	13	51932669	52012125	-50	10.3448	-33.3333	5.47945	-40.9524	4.71698
ATP8A1	4	42408373	42657121	-28.5714	3.44828	-18.0556	0	-20	3.77358
ATP8A2	13	25371974	26025851	-46.4286	13.7931	-20.8333	2.73973	-38.0952	3.77358
ATP8B1	18	57646426	57803315	-46.4286	0	-16.6667	8.21918	-25.7143	11.3208
ATP8B1-AS1	18	57630280	57669296	-46.4286	0	-16.6667	8.21918	-25.7143	10.3774
ATP8B2	1	154325525	154351304	0	51.7241	-4.16667	60.274	-5.71429	53.7736
ATP8B3	19	1782075	1812276	-39.2857	0	-22.2222	16.4384	-26.6667	14.1509
ATP8B4	15	49858238	50182817	-28.5714	3.44828	-16.6667	2.73973	-18.0952	3.77358
ATP8B5P	9	35406755	35483035	-39.2857	24.1379	-22.2222	4.10959	-31.4286	1.88679
ATP9A	20	51596514	51768390	0	48.2759	-8.33333	17.8082	-4.7619	41.5094
ATP9B	18	79069285	79378287	-50	0	-15.2778	5.47945	-28.5714	12.2642
ATPAF1	1	46632737	46673867	-17.8571	10.3448	-13.8889	2.73973	-25.7143	3.77358
ATPAF2	17	18015059	18039209	-75	3.44828	-37.5	2.73973	-50.4762	6.60377
ATPSCKMT	5	10225507	10249897	-10.7143	20.6897	-1.38889	20.5479	-9.52381	21.6981
ATR	3	142449007	142578733	-14.2857	13.7931	-11.1111	12.3288	-11.4286	19.8113
ATRAID	2	27212041	27217178	-10.7143	10.3448	-13.8889	1.36986	-22.8571	2.83019
ATRIP	3	48446710	48467645	-42.8571	0	-29.1667	2.73973	-32.381	5.66038
ATRN	20	3471018	3651118	-14.2857	24.1379	-8.33333	16.4384	-14.2857	25.4717
ATRNL1	10	115093365	115948999	-21.4286	24.1379	-16.6667	0	-22.8571	11.3208
ATXN1	6	16299112	16761491	-7.14286	24.1379	-6.94444	5.47945	-14.2857	10.3774
ATXN10	22	45671798	45845307	-46.4286	6.89655	-31.9444	5.47945	-49.5238	2.83019
ATXN1L	16	71808439	71885268	-57.1429	10.3448	-86.1111	0	-69.5238	2.83019
ATXN2	12	111443485	111599676	-25	10.3448	-18.0556	4.10959	-13.3333	13.2075
ATXN2L	16	28822999	28837237	-3.57143	41.3793	-1.38889	36.9863	-5.71429	42.4528
ATXN3	14	92049611	92106621	-32.1429	17.2414	-15.2778	4.10959	-28.5714	9.43396
ATXN7	3	63863155	64003462	-42.8571	3.44828	-23.6111	2.73973	-30.4762	5.66038
ATXN7L1	7	105604772	105876599	-17.8571	13.7931	-12.5	10.9589	-21.9048	13.2075
ATXN7L2	1	109483479	109492804	-28.5714	3.44828	-16.6667	5.47945	-26.6667	8.49057
ATXN7L3	17	44191805	44200113	-46.4286	6.89655	-16.6667	12.3288	-23.8095	23.5849
ATXN7L3B	12	74537835	74545430	-7.14286	31.0345	-6.94444	6.84932	-6.66667	20.7547
ATXN8OS	13	70107213	70171738	-53.5714	3.44828	-25	6.84932	-42.8571	5.66038
AUH	9	91213815	91361918	-25	20.6897	-15.2778	2.73973	-28.5714	2.83019
AUNIP	1	25831913	25859458	-25	6.89655	-23.6111	2.73973	-35.2381	2.83019
AUP1	2	74526645	74529760	-10.7143	10.3448	-15.2778	0	-19.0476	2.83019
AURKA	20	56369389	56392337	-3.57143	44.8276	-4.16667	20.5479	-5.71429	41.5094
AURKAIP1	1	1373730	1375207	-35.7143	10.3448	-9.72222	13.6986	-29.5238	14.1509
AURKAP1	1	220266706	220267917	0	62.069	-2.77778	60.274	-5.71429	54.717
AURKB	17	8204733	8210600	-82.1429	3.44828	-52.7778	4.10959	-52.381	2.83019
AURKC	19	57231009	57235548	-3.57143	17.2414	-6.94444	13.6986	-12.381	10.3774
AUTS2	7	69598296	70793506	-10.7143	20.6897	-12.5	10.9589	-14.2857	17.9245
AVEN	15	33851785	34075155	-39.2857	3.44828	-12.5	1.36986	-19.0476	1.88679
AVIL	12	57797376	57818734	-3.57143	17.2414	-8.33333	2.73973	-5.71429	16.0377
AVL9	7	32495426	32588726	-3.57143	41.3793	-5.55556	15.0685	-3.80952	23.5849
AVP	20	3082556	3084724	-14.2857	24.1379	-8.33333	16.4384	-13.3333	25.4717
AVPI1	10	97677424	97687241	-28.5714	10.3448	-16.6667	0	-21.9048	7.54717
AVPR1A	12	63142759	63151201	-3.57143	17.2414	-4.16667	5.47945	-4.7619	17.9245
AVPR1B	1	206106936	206117699	0	58.6207	-2.77778	63.0137	-1.90476	62.2642
AXDND1	1	179365720	179554735	-7.14286	48.2759	-4.16667	57.5342	-4.7619	55.6604
AXIN1	16	287440	352723	-7.14286	48.2759	0	53.4247	-5.71429	54.717
AXIN2	17	65528563	65641033	-14.2857	34.4828	-8.33333	20.5479	-7.61905	40.566
AXL	19	41219223	41261766	-17.8571	6.89655	-13.8889	12.3288	-13.3333	8.49057
AZGP1	7	99966720	99976042	-17.8571	17.2414	-13.8889	13.6986	-21.9048	13.2075
AZGP1P1	7	99980741	99987838	-17.8571	17.2414	-13.8889	13.6986	-21.9048	13.2075
AZI2	3	28315003	28349050	-35.7143	3.44828	-18.0556	2.73973	-16.1905	13.2075
AZIN1	8	102826111	102872412	-3.57143	41.3793	-2.77778	32.8767	-3.80952	50.9434
AZIN2	1	33081104	33123492	-21.4286	13.7931	-13.8889	2.73973	-23.8095	7.54717
B3GALNT1	3	161083883	161105411	-14.2857	13.7931	-6.94444	12.3288	-10.4762	19.8113
B3GALT1	2	167293001	167874045	-17.8571	6.89655	-12.5	0	-26.6667	4.71698
B3GALT2	1	193178730	193186613	-7.14286	51.7241	0	57.5342	-3.80952	58.4906
B3GALT5	21	39556442	39673137	-14.2857	20.6897	-6.94444	4.10959	-11.4286	11.3208
B3GALT5-AS1	21	39597147	39612910	-14.2857	20.6897	-6.94444	4.10959	-11.4286	11.3208
B3GALT6	1	1232237	1235041	-35.7143	10.3448	-9.72222	13.6986	-28.5714	15.0943
B3GALT9	9	120792403	120801787	-14.2857	31.0345	-18.0556	4.10959	-24.7619	4.71698
B3GAT1	11	134378504	134412242	-57.1429	13.7931	-29.1667	4.10959	-53.3333	7.54717
B3GAT1-DT	11	134412284	134505665	-57.1429	13.7931	-29.1667	4.10959	-52.381	6.60377
B3GAT2	6	70856679	70957060	-17.8571	6.89655	-16.6667	2.73973	-39.0476	4.71698
B3GAT3	11	62615296	62622154	-14.2857	13.7931	-9.72222	5.47945	-27.619	10.3774
B3GLCT	13	31199975	31332276	-42.8571	20.6897	-26.3889	5.47945	-38.0952	3.77358
B3GNT2	2	62196115	62224731	-10.7143	10.3448	-16.6667	0	-21.9048	3.77358
B3GNT3	19	17794828	17813576	-10.7143	17.2414	-16.6667	16.4384	-15.2381	18.8679
B3GNT4	12	122203681	122208952	-25	6.89655	-25	6.84932	-16.1905	16.0377
B3GNT5	3	183253253	183273385	-7.14286	24.1379	-8.33333	12.3288	-13.3333	20.7547
B3GNT6	11	77034398	77041973	-17.8571	20.6897	-12.5	4.10959	-22.8571	23.5849
B3GNT7	2	231395710	231401164	-28.5714	0	-15.2778	2.73973	-31.4286	1.88679
B3GNT8	19	41425359	41428730	-17.8571	6.89655	-13.8889	12.3288	-13.3333	8.49057
B3GNT9	16	67148104	67150998	-53.5714	10.3448	-84.7222	0	-70.4762	1.88679
B4GALNT1	12	57623409	57633239	-3.57143	13.7931	-9.72222	2.73973	-6.66667	14.1509
B4GALNT2	17	49132460	49176840	-25	20.6897	-12.5	13.6986	-12.381	32.0755
B4GALNT3	12	459939	563509	-10.7143	10.3448	-15.2778	4.10959	-14.2857	15.0943
B4GALNT4	11	369499	382117	-32.1429	6.89655	-13.8889	24.6575	-24.7619	18.8679
B4GALT1	9	33104082	33167356	-46.4286	17.2414	-22.2222	2.73973	-33.3333	1.88679
B4GALT2	1	43978943	43991170	-21.4286	6.89655	-13.8889	2.73973	-24.7619	4.71698
B4GALT3	1	161171310	161177968	0	51.7241	-2.77778	61.6438	-4.7619	55.6604
B4GALT4	3	119211732	119240946	-17.8571	20.6897	-11.1111	8.21918	-13.3333	14.1509
B4GALT5	20	49632945	49713878	0	41.3793	-2.77778	19.1781	-3.80952	42.4528
B4GALT6	18	31622246	31685836	-46.4286	3.44828	-13.8889	5.47945	-20	12.2642
B4GALT7	5	177600132	177610330	-17.8571	24.1379	-1.38889	12.3288	-11.4286	17.9245
B9D1	17	19334695	19378193	-71.4286	6.89655	-33.3333	5.47945	-40.9524	9.43396
B9D2	19	41354417	41364165	-17.8571	6.89655	-13.8889	12.3288	-13.3333	8.49057
BAALC	8	103140713	103230305	-3.57143	41.3793	-2.77778	34.2466	-2.85714	50.9434
BAALC-AS1	8	103153394	103172161	-3.57143	41.3793	-2.77778	34.2466	-2.85714	50.9434
BAALC-AS2	8	103132959	103141520	-3.57143	44.8276	-2.77778	34.2466	-2.85714	50.9434
BABAM1	19	17267376	17282966	-10.7143	17.2414	-16.6667	16.4384	-16.1905	16.0377
BABAM2	2	27771739	28338901	-10.7143	10.3448	-9.72222	1.36986	-18.0952	2.83019
BACE1	11	117285232	117316259	-57.1429	10.3448	-33.3333	1.36986	-57.1429	2.83019
BACE2	21	41167801	41282530	-14.2857	20.6897	-6.94444	4.10959	-13.3333	12.2642
BACH1	21	29194147	29630751	-17.8571	17.2414	-15.2778	2.73973	-18.0952	9.43396
BACH2	6	89926528	90296843	-21.4286	6.89655	-19.4444	1.36986	-47.619	3.77358
BAD	11	64269830	64284704	-17.8571	17.2414	-11.1111	5.47945	-23.8095	10.3774
BAG1	9	33247820	33264720	-46.4286	17.2414	-23.6111	2.73973	-33.3333	1.88679
BAG2	6	57172326	57189833	0	17.2414	-6.94444	4.10959	-27.619	7.54717
BAG3	10	119651380	119677819	-21.4286	20.6897	-16.6667	1.36986	-22.8571	11.3208
BAG5	14	103556545	103562657	-32.1429	20.6897	-12.5	5.47945	-30.4762	10.3774
BAHD1	15	40439721	40468236	-35.7143	0	-23.6111	2.73973	-24.7619	1.88679
BAIAP2	17	81035122	81117434	-21.4286	20.6897	-6.94444	24.6575	-10.4762	42.4528
BAIAP2-DT	17	81029130	81034881	-21.4286	20.6897	-6.94444	24.6575	-10.4762	41.5094
BAIAP2L1	7	98291650	98401090	-14.2857	17.2414	-12.5	12.3288	-20	15.0943
BAIAP2L2	22	38084652	38111015	-46.4286	3.44828	-34.7222	4.10959	-49.5238	1.88679
BAIAP3	16	1333638	1349439	-7.14286	48.2759	0	53.4247	-4.7619	55.6604
BAK1	6	33572547	33580293	-3.57143	20.6897	-13.8889	4.10959	-17.1429	8.49057
BALR6	3	18013226	18041603	-35.7143	6.89655	-16.6667	1.36986	-13.3333	12.2642
BAMBI	10	28677510	28682932	-14.2857	20.6897	-13.8889	1.36986	-20.9524	10.3774
BANCR	9	69296678	69311111	-25	20.6897	-18.0556	2.73973	-26.6667	3.77358
BANF1	11	66002228	66004149	-10.7143	17.2414	-11.1111	8.21918	-21.9048	15.0943
BANF2	20	17693672	17735871	-3.57143	24.1379	-4.16667	19.1781	-12.381	25.4717
BANK1	4	101419961	102074812	-14.2857	3.44828	-13.8889	0	-15.2381	9.43396
BANP	16	87949244	88077318	-64.2857	6.89655	-80.5556	1.36986	-69.5238	4.71698
BAP1	3	52401008	52410008	-42.8571	0	-27.7778	4.10959	-33.3333	3.77358
BARD1	2	214725646	214809683	-28.5714	3.44828	-12.5	0	-26.6667	2.83019
BARHL1	9	132582606	132590252	-21.4286	17.2414	-15.2778	5.47945	-26.6667	4.71698
BARHL2	1	90711539	90717302	-32.1429	3.44828	-22.2222	1.36986	-31.4286	1.88679
BARX1	9	93951627	93955355	-28.5714	17.2414	-13.8889	4.10959	-28.5714	2.83019
BARX2	11	129375848	129452279	-64.2857	10.3448	-30.5556	4.10959	-54.2857	5.66038
BASP1	5	17065598	17276843	-10.7143	13.7931	-2.77778	17.8082	-11.4286	23.5849
BASP1-AS1	5	17089296	17217047	-10.7143	13.7931	-2.77778	17.8082	-12.381	21.6981
BASP1P1	13	22897341	22898005	-42.8571	17.2414	-22.2222	2.73973	-39.0476	3.77358
BATF	14	75522455	75546993	-39.2857	10.3448	-15.2778	4.10959	-33.3333	8.49057
BATF2	11	64987945	64997018	-17.8571	13.7931	-11.1111	5.47945	-24.7619	12.2642
BATF3	1	212686417	212699840	0	62.069	-5.55556	60.274	-5.71429	56.6038
BAX	19	48954815	48961798	-10.7143	3.44828	-11.1111	13.6986	-16.1905	12.2642
BAZ1A	14	34752731	34875647	-10.7143	24.1379	-19.4444	4.10959	-18.0952	16.9811
BAZ1B	7	73440406	73522293	-10.7143	20.6897	-16.6667	10.9589	-12.381	17.9245
BAZ2A	12	56595596	56636816	-3.57143	10.3448	-12.5	1.36986	-8.57143	14.1509
BAZ2B	2	159318979	159712444	-17.8571	3.44828	-12.5	0	-26.6667	1.88679
BBC3	19	47220824	47232766	-17.8571	3.44828	-12.5	12.3288	-19.0476	9.43396
BBIP1	10	110898730	110919201	-25	13.7931	-19.4444	0	-22.8571	8.49057
BBLN	9	128160265	128163924	-21.4286	24.1379	-16.6667	6.84932	-24.7619	6.60377
BBOF1	14	74019349	74082863	-39.2857	10.3448	-20.8333	4.10959	-33.3333	8.49057
BBOX1	11	27040725	27127809	-21.4286	10.3448	-8.33333	8.21918	-15.2381	14.1509
BBS1	11	66509079	66533613	-10.7143	17.2414	-9.72222	8.21918	-14.2857	21.6981
BBS10	12	76344474	76348415	-10.7143	24.1379	-4.16667	6.84932	-6.66667	21.6981
BBS12	4	122700445	122744942	-10.7143	6.89655	-13.8889	1.36986	-15.2381	10.3774
BBS2	16	56465640	56582667	-53.5714	10.3448	-77.7778	0	-65.7143	3.77358
BBS4	15	72686179	72738475	-35.7143	0	-12.5	2.73973	-17.1429	6.60377
BBS5	2	169479480	169525922	-25	3.44828	-13.8889	0	-27.619	3.77358
BBS7	4	121824329	121870487	-14.2857	0	-13.8889	1.36986	-15.2381	10.3774
BBS9	7	33109557	33877180	-3.57143	41.3793	-5.55556	15.0685	-4.7619	23.5849
BBX	3	107522936	107811339	-14.2857	24.1379	-11.1111	8.21918	-9.52381	16.0377
BCAM	19	44809071	44821421	-14.2857	6.89655	-12.5	12.3288	-14.2857	11.3208
BCAN	1	156641390	156659532	-3.57143	44.8276	-1.38889	60.274	-4.7619	52.8302
BCAR1	16	75228181	75268053	-57.1429	10.3448	-86.1111	0	-71.4286	3.77358
BCAR3	1	93561741	93847150	-32.1429	6.89655	-22.2222	0	-33.3333	2.83019
BCAR3-AS1	1	93591966	93610605	-32.1429	6.89655	-22.2222	0	-34.2857	1.88679
BCAR4	16	11819829	11828845	0	48.2759	0	42.4658	-3.80952	39.6226
BCAS1	20	53936777	54070594	-3.57143	51.7241	-1.38889	20.5479	-2.85714	43.3962
BCAS2	1	114567557	114581629	-28.5714	3.44828	-11.1111	4.10959	-21.9048	10.3774
BCAS3	17	60677453	61392838	-14.2857	37.931	-9.72222	20.5479	-6.66667	41.5094
BCAS4	20	50794894	50877177	-3.57143	41.3793	-4.16667	17.8082	-3.80952	43.3962
BCAT1	12	24810024	24949101	-14.2857	10.3448	-11.1111	1.36986	-19.0476	9.43396
BCAT2	19	48795062	48811029	-14.2857	3.44828	-11.1111	13.6986	-16.1905	12.2642
BCCIP	10	125823546	125853695	-25	27.5862	-11.1111	2.73973	-20.9524	10.3774
BCDIN3D	12	49836043	49843106	-7.14286	10.3448	-13.8889	2.73973	-9.52381	15.0943
BCDIN3D-AS1	12	49827913	49841143	-7.14286	10.3448	-13.8889	2.73973	-9.52381	15.0943
BCHE	3	165772904	165837462	-10.7143	17.2414	-8.33333	17.8082	-9.52381	22.6415
BCKDHA	19	41350853	41425002	-17.8571	6.89655	-13.8889	12.3288	-13.3333	8.49057
BCKDHB	6	80106647	80466674	-21.4286	10.3448	-18.0556	1.36986	-42.8571	4.71698
BCKDK	16	31106107	31117892	-7.14286	41.3793	-1.38889	35.6164	-5.71429	40.566
BCL10	1	85265776	85276632	-28.5714	3.44828	-20.8333	1.36986	-33.3333	1.88679
BCL10-AS1	1	85276388	85399963	-28.5714	3.44828	-20.8333	1.36986	-33.3333	1.88679
BCL11A	2	60450520	60554467	-10.7143	13.7931	-11.1111	1.36986	-19.0476	3.77358
BCL11B	14	99169287	99272197	-25	20.6897	-11.1111	5.47945	-25.7143	11.3208
BCL2	18	63123346	63320128	-42.8571	0	-18.0556	6.84932	-25.7143	12.2642
BCL2A1	15	79960892	79971196	-39.2857	3.44828	-11.1111	4.10959	-15.2381	8.49057
BCL2L1	20	31664452	31723989	-3.57143	34.4828	-8.33333	19.1781	-4.7619	28.3019
BCL2L10	15	52109263	52112775	-32.1429	3.44828	-22.2222	2.73973	-21.9048	3.77358
BCL2L11	2	111119378	111168444	-17.8571	3.44828	-12.5	4.10959	-22.8571	2.83019
BCL2L12	19	49665142	49673916	-10.7143	3.44828	-9.72222	15.0685	-13.3333	13.2075
BCL2L13	22	17628855	17730855	-39.2857	6.89655	-30.5556	9.58904	-43.8095	4.71698
BCL2L15	1	113876816	113887581	-28.5714	3.44828	-13.8889	2.73973	-24.7619	8.49057
BCL2L2	14	23302296	23311751	-7.14286	20.6897	-9.72222	5.47945	-20	16.0377
BCL2L2-PABPN1	14	23298790	23326175	-7.14286	20.6897	-9.72222	5.47945	-20	16.0377
BCL3	19	44747705	44760044	-14.2857	6.89655	-13.8889	12.3288	-14.2857	11.3208
BCL6	3	187721377	187745725	-7.14286	20.6897	-6.94444	17.8082	-10.4762	23.5849
BCL6B	17	7023050	7030290	-82.1429	3.44828	-52.7778	2.73973	-52.381	2.83019
BCL7A	12	122019422	122062044	-25	6.89655	-23.6111	6.84932	-16.1905	16.0377
BCL7B	7	73536356	73557690	-10.7143	20.6897	-16.6667	10.9589	-12.381	17.9245
BCL7C	16	30833626	30894302	-7.14286	41.3793	-1.38889	35.6164	-5.71429	41.5094
BCL9	1	147541501	147626216	-3.57143	48.2759	-2.77778	49.3151	-1.90476	53.7736
BCL9L	11	118893875	118925926	-57.1429	10.3448	-31.9444	1.36986	-56.1905	3.77358
BCLAF1	6	136256627	136289851	-17.8571	13.7931	-22.2222	1.36986	-44.7619	4.71698
BCO1	16	81238689	81291142	-60.7143	6.89655	-86.1111	0	-72.381	1.88679
BCO2	11	112086903	112224699	-57.1429	10.3448	-33.3333	2.73973	-58.0952	3.77358
BCR	22	23179704	23318037	-32.1429	17.2414	-27.7778	9.58904	-40.9524	2.83019
BCRP2	22	21102984	21122286	-32.1429	17.2414	-27.7778	8.21918	-41.9048	3.77358
BCRP3	22	24632915	24653356	-35.7143	17.2414	-30.5556	6.84932	-41.9048	1.88679
BCS1L	2	218658764	218663443	-28.5714	0	-15.2778	1.36986	-28.5714	4.71698
BCYRN1	2	47335315	47335514	-10.7143	17.2414	-2.77778	78.0822	-13.3333	66.9811
BDH2	4	103066459	103099870	-14.2857	3.44828	-13.8889	0	-17.1429	9.43396
BDKRB1	14	96204844	96268967	-32.1429	17.2414	-11.1111	5.47945	-26.6667	11.3208
BDKRB2	14	96204679	96244166	-32.1429	17.2414	-11.1111	5.47945	-26.6667	11.3208
BDNF	11	27654893	27722058	-21.4286	10.3448	-9.72222	6.84932	-14.2857	13.2075
BDNF-AS	11	27506830	27698231	-21.4286	10.3448	-8.33333	8.21918	-14.2857	13.2075
BEAN1	16	66427295	66493529	-53.5714	10.3448	-84.7222	0	-70.4762	1.88679
BECN1	17	42810134	42833350	-46.4286	10.3448	-16.6667	12.3288	-26.6667	23.5849
BEGAIN	14	100537147	100587417	-28.5714	17.2414	-9.72222	9.58904	-26.6667	11.3208
BEND3	6	107065182	107115515	-21.4286	6.89655	-20.8333	0	-47.619	4.71698
BEND3P3	10	79682997	79685436	-21.4286	24.1379	-9.72222	8.21918	-20.9524	15.0943
BEND4	4	42110853	42152878	-28.5714	3.44828	-19.4444	0	-20.9524	3.77358
BEND5	1	48727519	48776969	-17.8571	10.3448	-13.8889	4.10959	-23.8095	2.83019
BEND6	6	56955107	57027346	0	17.2414	-6.94444	4.10959	-26.6667	7.54717
BEND7	10	13438484	13529014	-7.14286	31.0345	-16.6667	1.36986	-20.9524	16.9811
BEST1	11	61950063	61965515	-14.2857	17.2414	-9.72222	5.47945	-23.8095	11.3208
BEST2	19	12751702	12758458	-17.8571	17.2414	-18.0556	12.3288	-20	12.2642
BEST3	12	69643360	69699476	-3.57143	27.5862	-4.16667	6.84932	-1.90476	23.5849
BEST4	1	44783585	44788170	-21.4286	6.89655	-13.8889	2.73973	-24.7619	4.71698
BET1	7	93962762	94004382	-17.8571	13.7931	-8.33333	9.58904	-15.2381	15.0943
BET1L	11	167784	207399	-32.1429	6.89655	-13.8889	24.6575	-24.7619	19.8113
BFSP1	20	17493905	17569220	-3.57143	24.1379	-4.16667	19.1781	-12.381	25.4717
BFSP2	3	133400056	133475222	-14.2857	17.2414	-8.33333	12.3288	-13.3333	14.1509
BGLAP	1	156242184	156243317	-3.57143	48.2759	-1.38889	61.6438	-4.7619	51.8868
BHLHA15	7	98211439	98215457	-14.2857	17.2414	-13.8889	13.6986	-17.1429	15.0943
BHLHA9	17	1270444	1271815	-82.1429	3.44828	-55.5556	2.73973	-55.2381	4.71698
BHLHE22	8	64580365	64583627	-7.14286	37.931	-4.16667	28.7671	-4.7619	46.2264
BHLHE22-AS1	8	64574306	64581921	-7.14286	37.931	-4.16667	28.7671	-4.7619	46.2264
BHLHE23	20	63005927	63007035	-3.57143	44.8276	-4.16667	30.137	-1.90476	48.1132
BHLHE40	3	4979437	4985323	-35.7143	13.7931	-15.2778	2.73973	-12.381	11.3208
BHLHE40-AS1	3	4896806	4980414	-35.7143	13.7931	-15.2778	2.73973	-12.381	11.3208
BHLHE41	12	26120030	26125037	-14.2857	13.7931	-11.1111	1.36986	-18.0952	10.3774
BHMT	5	79111809	79132288	-28.5714	3.44828	-11.1111	12.3288	-20	11.3208
BHMT2	5	79069767	79090069	-28.5714	3.44828	-11.1111	12.3288	-20	10.3774
BICC1	10	58512872	58831435	-14.2857	17.2414	-8.33333	1.36986	-18.0952	12.2642
BICD1	12	32106847	32383633	-10.7143	10.3448	-18.0556	1.36986	-15.2381	14.1509
BICD2	9	92711363	92764833	-28.5714	17.2414	-13.8889	2.73973	-28.5714	2.83019
BICDL1	12	119989236	120094494	-28.5714	6.89655	-22.2222	6.84932	-13.3333	14.1509
BICDL2	16	3027682	3036944	-3.57143	48.2759	0	50.6849	-3.80952	54.717
BICRA	19	47608196	47703277	-17.8571	6.89655	-11.1111	13.6986	-19.0476	9.43396
BICRAL	6	42782052	42868558	-3.57143	17.2414	-16.6667	1.36986	-29.5238	5.66038
BID	22	17734138	17774770	-39.2857	6.89655	-30.5556	9.58904	-41.9048	4.71698
BIK	22	43110750	43129712	-46.4286	6.89655	-36.1111	4.10959	-50.4762	2.83019
BIN1	2	127048027	127107288	-14.2857	6.89655	-13.8889	4.10959	-22.8571	0.943396
BIN2	12	51281038	51324668	-7.14286	10.3448	-19.4444	2.73973	-8.57143	14.1509
BIN3	8	22620418	22669148	-82.1429	0	-41.6667	9.58904	-47.619	11.3208
BIRC2	11	102347211	102378670	-53.5714	10.3448	-31.9444	1.36986	-56.1905	3.77358
BIRC3	11	102317484	102339403	-53.5714	10.3448	-31.9444	1.36986	-56.1905	3.77358
BIRC5	17	78214186	78225636	-25	24.1379	-6.94444	23.2877	-7.61905	43.3962
BIRC6	2	32357023	32619571	-10.7143	10.3448	-11.1111	0	-20.9524	4.71698
BIRC7	20	63235883	63240495	-3.57143	44.8276	-4.16667	30.137	-1.90476	48.1132
BIRC8	19	53289601	53291426	-7.14286	6.89655	-9.72222	15.0685	-13.3333	10.3774
BIVM	13	102799119	102841533	-50	3.44828	-23.6111	8.21918	-32.381	7.54717
BIVM-ERCC5	13	102799110	102875994	-50	3.44828	-23.6111	8.21918	-32.381	7.54717
BLCAP	20	37502414	37527931	0	37.931	-6.94444	16.4384	-2.85714	34.9057
BLID	11	122115340	122116215	-57.1429	13.7931	-33.3333	2.73973	-54.2857	3.77358
BLM	15	90717346	90816166	-21.4286	13.7931	-15.2778	4.10959	-17.1429	9.43396
BLMH	17	30248203	30292056	-35.7143	17.2414	-16.6667	8.21918	-22.8571	23.5849
BLNK	10	96189171	96271587	-25	13.7931	-16.6667	0	-21.9048	5.66038
BLOC1S1	12	55716038	55721794	-3.57143	13.7931	-12.5	1.36986	-6.66667	14.1509
BLOC1S1-RDH5	12	55716036	55724703	-3.57143	13.7931	-12.5	1.36986	-6.66667	14.1509
BLOC1S2	10	100273280	100286680	-25	10.3448	-22.2222	0	-23.8095	6.60377
BLOC1S3	19	45178784	45216933	-14.2857	6.89655	-12.5	12.3288	-14.2857	11.3208
BLOC1S4	4	6716174	6717664	-42.8571	6.89655	-12.5	4.10959	-17.1429	10.3774
BLOC1S5	6	8013567	8064396	-10.7143	13.7931	-9.72222	2.73973	-15.2381	10.3774
BLOC1S5-TXNDC5	6	7881522	8064364	-14.2857	13.7931	-8.33333	2.73973	-16.1905	10.3774
BLOC1S6	15	45587214	45615945	-32.1429	3.44828	-26.3889	2.73973	-24.7619	1.88679
BLTP1	4	122152331	122364167	-10.7143	6.89655	-13.8889	1.36986	-15.2381	10.3774
BLTP2	17	28614446	28645454	-28.5714	20.6897	-11.1111	10.9589	-18.0952	28.3019
BLTP3A	6	34792083	34877514	-3.57143	20.6897	-8.33333	5.47945	-19.0476	7.54717
BLTP3B	12	100028455	100142874	-21.4286	10.3448	-8.33333	2.73973	-5.71429	15.0943
BLVRA	7	43758680	43807342	-3.57143	37.931	-5.55556	15.0685	-7.61905	22.6415
BLVRB	19	40447765	40465764	-17.8571	10.3448	-13.8889	12.3288	-11.4286	8.49057
BLZF1	1	169367970	169396540	-3.57143	48.2759	0	57.5342	-4.7619	55.6604
BMAL1	11	13276652	13387266	-25	6.89655	-12.5	9.58904	-19.0476	10.3774
BMAL2	12	27332836	27425289	-14.2857	17.2414	-9.72222	2.73973	-16.1905	12.2642
BMF	15	40087890	40108892	-35.7143	0	-22.2222	2.73973	-23.8095	2.83019
BMI1	10	22321099	22331484	-7.14286	27.5862	-16.6667	2.73973	-20.9524	13.2075
BMP1	8	22165140	22212326	-78.5714	0	-41.6667	9.58904	-45.7143	12.2642
BMP10	2	68860909	68871397	-14.2857	13.7931	-13.8889	0	-19.0476	3.77358
BMP2	20	6767686	6780246	-3.57143	24.1379	-6.94444	19.1781	-12.381	26.4151
BMP2K	4	78776342	78916365	-10.7143	0	-15.2778	1.36986	-16.1905	9.43396
BMP3	4	81030708	81057627	-17.8571	0	-15.2778	1.36986	-15.2381	8.49057
BMP4	14	53949736	53958761	-17.8571	24.1379	-8.33333	9.58904	-22.8571	11.3208
BMP5	6	55753653	55875590	0	24.1379	-6.94444	6.84932	-24.7619	8.49057
BMP6	6	7726099	7881728	-14.2857	13.7931	-8.33333	2.73973	-16.1905	11.3208
BMP7	20	57168753	57266641	0	48.2759	-4.16667	23.2877	-4.7619	42.4528
BMP8A	1	39491636	39529869	-21.4286	10.3448	-15.2778	2.73973	-26.6667	4.71698
BMP8B	1	39757182	39788865	-17.8571	10.3448	-15.2778	2.73973	-26.6667	4.71698
BMPER	7	33904308	34156427	-3.57143	41.3793	-4.16667	15.0685	-4.7619	24.5283
BMPR1A	10	86756596	86932825	-28.5714	13.7931	-18.0556	0	-25.7143	8.49057
BMPR1B	4	94757955	95158448	-21.4286	3.44828	-13.8889	0	-16.1905	9.43396
BMPR2	2	202376327	202567751	-25	6.89655	-15.2778	0	-31.4286	2.83019
BMS1	10	42782795	42834937	-14.2857	17.2414	-12.5	0	-18.0952	9.43396
BMS1P20	22	22298124	22329122	-32.1429	13.7931	-27.7778	8.21918	-40.9524	2.83019
BMS1P21	10	79904898	79951029	-21.4286	24.1379	-11.1111	6.84932	-20.9524	15.0943
BMS1P4	10	73699151	73730487	-17.8571	20.6897	-18.0556	4.10959	-23.8095	9.43396
BMT2	7	112819147	112939875	-17.8571	20.6897	-6.94444	12.3288	-16.1905	14.1509
BNC1	15	83255884	83284664	-32.1429	6.89655	-11.1111	1.36986	-16.1905	8.49057
BNC2	9	16409503	16870843	-50	13.7931	-16.6667	4.10959	-37.1429	2.83019
BNIP1	5	173144442	173164387	-14.2857	20.6897	-1.38889	15.0685	-9.52381	16.0377
BNIP2	15	59659146	59689339	-32.1429	3.44828	-23.6111	2.73973	-22.8571	5.66038
BNIP3	10	131967684	131981967	-32.1429	24.1379	-11.1111	5.47945	-20.9524	12.2642
BNIP3L	8	26383054	26505636	-82.1429	0	-37.5	8.21918	-44.7619	11.3208
BNIP5	6	36315761	36336888	-3.57143	20.6897	-8.33333	2.73973	-24.7619	6.60377
BNIPL	1	151036321	151047720	0	51.7241	-11.1111	57.5342	-4.7619	52.8302
BOC	3	113211003	113287459	-10.7143	20.6897	-11.1111	9.58904	-11.4286	16.9811
BOD1	5	173607145	173616659	-14.2857	20.6897	-1.38889	15.0685	-9.52381	16.0377
BOD1L1	4	13568738	13627725	-42.8571	3.44828	-16.6667	2.73973	-16.1905	7.54717
BOD1L2	18	57147087	57150410	-46.4286	0	-16.6667	8.21918	-23.8095	12.2642
BOK	2	241551424	241574131	-32.1429	0	-11.1111	5.47945	-35.2381	1.88679
BOK-AS1	2	241544403	241558977	-32.1429	0	-11.1111	5.47945	-35.2381	1.88679
BOLA2	16	29453590	29454351	-3.57143	41.3793	-1.38889	35.6164	-5.71429	40.566
BOLA3	2	74135400	74147912	-10.7143	10.3448	-16.6667	0	-20	2.83019
BOLA3-DT	2	74148007	74151952	-10.7143	10.3448	-16.6667	0	-20	2.83019
BOLL	2	197726879	197786574	-17.8571	6.89655	-12.5	0	-26.6667	2.83019
BOP1	8	144262045	144291438	-10.7143	44.8276	-2.77778	38.3562	-8.57143	58.4906
BORA	13	72727749	72756198	-53.5714	3.44828	-27.7778	4.10959	-41.9048	3.77358
BORCS6	17	8188345	8190180	-82.1429	3.44828	-52.7778	4.10959	-53.3333	1.88679
BORCS7	10	102854259	102864961	-25	10.3448	-22.2222	0	-24.7619	7.54717
BORCS7-ASMT	10	102854272	102901899	-25	10.3448	-22.2222	0	-24.7619	7.54717
BORCS8	19	19176903	19192591	-10.7143	17.2414	-16.6667	17.8082	-15.2381	16.0377
BORCS8-MEF2B	19	19145567	19192158	-10.7143	17.2414	-16.6667	17.8082	-15.2381	16.0377
BPESC1	3	139104185	139125171	-14.2857	17.2414	-9.72222	13.6986	-10.4762	17.9245
BPGM	7	134646811	134679816	-10.7143	24.1379	-6.94444	10.9589	-16.1905	16.9811
BPHL	6	3118374	3153578	-17.8571	17.2414	-8.33333	2.73973	-17.1429	8.49057
BPI	20	38304150	38337505	-3.57143	41.3793	-5.55556	16.4384	-4.7619	34.9057
BPIFA1	20	33235995	33243311	-7.14286	34.4828	-9.72222	17.8082	-4.7619	25.4717
BPIFA2	20	33161768	33181412	-7.14286	34.4828	-9.72222	17.8082	-4.7619	25.4717
BPIFA3	20	33217310	33227806	-7.14286	34.4828	-9.72222	17.8082	-4.7619	25.4717
BPIFA4P	20	33193585	33210462	-7.14286	34.4828	-9.72222	17.8082	-4.7619	25.4717
BPIFB1	20	33273480	33309871	-7.14286	34.4828	-8.33333	17.8082	-5.71429	25.4717
BPIFB2	20	33007704	33023703	-7.14286	34.4828	-8.33333	17.8082	-5.71429	26.4151
BPIFB3	20	33053903	33073847	-7.14286	34.4828	-9.72222	17.8082	-4.7619	26.4151
BPIFB4	20	33079643	33111751	-7.14286	34.4828	-9.72222	17.8082	-4.7619	26.4151
BPIFB6	20	33031648	33044047	-7.14286	34.4828	-8.33333	17.8082	-5.71429	26.4151
BPIFC	22	32413845	32464484	-46.4286	3.44828	-33.3333	4.10959	-46.6667	1.88679
BPNT1	1	220057482	220090462	0	62.069	-2.77778	60.274	-5.71429	53.7736
BPNT2	8	56957931	56993867	-10.7143	37.931	-2.77778	30.137	-6.66667	40.566
BPTF	17	67825503	67984378	-17.8571	34.4828	-11.1111	20.5479	-7.61905	41.5094
BRAF	7	140719327	140924929	-10.7143	27.5862	-9.72222	12.3288	-17.1429	18.8679
BRAP	12	111642146	111685956	-25	10.3448	-18.0556	4.10959	-13.3333	13.2075
BRAT1	7	2537810	2555694	-7.14286	24.1379	-6.94444	24.6575	-8.57143	28.3019
BRCA1	17	43044295	43170245	-46.4286	6.89655	-16.6667	12.3288	-26.6667	23.5849
BRCA2	13	32315086	32400268	-50	10.3448	-30.5556	4.10959	-42.8571	2.83019
BRD1	22	49773283	49827873	-42.8571	6.89655	-27.7778	10.9589	-49.5238	3.77358
BRD3	9	134030305	134068535	-21.4286	20.6897	-11.1111	12.3288	-23.8095	15.0943
BRD3OS	9	134025481	134031587	-21.4286	20.6897	-11.1111	12.3288	-23.8095	15.0943
BRD4	19	15235519	15332545	-10.7143	20.6897	-16.6667	15.0685	-18.0952	12.2642
BRD7	16	50313487	50368988	-42.8571	13.7931	-69.4444	4.10959	-62.8571	7.54717
BRD7P3	6	118501430	118502906	-25	6.89655	-20.8333	0	-42.8571	4.71698
BRD8	5	138139770	138178953	-21.4286	10.3448	-5.55556	12.3288	-9.52381	16.0377
BRD9	5	850291	892801	-10.7143	24.1379	-4.16667	20.5479	-10.4762	27.3585
BRDT	1	91949343	92014426	-32.1429	6.89655	-23.6111	0	-35.2381	1.88679
BRF1	14	105209286	105315589	-32.1429	20.6897	-11.1111	9.58904	-29.5238	13.2075
BRI3	7	98252379	98310441	-14.2857	17.2414	-12.5	12.3288	-18.0952	15.0943
BRI3BP	12	124993645	125031231	-21.4286	6.89655	-15.2778	10.9589	-14.2857	13.2075
BRICD5	16	2209253	2210905	-3.57143	48.2759	0	52.0548	-4.7619	55.6604
BRINP1	9	119153458	119369435	-17.8571	27.5862	-12.5	4.10959	-20.9524	5.66038
BRINP2	1	177170958	177282422	-7.14286	44.8276	0	60.274	-5.71429	54.717
BRINP3	1	190097658	190477864	-7.14286	51.7241	0	57.5342	-3.80952	59.434
BRIP1	17	61679139	61863559	-14.2857	34.4828	-9.72222	19.1781	-7.61905	40.566
BRIX1	5	34915677	34925996	-14.2857	17.2414	0	17.8082	-9.52381	19.8113
BRK1	3	10115675	10127190	-32.1429	20.6897	-19.4444	1.36986	-11.4286	12.2642
BRMS1	11	66337333	66345125	-10.7143	17.2414	-11.1111	8.21918	-17.1429	19.8113
BRMS1L	14	35826338	35932325	-10.7143	20.6897	-18.0556	6.84932	-16.1905	16.9811
BROX	1	222712553	222735196	0	62.069	-1.38889	61.6438	-6.66667	55.6604
BRPF1	3	9731729	9748019	-28.5714	24.1379	-19.4444	1.36986	-11.4286	12.2642
BRPF3	6	36196744	36232790	-3.57143	20.6897	-9.72222	2.73973	-24.7619	6.60377
BRSK1	19	55282072	55312562	-3.57143	17.2414	-8.33333	16.4384	-12.381	16.0377
BRWD1	21	39184176	39321559	-14.2857	20.6897	-8.33333	2.73973	-11.4286	11.3208
BRWD1-AS1	21	39315707	39323218	-14.2857	20.6897	-8.33333	2.73973	-10.4762	11.3208
BSCL2	11	62689289	62709845	-14.2857	13.7931	-9.72222	5.47945	-27.619	10.3774
BSDC1	1	32364633	32394731	-21.4286	13.7931	-15.2778	2.73973	-24.7619	7.54717
BSG	19	571277	583494	-39.2857	0	-22.2222	16.4384	-26.6667	13.2075
BSN	3	49554477	49671549	-42.8571	0	-27.7778	2.73973	-34.2857	3.77358
BSN-DT	3	49549306	49554366	-42.8571	0	-27.7778	2.73973	-34.2857	3.77358
BSND	1	54998933	55017172	-21.4286	6.89655	-13.8889	4.10959	-24.7619	1.88679
BSPH1	19	47968046	47992170	-17.8571	3.44828	-11.1111	13.6986	-18.0952	10.3774
BSPRY	9	113349541	113371233	-21.4286	27.5862	-23.6111	2.73973	-27.619	4.71698
BST1	4	15703065	15738313	-39.2857	6.89655	-16.6667	2.73973	-17.1429	7.54717
BST2	19	17402939	17405630	-10.7143	17.2414	-16.6667	16.4384	-16.1905	16.9811
BSX	11	122977570	122981834	-53.5714	13.7931	-36.1111	1.36986	-54.2857	3.77358
BTAF1	10	91923770	92031437	-28.5714	13.7931	-20.8333	0	-25.7143	6.60377
BTBD1	15	83016423	83067252	-32.1429	6.89655	-11.1111	1.36986	-16.1905	8.49057
BTBD10	11	13388008	13463297	-28.5714	6.89655	-12.5	9.58904	-19.0476	10.3774
BTBD16	10	122271296	122338159	-28.5714	20.6897	-11.1111	2.73973	-20.9524	10.3774
BTBD17	17	74356416	74361868	-21.4286	24.1379	-6.94444	20.5479	-6.66667	41.5094
BTBD18	11	57743514	57752675	-17.8571	13.7931	-16.6667	2.73973	-24.7619	9.43396
BTBD19	1	44808523	44815585	-21.4286	6.89655	-13.8889	2.73973	-24.7619	4.71698
BTBD2	19	1985438	2015714	-39.2857	0	-22.2222	16.4384	-25.7143	14.1509
BTBD3	20	11890723	11926609	0	27.5862	-4.16667	19.1781	-10.4762	26.4151
BTBD6	14	105248533	105251093	-32.1429	20.6897	-11.1111	9.58904	-29.5238	12.2642
BTBD8	1	92080305	92184725	-32.1429	6.89655	-23.6111	0	-35.2381	1.88679
BTBD9	6	38168451	38640148	-3.57143	17.2414	-9.72222	4.10959	-24.7619	6.60377
BTC	4	74744759	74794523	-14.2857	3.44828	-16.6667	0	-14.2857	12.2642
BTD	3	15601341	15722311	-32.1429	13.7931	-15.2778	1.36986	-12.381	10.3774
BTF3	5	73498408	73505667	-21.4286	3.44828	-5.55556	13.6986	-14.2857	12.2642
BTF3L4	1	52056199	52090716	-21.4286	3.44828	-18.0556	1.36986	-24.7619	2.83019
BTG2	1	203305491	203309602	0	62.069	-2.77778	64.3836	-0.952381	63.2075
BTG2-DT	1	203298758	203305315	0	62.069	-2.77778	64.3836	-0.952381	63.2075
BTG4	11	111384737	111514367	-57.1429	10.3448	-33.3333	2.73973	-56.1905	3.77358
BTLA	3	112463966	112499472	-14.2857	20.6897	-11.1111	9.58904	-10.4762	16.0377
BTN2A2	6	26383096	26394874	-7.14286	20.6897	-5.55556	5.47945	-21.9048	10.3774
BTN2A3P	6	26421391	26432383	-7.14286	20.6897	-5.55556	5.47945	-21.9048	10.3774
BTN3A1	6	26402237	26415208	-7.14286	20.6897	-5.55556	5.47945	-21.9048	10.3774
BTN3A2	6	26365159	26378320	-7.14286	20.6897	-5.55556	5.47945	-20.9524	10.3774
BTN3A3	6	26440472	26453415	-7.14286	20.6897	-5.55556	5.47945	-21.9048	10.3774
BTNL3	5	180988846	181006727	-21.4286	20.6897	-1.38889	13.6986	-10.4762	16.9811
BTNL8	5	180899077	180950906	-21.4286	20.6897	-1.38889	13.6986	-10.4762	16.9811
BTNL9	5	181040225	181061521	-21.4286	20.6897	-1.38889	13.6986	-11.4286	16.0377
BTRC	10	101354033	101557321	-25	10.3448	-22.2222	0	-23.8095	6.60377
BUB1	2	110637528	110678063	-17.8571	3.44828	-12.5	4.10959	-22.8571	2.83019
BUB1B	15	40161023	40221123	-35.7143	0	-22.2222	2.73973	-22.8571	2.83019
BUB3	10	123154402	123170467	-28.5714	24.1379	-11.1111	2.73973	-20.9524	10.3774
BUD13	11	116748170	116772987	-53.5714	10.3448	-33.3333	1.36986	-56.1905	2.83019
BUD23	7	73683597	73698212	-10.7143	20.6897	-16.6667	10.9589	-12.381	17.9245
BUD31	7	99408641	99419616	-17.8571	17.2414	-13.8889	12.3288	-20	15.0943
BVES	6	105096822	105137157	-25	6.89655	-19.4444	0	-47.619	3.77358
BVES-AS1	6	105136308	105199559	-25	6.89655	-19.4444	0	-47.619	3.77358
BYSL	6	41921499	41933046	-3.57143	20.6897	-18.0556	1.36986	-30.4762	5.66038
BZW1	2	200810594	200827338	-21.4286	10.3448	-13.8889	0	-31.4286	2.83019
BZW2	7	16646131	16706523	-3.57143	37.931	-4.16667	16.4384	-4.7619	22.6415
C10orf105	10	71711701	71737824	-17.8571	20.6897	-9.72222	4.10959	-20	11.3208
C10orf120	10	122697709	122699846	-28.5714	24.1379	-11.1111	2.73973	-20.9524	10.3774
C10orf143	10	130020025	130110830	-32.1429	24.1379	-9.72222	5.47945	-20.9524	11.3208
C10orf53	10	49679651	49710261	-14.2857	13.7931	-9.72222	0	-20	9.43396
C10orf55	10	73909969	73922777	-17.8571	20.6897	-18.0556	2.73973	-23.8095	10.3774
C10orf62	10	97589721	97590934	-28.5714	10.3448	-16.6667	0	-21.9048	7.54717
C10orf67	10	23202696	23344845	-7.14286	27.5862	-13.8889	1.36986	-20	12.2642
C10orf71	10	49299170	49327492	-14.2857	13.7931	-9.72222	0	-19.0476	9.43396
C10orf88	10	122930901	122954311	-28.5714	24.1379	-11.1111	2.73973	-20.9524	10.3774
C10orf88B	10	122879681	122898716	-28.5714	24.1379	-11.1111	2.73973	-20.9524	10.3774
C10orf90	10	126424997	126798708	-28.5714	24.1379	-11.1111	2.73973	-21.9048	10.3774
C10orf95	10	102449837	102451543	-25	10.3448	-22.2222	0	-23.8095	6.60377
C10orf95-AS1	10	102449816	102461106	-25	10.3448	-22.2222	0	-23.8095	6.60377
C11orf16	11	8920076	8933006	-28.5714	6.89655	-13.8889	8.21918	-21.9048	9.43396
C11orf21	11	2295628	2303049	-32.1429	6.89655	-15.2778	21.9178	-25.7143	20.7547
C11orf24	11	68261338	68272001	-14.2857	17.2414	-9.72222	12.3288	-14.2857	25.4717
C11orf40	11	4571423	4577820	-28.5714	6.89655	-13.8889	8.21918	-25.7143	7.54717
C11orf42	11	6205557	6211135	-28.5714	6.89655	-13.8889	8.21918	-22.8571	7.54717
C11orf54	11	93741591	93764749	-53.5714	10.3448	-22.2222	2.73973	-52.381	5.66038
C11orf58	11	16738644	16758340	-25	6.89655	-12.5	8.21918	-17.1429	12.2642
C11orf65	11	108308519	108467531	-57.1429	10.3448	-40.2778	1.36986	-56.1905	2.83019
C11orf68	11	65916810	65919062	-10.7143	17.2414	-9.72222	9.58904	-21.9048	15.0943
C11orf71	11	114391443	114400511	-57.1429	10.3448	-31.9444	4.10959	-56.1905	3.77358
C11orf86	11	66975277	66977009	-10.7143	20.6897	-8.33333	9.58904	-13.3333	25.4717
C11orf87	11	109422190	109429167	-53.5714	10.3448	-33.3333	1.36986	-58.0952	2.83019
C11orf91	11	33698261	33722448	-17.8571	13.7931	-6.94444	9.58904	-18.0952	13.2075
C11orf96	11	43942637	43943878	-17.8571	10.3448	-8.33333	8.21918	-14.2857	12.2642
C11orf97	11	94512461	94532123	-53.5714	10.3448	-23.6111	2.73973	-53.3333	6.60377
C12orf4	12	4487735	4538508	-10.7143	10.3448	-12.5	5.47945	-16.1905	10.3774
C12orf40	12	39626167	39908300	-7.14286	10.3448	-9.72222	4.10959	-5.71429	14.1509
C12orf42	12	103079634	103571337	-21.4286	10.3448	-9.72222	2.73973	-8.57143	14.1509
C12orf43	12	121000486	121016502	-25	10.3448	-22.2222	6.84932	-14.2857	15.0943
C12orf50	12	87980035	88034037	-14.2857	20.6897	-5.55556	8.21918	-7.61905	18.8679
C12orf54	12	48482498	48496524	-7.14286	10.3448	-13.8889	2.73973	-9.52381	14.1509
C12orf56	12	64264762	64390758	-3.57143	20.6897	-6.94444	6.84932	-4.7619	17.9245
C12orf57	12	6942978	6946003	-10.7143	6.89655	-12.5	2.73973	-20	9.43396
C12orf60	12	14665655	14906586	-21.4286	10.3448	-12.5	2.73973	-20	11.3208
C12orf71	12	27081057	27082578	-14.2857	17.2414	-9.72222	2.73973	-16.1905	11.3208
C12orf75	12	105235290	105396097	-21.4286	10.3448	-12.5	2.73973	-9.52381	14.1509
C12orf76	12	110027028	110073686	-21.4286	10.3448	-16.6667	4.10959	-12.381	13.2075
C13orf42	13	51082119	51200252	-50	10.3448	-33.3333	5.47945	-43.8095	4.71698
C14orf119	14	23095505	23100456	-7.14286	20.6897	-12.5	6.84932	-20	15.0943
C14orf132	14	96039362	96093971	-32.1429	17.2414	-11.1111	5.47945	-26.6667	11.3208
C14orf178	14	77760834	77769742	-39.2857	10.3448	-13.8889	2.73973	-31.4286	8.49057
C14orf28	14	44897275	44907257	-7.14286	27.5862	-8.33333	9.58904	-18.0952	17.9245
C14orf39	14	60396469	60515543	-25	17.2414	-15.2778	6.84932	-28.5714	12.2642
C14orf93	14	22985894	23010166	-7.14286	20.6897	-12.5	5.47945	-20	15.0943
C15orf32	15	92471654	92501117	-21.4286	13.7931	-11.1111	5.47945	-12.381	12.2642
C15orf39	15	75195643	75212169	-35.7143	0	-13.8889	2.73973	-15.2381	7.54717
C15orf40	15	82988441	83011641	-32.1429	6.89655	-11.1111	1.36986	-16.1905	8.49057
C15orf48	15	45430579	45448761	-32.1429	3.44828	-26.3889	2.73973	-26.6667	0.943396
C15orf61	15	67521131	67530146	-35.7143	3.44828	-12.5	4.10959	-17.1429	5.66038
C15orf62	15	40769980	40772449	-35.7143	0	-25	4.10959	-24.7619	1.88679
C16orf54	16	29742463	29745990	-3.57143	41.3793	-1.38889	35.6164	-5.71429	40.566
C16orf74	16	85707517	85751112	-57.1429	10.3448	-79.1667	1.36986	-69.5238	2.83019
C16orf78	16	49373804	49399431	-42.8571	13.7931	-68.0556	5.47945	-60	9.43396
C16orf82	16	27066927	27069166	-3.57143	44.8276	-1.38889	39.726	-5.71429	41.5094
C16orf86	16	67666814	67668757	-53.5714	10.3448	-84.7222	0	-69.5238	1.88679
C16orf87	16	46796603	46831180	-42.8571	10.3448	-66.6667	6.84932	-58.0952	10.3774
C16orf89	16	5044122	5066110	-3.57143	44.8276	0	42.4658	-6.66667	44.3396
C16orf90	16	3493484	3495489	-3.57143	44.8276	-2.77778	43.8356	-6.66667	45.283
C16orf92	16	30023198	30027736	-7.14286	41.3793	-1.38889	35.6164	-5.71429	40.566
C16orf95	16	87302801	87334273	-64.2857	6.89655	-81.9444	0	-70.4762	3.77358
C16orf96	16	4556340	4600758	-3.57143	44.8276	0	43.8356	-7.61905	44.3396
C17orf107	17	4899418	4902934	-82.1429	3.44828	-52.7778	2.73973	-53.3333	3.77358
C17orf50	17	35760887	35765079	-46.4286	10.3448	-19.4444	9.58904	-20.9524	30.1887
C17orf58	17	67991099	67996469	-17.8571	34.4828	-9.72222	20.5479	-7.61905	41.5094
C17orf67	17	56791913	56838773	-14.2857	31.0345	-6.94444	21.9178	-6.66667	39.6226
C17orf75	17	32324565	32350023	-35.7143	13.7931	-18.0556	8.21918	-20.9524	27.3585
C17orf80	17	73232233	73248959	-21.4286	31.0345	-6.94444	20.5479	-7.61905	42.4528
C17orf99	17	78146385	78166297	-21.4286	24.1379	-5.55556	24.6575	-7.61905	43.3962
C18orf21	18	35972625	35979286	-46.4286	0	-13.8889	6.84932	-20.9524	12.2642
C18orf32	18	49477243	49487252	-46.4286	0	-15.2778	8.21918	-25.7143	13.2075
C18orf54	18	54357906	54385218	-46.4286	0	-16.6667	8.21918	-23.8095	13.2075
C18orf61	18	12200779	12223539	-32.1429	6.89655	-16.6667	5.47945	-25.7143	7.54717
C18orf63	18	74315839	74359189	-46.4286	0	-15.2778	6.84932	-22.8571	16.0377
C19orf12	19	29698937	29715789	-14.2857	17.2414	-4.16667	19.1781	-10.4762	8.49057
C19orf18	19	57958437	57974534	-3.57143	17.2414	-6.94444	13.6986	-13.3333	10.3774
C19orf25	19	1461143	1479219	-39.2857	0	-22.2222	16.4384	-28.5714	12.2642
C19orf33	19	38289151	38305006	-14.2857	13.7931	-12.5	12.3288	-11.4286	12.2642
C19orf38	19	10836575	10869790	-25	6.89655	-18.0556	12.3288	-20	14.1509
C19orf44	19	16496394	16521352	-10.7143	17.2414	-16.6667	15.0685	-17.1429	14.1509
C19orf47	19	40319536	40348527	-17.8571	10.3448	-13.8889	12.3288	-11.4286	8.49057
C19orf48P	19	50797687	50804929	-10.7143	3.44828	-8.33333	15.0685	-13.3333	11.3208
C19orf53	19	13774456	13778773	-21.4286	13.7931	-18.0556	10.9589	-20	10.3774
C19orf73	19	49118402	49119143	-10.7143	3.44828	-11.1111	13.6986	-14.2857	13.2075
C19orf81	19	50649445	50659310	-10.7143	3.44828	-9.72222	15.0685	-13.3333	11.3208
C19orf84	19	51388289	51390591	-10.7143	3.44828	-8.33333	15.0685	-13.3333	11.3208
C1D	2	68041130	68063009	-14.2857	10.3448	-15.2778	0	-19.0476	4.71698
C1GALT1	7	7156934	7248616	-7.14286	27.5862	-6.94444	17.8082	-13.3333	20.7547
C1GALT1C1L	2	43675151	43676429	-10.7143	10.3448	-8.33333	0	-22.8571	4.71698
C1orf105	1	172420685	172468831	-3.57143	48.2759	0	58.9041	-4.7619	55.6604
C1orf115	1	220690363	220699153	0	62.069	-1.38889	60.274	-5.71429	55.6604
C1orf116	1	207018522	207032756	0	62.069	-2.77778	61.6438	-1.90476	61.3208
C1orf122	1	37806979	37809454	-21.4286	10.3448	-15.2778	4.10959	-24.7619	4.71698
C1orf127	1	10946471	10982076	-39.2857	6.89655	-20.8333	2.73973	-34.2857	3.77358
C1orf131	1	231223763	231241187	0	58.6207	-2.77778	61.6438	-5.71429	55.6604
C1orf141	1	67092165	67231853	-21.4286	10.3448	-20.8333	0	-27.619	2.83019
C1orf146	1	92217915	92245813	-32.1429	6.89655	-23.6111	0	-35.2381	1.88679
C1orf159	1	1081818	1116361	-35.7143	10.3448	-9.72222	13.6986	-28.5714	15.0943
C1orf162	1	111473792	111478512	-28.5714	6.89655	-15.2778	4.10959	-24.7619	6.60377
C1orf174	1	3889125	3900293	-35.7143	10.3448	-15.2778	8.21918	-28.5714	9.43396
C1orf185	1	51102221	51148086	-21.4286	6.89655	-18.0556	1.36986	-24.7619	2.83019
C1orf198	1	230837119	230869589	0	58.6207	-2.77778	61.6438	-5.71429	55.6604
C1orf21	1	184387029	184629019	-3.57143	48.2759	0	56.1644	-3.80952	58.4906
C1orf210	1	43281877	43285617	-17.8571	10.3448	-13.8889	2.73973	-24.7619	4.71698
C1orf216	1	35713877	35718894	-25	10.3448	-16.6667	1.36986	-26.6667	7.54717
C1orf220	1	178542752	178548889	-7.14286	48.2759	-2.77778	57.5342	-3.80952	53.7736
C1orf226	1	162366908	162386812	0	48.2759	0	64.3836	-2.85714	57.5472
C1orf35	1	228100726	228105411	0	58.6207	-1.38889	63.0137	-6.66667	53.7736
C1orf43	1	154206696	154220637	-3.57143	51.7241	-4.16667	60.274	-5.71429	53.7736
C1orf50	1	42767245	42794493	-17.8571	10.3448	-13.8889	2.73973	-25.7143	4.71698
C1orf52	1	85249953	85259672	-28.5714	3.44828	-20.8333	1.36986	-33.3333	1.88679
C1orf53	1	197902630	197907367	-3.57143	58.6207	-4.16667	60.274	-3.80952	56.6038
C1orf54	1	150268200	150280916	0	55.1724	-12.5	57.5342	-4.7619	53.7736
C1orf56	1	151047751	151051986	0	51.7241	-11.1111	57.5342	-4.7619	52.8302
C1orf74	1	209779208	209806179	0	62.069	-1.38889	63.0137	-2.85714	57.5472
C1orf87	1	59987269	60073770	-21.4286	10.3448	-16.6667	2.73973	-27.619	3.77358
C1orf94	1	34166883	34219131	-25	10.3448	-15.2778	2.73973	-24.7619	7.54717
C1QA	1	22635077	22644067	-28.5714	6.89655	-19.4444	4.10959	-37.1429	3.77358
C1QB	1	22652762	22661637	-32.1429	3.44828	-19.4444	4.10959	-37.1429	3.77358
C1QBP	17	5432777	5448830	-82.1429	3.44828	-51.3889	2.73973	-52.381	3.77358
C1QC	1	22643014	22648110	-32.1429	3.44828	-19.4444	4.10959	-37.1429	3.77358
C1QL1	17	44959693	44968303	-50	6.89655	-19.4444	10.9589	-22.8571	24.5283
C1QL2	2	119156243	119158751	-14.2857	6.89655	-9.72222	5.47945	-19.0476	4.71698
C1QL3	10	16513734	16521879	-7.14286	31.0345	-11.1111	1.36986	-19.0476	13.2075
C1QL4	12	49332409	49337188	-7.14286	10.3448	-13.8889	2.73973	-9.52381	15.0943
C1QTNF1	17	79022814	79049788	-25	20.6897	-6.94444	24.6575	-8.57143	43.3962
C1QTNF1-AS1	17	79018131	79027673	-25	20.6897	-6.94444	24.6575	-8.57143	43.3962
C1QTNF12	1	1242446	1246722	-35.7143	10.3448	-9.72222	13.6986	-28.5714	15.0943
C1QTNF2	5	160347754	160370641	-25	13.7931	-1.38889	12.3288	-10.4762	17.9245
C1QTNF3	5	34017858	34244796	-10.7143	20.6897	0	19.1781	-10.4762	18.8679
C1QTNF6	22	37180166	37199385	-46.4286	3.44828	-31.9444	5.47945	-47.619	2.83019
C1QTNF7	4	15339818	15446167	-42.8571	6.89655	-16.6667	2.73973	-17.1429	7.54717
C1QTNF8	16	1088226	1096244	-7.14286	48.2759	0	53.4247	-4.7619	54.717
C1QTNF9	13	24307166	24322535	-42.8571	17.2414	-22.2222	2.73973	-39.0476	3.77358
C1QTNF9B	13	23891099	23897502	-42.8571	17.2414	-22.2222	2.73973	-39.0476	4.71698
C1S	12	6988259	7071032	-10.7143	6.89655	-12.5	2.73973	-20	9.43396
C20orf141	20	2814987	2815833	-14.2857	24.1379	-8.33333	16.4384	-13.3333	25.4717
C20orf144	20	33662327	33663908	-7.14286	31.0345	-9.72222	17.8082	-5.71429	25.4717
C20orf173	20	35520852	35529652	0	41.3793	-9.72222	20.5479	-3.80952	30.1887
C20orf202	20	1186092	1209076	-17.8571	20.6897	-5.55556	19.1781	-13.3333	24.5283
C20orf203	20	32631625	32743567	-3.57143	34.4828	-8.33333	17.8082	-5.71429	26.4151
C20orf204	20	64034344	64039962	-7.14286	41.3793	-4.16667	30.137	-2.85714	48.1132
C20orf96	20	270863	290778	-17.8571	20.6897	-8.33333	17.8082	-13.3333	25.4717
C21orf58	21	46300181	46323875	-14.2857	20.6897	-4.16667	8.21918	-15.2381	16.9811
C21orf91	21	17788974	17819386	-17.8571	10.3448	-9.72222	5.47945	-20.9524	9.43396
C21orf91-OT1	21	17763315	17792523	-17.8571	10.3448	-9.72222	5.47945	-20.9524	9.43396
C22orf23	22	37943050	37953669	-46.4286	3.44828	-34.7222	4.10959	-49.5238	1.88679
C22orf31	22	29058672	29061831	-42.8571	10.3448	-36.1111	5.47945	-46.6667	2.83019
C22orf39	22	19440886	19447711	-42.8571	3.44828	-29.1667	9.58904	-40.9524	4.71698
C22orf42	22	32149006	32160392	-46.4286	3.44828	-34.7222	4.10959	-45.7143	1.88679
C22orf46P	22	41688877	41698136	-46.4286	3.44828	-36.1111	4.10959	-49.5238	1.88679
C2CD2	21	41885112	41954018	-17.8571	17.2414	-5.55556	4.10959	-15.2381	11.3208
C2CD2L	11	119102198	119118544	-57.1429	10.3448	-31.9444	1.36986	-56.1905	3.77358
C2CD3	11	74012718	74171210	-21.4286	13.7931	-11.1111	5.47945	-23.8095	23.5849
C2CD4A	15	62066977	62070917	-32.1429	3.44828	-13.8889	2.73973	-18.0952	4.71698
C2CD4B	15	62163535	62165285	-32.1429	3.44828	-13.8889	2.73973	-18.0952	4.71698
C2CD4C	19	405445	409147	-35.7143	0	-22.2222	16.4384	-26.6667	13.2075
C2CD4D-AS1	1	151841877	151850385	0	51.7241	-2.77778	60.274	-2.85714	53.7736
C2CD5	12	22448583	22544546	-17.8571	13.7931	-9.72222	5.47945	-18.0952	12.2642
C2CD6	2	201487421	201619178	-21.4286	10.3448	-13.8889	0	-32.381	1.88679
C2orf15	2	99141707	99151669	-14.2857	10.3448	-11.1111	2.73973	-18.0952	3.77358
C2orf42	2	70149885	70248615	-14.2857	10.3448	-12.5	0	-20	3.77358
C2orf49	2	105337532	105349211	-17.8571	6.89655	-11.1111	4.10959	-20.9524	3.77358
C2orf50	2	11133128	11151317	-14.2857	6.89655	-11.1111	1.36986	-24.7619	3.77358
C2orf66	2	196804417	196809355	-17.8571	6.89655	-13.8889	0	-27.619	3.77358
C2orf69	2	199911293	199955935	-21.4286	10.3448	-12.5	0	-26.6667	1.88679
C2orf72	2	231037523	231049719	-28.5714	0	-15.2778	2.73973	-31.4286	1.88679
C2orf73	2	54330034	54383742	-7.14286	13.7931	-12.5	0	-18.0952	5.66038
C2orf74	2	61115787	61164828	-10.7143	13.7931	-16.6667	0	-22.8571	3.77358
C2orf74-DT	2	61141592	61144969	-10.7143	13.7931	-16.6667	0	-22.8571	3.77358
C2orf76	2	119302225	119366834	-14.2857	6.89655	-9.72222	5.47945	-20.9524	4.71698
C2orf80	2	208165343	208190030	-25	3.44828	-11.1111	0	-26.6667	2.83019
C2orf81	2	74393836	74421662	-10.7143	10.3448	-15.2778	0	-19.0476	2.83019
C2orf83	2	227610090	227642365	-28.5714	0	-9.72222	1.36986	-28.5714	1.88679
C2orf88	2	189879627	190203484	-17.8571	6.89655	-11.1111	0	-29.5238	2.83019
C3	19	6677704	6730562	-28.5714	6.89655	-22.2222	10.9589	-18.0952	15.0943
C3AR1	12	8056844	8066359	-10.7143	10.3448	-16.6667	2.73973	-22.8571	10.3774
C3orf18	3	50558025	50571027	-42.8571	0	-29.1667	2.73973	-35.2381	3.77358
C3orf20	3	14675141	14773036	-28.5714	20.6897	-15.2778	1.36986	-10.4762	13.2075
C3orf22	3	126526999	126558965	-21.4286	20.6897	-6.94444	13.6986	-13.3333	16.9811
C3orf33	3	155762617	155806278	-10.7143	13.7931	-11.1111	13.6986	-10.4762	20.7547
C3orf36	3	133928145	133929812	-14.2857	17.2414	-8.33333	12.3288	-14.2857	14.1509
C3orf38	3	88149959	88157965	-32.1429	6.89655	-15.2778	6.84932	-20	11.3208
C3orf49	3	63819299	63848636	-42.8571	3.44828	-23.6111	2.73973	-30.4762	5.66038
C3orf52	3	112086335	112131004	-14.2857	20.6897	-11.1111	9.58904	-8.57143	17.9245
C3orf62	3	49268596	49277232	-42.8571	0	-27.7778	2.73973	-34.2857	3.77358
C3orf70	3	185076838	185153060	-7.14286	24.1379	-9.72222	13.6986	-14.2857	18.8679
C3orf80	3	160225422	160228213	-14.2857	13.7931	-8.33333	12.3288	-11.4286	16.9811
C3orf84	3	49177634	49191858	-42.8571	0	-27.7778	2.73973	-34.2857	3.77358
C3orf85	3	109118252	109151401	-17.8571	24.1379	-11.1111	6.84932	-9.52381	16.9811
C3P1	19	10037803	10074770	-25	6.89655	-19.4444	12.3288	-20	14.1509
C4BPA	1	207104233	207144972	0	62.069	-2.77778	61.6438	-1.90476	61.3208
C4BPB	1	207088860	207099993	0	62.069	-2.77778	61.6438	-1.90476	61.3208
C4orf17	4	99511012	99542303	-14.2857	6.89655	-13.8889	0	-16.1905	9.43396
C4orf19	4	37453925	37623495	-39.2857	3.44828	-22.2222	0	-18.0952	2.83019
C4orf3	4	119296419	119304445	-17.8571	0	-13.8889	1.36986	-15.2381	10.3774
C4orf33	4	129093317	129116640	-14.2857	3.44828	-16.6667	1.36986	-14.2857	10.3774
C4orf36	4	86876205	86936202	-14.2857	3.44828	-15.2778	0	-15.2381	8.49057
C4orf46	4	158666675	158672255	-14.2857	6.89655	-13.8889	0	-14.2857	9.43396
C4orf46P3	8	78723796	78724136	-7.14286	37.931	-2.77778	31.5068	-4.7619	50.9434
C4orf51	4	145680146	145771032	-14.2857	10.3448	-15.2778	0	-12.381	9.43396
C5	9	120932987	121075195	-17.8571	31.0345	-18.0556	4.10959	-24.7619	4.71698
C5AR1	19	47290023	47322066	-17.8571	3.44828	-12.5	13.6986	-19.0476	9.43396
C5AR2	19	47332175	47347329	-17.8571	3.44828	-12.5	13.6986	-19.0476	9.43396
C5orf15	5	133955510	133968674	-21.4286	10.3448	-4.16667	16.4384	-11.4286	15.0943
C5orf22	5	31532287	31555053	-14.2857	17.2414	-4.16667	15.0685	-11.4286	15.0943
C5orf24	5	134818916	134859735	-25	3.44828	-4.16667	16.4384	-10.4762	14.1509
C5orf34	5	43486709	43515148	-10.7143	13.7931	-2.77778	15.0685	-10.4762	18.8679
C5orf46	5	147880726	147906538	-25	10.3448	-4.16667	13.6986	-11.4286	16.9811
C5orf47	5	173973779	174006140	-14.2857	24.1379	-1.38889	15.0685	-9.52381	16.0377
C5orf52	5	157671533	157680158	-21.4286	10.3448	-2.77778	12.3288	-11.4286	16.0377
C5orf58	5	170229104	170252575	-21.4286	17.2414	-1.38889	17.8082	-10.4762	17.9245
C5orf63	5	127045235	127073506	-21.4286	6.89655	-9.72222	13.6986	-16.1905	14.1509
C5orf64	5	61610447	61755888	-25	0	-4.16667	12.3288	-14.2857	14.1509
C6	5	41142116	41261438	-10.7143	13.7931	-1.38889	15.0685	-12.381	17.9245
C6orf118	6	165279664	165309605	-21.4286	6.89655	-22.2222	1.36986	-40	4.71698
C6orf120	6	169702126	169706360	-21.4286	10.3448	-22.2222	1.36986	-41.9048	2.83019
C6orf132	6	42092233	42142620	-3.57143	20.6897	-18.0556	1.36986	-30.4762	5.66038
C6orf141	6	49550666	49561907	-3.57143	17.2414	-6.94444	5.47945	-22.8571	8.49057
C6orf147	6	73274139	73310365	-17.8571	6.89655	-22.2222	0	-40.9524	3.77358
C6orf163	6	87344813	87365463	-21.4286	10.3448	-20.8333	2.73973	-47.619	2.83019
C6orf226	6	42890265	42890821	-3.57143	17.2414	-16.6667	1.36986	-29.5238	5.66038
C6orf58	6	127519455	127591820	-17.8571	13.7931	-16.6667	0	-43.8095	5.66038
C6orf62	6	24704861	24720825	-7.14286	20.6897	-8.33333	8.21918	-17.1429	10.3774
C6orf89	6	36871870	36928964	-3.57143	17.2414	-11.1111	2.73973	-22.8571	6.60377
C7	5	40909492	41020216	-10.7143	13.7931	-1.38889	15.0685	-12.381	17.9245
C7orf25	7	42909273	42932202	-3.57143	37.931	-4.16667	16.4384	-5.71429	22.6415
C7orf33	7	148590766	148615860	-10.7143	27.5862	-6.94444	13.6986	-16.1905	16.9811
C7orf50	7	996986	1138260	-10.7143	27.5862	-6.94444	24.6575	-10.4762	28.3019
C7orf57	7	48035511	48061304	-3.57143	34.4828	-2.77778	13.6986	-5.71429	20.7547
C8A	1	56854768	56918223	-21.4286	6.89655	-13.8889	5.47945	-27.619	2.83019
C8B	1	56929207	56974383	-21.4286	6.89655	-13.8889	4.10959	-26.6667	2.83019
C8G	9	136945185	136946975	-21.4286	17.2414	-8.33333	13.6986	-24.7619	16.0377
C8orf34	8	68330955	68819023	-7.14286	34.4828	-2.77778	28.7671	-5.71429	47.1698
C8orf34-AS1	8	68302246	68331689	-7.14286	34.4828	-2.77778	28.7671	-5.71429	47.1698
C8orf44	8	66667615	66685564	-7.14286	37.931	-2.77778	28.7671	-3.80952	46.2264
C8orf44-SGK3	8	66667596	66860472	-7.14286	37.931	-2.77778	28.7671	-3.80952	46.2264
C8orf48	8	13566869	13568288	-71.4286	6.89655	-40.2778	10.9589	-42.8571	12.2642
C8orf58	8	22589274	22604150	-82.1429	0	-41.6667	9.58904	-47.619	10.3774
C8orf76	8	123219967	123241377	-7.14286	48.2759	-4.16667	34.2466	-4.7619	49.0566
C8orf82	8	144525733	144529132	-10.7143	44.8276	-2.77778	38.3562	-7.61905	59.434
C8orf88	8	90958471	90985238	-7.14286	37.931	-4.16667	31.5068	-3.80952	50
C8orf89	8	73241331	73259530	-7.14286	37.931	-2.77778	30.137	-5.71429	47.1698
C9	5	39284140	39424868	-14.2857	13.7931	-1.38889	15.0685	-11.4286	19.8113
C9orf152	9	110190048	110208159	-25	24.1379	-25	4.10959	-29.5238	2.83019
C9orf153	9	86220265	86259657	-21.4286	20.6897	-15.2778	2.73973	-25.7143	2.83019
C9orf163	9	136483495	136486067	-21.4286	17.2414	-8.33333	13.6986	-25.7143	16.0377
C9orf40	9	74946583	74952912	-25	17.2414	-18.0556	1.36986	-26.6667	3.77358
C9orf43	9	113410054	113429690	-21.4286	27.5862	-22.2222	2.73973	-27.619	4.71698
C9orf50	9	129612225	129621101	-21.4286	20.6897	-18.0556	6.84932	-25.7143	5.66038
C9orf57	9	72051376	72072721	-25	20.6897	-19.4444	1.36986	-28.5714	3.77358
C9orf72	9	27535640	27573866	-50	13.7931	-16.6667	2.73973	-36.1905	1.88679
C9orf78	9	129827290	129835863	-21.4286	20.6897	-18.0556	6.84932	-25.7143	6.60377
C9orf85	9	71911510	71986054	-25	20.6897	-18.0556	1.36986	-28.5714	3.77358
CA1	8	85327608	85379014	-7.14286	44.8276	-2.77778	31.5068	-3.80952	52.8302
CA10	17	51630313	52160017	-25	17.2414	-8.33333	17.8082	-5.71429	36.7925
CA11	19	48637946	48646187	-14.2857	3.44828	-11.1111	13.6986	-17.1429	12.2642
CA12	15	63321378	63381846	-32.1429	6.89655	-15.2778	4.10959	-19.0476	3.77358
CA13	8	85220616	85284073	-7.14286	41.3793	-2.77778	31.5068	-3.80952	52.8302
CA14	1	150257251	150265078	0	55.1724	-12.5	57.5342	-4.7619	53.7736
CA2	8	85463968	85481493	-7.14286	44.8276	-2.77778	31.5068	-3.80952	52.8302
CA3	8	85373436	85449040	-7.14286	44.8276	-2.77778	31.5068	-3.80952	52.8302
CA4	17	60149942	60170899	-10.7143	37.931	-11.1111	20.5479	-7.61905	41.5094
CA5A	16	87881546	87936580	-64.2857	6.89655	-80.5556	1.36986	-69.5238	4.71698
CA6	1	8945867	8975092	-42.8571	3.44828	-22.2222	2.73973	-36.1905	3.77358
CA7	16	66844414	66854153	-53.5714	10.3448	-84.7222	0	-70.4762	1.88679
CA8	8	60185412	60281400	-10.7143	34.4828	-2.77778	28.7671	-6.66667	43.3962
CA9	9	35673928	35681159	-39.2857	24.1379	-22.2222	4.10959	-30.4762	1.88679
CAAP1	9	26840685	26892803	-50	13.7931	-16.6667	2.73973	-36.1905	2.83019
CAB39	2	230712842	230821075	-28.5714	0	-13.8889	1.36986	-31.4286	1.88679
CAB39L	13	49308650	49444064	-46.4286	10.3448	-33.3333	5.47945	-46.6667	2.83019
CABCOCO1	10	61662929	61766766	-14.2857	17.2414	-9.72222	1.36986	-17.1429	13.2075
CABLES1	18	23134564	23260470	-28.5714	6.89655	-16.6667	5.47945	-20	9.43396
CABLES2	20	62388634	62407285	-3.57143	41.3793	-2.77778	30.137	-2.85714	47.1698
CABP1	12	120640626	120667324	-25	6.89655	-22.2222	6.84932	-13.3333	15.0943
CABP2	11	67518912	67524517	-10.7143	17.2414	-6.94444	13.6986	-12.381	27.3585
CABP4	11	67452406	67461752	-10.7143	17.2414	-6.94444	12.3288	-12.381	27.3585
CABP5	19	48029383	48044079	-17.8571	3.44828	-11.1111	13.6986	-18.0952	10.3774
CABP7	22	29720003	29731833	-42.8571	10.3448	-33.3333	5.47945	-45.7143	1.88679
CABS1	4	70334981	70337116	-7.14286	13.7931	-19.4444	0	-13.3333	12.2642
CABYR	18	24138987	24161600	-35.7143	3.44828	-16.6667	5.47945	-20	9.43396
CACHD1	1	64470129	64693058	-25	6.89655	-18.0556	1.36986	-26.6667	2.83019
CACNA1A	19	13206442	13633025	-21.4286	13.7931	-19.4444	10.9589	-19.0476	11.3208
CACNA1B	9	137877782	138124624	-21.4286	17.2414	-8.33333	13.6986	-25.7143	15.0943
CACNA1D	3	53328963	53813733	-42.8571	0	-23.6111	4.10959	-31.4286	4.71698
CACNA1E	1	181317690	181813262	-7.14286	48.2759	0	58.9041	-5.71429	56.6038
CACNA1G	17	50560715	50627474	-21.4286	24.1379	-9.72222	17.8082	-8.57143	36.7925
CACNA1G-AS1	17	50556207	50562108	-21.4286	24.1379	-9.72222	17.8082	-8.57143	35.8491
CACNA1H	16	1153106	1221771	-7.14286	48.2759	0	53.4247	-4.7619	54.717
CACNA1I	22	39570753	39689735	-46.4286	6.89655	-33.3333	5.47945	-48.5714	1.88679
CACNA1S	1	201039512	201112451	0	58.6207	-2.77778	63.0137	-1.90476	62.2642
CACNA2D1	7	81946444	82443956	-10.7143	17.2414	-5.55556	12.3288	-13.3333	16.9811
CACNA2D2	3	50362613	50504244	-42.8571	0	-29.1667	2.73973	-35.2381	3.77358
CACNA2D3	3	54122552	55074557	-42.8571	0	-23.6111	2.73973	-33.3333	5.66038
CACNA2D3-AS1	3	54874605	54901255	-42.8571	0	-23.6111	2.73973	-33.3333	5.66038
CACNB1	17	39173453	39197702	-42.8571	10.3448	-13.8889	13.6986	-22.8571	28.3019
CACNB2	10	18140424	18543557	-7.14286	31.0345	-11.1111	1.36986	-19.0476	13.2075
CACNB3	12	48813794	48828941	-7.14286	10.3448	-13.8889	2.73973	-8.57143	15.0943
CACNB4	2	151802827	152099167	-25	3.44828	-12.5	1.36986	-29.5238	0.943396
CACNG1	17	67044554	67056797	-14.2857	34.4828	-8.33333	23.2877	-7.61905	41.5094
CACNG2	22	36560857	36703752	-46.4286	3.44828	-33.3333	5.47945	-47.619	1.88679
CACNG3	16	24256335	24362412	0	48.2759	0	39.726	-4.7619	39.6226
CACNG4	17	66964707	67033398	-14.2857	34.4828	-8.33333	23.2877	-7.61905	41.5094
CACNG5	17	66835117	66894751	-14.2857	34.4828	-8.33333	23.2877	-7.61905	42.4528
CACNG6	19	53991637	54012666	-3.57143	13.7931	-8.33333	15.0685	-12.381	11.3208
CACNG7	19	53909278	53943950	-3.57143	13.7931	-8.33333	15.0685	-12.381	11.3208
CACNG8	19	53962937	53990215	-3.57143	13.7931	-8.33333	15.0685	-12.381	11.3208
CACTIN	19	3610645	3626815	-35.7143	0	-20.8333	17.8082	-23.8095	16.0377
CACTIN-AS1	19	3607247	3613930	-35.7143	0	-20.8333	17.8082	-23.8095	16.0377
CACUL1	10	118674167	118755249	-21.4286	17.2414	-15.2778	0	-21.9048	11.3208
CACYBP	1	174999163	175012027	-3.57143	44.8276	-2.77778	58.9041	-5.71429	55.6604
CAD	2	27217369	27243943	-10.7143	10.3448	-12.5	1.36986	-22.8571	2.83019
CADM1	11	115169218	115504957	-57.1429	10.3448	-31.9444	4.10959	-55.2381	3.77358
CADM2	3	84958989	86074429	-35.7143	6.89655	-18.0556	8.21918	-20.9524	9.43396
CADM2-AS2	3	85799987	85828050	-39.2857	6.89655	-18.0556	8.21918	-20.9524	9.43396
CADM3	1	159171609	159203313	0	44.8276	-1.38889	60.274	-3.80952	55.6604
CADM3-AS1	1	159194325	159207973	0	44.8276	-1.38889	60.274	-3.80952	55.6604
CADM4	19	43622368	43639850	-17.8571	6.89655	-11.1111	12.3288	-13.3333	8.49057
CADPS	3	62398346	62875416	-46.4286	0	-23.6111	2.73973	-31.4286	5.66038
CADPS2	7	122318411	122886759	-14.2857	20.6897	-6.94444	12.3288	-17.1429	16.0377
CAGE1	6	7326656	7389742	-14.2857	17.2414	-8.33333	4.10959	-16.1905	11.3208
CAHM	6	163413061	163413960	-14.2857	6.89655	-25	0	-43.8095	3.77358
CALB1	8	90058608	90095475	-10.7143	34.4828	-4.16667	31.5068	-2.85714	50.9434
[truncated: 17,983 more rows]

## Sheet: HER2E_vs_LumA_LumB_CNA_test
gene	LumA.Gain.pval	LumB.Gain.pval	LumA.Loss.pval	LumB.Loss.pval	LumA.Gain.padj	LumB.Gain.padj	LumA.Loss.padj	LumB.Loss.padj
A1BG	1	1	0.682632	0.763455	1	1	0.95195	1
A1BG-AS1	1	1	0.682632	0.763455	1	1	0.95195	1
A1CF	0.00522158	0.519285	0.734554	0.782574	0.0572048	0.971304	0.969876	1
A2M	0.311769	0.735302	0.766274	0.797021	0.591729	1	0.97432	1
A2M-AS1	0.311769	0.735302	0.766274	0.797021	0.591729	1	0.97432	1
A2ML1	0.311769	0.735302	1	0.440169	0.591729	1	1	1
A2MP1	0.311769	0.735302	0.766274	0.797021	0.591729	1	0.97432	1
A3GALT2	0.0653742	0.698944	0.26102	0.804921	0.238619	1	0.590084	1
A4GALT	0.617385	0.19493	0.368553	0.671874	0.866715	0.730482	0.706803	1
A4GNT	0.527463	1	0.495987	0.519285	0.784818	1	0.826176	1
AA06	1	0.313722	0.0318505	0.0416524	1	0.8834	0.16413	0.415884
AACS	0.721212	0.521385	0.554636	0.37038	0.9483	0.971304	0.847989	0.979342
AACSP1	0.349051	0.785772	0.00625216	0.353388	0.611693	1	0.0637726	0.979342
AADAC	1	0.594793	0.262021	0.492238	1	0.991725	0.590084	1
AADACL3	0.0208863	0.0354957	0.314558	1	0.106001	0.374741	0.637515	1
AADACL4	0.0208863	0.0354957	0.314558	1	0.106001	0.374741	0.637515	1
AADACP1	1	0.594793	0.262021	0.492238	1	0.991725	0.590084	1
AADAT	0.188571	1	1	0.549522	0.43432	1	1	1
AAGAB	1	1	0.00767849	0.0397693	1	1	0.0723779	0.40765
AAK1	0.0202597	0.107431	1	0.593552	0.106001	0.572176	1	1
AAMDC	0.111421	0.796347	0.573213	0.63202	0.327353	1	0.861407	1
AANAT	0.297646	0.516275	0.137372	0.128402	0.591729	0.971304	0.406942	0.708562
AAR2	0.0228048	0.371796	0.574133	1	0.114675	0.912188	0.861407	1
AARD	0.177857	1	1	1	0.43432	1	1	1
AARS1	0.0202597	0.161382	0.00189805	0.371796	0.106001	0.671018	0.0516697	0.979342
AARS2	0.0269583	0.0865821	0.669606	0.0151752	0.129937	0.552711	0.946311	0.297876
AARSD1	1	0.191813	0.00394729	0.0641277	1	0.730482	0.057612	0.519256
AASDH	0.28	0.456857	0.788494	0.149267	0.565163	0.971304	0.978466	0.748244
AASDHPPT	0.0653742	0.364236	0.0243021	1	0.238619	0.901401	0.147788	1
AASS	0.349051	0.406602	0.262021	0.782574	0.611693	0.936593	0.590084	1
AATBC	0.137372	1	0.0371476	0.781393	0.361563	1	0.17959	1
AATK	0.798748	0.0300302	0.0685984	0.197741	0.983329	0.340938	0.266753	0.833019
ABAT	1	0.668853	0.28	1	1	1	0.599423	1
ABCA1	0.0371476	0.0201096	0.26102	1	0.162892	0.255335	0.590084	1
ABCA10	0.193391	0.6651	0.20673	0.103904	0.442821	1	0.503109	0.667215
ABCA11P	1	0.459085	0.0318505	0.0190531	1	0.971304	0.16413	0.320086
ABCA12	0.28	1	0.0640698	0.815212	0.565163	1	0.26439	1
ABCA13	0.04841	0.195677	1	1	0.205257	0.730482	1	1
ABCA17P	0.827042	0.669886	0.28	1	0.994209	1	0.599423	1
ABCA2	0.755737	0.772359	0.0899029	0.806628	0.948456	1	0.310753	1
ABCA3	0.827042	0.669886	0.28	1	0.994209	1	0.599423	1
ABCA4	0.0763636	0.283119	0.297646	1	0.246508	0.859862	0.6265	1
ABCA5	0.193391	0.6651	0.20673	0.103904	0.442821	1	0.503109	0.667215
ABCA6	0.193391	0.661737	0.20673	0.197741	0.442821	1	0.503109	0.833019
ABCA7	0.0180955	0.0693982	0.130713	0.251762	0.106001	0.490632	0.398772	0.907791
ABCA8	0.193391	0.661103	0.507869	0.171489	0.442821	1	0.826176	0.802649
ABCA9	0.193391	0.661737	0.20673	0.103904	0.442821	1	0.503109	0.667215
ABCB1	0.527463	0.781393	0.262021	1	0.784818	1	0.590084	1
ABCB10	1	0.66942	1	0.344349	1	1	1	0.979342
ABCB4	0.527463	0.781393	0.262021	1	0.784818	1	0.590084	1
ABCB5	0.00905807	0.0582644	1	1	0.0785612	0.479377	1	1
ABCB6	1	0.583555	0.027713	1	1	0.991725	0.14905	1
ABCB8	0.26102	0.280324	0.396317	0.566368	0.560074	0.859862	0.73947	1
ABCB9	1	0.361931	1	0.280324	1	0.901401	1	0.916121
ABCC10	0.0937458	0.277225	0.170465	0.00865331	0.287485	0.859862	0.451692	0.250457
ABCC11	0.682632	1	0.0405782	0.20432	0.918865	1	0.189736	0.842907
ABCC12	0.682632	1	0.0405782	0.20432	0.918865	1	0.189736	0.842907
ABCC13	0.345125	1	0.18177	1	0.611693	1	0.460694	1
ABCC2	0.00522158	0.242772	0.788494	1	0.0572048	0.812157	0.978466	1
ABCC3	0.420843	0.269622	0.18177	0.0865821	0.702746	0.859862	0.460694	0.605696
ABCC4	1	0.683833	0.0301753	0.124789	1	1	0.161416	0.704687
ABCC5	0.236211	0.616106	1	0.521385	0.520526	1	1	1
ABCC5-AS1	0.236211	0.616106	1	0.521385	0.520526	1	1	1
ABCC8	0.707273	1	0.0750629	0.172702	0.9483	1	0.274867	0.802649
ABCC9	0.214663	0.756096	0.308293	1	0.479082	1	0.634645	1
ABCD2	0.345125	0.763455	1	0.674725	0.611693	1	1	1
ABCD3	0.0202597	0.107431	0.434784	0.820588	0.106001	0.572176	0.786353	1
ABCD4	0.345125	0.715724	0.0695676	0.507013	0.611693	1	0.266753	1
ABCE1	0.0202597	1	1	0.756096	0.106001	1	1	1
ABCF2	0.158119	0.172702	0.396317	0.566368	0.410609	0.700166	0.73947	1
ABCF3	0.236211	0.604628	1	0.521385	0.520526	0.991725	1	1
ABCG1	0.0371476	0.533848	0.111421	1	0.162892	0.971304	0.362934	1
ABCG2	0.28	0.687657	1	1	0.565163	1	1	1
ABCG4	0.0653742	0.161382	0.0405782	1	0.238619	0.671018	0.189736	1
ABCG5	0.0202597	0.364236	0.707273	0.19325	0.106001	0.901401	0.969876	0.833019
ABCG8	0.0202597	0.364236	0.707273	0.19325	0.106001	0.901401	0.969876	0.833019
ABHD1	0.0653742	0.107431	1	0.19325	0.238619	0.572176	1	0.833019
ABHD10	0.18177	0.785772	0.734554	0.47153	0.43432	1	0.969876	1
ABHD11	0.507869	1	0.547719	1	0.765077	1	0.847989	1
ABHD11-AS1	0.507869	1	0.547719	1	0.765077	1	0.847989	1
ABHD12	0.614793	1	1	0.119667	0.866715	1	1	0.702188
ABHD12B	0.0072333	0.0929915	1	0.283062	0.0644828	0.572176	1	0.916121
ABHD13	0.436317	1	0.0137944	0.190464	0.723357	1	0.0969245	0.833019
ABHD14B	1	0.578655	0.237869	0.371796	1	0.991725	0.559956	0.979342
ABHD15	0.507869	0.463505	0.0392308	0.218273	0.765077	0.971304	0.188044	0.853382
ABHD16B	0.163827	1	0.617385	0.283119	0.422949	1	0.891941	0.916121
ABHD17A	0.0180955	0.0399517	0.130713	0.242898	0.106001	0.397206	0.398772	0.894251
ABHD17B	0.0017685	0.00604741	0.420843	0.814973	0.026576	0.0991908	0.767982	1
ABHD17C	1	0.456857	0.00767849	0.0288402	1	0.971304	0.0723779	0.361892
ABHD18	0.483636	0.459085	0.547719	0.762906	0.765077	0.971304	0.847989	1
ABHD2	0.345125	1	0.554636	0.406602	0.611693	1	0.847989	0.992547
ABHD3	0.671354	1	0.279421	0.446843	0.910876	1	0.599423	1
ABHD4	0.00564952	0.212044	0.772741	0.218413	0.0572048	0.749976	0.978157	0.853382
ABHD5	1	0.456857	0.0228048	0.166047	1	0.971304	0.142132	0.782916
ABHD6	1	0.583555	0.159691	0.371796	1	0.991725	0.430102	0.979342
ABHD8	1	0.781393	0.547719	0.566368	1	1	0.847989	1
ABI1	0.00625216	0.327696	0.547719	0.283062	0.0589984	0.900795	0.847989	0.916121
ABI2	0.28	1	0.158119	1	0.565163	1	0.430102	1
ABI3	0.554636	0.35473	0.138949	0.133666	0.82114	0.901401	0.406942	0.719456
ABI3BP	0.0685984	0.385581	0.734554	0.492238	0.243549	0.923392	0.969876	1
ABITRAM	0.013524	0.00284513	0.554636	0.63202	0.106001	0.0535502	0.847989	1
ABL1	0.137372	0.0341718	0.397468	1	0.361563	0.370931	0.73947	1
ABL2	0.505127	0.672842	0.617385	0.674725	0.765077	1	0.891941	1
ABLIM1	1.67023e-05	0.0245234	0.397468	0.799949	0.000389434	0.297398	0.73947	1
ABLIM2	0.671354	0.736659	0.00189805	0.00915182	0.910876	1	0.0516697	0.251772
ABLIM3	0.751534	0.563646	0.013524	0.212044	0.948456	0.991725	0.0959649	0.842907
ABRA	0.256953	0.834912	1	1	0.560074	1	1	1
ABRACL	0.0202597	0.39694	0.601902	0.0271947	0.106001	0.923392	0.884056	0.35883
ABRAXAS1	1	0.119667	1	1	1	0.596269	1	1
ABRAXAS2	0.000488422	0.0288497	0.138949	0.616106	0.00885632	0.340938	0.406942	1
ABTB1	0.372976	0.588192	0.283024	0.549522	0.6413	0.991725	0.599423	1
ABTB2	0.495987	1	0.137372	1	0.765077	1	0.406942	1
ABTB3	0.396317	0.762906	0.20673	0.0865821	0.665958	1	0.503109	0.605696
ACAA1	1	0.456857	0.297646	0.636408	1	0.971304	0.6265	1
ACAA2	0.181222	0.0406603	0.00319944	0.0641277	0.43432	0.397206	0.0573174	0.519256
ACACB	0.396317	1	0.554636	0.212044	0.665958	1	0.847989	0.842907
ACAD10	0.345125	1	0.420843	0.149267	0.611693	1	0.767982	0.748244
ACAD11	0.527463	0.766026	0.459848	1	0.784818	1	0.805654	1
ACAD8	0.0937458	0.242772	0.0118829	0.676346	0.287485	0.812157	0.0909945	1
ACAD9	0.349051	0.785772	0.495987	1	0.611693	1	0.826176	1
ACADL	0.483636	1	0.11668	1	0.765077	1	0.373457	1
ACADM	0.188571	0.283119	0.788494	0.646454	0.43432	0.859862	0.978466	1
ACADS	1	0.361067	0.794555	0.149267	1	0.901401	0.980896	0.748244
ACADSB	0.00171225	0.0616693	0.0640698	0.446843	0.026576	0.479377	0.26439	1
ACADVL	1	1	0.0115228	0.00852179	1	1	0.0908881	0.250457
ACAN	0.671354	0.733297	0.236211	0.261981	0.910876	1	0.559956	0.911759
ACAP2	0.349051	1	1	1	0.611693	1	1	1
ACAP3	1	0.763455	0.00552066	0.645494	1	1	0.0598262	1
ACAT1	0.0653742	0.107431	0.179067	1	0.238619	0.572176	0.460694	1
ACAT2	0.188571	0.283119	0.578089	0.00731309	0.43432	0.859862	0.863109	0.250457
ACBD3	0.819612	0.830191	1	0.344349	0.993355	1	1	0.979342
ACBD4	0.721212	0.0648856	0.00540226	0.0100354	0.9483	0.485778	0.0598262	0.259523
ACBD5	0.00625216	0.353388	0.547719	0.283062	0.0589984	0.901401	0.847989	0.916121
ACBD6	0.505127	0.527045	0.311769	0.674725	0.765077	0.971304	0.634645	1
ACBD7	2.94865e-05	0.056367	0.723148	0.244223	0.000658004	0.479377	0.969876	0.894251
ACCS	0.707273	1	0.283024	0.766026	0.9483	1	0.599423	1
ACCSL	0.707273	1	0.283024	0.766026	0.9483	1	0.599423	1
ACD	0.0202597	0.0626477	0.00319944	0.121858	0.106001	0.479377	0.0573174	0.702188
ACE	0.0765077	0.832726	0.495987	0.242772	0.246508	1	0.826176	0.894251
ACER1	0.723148	0.361067	0.603086	0.187127	0.9483	0.901401	0.884056	0.833019
ACER2	0.00564952	0.0113064	0.0228048	0.371796	0.0572048	0.166302	0.142132	0.979342
ACER3	0.013524	1	0.507869	0.61593	0.106001	1	0.826176	1
ACHE	0.755737	0.766026	0.755737	1	0.948456	1	0.969876	1
ACIN1	0.0685984	0.406602	0.723148	0.159637	0.243549	0.936593	0.969876	0.780452
ACKR1	0.260565	0.398029	1	0.578655	0.560074	0.923392	1	1
ACKR2	1	0.456857	0.0430274	0.172612	1	0.971304	0.198353	0.802649
ACKR3	0.574133	1	0.0640698	1	0.832577	1	0.26439	1
ACKR4	0.527463	0.766026	0.459848	1	0.784818	1	0.805654	1
ACLY	1	0.128953	0.000414234	0.0231494	1	0.616116	0.0309701	0.346375
ACMSD	1	0.510939	0.573213	0.632523	1	0.971304	0.861407	1
ACO1	0.00625216	0.00464116	0.0310794	0.186546	0.0589984	0.0808432	0.163336	0.833019
ACO2	1	0.510939	0.368553	0.833373	1	0.971304	0.706803	1
ACOD1	0.617385	0.605678	0.0585818	0.391976	0.866715	0.991725	0.252934	0.992547
ACOT1	0.345125	0.715724	0.0765077	0.507013	0.611693	1	0.274867	1
ACOT11	0.311769	0.605678	0.554636	1	0.591729	0.991725	0.847989	1
ACOT12	0.275045	0.192394	0.013524	0.406602	0.565163	0.730482	0.0959649	0.992547
ACOT13	0.0899029	0.197741	1	0.244223	0.28447	0.730482	1	0.894251
ACOT2	0.345125	0.715724	0.0765077	0.507013	0.611693	1	0.274867	1
ACOT4	0.345125	0.715724	0.0765077	0.507013	0.611693	1	0.274867	1
ACOT6	0.345125	0.715724	0.0765077	0.507013	0.611693	1	0.274867	1
ACOT7	1	1	0.00905807	0.378678	1	1	0.0828451	0.982014
ACOT8	0.0111105	0.520366	1	1	0.0928761	0.971304	1	1
ACOX1	0.193391	0.516275	0.137372	0.146147	0.442821	0.971304	0.406942	0.748244
ACOX2	1	0.342146	0.159691	0.378678	1	0.901401	0.430102	0.982014
ACOX3	0.617385	0.733297	0.00297746	0.00432865	0.866715	1	0.0573174	0.250457
ACOXL	1	1	0.527463	0.797021	1	1	0.842564	1
ACP1	0.707273	0.39694	0.262021	0.218413	0.9483	0.923392	0.590084	0.853382
ACP2	0.345125	0.39694	1	1	0.611693	0.923392	1	1
ACP3	0.527463	0.766026	0.459848	1	0.784818	1	0.805654	1
ACP4	0.170465	0.2992	0.707273	1	0.43005	0.864116	0.969876	1
ACP5	1	1	0.788131	1	1	1	0.978466	1
ACP6	1	0.831522	1	0.510939	1	1	1	1
ACP7	1	1	0.755737	0.353388	1	1	0.969876	0.979342
ACRBP	0.617385	0.735302	1	0.40468	0.866715	1	1	0.992547
ACRV1	0.132106	0.39694	0.00683619	0.527712	0.353291	0.923392	0.0668449	1
ACSBG1	0.557403	0.0700869	0.00767849	0.0288402	0.82114	0.490632	0.0723779	0.361892
ACSBG2	0.501252	0.361067	0.434784	0.187127	0.765077	0.901401	0.786353	0.833019
ACSF2	0.420843	0.37054	0.18177	0.103904	0.702746	0.910287	0.460694	0.667215
ACSF3	0.0763636	0.637762	0.0692733	0.649618	0.246508	1	0.266753	1
ACSL1	0.0653742	1	1	1	0.238619	1	1	1
ACSL3	1	0.583555	0.0640698	1	1	0.991725	0.26439	1
ACSL5	0.0013054	0.309172	0.588677	0.604628	0.0227193	0.873901	0.870047	1
ACSL6	0.342436	0.361931	0.20673	0.588192	0.611693	0.901401	0.503109	1
ACSM1	0.500241	0.283716	1	0.342146	0.765077	0.859862	1	0.979342
ACSM2A	0.500241	0.283716	1	0.342146	0.765077	0.859862	1	0.979342
ACSM2B	0.500241	0.283716	1	0.342146	0.765077	0.859862	1	0.979342
ACSM3	0.500241	0.283716	1	0.342146	0.765077	0.859862	1	0.979342
ACSM4	0.311769	0.736659	1	0.40468	0.591729	1	1	0.992547
ACSM5	0.500241	0.283716	1	0.583555	0.765077	0.859862	1	1
ACSM6	0.0208863	0.217321	0.397468	0.799949	0.106001	0.749976	0.73947	1
ACSS1	0.448576	0.636408	1	0.119667	0.7402	1	1	0.702188
ACSS2	0.0695676	0.374116	0.181222	1	0.244486	0.916367	0.460694	1
ACSS3	0.0338669	0.616106	0.345125	1	0.157435	1	0.682291	1
ACTA2	0.00522158	0.217321	1	1	0.0572048	0.749976	1	1
ACTB	0.614793	0.626603	0.721212	0.524121	0.866715	1	0.969876	1
ACTBL2	0.174607	0.459085	0.0338669	0.414144	0.432266	0.971304	0.169644	1
ACTC1	0.483636	0.510939	0.00478724	0.0416524	0.765077	0.971304	0.0591592	0.415884
ACTE1P	0.18177	0.63202	0.507869	0.798078	0.43432	1	0.826176	1
ACTG1P17	0.188571	1	0.0179518	0.056367	0.43432	1	0.118603	0.485635
ACTG1P20	0.188571	0.283119	0.800699	0.655192	0.43432	0.859862	0.985556	1
ACTG1P25	0.49377	0.519128	1	1	0.765077	0.971304	1	1
ACTG1P4	0.483636	1	0.588677	0.814973	0.765077	1	0.870047	1
ACTG2	0.00522158	0.0354957	0.547719	0.283062	0.0572048	0.374741	0.847989	0.916121
ACTL10	0.177774	0.483572	1	0.674725	0.43432	0.971304	1	1
ACTL6A	0.26102	0.799949	1	0.521385	0.560074	1	1	1
ACTL6B	0.755737	0.766026	0.755737	1	0.948456	1	0.969876	1
ACTL7A	0.00456785	0.000710278	0.372976	0.63202	0.0572048	0.0164686	0.706803	1
ACTL7B	0.00456785	0.000710278	0.372976	0.63202	0.0572048	0.0164686	0.706803	1
ACTL8	0.671354	0.605678	0.10501	0.824852	0.910876	0.991725	0.345842	1
ACTL9	1	0.733297	0.794555	0.596955	1	1	0.980896	1
ACTMAP	1	0.715724	0.755737	0.533848	1	1	0.969876	1
ACTN1	0.707273	1	0.0318505	0.363397	0.9483	1	0.16413	0.979342
ACTN1-DT	0.707273	1	0.0318505	0.363397	0.9483	1	0.16413	0.979342
ACTN2	1	1	0.574133	0.342146	1	1	0.861407	0.979342
ACTN3	0.283024	0.797021	1	0.763455	0.565287	1	1	1
ACTR10	0.0899029	0.233032	0.18177	0.807653	0.28447	0.790764	0.460694	1
ACTR1A	0.0202597	0.438298	0.794555	1	0.106001	0.971304	0.980896	1
ACTR2	0.0202597	0.161382	0.752954	0.782782	0.106001	0.671018	0.969876	1
ACTR3	0.617385	0.283119	1	0.593552	0.866715	0.859862	1	1
ACTR3B	0.372976	0.588192	0.262021	1	0.6413	0.991725	0.590084	1
ACTR3BP2	0.0763636	0.637762	1	0.56676	0.246508	1	1	1
ACTR3C	0.264202	0.163423	0.707273	0.563646	0.563345	0.67371	0.969876	1
ACTR5	0.00905807	0.667832	1	1	0.0785612	1	1	1
ACTR6	0.132106	0.762906	0.0899029	0.0192093	0.353291	1	0.310753	0.320125
ACTR8	0.557403	0.583555	0.0845744	0.371796	0.82114	0.991725	0.301298	0.979342
ACTRT2	1	0.762906	0.00767849	0.484112	1	1	0.0723779	1
ACTRT3	0.554636	1	0.707273	1	0.82114	1	0.969876	1
ACVR1	0.483636	0.510939	0.308293	0.461632	0.765077	0.971304	0.634645	1
ACVR1B	0.682632	0.762906	1	1	0.918865	1	1	1
ACVR1C	0.483636	0.510939	0.308293	0.461632	0.765077	0.971304	0.634645	1
ACVR2A	0.483636	0.37799	0.0750629	1	0.765077	0.920005	0.274867	1
ACVR2B	1	0.456857	0.297646	0.483572	1	0.971304	0.6265	1
ACVR2B-AS1	1	0.456857	0.297646	0.483572	1	0.971304	0.6265	1
ACVRL1	0.682632	0.762906	1	1	0.918865	1	1	1
ACY3	0.527463	0.339892	0.262021	0.756096	0.784818	0.901401	0.590084	1
ACYP1	0.345125	0.715724	0.0366324	0.655511	0.611693	1	0.178887	1
ACYP2	0.00522158	0.217321	0.723148	0.243347	0.0572048	0.749976	0.969876	0.894251
ADA	0.00171932	0.388001	1	1	0.026576	0.923392	1	1
ADA2	1	0.605678	0.348405	0.832726	1	0.991725	0.682291	1
ADAD1	0.188571	0.735302	1	0.762906	0.43432	1	1	1
ADAD2	0.0202597	0.107431	0.0366324	0.374116	0.106001	0.572176	0.178887	0.979342
ADAL	1	1	0.461938	0.491582	1	1	0.807479	1
ADAM10	0.483636	1	0.614793	0.626603	0.765077	1	0.891941	1
ADAM11	0.721212	0.0648856	0.00226567	0.00858177	0.9483	0.485778	0.0573174	0.250457
ADAM12	0.00171225	0.0616693	0.0640698	0.459106	0.026576	0.479377	0.26439	1
ADAM15	0.496854	0.833078	1	0.583555	0.765077	1	1	1
ADAM17	0.0653742	0.107431	0.734554	0.312986	0.238619	0.572176	0.969876	0.973268
ADAM19	1	0.566368	0.0017685	0.212044	1	0.991725	0.0502475	0.842907
ADAM20	0.396317	0.698944	0.0366324	0.374116	0.665958	1	0.178887	0.979342
ADAM20P1	0.396317	0.698944	0.0366324	0.374116	0.665958	1	0.178887	0.979342
ADAM21	0.396317	0.698944	0.0366324	0.374116	0.665958	1	0.178887	0.979342
ADAM21P1	0.396317	0.698944	0.0366324	0.374116	0.665958	1	0.178887	0.979342
ADAM22	0.527463	0.781393	0.262021	1	0.784818	1	0.590084	1
ADAM23	0.28	0.510939	0.138949	0.814973	0.565163	0.971304	0.406942	1
ADAM28	0.436317	0.459085	0.00086596	0.0180426	0.723357	0.971304	0.042377	0.313257
ADAM29	0.188571	1	0.573213	0.233032	0.43432	1	0.861407	0.875626
ADAM30	0.617385	0.524121	0.20673	0.406602	0.866715	0.971304	0.503109	0.992547
ADAM33	0.397468	1	0.459848	1	0.665958	1	0.805654	1
ADAM7	0.185772	0.119259	0.000295687	0.005281	0.43432	0.596269	0.0306813	0.250457
ADAMDEC1	0.185772	0.119259	0.000295687	0.005281	0.43432	0.596269	0.0306813	0.250457
ADAMTS1	0.214663	0.47153	0.308293	1	0.479082	0.971304	0.634645	1
ADAMTS10	0.721212	0.521385	0.788494	0.596955	0.9483	0.971304	0.978466	1
ADAMTS14	0.0174613	0.353388	0.283024	0.798078	0.106001	0.901401	0.599423	1
ADAMTS15	0.345125	0.39694	0.0055304	0.527712	0.611693	0.923392	0.0598262	1
ADAMTS16	0.788494	1	0.132106	0.715724	0.972721	1	0.398772	1
ADAMTS17	0.345125	1	0.349051	0.37038	0.611693	1	0.682291	0.979342
ADAMTS18	0.0763636	0.637762	0.00905807	0.254964	0.246508	1	0.0828451	0.911759
ADAMTS19	0.501252	0.244223	0.0899029	0.233032	0.765077	0.812956	0.310753	0.875626
ADAMTS2	0.372976	0.785772	0.00625216	0.353388	0.6413	1	0.0637726	0.979342
ADAMTS20	0.345125	0.566368	1	0.605678	0.611693	0.991725	1	1
ADAMTS3	0.0202597	1	0.10372	0.299229	0.106001	1	0.345479	0.943882
ADAMTS4	0.496854	0.833078	1	0.583555	0.765077	1	1	1
ADAMTS5	0.111421	0.309172	0.308293	1	0.327353	0.873901	0.634645	1
ADAMTS6	0.4382	0.459085	0.00144029	0.163423	0.723365	0.971304	0.0502475	0.780452
ADAMTS7	1	0.119259	0.0116592	0.0288402	1	0.596269	0.0908881	0.361892
ADAMTS8	0.345125	0.39694	0.0055304	0.66942	0.611693	0.923392	0.0598262	1
ADAMTS9	1	1	0.0491115	0.259862	1	1	0.218392	0.911759
ADAMTS9-AS2	1	1	0.0491115	0.259862	1	1	0.218392	0.911759
ADAMTSL1	0.0174613	0.0201096	0.0189113	0.506927	0.106001	0.255335	0.123919	1
ADAMTSL2	0.20673	0.385581	0.18177	0.807653	0.468925	0.923392	0.460694	1
ADAMTSL4	1	0.833425	0.0582678	0.583555	1	1	0.252934	1
ADAMTSL5	0.0180955	0.0693982	0.130713	0.356859	0.106001	0.490632	0.398772	0.979342
ADAP1	0.800699	1	0.682632	1	0.983751	1	0.95195	1
ADAP2	0.459848	0.313722	0.058365	0.14529	0.75461	0.8834	0.252934	0.748244
ADAR	0.496854	1	1	0.342146	0.765077	1	1	0.979342
ADARB1	0.0899029	0.588192	0.0937458	1	0.28447	0.991725	0.31549	1
ADARB2	3.34335e-05	0.00888728	1	0.104808	0.000735042	0.143396	1	0.667215
ADARB2-AS1	3.34335e-05	0.00888728	1	0.104808	0.000735042	0.143396	1	0.667215
ADAT1	0.0202597	0.161382	0.00683604	0.254964	0.106001	0.671018	0.0668449	0.911759
ADAT2	0.0202597	0.39694	0.578089	0.0139694	0.106001	0.923392	0.863109	0.297876
ADAT3	0.0180955	0.0399517	0.130713	0.242898	0.106001	0.397206	0.398772	0.894251
ADCK1	0.132106	0.715724	0.0118166	0.499401	0.353291	1	0.0908881	1
ADCK2	0.0750629	0.300528	1	0.563646	0.246508	0.865345	1	1
ADCY1	0.0312411	0.134995	1	1	0.149471	0.635066	1	1
ADCY10	0.822329	0.830968	1	0.578655	0.993355	1	1	1
ADCY10P1	0.0685984	0.0865821	0.669606	0.00865331	0.243549	0.552711	0.946311	0.250457
ADCY2	1	1	0.345125	0.698944	1	1	0.682291	1
ADCY3	0.0653742	0.107431	1	0.615691	0.238619	0.572176	1	1
ADCY5	0.308293	0.772359	0.18177	0.37038	0.591729	1	0.460694	0.979342
ADCY6	0.132106	0.762906	0.501252	1	0.353291	1	0.826176	1
ADCY7	0.0937458	0.277225	0.0211335	0.0531606	0.287485	0.859862	0.133152	0.467301
ADCY8	0.368553	0.832054	0.132106	0.39694	0.640335	1	0.398772	0.992547
ADCY9	0.824277	1	1	1	0.993355	1	1	1
ADCYAP1	0.396317	0.715724	0.622954	0.636408	0.665958	1	0.8988	1
ADCYAP1R1	0.00683604	0.0973866	1	1	0.0621398	0.572176	1	1
ADD1	0.311769	1	0.0147799	0.0416524	0.591729	1	0.100818	0.415884
ADD2	0.00522158	0.0604732	0.752954	0.594793	0.0572048	0.479377	0.969876	1
ADD3	0.0202597	0.715724	0.0692733	0.134995	0.106001	1	0.266753	0.720274
ADD3-AS1	0.0202597	0.715724	0.0692733	0.134995	0.106001	1	0.266753	0.720274
ADGB	0.0202597	0.39694	0.415392	0.0227067	0.106001	0.923392	0.767982	0.346375
ADGRA1	0.00346969	0.288962	0.0640698	0.317211	0.0495622	0.864116	0.26439	0.975795
ADGRA2	0.471784	1	0.0750629	0.0456165	0.765077	1	0.274867	0.432163
ADGRA3	0.483636	0.683833	0.00905807	0.00320972	0.765077	1	0.0828451	0.250457
ADGRB1	0.506023	0.285022	0.132106	0.715724	0.765077	0.859862	0.398772	1
ADGRB2	0.0208863	0.242772	0.397468	1	0.106001	0.812157	0.73947	1
ADGRB3	0.188571	1	0.766274	0.110838	0.43432	1	0.97432	0.695177
ADGRD1	0.723148	0.361067	0.20673	0.233032	0.9483	0.901401	0.503109	0.875626
ADGRD2	0.000425588	0.00100836	0.772951	0.440169	0.00842187	0.0222395	0.978157	1
ADGRE1	0.721212	0.361931	0.603086	0.288962	0.9483	0.901401	0.884056	0.924732
ADGRE2	0.752954	0.519285	1	1	0.948456	0.971304	1	1
ADGRE3	0.752954	0.519285	1	1	0.948456	0.971304	1	1
ADGRE4P	0.723148	0.361931	0.434784	0.288962	0.9483	0.901401	0.786353	0.924732
ADGRE5	0.752954	0.492238	0.778086	1	0.948456	0.971304	0.978157	1
ADGRF1	0.00456785	0.0170259	0.669606	0.0151752	0.0572048	0.24171	0.946311	0.297876
ADGRF2	0.0269583	0.0865821	1	0.0151752	0.129937	0.552711	1	0.297876
ADGRF3	0.0653742	0.0626477	0.772951	0.439329	0.238619	0.479377	0.978157	1
ADGRF4	0.0269583	0.0865821	1	0.0151752	0.129937	0.552711	1	0.297876
ADGRF5	0.00456785	0.0170259	0.669606	0.0151752	0.0572048	0.24171	0.946311	0.297876
ADGRG1	0.0653742	0.107431	0.00551438	0.114321	0.238619	0.572176	0.0598262	0.702188
ADGRG3	0.0653742	0.107431	0.00551438	0.114321	0.238619	0.572176	0.0598262	0.702188
ADGRG5	0.0202597	0.107431	0.00394729	0.114321	0.106001	0.572176	0.057612	0.702188
ADGRG6	0.0202597	0.39694	0.786807	0.0443371	0.106001	0.923392	0.978466	0.43211
ADGRG7	0.0685984	0.385581	0.734554	0.492238	0.243549	0.923392	0.969876	1
ADGRL2	0.188571	0.283119	0.788131	0.35473	0.43432	0.859862	0.978466	0.979342
ADGRL3	0.0763636	0.733297	0.766274	0.766026	0.246508	1	0.97432	1
ADGRL4	0.483636	1	0.588677	0.814459	0.765077	1	0.870047	1
ADGRV1	0.174607	0.121573	0.0338669	0.261981	0.432266	0.597749	0.169644	0.911759
ADH1A	0.28	0.456857	1	1	0.565163	0.971304	1	1
ADH1B	0.28	0.456857	1	1	0.565163	0.971304	1	1
ADH1C	0.28	0.456857	1	1	0.565163	0.971304	1	1
ADH4	0.28	0.456857	1	1	0.565163	0.971304	1	1
ADH5	0.28	0.456857	0.755737	0.781393	0.565163	0.971304	0.969876	1
ADH6	0.28	0.456857	1	1	0.565163	0.971304	1	1
ADH7	0.28	0.456857	1	1	0.565163	0.971304	1	1
ADHFE1	0.348405	0.527712	0.311769	0.605678	0.611693	0.971304	0.634645	1
ADIG	0.00905807	0.519128	1	1	0.0785612	0.971304	1	1
ADIPOQ	0.372976	0.79125	1	0.524121	0.6413	1	1	1
ADIPOQ-AS1	0.372976	0.79125	1	0.524121	0.6413	1	1	1
ADIPOR1	0.816856	0.826755	1	1	0.993355	1	1	1
ADIRF	0.0208863	0.519285	0.279421	0.810545	0.106001	0.971304	0.599423	1
ADISSP	0.397468	1	0.459848	1	0.665958	1	0.805654	1
ADK	0.00564952	0.212044	0.755737	0.796347	0.0572048	0.749976	0.969876	1
ADM	1	1	0.0750629	0.446843	1	1	0.274867	1
ADM2	1	0.605678	0.159691	0.670895	1	0.991725	0.430102	1
ADM5	0.170465	0.192394	1	1	0.43005	0.730482	1	1
ADNP	0.00551438	0.833078	1	1	0.0572048	1	1	1
ADNP2	0.574133	0.0693982	0.000657482	0.0730991	0.832577	0.490632	0.0363744	0.563532
ADO	0.0208863	0.756096	0.734554	0.782574	0.106001	1	0.969876	1
ADORA1	0.816856	0.826755	1	1	0.993355	1	1	1
ADORA2A	0.137372	0.00464116	0.630983	0.66641	0.361563	0.0808432	0.910005	1
ADORA2A-AS1	0.137372	0.00464116	0.630983	0.66641	0.361563	0.0808432	0.910005	1
ADORA2B	1	1	0.00143161	0.00852179	1	1	0.0502475	0.250457
ADORA3	0.617385	1	0.264202	0.80763	0.866715	1	0.590084	1
ADPGK	1	0.344349	0.0116592	0.0397693	1	0.901401	0.0908881	0.40765
ADPGK-AS1	1	0.344349	0.0116592	0.0397693	1	0.901401	0.0908881	0.40765
ADPRH	0.0899029	0.385581	0.507869	0.766026	0.28447	0.923392	0.826176	1
ADPRHL1	0.669606	0.683833	0.00369233	0.128038	0.910876	1	0.057612	0.708562
ADPRM	1	0.510939	0.0030146	0.00852179	1	0.971304	0.0573174	0.250457
ADPRS	0.132106	0.715724	0.26102	1	0.353291	1	0.590084	1
ADRA1A	0.181222	0.119259	0.000103842	0.000583302	0.43432	0.596269	0.0265472	0.250457
ADRA1B	0.752954	1	0.000474824	0.123604	0.948456	1	0.0309701	0.702188
ADRA1D	0.10501	0.636408	1	0.736659	0.31925	1	1	1
ADRA2A	0.00522158	0.47153	0.420843	0.799949	0.0572048	0.971304	0.767982	1
ADRA2B	0.311769	0.283119	1	0.563646	0.591729	0.859862	1	1
ADRA2C	0.311769	1	0.0118166	0.0230686	0.591729	1	0.0908881	0.346375
ADRB1	1.67023e-05	0.0245234	0.420843	0.799949	0.000389434	0.297398	0.767982	1
ADRB2	1	0.563646	0.013524	0.212044	1	0.991725	0.0959649	0.842907
ADRB3	0.471784	1	0.0750629	0.0456165	0.765077	1	0.274867	0.432163
ADRM1	0.251254	0.831808	1	1	0.551804	1	1	1
ADSL	0.617385	0.19493	0.359401	1	0.866715	0.730482	0.697212	1
ADSS1	0.0899029	0.212044	0.0123901	1	0.28447	0.749976	0.0924944	1
ADSS2	1	0.832726	1	0.202781	1	1	1	0.842907
ADTRP	0.00456785	0.133666	1	0.524121	0.0572048	0.629809	1	1
AEBP1	0.0147799	0.0863615	1	1	0.106001	0.552711	1	1
AEBP2	0.137372	0.549522	0.20673	0.785772	0.361563	0.989349	0.503109	1
AEN	0.671354	0.733297	0.236211	0.261981	0.910876	1	0.559956	0.911759
AFAP1	0.671354	0.733297	0.00189805	0.0106079	0.910876	1	0.0516697	0.264535
AFAP1-AS1	1	0.733297	0.00189805	0.0129622	1	1	0.0516697	0.297876
AFAP1L1	0.751534	0.563646	0.013524	0.212044	0.948456	0.991725	0.0959649	0.842907
AFAP1L2	7.39675e-05	0.0504343	0.420843	0.799949	0.00160918	0.466476	0.767982	1
AFDN	0.00522158	0.0354957	1	0.051198	0.0572048	0.374741	1	0.455244
AFDN-DT	0.00522158	0.0354957	1	0.051198	0.0572048	0.374741	1	0.455244
AFF1	0.28	0.687657	1	1	0.565163	1	1	1
AFF1-AS1	0.28	0.687657	1	1	0.565163	1	1	1
AFF3	0.617385	0.283119	0.734554	0.782574	0.866715	0.859862	0.969876	1
AFF4	0.751534	0.563646	0.0269583	0.233032	0.948456	0.991725	0.14905	0.875626
AFG1L	0.28	1	0.588677	0.0521053	0.565163	1	0.870047	0.461143
AFG2A	0.483636	0.459085	1	1	0.765077	0.971304	1	1
AFG2B	1	0.37799	0.622954	0.636408	1	0.920005	0.8988	1
AFG3L1P	0.0763636	0.637762	0.0366324	0.374116	0.246508	1	0.178887	0.979342
AFG3L2	0.671354	1	0.10501	0.483572	0.910876	1	0.345842	1
AFM	0.0763636	0.521385	0.547719	0.763455	0.246508	0.971304	0.847989	1
AFMID	1	0.0843722	0.0338669	0.0170259	1	0.552711	0.169644	0.302155
AFP	0.0202597	1	0.338156	0.524121	0.106001	1	0.676508	1
AFTPH	0.0202597	0.161382	0.752954	0.594793	0.106001	0.671018	0.969876	1
AGA	0.0653742	1	0.766274	0.533848	0.238619	1	0.97432	1
AGAP1	0.574133	1	0.027713	0.822343	0.832577	1	0.14905	1
AGAP11	0.00522158	0.47153	0.279421	0.810545	0.0572048	0.971304	0.599423	1
AGAP2	0.0174613	0.781393	0.669606	1	0.106001	1	0.946311	1
AGAP2-AS1	0.0174613	0.781393	0.669606	1	0.106001	1	0.946311	1
AGAP3	0.158119	0.172702	0.396317	0.566368	0.410609	0.700166	0.73947	1
AGAP5	0.013524	0.103904	1	0.61593	0.106001	0.572176	1	1
AGAP6	0.00522158	0.492238	0.495987	0.782782	0.0572048	0.971304	0.826176	1
AGAP7P	0.00522158	0.492238	0.495987	0.594793	0.0572048	0.971304	0.826176	1
AGBL1	0.617385	0.735302	0.11668	0.149267	0.866715	1	0.373457	0.748244
AGBL1-AS1	0.617385	1	0.11668	0.149267	0.866715	1	0.373457	0.748244
AGBL3	0.11668	0.414144	0.682632	0.566368	0.340927	0.947149	0.95195	1
AGBL4	0.345125	0.107431	0.755737	0.61593	0.611693	0.572176	0.969876	1
AGBL5	0.0653742	0.107431	1	0.19325	0.238619	0.572176	1	0.833019
AGFG1	1	1	0.027713	1	1	1	0.14905	1
AGFG2	0.755737	0.766026	0.755737	1	0.948456	1	0.969876	1
AGGF1	0.275045	0.456857	0.027713	0.288962	0.565163	0.971304	0.14905	0.924732
AGL	0.0763636	0.19493	0.811936	1	0.246508	0.730482	0.995733	1
AGMAT	0.311769	0.605678	0.177774	1	0.591729	0.991725	0.460694	1
AGMO	0.0318505	0.0863615	1	1	0.151032	0.552711	1	1
AGO1	0.132106	0.698944	0.26102	1	0.353291	1	0.590084	1
AGO2	0.267468	0.834912	0.617385	1	0.565163	1	0.891941	1
AGO3	0.132106	0.715724	0.26102	1	0.353291	1	0.590084	1
AGO4	0.132106	0.698944	0.26102	1	0.353291	1	0.590084	1
AGPAT2	0.755737	0.781393	0.0899029	0.807653	0.948456	1	0.310753	1
AGPAT3	0.283024	1	0.0371476	1	0.565287	1	0.17959	1
AGPAT4	0.0202597	0.107431	0.175112	0.000914498	0.106001	0.572176	0.460694	0.250457
AGPS	1	1	0.349051	0.63202	1	1	0.682291	1
AGR2	0.0318505	0.149194	1	1	0.151032	0.671018	1	1
AGR3	0.0318505	0.149194	1	1	0.151032	0.671018	1	1
AGRN	1	0.762906	0.00552066	0.491582	1	1	0.0598262	1
AGRP	0.0202597	0.0626477	0.00319944	0.114321	0.106001	0.479377	0.0573174	0.702188
AGT	1	0.830191	1	0.342146	1	1	1	0.979342
AGTPBP1	0.00564952	0.00604741	0.554636	0.806628	0.0572048	0.0991908	0.847989	1
AGTR1	1	0.593552	0.459848	0.519285	1	0.991725	0.805654	1
AGTRAP	0.132106	0.107431	0.132091	1	0.353291	0.572176	0.398772	1
AGXT	0.574133	1	0.0123901	1	0.832577	1	0.0924944	1
AGXT2	1	1	0.00522158	0.492238	1	1	0.0598262	1
AHCTF1	1	1	0.557403	0.344349	1	1	0.847989	0.979342
AHCTF1P1	0.28	1	0.507869	0.463505	0.565163	1	0.826176	1
AHCY	0.0695676	0.363397	0.669606	1	0.244486	0.901401	0.946311	1
AHCYL1	1	0.683833	0.144322	0.815212	1	1	0.406942	1
AHCYL2	0.236211	0.280324	0.751534	0.283062	0.520526	0.859862	0.969876	0.916121
AHDC1	0.483636	1	0.464587	1	0.765077	1	0.811291	1
AHI1	0.00522158	0.0927642	0.786807	0.0154057	0.0572048	0.572176	0.978466	0.297876
AHI1-DT	0.00522158	0.0927642	0.786807	0.0154057	0.0572048	0.572176	0.978466	0.297876
AHNAK	0.214663	0.519285	0.495987	0.218413	0.479082	0.971304	0.826176	0.853382
AHNAK2	0.0899029	0.233032	0.0123901	1	0.28447	0.790764	0.0924944	1
AHR	0.0318505	0.149194	1	1	0.151032	0.671018	1	1
AHRR	0.434784	0.815212	0.671354	0.733297	0.723357	1	0.946311	1
AHSA1	0.132106	0.715724	0.0118166	0.507013	0.353291	1	0.0908881	1
AHSA2P	0.00522158	0.0604732	0.547719	0.19325	0.0572048	0.479377	0.847989	0.833019
AHSG	0.372976	0.79125	1	0.524121	0.6413	1	1	1
AHSP	0.653115	0.830401	0.188571	1	0.906436	1	0.47269	1
AICDA	0.311769	0.735302	0.751534	0.283004	0.591729	1	0.969876	0.916121
AIDA	1	0.521045	1	0.344349	1	0.971304	1	0.979342
AIF1L	0.137372	0.0341718	0.397468	1	0.361563	0.370931	0.73947	1
AIFM2	0.00625216	0.533848	0.308293	1	0.0589984	0.971304	0.634645	1
AIFM3	0.283024	0.0201096	0.806491	0.391749	0.565287	0.255335	0.991101	0.992547
AIG1	0.0202597	0.39694	0.578089	0.0139694	0.106001	0.923392	0.863109	0.297876
AIM2	0.260565	0.398029	1	0.578655	0.560074	0.923392	1	1
AIMP1	0.28	0.687657	0.372976	0.588192	0.565163	1	0.706803	1
AIMP2	0.614793	0.810545	0.721212	0.736659	0.866715	1	0.969876	1
AIP	0.527463	0.339892	0.682632	1	0.784818	0.901401	0.95195	1
AIPL1	1	1	0.00603187	0.00852179	1	1	0.0632631	0.250457
AIRE	0.283024	1	0.0371476	1	0.565287	1	0.17959	1
AIRIM	0.345125	0.364236	0.554636	0.807653	0.611693	0.901401	0.847989	1
AIRN	0.188571	0.283119	0.578089	0.00731309	0.43432	0.859862	0.863109	0.250457
AJAP1	0.682632	0.39694	0.0312411	0.649618	0.918865	0.923392	0.163336	1
AJM1	0.755737	0.781393	0.0899029	0.807653	0.948456	1	0.310753	1
AJUBA	0.111421	0.772359	1	0.406345	0.327353	1	1	0.992547
AK1	0.0338669	0.0106804	0.573213	0.807653	0.157435	0.159576	0.861407	1
AK2	0.0501547	0.277225	0.372976	0.807653	0.205257	0.859862	0.706803	1
AK3	0.0208863	0.0604732	0.251254	0.828506	0.106001	0.479377	0.588003	1
AK4	0.311769	0.283119	0.420843	1	0.591729	0.859862	0.767982	1
AK5	0.188571	0.605678	0.788131	0.481552	0.43432	0.991725	0.978466	1
AK7	0.111421	0.353388	0.0179518	0.636408	0.327353	0.901401	0.118603	1
AK8	0.111421	0.0532262	0.372976	0.635046	0.327353	0.471545	0.706803	1
AK9	0.28	1	0.434784	0.0858058	0.565163	1	0.786353	0.605696
AKAIN1	1	1	0.0366324	0.15555	1	1	0.178887	0.775623
AKAP1	0.132091	0.669071	0.262021	0.277225	0.353291	1	0.590084	0.916121
AKAP10	1	1	0.000278111	0.00276113	1	1	0.0306813	0.250457
AKAP11	0.396317	0.107431	0.168534	0.672842	0.665958	0.572176	0.447032	1
AKAP12	0.0202597	0.364236	0.415392	0.0617097	0.106001	0.901401	0.767982	0.513993
AKAP13	0.311769	1	0.138949	0.261981	0.591729	1	0.406942	0.911759
AKAP3	0.396317	1	1	0.566368	0.665958	1	1	1
AKAP5	0.111421	0.327696	0.0922337	0.81572	0.327353	0.900795	0.313803	1
AKAP6	0.0899029	0.588192	0.396317	0.762906	0.28447	0.991725	0.73947	1
AKAP7	0.0208863	0.217321	1	0.0162646	0.106001	0.749976	1	0.297876
AKAP8	0.554636	0.233032	0.547719	0.56676	0.82114	0.790764	0.847989	1
AKAP8L	0.554636	0.233032	0.547719	0.56676	0.82114	0.790764	0.847989	1
AKAP9	0.507869	0.772359	0.262021	1	0.765077	1	0.590084	1
AKIP1	1	1	0.144322	0.459106	1	1	0.406942	1
AKIRIN1	0.132106	0.39694	0.554636	0.635046	0.353291	0.923392	0.847989	1
AKIRIN2	0.132106	0.161382	1	0.0179502	0.353291	0.671018	1	0.313257
AKNA	0.027713	0.0058482	0.372976	1	0.133174	0.0991908	0.706803	1
AKNAD1	1	0.683833	0.158119	0.815212	1	1	0.430102	1
AKR1A1	0.188571	0.637762	0.554636	0.635046	0.43432	1	0.847989	1
AKR1B1	0.11668	0.414144	0.262021	1	0.340927	0.947149	0.590084	1
AKR1B10	0.11668	0.414144	0.262021	1	0.340927	0.947149	0.590084	1
AKR1B15	0.11668	0.414144	0.262021	1	0.340927	0.947149	0.590084	1
AKR1C1	8.03255e-06	0.00222743	1	0.161638	0.000193582	0.0445872	1	0.780452
AKR1C2	8.03255e-06	0.00222743	1	0.161638	0.000193582	0.0445872	1	0.780452
AKR1C3	8.03255e-06	0.00222743	1	0.161638	0.000193582	0.0445872	1	0.780452
AKR1C4	8.03255e-06	0.00222743	1	0.161638	0.000193582	0.0445872	1	0.780452
AKR1C6P	8.03255e-06	0.00222743	1	0.161638	0.000193582	0.0445872	1	0.780452
AKR1C8	8.03255e-06	0.00222743	1	0.161638	0.000193582	0.0445872	1	0.780452
AKR1D1	0.11668	0.414144	1	0.56676	0.340927	0.947149	1	1
AKR1E2	8.03255e-06	0.00222743	1	0.161638	0.000193582	0.0445872	1	0.780452
AKR7A2	0.132106	0.161382	0.420147	0.65391	0.353291	0.671018	0.767982	1
AKR7L	0.132106	0.161382	0.420147	0.509204	0.353291	0.671018	0.767982	1
AKT1	0.0899029	0.212044	0.0123901	1	0.28447	0.749976	0.0924944	1
AKT1S1	0.10372	0.121573	1	1	0.316347	0.597749	1	1
AKT2	1	0.715724	0.755737	0.353388	1	1	0.969876	0.979342
AKTIP	0.0501547	0.492238	0.0585818	0.277874	0.205257	0.971304	0.252934	0.916121
ALAD	0.000488422	0.000940283	1	0.63202	0.00885632	0.0212334	1	1
ALAS1	1	0.578655	0.237869	0.371796	1	0.991725	0.559956	0.979342
ALB	0.0202597	1	0.338156	0.524121	0.106001	1	0.676508	1
ALCAM	0.0899029	0.406602	0.752954	0.492238	0.28447	0.936593	0.969876	1
ALDH16A1	0.170465	0.299229	1	0.763455	0.43005	0.864116	1	1
ALDH18A1	0.00522158	0.217321	0.397468	0.616106	0.0572048	0.749976	0.73947	1
ALDH1A1	0.00625216	0.0201096	0.420843	1	0.0589984	0.255335	0.767982	1
ALDH1A2	1	1	0.236211	0.616106	1	1	0.559956	1
ALDH1A3	0.345125	1	0.372976	0.406602	0.611693	1	0.706803	0.992547
ALDH1B1	0.0174613	0.0201096	0.0845744	0.259862	0.106001	0.255335	0.301298	0.911759
ALDH1L1	0.766274	1	0.0685984	0.37038	0.955453	1	0.266753	0.979342
ALDH1L1-AS1	0.766274	1	0.0685984	0.37038	0.955453	1	0.266753	0.979342
ALDH1L1-AS2	0.755737	1	0.0685984	0.37038	0.948456	1	0.266753	0.979342
ALDH1L2	0.132106	0.763455	0.20673	0.074984	0.353291	1	0.503109	0.563532
ALDH2	0.345125	1	0.397468	0.149267	0.611693	1	0.73947	0.748244
ALDH3A1	1	0.735302	0.000278111	0.00243545	1	1	0.0306813	0.250457
ALDH3A2	1	1	0.000594232	0.00609368	1	1	0.0363744	0.250457
ALDH3B1	0.527463	0.463505	0.459848	1	0.784818	0.971304	0.805654	1
ALDH3B2	0.527463	0.461632	0.262021	0.756096	0.784818	0.971304	0.590084	1
ALDH4A1	0.671354	0.605678	0.10501	0.824852	0.910876	0.991725	0.345842	1
ALDH5A1	0.0899029	0.197741	1	0.244223	0.28447	0.730482	1	0.894251
ALDH6A1	0.345125	0.715724	0.0765077	0.655511	0.611693	1	0.274867	1
ALDH7A1	0.721212	0.521385	0.20673	0.588192	0.9483	0.971304	0.503109	1
ALDH8A1	0.00522158	0.0927642	0.786807	0.0162646	0.0572048	0.572176	0.978466	0.297876
ALDH9A1	0.496854	0.833078	1	0.578655	0.765077	1	1	1
ALDOA	0.647088	1	0.188571	0.674725	0.902081	1	0.47269	1
ALDOB	0.0371476	0.0201096	0.0750629	1	0.162892	0.255335	0.274867	1
ALDOC	0.20673	0.632523	0.0640698	0.288962	0.468925	1	0.26439	0.924732
ALG1	0.824277	1	0.28	1	0.993355	1	0.599423	1
ALG10	0.132106	0.563646	1	1	0.353291	0.991725	1	1
ALG11	0.396317	0.364236	0.168534	0.52169	0.665958	0.901401	0.447032	1
ALG12	0.721212	0.605678	0.159691	0.670895	0.9483	0.991725	0.430102	1
ALG14	0.0202597	0.107431	0.434784	0.820588	0.106001	0.572176	0.786353	1
ALG1L1P	0.755737	1	0.0685984	0.37038	0.948456	1	0.266753	0.979342
ALG1L2	0.527463	0.781393	0.459848	1	0.784818	1	0.805654	1
ALG1L9P	0.137372	0.463505	0.527463	0.797021	0.361563	0.971304	0.842564	1
ALG2	0.0371476	0.0341718	0.158119	1	0.162892	0.370931	0.430102	1
ALG3	0.236211	0.604628	1	0.521385	0.520526	0.991725	1	1
ALG5	0.345125	0.161382	0.168534	0.52169	0.611693	0.671018	0.447032	1
ALG6	0.0208863	0.0178645	0.778086	0.63202	0.106001	0.248029	0.978157	1
ALG8	0.0269583	1	0.766274	0.243203	0.129937	1	0.97432	0.894251
ALG9	0.132106	0.161382	0.0405782	1	0.353291	0.671018	0.189736	1
ALK	0.132106	0.364236	0.682632	0.40468	0.353291	0.901401	0.95195	0.992547
ALKAL1	0.461938	0.828001	0.345125	0.715724	0.757143	1	0.682291	1
ALKAL2	0.707273	0.39694	0.262021	0.218413	0.9483	0.923392	0.590084	0.853382
ALKBH1	0.132106	0.715724	0.0118166	0.499401	0.353291	1	0.0908881	1
ALKBH2	0.396317	1	0.554636	0.212044	0.665958	1	0.847989	0.842907
ALKBH3	0.396317	1	0.283024	0.766026	0.665958	1	0.599423	1
ALKBH3-AS1	0.396317	1	0.283024	0.766026	0.665958	1	0.599423	1
ALKBH4	0.734554	1	0.766274	1	0.948456	1	0.97432	1
ALKBH5	1	1	0.0006877	0.0189689	1	1	0.0368629	0.320086
ALKBH6	0.752954	0.492238	0.527463	0.353388	0.948456	0.971304	0.842564	0.979342
ALKBH8	0.0653742	0.161382	0.0456016	1	0.238619	0.671018	0.209088	1
ALLC	0.617385	0.605678	0.137372	0.615691	0.866715	0.991725	0.406942	1
ALMS1	0.00522158	0.0354957	0.547719	0.283062	0.0572048	0.374741	0.847989	0.916121
ALOX12	1	1	0.01116	0.00482459	1	1	0.0908881	0.250457
ALOX12-AS1	1	1	0.01116	0.00482459	1	1	0.0908881	0.250457
ALOX12B	1	0.510939	0.01116	0.00873931	1	0.971304	0.0908881	0.250457
ALOX12P2	1	1	0.01116	0.00482459	1	1	0.0908881	0.250457
ALOX15	1	1	0.01116	0.00482459	1	1	0.0908881	0.250457
ALOX15B	1	0.510939	0.01116	0.00873931	1	0.971304	0.0908881	0.250457
ALOX15P1	1	1	0.01116	0.00852179	1	1	0.0908881	0.250457
ALOX5AP	0.013524	0.00604741	0.0845744	0.830401	0.106001	0.0991908	0.301298	1
ALOXE3	1	0.510939	0.01116	0.00873931	1	0.971304	0.0908881	0.250457
ALPG	1	1	0.158119	1	1	1	0.430102	1
ALPI	1	1	0.158119	1	1	1	0.430102	1
ALPK1	1	0.119259	0.236211	0.280324	1	0.596269	0.559956	0.916121
ALPK2	0.181222	0.119259	0.00394729	0.0641277	0.43432	0.596269	0.057612	0.519256
ALPK3	0.311769	1	0.0640698	0.163423	0.591729	1	0.26439	0.780452
ALPL	0.617385	0.605678	0.279421	0.509204	0.866715	0.991725	0.599423	1
ALPP	1	1	0.158119	1	1	1	0.430102	1
ALS2	0.0763636	0.19493	0.372976	0.35473	0.246508	0.730482	0.706803	0.979342
ALS2CL	1	0.344349	0.0845744	0.254964	1	0.901401	0.301298	0.911759
ALX1	0.0685984	1	0.396317	0.698944	0.243549	1	0.73947	1
ALX3	1	0.683833	0.144322	0.815212	1	1	0.406942	1
ALX4	0.707273	1	0.459848	1	0.9483	1	0.805654	1
ALYREF	1	0.0488745	0.18177	0.197741	1	0.458861	0.460694	0.833019
AMACR	0.788131	0.785772	0.0202597	1	0.972721	1	0.130234	1
AMBN	0.0202597	1	0.104682	0.192394	0.106001	1	0.345842	0.833019
AMBP	0.0640698	0.00342828	0.372976	1	0.238619	0.0630428	0.706803	1
AMBRA1	0.0937458	0.217321	1	0.61593	0.287485	0.749976	1	1
AMD1	0.0763636	0.605678	0.794555	0.0180426	0.246508	0.991725	0.980896	0.313257
AMDHD1	0.0501547	1	0.766274	0.309172	0.205257	1	0.97432	0.966505
AMDHD2	0.827042	0.669886	0.28	1	0.994209	1	0.599423	1
AMER2	0.0501547	0.0604732	0.0261539	0.515524	0.205257	0.479377	0.14905	1
AMER3	0.311769	0.19493	0.20673	0.807653	0.591729	0.730482	0.503109	1
AMFR	0.0202597	0.161382	0.0310794	0.267964	0.106001	0.671018	0.163336	0.916121
AMH	0.0180955	0.023334	0.130713	0.149194	0.106001	0.284801	0.398772	0.748244
AMHR2	0.132106	0.566368	1	1	0.353291	0.991725	1	1
AMIGO2	0.132106	0.762906	1	1	0.353291	1	1	1
AMIGO3	1	0.578655	0.159691	0.506927	1	0.991725	0.430102	1
AMMECR1L	0.617385	0.112093	1	0.436995	0.866715	0.592757	1	1
AMN	0.111421	0.327696	0.04841	1	0.327353	0.900795	0.218392	1
AMN1	0.0208863	1	0.772741	1	0.106001	1	0.978157	1
AMOTL1	0.132106	0.39694	0.00773615	1	0.353291	0.923392	0.0724432	1
AMOTL2	0.527463	0.766026	0.459848	1	0.784818	1	0.805654	1
AMPD1	1	0.459085	0.0640698	0.619342	1	0.971304	0.26439	1
AMPD2	1	0.683833	0.144322	1	1	1	0.406942	1
AMPD3	1	1	0.0750629	0.459106	1	1	0.274867	1
AMPH	0.0147799	0.0863615	1	0.683833	0.106001	0.552711	1	1
AMT	1	0.578655	0.159691	0.506927	1	0.991725	0.430102	1
AMTN	0.0202597	1	0.222877	0.521385	0.106001	1	0.538124	1
AMY2A	0.483636	1	0.588677	0.814973	0.765077	1	0.870047	1
AMY2B	0.483636	1	0.588677	0.814973	0.765077	1	0.870047	1
AMZ1	0.805978	0.646454	1	1	0.990178	1	1	1
AMZ2	0.297646	0.516275	0.283024	0.146147	0.591729	0.971304	0.599423	0.748244
AMZ2P1	0.132091	0.669071	0.137372	0.146147	0.353291	1	0.406942	0.748244
ANAPC1	0.617385	0.283119	0.755737	0.797021	0.866715	0.859862	0.969876	1
ANAPC10	0.0202597	1	1	0.744555	0.106001	1	1	1
ANAPC11	1	0.0488745	0.18177	0.197741	1	0.458861	0.460694	0.833019
ANAPC13	0.527463	0.766026	0.459848	1	0.784818	1	0.805654	1
ANAPC15	0.345125	0.191813	0.0640698	0.810545	0.611693	0.730482	0.26439	1
ANAPC16	0.013524	0.0865821	1	0.61593	0.106001	0.552711	1	1
ANAPC1P1	0.28	1	1	0.40468	0.565163	1	1	0.992547
ANAPC1P2	0.28	1	1	0.40468	0.565163	1	1	0.992547
ANAPC2	0.755737	0.772359	0.0899029	0.806628	0.948456	1	0.310753	1
ANAPC4	0.28	1	0.0261539	0.00572928	0.565163	1	0.14905	0.250457
ANAPC5	0.682632	0.566368	1	0.261981	0.918865	0.991725	1	0.911759
ANAPC7	0.345125	1	0.397468	0.133666	0.611693	1	0.73947	0.719456
ANG	0.00456785	0.0432055	0.723148	0.104291	0.0572048	0.414861	0.969876	0.667215
ANGEL1	0.132106	0.715724	0.0147799	0.655511	0.353291	1	0.100818	1
ANGEL2	0.821954	0.519667	0.574133	0.202781	0.993355	0.971304	0.861407	0.842907
ANGPT1	0.368553	0.675304	1	1	0.640335	1	1	1
ANGPT2	0.317948	0.119259	0.00168122	0.00147376	0.597999	0.596269	0.0502475	0.250457
ANGPT4	0.778086	0.807653	0.283024	0.549522	0.964687	1	0.599423	1
ANGPTL1	0.505127	0.831522	0.617385	0.637762	0.765077	1	0.891941	1
ANGPTL2	0.00252338	0.00100836	1	0.312986	0.0368031	0.0222395	1	0.973268
ANGPTL3	0.0653742	0.107431	0.573213	0.632523	0.238619	0.572176	0.861407	1
ANGPTL5	0.0208863	0.0927642	0.0657986	1	0.106001	0.572176	0.266753	1
ANGPTL6	0.723148	0.524121	0.588677	0.604628	0.9483	0.971304	0.870047	1
ANGPTL7	0.311769	0.605678	0.0695676	0.659892	0.591729	0.991725	0.266753	1
ANGPTL8	1	1	0.788131	0.79125	1	1	0.978466	1
ANK1	0.794555	0.369039	0.20673	0.212044	0.979791	0.910287	0.503109	0.842907
ANK2	1	0.119259	0.372976	0.385581	1	0.596269	0.706803	0.988208
ANK3	0.00625216	0.549522	0.495987	1	0.0589984	0.989349	0.826176	1
ANKAR	0.0763636	0.283119	0.308293	0.339892	0.246508	0.859862	0.634645	0.979342
ANKDD1A	1	1	0.058365	0.134995	1	1	0.252934	0.720274
ANKDD1B	0.275045	0.456857	0.0685984	0.406602	0.565163	0.971304	0.266753	0.992547
ANKEF1	0.788131	0.807653	1	0.2992	0.972721	1	1	0.943882
ANKFN1	0.314558	0.661103	0.214663	0.47153	0.59561	1	0.521805	1
ANKFY1	1	1	0.0115228	0.00873931	1	1	0.0908881	0.250457
ANKH	1	0.798078	0.0653742	1	1	1	0.266753	1
ANKHD1	0.752954	1	0.013524	0.233032	0.948456	1	0.0959649	0.875626
ANKHD1-EIF4EBP3	0.752954	1	0.013524	0.233032	0.948456	1	0.0959649	0.875626
ANKIB1	0.308293	0.772359	0.459848	1	0.591729	1	0.805654	1
ANKK1	0.345125	0.161382	0.0243021	1	0.611693	0.671018	0.147788	1
ANKLE1	1	0.781393	0.547719	0.566368	1	1	0.847989	1
ANKLE2	0.501252	0.361067	0.507869	0.549522	0.765077	0.901401	0.826176	1
ANKMY1	0.574133	1	0.0123901	1	0.832577	1	0.0924944	1
ANKMY2	0.0318505	0.0935582	1	1	0.151032	0.572176	1	1
ANKRA2	0.174607	0.299229	0.0269583	0.385581	0.432266	0.864116	0.14905	0.988208
ANKRD1	0.00522158	0.217321	0.434784	0.810545	0.0572048	0.749976	0.786353	1
ANKRD10	0.436317	0.687657	0.00369233	0.080409	0.723357	1	0.057612	0.590101
ANKRD11	0.0763636	0.605678	0.0692733	0.645494	0.246508	0.991725	0.266753	1
ANKRD12	1	1	0.177774	0.636408	1	1	0.460694	1
ANKRD13A	0.345125	1	0.573213	0.233032	0.611693	1	0.861407	0.875626
ANKRD13B	0.308293	0.463505	0.04841	0.218273	0.591729	0.971304	0.218392	0.853382
ANKRD13C	0.188571	0.283119	0.420843	1	0.43432	0.859862	0.767982	1
ANKRD13C-DT	0.188571	0.283119	0.420843	1	0.43432	0.859862	0.767982	1
ANKRD13D	0.349051	0.635046	1	0.733297	0.611693	1	1	1
ANKRD16	1.50089e-06	0.00222743	0.723148	0.104808	3.88735e-05	0.0445872	0.969876	0.667215
ANKRD17	0.0202597	0.763455	0.10372	0.190944	0.106001	1	0.345479	0.833019
ANKRD18A	0.0174613	0.0201096	0.0845744	0.259862	0.106001	0.255335	0.301298	0.911759
ANKRD18B	0.0174613	0.00464116	0.0310794	0.267964	0.106001	0.0808432	0.163336	0.916121
ANKRD19P	0.0371476	0.0105182	0.144322	1	0.162892	0.159097	0.406942	1
ANKRD2	0.0202597	0.698944	0.264202	0.459106	0.106001	1	0.590084	1
ANKRD20A11P	0.345125	1	0.18177	1	0.611693	1	0.460694	1
ANKRD20A19P	0.0174613	0.0341718	0.0491115	0.828506	0.106001	0.370931	0.218392	1
ANKRD20A5P	0.671354	1	0.177774	0.31977	0.910876	1	0.460694	0.979342
ANKRD20A8P	1	1	1	0.563646	1	1	1	1
ANKRD22	0.00522158	0.217321	0.807298	1	0.0572048	0.749976	0.99139	1
ANKRD23	0.132106	0.107431	1	0.563646	0.353291	0.572176	1	1
ANKRD24	0.170465	0.0755294	0.0765077	0.149194	0.43005	0.513353	0.274867	0.748244
ANKRD26	0.00625216	0.353388	0.547719	0.283062	0.0589984	0.901401	0.847989	0.916121
ANKRD26P1	0.682632	1	0.0405782	0.199781	0.918865	1	0.189736	0.839405
ANKRD26P3	0.00564952	0.0302939	0.315336	0.828001	0.0572048	0.340938	0.637538	1
ANKRD27	0.236211	0.0432055	0.721212	0.521385	0.520526	0.414861	0.969876	1
ANKRD28	0.0208863	0.519285	0.0922337	0.0263819	0.106001	0.971304	0.313803	0.353645
ANKRD29	0.671354	1	0.058365	0.128746	0.910876	1	0.252934	0.708562
ANKRD30A	0.00625216	0.171489	0.507869	1	0.0589984	0.699474	0.826176	1
ANKRD30B	0.671354	1	0.177774	0.31977	0.910876	1	0.460694	0.979342
ANKRD30BL	1	0.510939	0.20673	0.806628	1	0.971304	0.503109	1
ANKRD30BP3	0.0208863	0.519285	0.459848	0.782782	0.106001	0.971304	0.805654	1
ANKRD31	0.275045	0.459085	0.0685984	0.385581	0.565163	0.971304	0.266753	0.988208
ANKRD33	0.682632	0.762906	1	1	0.918865	1	1	1
ANKRD33B	1	1	0.132106	1	1	1	0.398772	1
ANKRD34A	1	0.834912	1	1	1	1	1	1
ANKRD34B	0.275045	0.299229	0.0432222	0.427501	0.565163	0.864116	0.198353	1
ANKRD34C	0.557403	0.119667	0.00767849	0.0332373	0.82114	0.596269	0.0723779	0.380864
ANKRD34C-AS1	0.557403	0.119667	0.00767849	0.0288402	0.82114	0.596269	0.0723779	0.361892
ANKRD35	1	0.834912	1	1	1	1	1	1
ANKRD36BP1	0.505127	0.527045	0.28	1	0.765077	0.971304	0.599423	1
ANKRD36BP2	0.28	1	1	0.40468	0.565163	1	1	0.992547
ANKRD37	0.0653742	1	1	0.766026	0.238619	1	1	1
ANKRD39	0.132106	0.107431	1	0.563646	0.353291	0.572176	1	1
ANKRD40	0.397468	0.269622	0.20673	0.0865821	0.665958	0.859862	0.503109	0.605696
ANKRD40CL	0.573213	0.176597	0.11668	0.0432055	0.832577	0.715678	0.373457	0.424864
ANKRD42	0.0501547	0.492238	0.314558	0.20152	0.205257	0.971304	0.637515	0.842907
ANKRD44	0.0763636	0.605678	0.755737	0.461632	0.246508	0.991725	0.969876	1
ANKRD45	0.500241	0.672842	1	0.683833	0.765077	1	1	1
ANKRD46	0.253811	0.833373	1	1	0.555776	1	1	1
ANKRD49	0.132106	0.39694	0.00773615	1	0.353291	0.923392	0.0724432	1
ANKRD50	0.483636	0.459085	1	1	0.765077	0.971304	1	1
ANKRD52	0.0208863	1	0.275045	0.683833	0.106001	1	0.599423	1
ANKRD53	0.00522158	0.0604732	0.752954	0.594793	0.0572048	0.479377	0.969876	1
ANKRD54	1	0.510939	0.359401	0.833373	1	0.971304	0.697212	1
ANKRD55	0.0313804	0.119667	0.00346969	0.317211	0.149793	0.596269	0.0573174	0.975795
ANKRD6	0.188571	0.605678	0.788131	0.0179502	0.43432	0.991725	0.978466	0.313257
ANKRD61	0.614793	0.810545	0.721212	0.521385	0.866715	1	0.969876	1
ANKRD62	0.671354	1	0.10501	0.483572	0.910876	1	0.345842	1
ANKRD62P1-PARP4P3	0.436317	1	0.237869	1	0.723357	1	0.559956	1
ANKRD63	1	1	0.20615	0.221788	1	1	0.503109	0.863326
ANKRD65	1	0.763455	0.00552066	0.645494	1	1	0.0598262	1
ANKRD66	0.00456785	0.0170259	0.436317	0.0151752	0.0572048	0.24171	0.786353	0.297876
ANKRD7	0.349051	0.575162	0.262021	1	0.611693	0.991725	0.590084	1
ANKRD9	0.111421	0.353388	0.144322	1	0.327353	0.901401	0.406942	1
ANKS1A	0.0269583	0.074984	0.669606	0.0755825	0.129937	0.513353	0.946311	0.563532
ANKS1B	0.345125	0.566368	0.0685984	0.0192093	0.611693	0.991725	0.266753	0.320125
ANKS3	1	1	0.28	0.683833	1	1	0.599423	1
ANKS6	0.0371476	0.0201096	0.144322	1	0.162892	0.255335	0.406942	1
ANKUB1	1	0.593552	0.262021	0.492238	1	0.991725	0.590084	1
ANKZF1	1	0.583555	0.027713	1	1	0.991725	0.14905	1
ANLN	0.00683604	0.0535754	1	1	0.0621398	0.471545	1	1
ANO1	0.04841	0.283885	0.459848	0.492238	0.205257	0.859862	0.805654	1
ANO10	1	0.456857	0.0228048	0.166047	1	0.971304	0.142132	0.782916
ANO2	0.396317	1	1	0.40468	0.665958	1	1	0.992547
ANO3	0.682632	0.763455	0.18177	0.37038	0.918865	1	0.460694	0.979342
ANO5	0.262021	0.756096	0.11668	0.261981	0.560074	1	0.373457	0.911759
ANO6	0.0937458	1	1	1	0.287485	1	1	1
ANO7	0.574133	1	0.0123901	1	0.832577	1	0.0924944	1
ANO8	1	0.781393	0.547719	0.566368	1	1	0.847989	1
ANO9	0.0532873	0.161638	0.04841	0.471964	0.216798	0.67114	0.218392	1
ANP32A	1	1	0.0116592	0.0397693	1	1	0.0908881	0.40765
ANP32AP1	0.483636	0.510939	0.0116592	0.134995	0.765077	0.971304	0.0908881	0.720274
ANP32B	0.0371476	0.0201096	0.144322	1	0.162892	0.255335	0.406942	1
ANP32D	0.132106	0.763455	0.501252	1	0.353291	1	0.826176	1
ANP32E	1	0.833425	0.0582678	0.583555	1	1	0.252934	1
ANPEP	0.345125	1	0.554636	0.588192	0.611693	1	0.847989	1
ANTKMT	0.824102	0.672842	0.0763636	0.674725	0.993355	1	0.274867	1
ANTXR1	0.0202597	0.161382	1	0.594793	0.106001	0.671018	1	1
ANTXR2	1	0.119667	0.766274	0.772359	1	0.596269	0.97432	1
ANXA1	0.00625216	0.0201096	0.420843	1	0.0589984	0.255335	0.767982	1
ANXA10	0.132106	0.715724	0.573213	0.385581	0.353291	1	0.861407	0.988208
ANXA11	0.00456785	0.123604	0.20673	1	0.0572048	0.601054	0.503109	1
ANXA13	0.256953	1	0.311769	0.637762	0.560074	1	0.634645	1
ANXA2	1	0.683833	0.04841	0.31977	1	1	0.218392	0.979342
ANXA2P1	0.00522158	0.519285	1	0.549522	0.0572048	0.971304	1	1
ANXA2P2	0.0174613	0.00464116	0.0310794	0.267964	0.106001	0.0808432	0.163336	0.916121
ANXA2P3	0.0174613	0.533848	0.734554	0.593552	0.106001	0.971304	0.969876	1
ANXA2R	0.766274	1	0.311769	0.735302	0.955453	1	0.634645	1
ANXA2R-AS1	0.766274	1	0.311769	0.735302	0.955453	1	0.634645	1
ANXA2R-OT1	0.766274	1	0.311769	0.735302	0.955453	1	0.634645	1
ANXA3	1	0.119667	0.547719	0.563646	1	0.596269	0.847989	1
ANXA4	0.0202597	0.107431	0.752954	0.594793	0.106001	0.572176	0.969876	1
ANXA5	1	0.119259	1	1	1	0.596269	1	1
ANXA6	0.751534	0.563646	0.00564952	0.212044	0.948456	0.991725	0.0598262	0.842907
ANXA7	0.00564952	0.103904	1	0.615691	0.0572048	0.572176	1	1
ANXA9	0.822329	1	0.101467	0.583555	0.993355	1	0.339714	1
AOAH	0.00683604	0.0535754	1	1	0.0621398	0.471545	1	1
AOAH-IT1	0.00683604	0.0535754	1	1	0.0621398	0.471545	1	1
AOC1	0.236211	0.261981	0.682632	0.762906	0.520526	0.859862	0.95195	1
AOC2	1	0.191813	0.00394729	0.0641277	1	0.730482	0.057612	0.519256
AOC3	1	0.191813	0.00394729	0.0641277	1	0.730482	0.057612	0.519256
AOC4P	1	0.191813	0.00394729	0.0641277	1	0.730482	0.057612	0.519256
AOPEP	0.0371476	0.0105182	0.144322	1	0.162892	0.159097	0.406942	1
AOX1	0.0202597	0.0626477	0.349051	0.481552	0.106001	0.479377	0.682291	1
AP1AR	1	0.119259	0.236211	0.280324	1	0.596269	0.559956	0.916121
AP1B1	0.396317	0.107431	0.49377	1	0.665958	0.572176	0.826176	1
AP1B1P1	1	0.510939	0.359401	1	1	0.971304	0.697212	1
AP1G1	0.0202597	0.0626477	0.00297746	0.259862	0.106001	0.479377	0.0573174	0.911759
AP1G2	0.0269583	0.385581	1	0.406345	0.129937	0.923392	1	0.992547
AP1M1	0.766274	0.549522	0.547719	0.40468	0.955453	0.989349	0.847989	0.992547
AP1M2	0.723148	0.524121	0.588677	0.616106	0.9483	0.971304	0.870047	1
AP1S1	1	1	0.766274	1	1	1	0.97432	1
AP1S3	0.483636	1	0.027713	0.815212	0.765077	1	0.14905	1
AP2A1	0.170465	0.190944	1	1	0.43005	0.730482	1	1
AP2B1	1	0.0512724	0.00551438	0.0140128	1	0.466476	0.0598262	0.297876
AP2M1	0.236211	0.604628	1	0.521385	0.520526	0.991725	1	1
AP2S1	0.275045	0.456857	0.527463	1	0.565163	0.971304	0.842564	1
AP3B1	0.275045	0.456857	0.027713	0.317211	0.565163	0.971304	0.14905	0.975795
AP3B2	0.188571	1	0.0179518	0.056367	0.43432	1	0.118603	0.485635
AP3D1	0.0180955	0.0399517	0.130713	0.1658	0.106001	0.397206	0.398772	0.782916
AP3M1	0.00564952	0.212044	0.766274	0.796347	0.0572048	0.749976	0.97432	1
AP3M2	0.800699	0.506205	0.18177	0.197741	0.983751	0.971304	0.460694	0.833019
AP3S1	0.170465	0.0755294	0.0100411	0.249446	0.43005	0.513353	0.0872689	0.903041
AP3S2	0.345125	1	0.554636	0.588192	0.611693	1	0.847989	1
AP4B1	1	0.687657	0.144322	0.80763	1	1	0.406942	1
AP4B1-AS1	1	0.687657	0.144322	0.80763	1	1	0.406942	1
AP4E1	0.483636	1	0.614793	0.446843	0.765077	1	0.891941	1
AP4M1	0.755737	0.766026	0.755737	1	0.948456	1	0.969876	1
AP4S1	0.0100411	0.261981	0.723148	0.243347	0.0845826	0.859862	0.969876	0.894251
AP5B1	0.495987	1	0.495987	0.439329	0.765077	1	0.826176	1
AP5M1	0.0597496	0.261981	0.283024	0.796347	0.238619	0.859862	0.599423	1
AP5S1	0.264202	0.810545	0.707273	1	0.563345	1	0.969876	1
AP5Z1	0.800699	0.80763	0.721212	0.521385	0.983751	1	0.969876	1
APAF1	0.345125	0.566368	0.0269583	0.0302939	0.611693	0.991725	0.14905	0.367592
APBA3	0.0180955	0.022716	0.20615	0.230599	0.106001	0.28189	0.503109	0.875626
APBB1	1	1	0.144322	0.619342	1	1	0.406942	1
APBB1IP	0.00625216	0.327696	1	0.406345	0.0589984	0.900795	1	0.992547
APBB2	0.28	1	0.420147	0.317211	0.565163	1	0.767982	0.975795
APBB3	0.752954	1	0.013524	0.233032	0.948456	1	0.0959649	0.875626
APC	0.170465	0.0755294	0.00346969	0.172702	0.43005	0.513353	0.0573174	0.802649
APC2	0.0180955	0.0693982	0.130713	0.356859	0.106001	0.490632	0.398772	0.979342
APCDD1	1	1	0.177774	0.636408	1	1	0.460694	1
APCDD1L	0.0176247	0.398029	1	0.583555	0.106001	0.923392	1	1
APCDD1L-DT	0.0176247	0.398029	1	0.583555	0.106001	0.923392	1	1
APCS	0.369613	0.669886	1	0.578655	0.640335	1	1	1
APEH	1	0.578655	0.159691	0.506927	1	0.991725	0.430102	1
APELA	0.0763636	1	1	0.772359	0.246508	1	1	1
APH1A	1	0.833425	0.0582678	0.583555	1	1	0.252934	1
APH1B	1	1	0.0922337	0.195677	1	1	0.313803	0.833019
API5	0.396317	0.715724	0.283024	0.766026	0.665958	1	0.599423	1
APIP	0.752954	1	0.137372	0.781393	0.948456	1	0.406942	1
APLF	0.00522158	0.0604732	1	0.782782	0.0572048	0.479377	1	1
APLNR	0.0501547	0.519285	0.766274	0.61593	0.205257	0.971304	0.97432	1
APLP1	0.752954	0.519285	0.527463	0.327696	0.948456	0.971304	0.842564	0.979342
APLP2	0.345125	0.39694	0.0055304	0.66942	0.611693	0.923392	0.0598262	1
APMAP	0.315336	0.484112	1	0.119667	0.595781	0.971304	1	0.702188
APOA1	0.0653742	0.107431	0.0717755	0.830968	0.238619	0.572176	0.273705	1
APOA2	0.496854	0.833078	1	0.583555	0.765077	1	1	1
APOA4	0.0653742	0.107431	0.0717755	0.830968	0.238619	0.572176	0.273705	1
APOA5	0.0653742	0.107431	0.0717755	0.833078	0.238619	0.572176	0.273705	1
APOBEC1	0.311769	0.736659	0.751534	0.283062	0.591729	1	0.969876	0.916121
APOBEC2	0.0685984	0.0865821	0.669606	0.0264919	0.243549	0.552711	0.946311	0.353645
APOBEC3A	1	0.510939	0.359401	1	1	0.971304	0.697212	1
APOBEC3B	1	0.510939	0.359401	1	1	0.971304	0.697212	1
APOBEC3C	1	0.510939	0.359401	1	1	0.971304	0.697212	1
APOBEC3D	1	0.510939	0.359401	1	1	0.971304	0.697212	1
APOBEC3F	1	0.510939	0.359401	1	1	0.971304	0.697212	1
APOBEC3G	1	0.510939	0.359401	1	1	0.971304	0.697212	1
APOBEC3H	1	0.510939	0.359401	1	1	0.971304	0.697212	1
APOBEC4	0.824277	0.673845	0.28	1	0.993355	1	0.599423	1
APOBR	0.653115	1	0.483636	1	0.906436	1	0.826176	1
APOC1	0.723148	0.733297	0.752954	1	0.9483	1	0.969876	1
APOC1P1	0.723148	0.733297	0.752954	1	0.9483	1	0.969876	1
APOC2	0.723148	0.733297	0.752954	1	0.9483	1	0.969876	1
APOC3	0.0653742	0.107431	0.0717755	0.830968	0.238619	0.572176	0.273705	1
APOC4-APOC2	0.723148	0.733297	0.752954	1	0.9483	1	0.969876	1
APOD	0.349051	1	0.751534	1	0.611693	1	0.969876	1
APOE	0.723148	0.733297	0.752954	1	0.9483	1	0.969876	1
APOF	0.0208863	1	0.275045	0.683833	0.106001	1	0.599423	1
APOH	0.314558	0.387911	0.283024	0.128402	0.59561	0.923392	0.599423	0.708562
APOL1	1	0.510939	0.253811	1	1	0.971304	0.590084	1
APOL2	1	0.510939	0.253811	1	1	0.971304	0.590084	1
APOL3	1	0.510939	0.253811	1	1	0.971304	0.590084	1
APOL4	1	0.510939	0.253811	1	1	0.971304	0.590084	1
APOL6	1	0.510939	0.245755	1	1	0.971304	0.576041	1
APOLD1	0.311769	0.735302	0.788131	1	0.591729	1	0.978466	1
APOOP5	0.0653742	0.161382	0.00551438	0.114321	0.238619	0.671018	0.0598262	0.702188
APP	0.214663	0.492238	0.755737	0.798078	0.479082	0.971304	0.969876	1
APPBP2	0.0765077	0.832726	0.495987	0.242772	0.246508	1	0.826176	0.894251
APPL1	1	0.583555	0.237869	0.378678	1	0.991725	0.559956	0.982014
APPL2	0.132106	0.763455	0.349051	0.0865821	0.353291	1	0.682291	0.605696
APRG1	1	0.456857	0.434784	0.815212	1	0.971304	0.786353	1
APRT	0.0763636	0.637762	0.0692733	0.649618	0.246508	1	0.266753	1
APTR	0.18177	1	0.547719	0.566368	0.43432	1	0.847989	1
APTX	0.0174613	0.00464116	0.0261539	0.267964	0.106001	0.0808432	0.14905	0.916121
AQP1	0.00683604	0.0973866	1	1	0.0621398	0.572176	1	1
AQP10	0.506023	1	0.557403	0.342146	0.765077	1	0.847989	0.979342
AQP11	0.0371476	0.796347	0.766274	0.339892	0.162892	1	0.97432	0.979342
AQP12A	0.574133	1	0.0123901	1	0.832577	1	0.0924944	1
AQP12B	0.574133	1	0.0123901	1	0.832577	1	0.0924944	1
AQP2	0.132106	0.762906	0.501252	1	0.353291	1	0.826176	1
AQP3	0.0174613	0.00464116	0.0310794	0.267964	0.106001	0.0808432	0.163336	0.916121
AQP4	0.574133	0.119259	0.000657482	0.00261443	0.832577	0.596269	0.0363744	0.250457
AQP4-AS1	0.574133	0.0700869	0.000414234	0.00299791	0.832577	0.490632	0.0309701	0.250457
AQP5	0.132106	0.762906	0.501252	1	0.353291	1	0.826176	1
AQP6	0.132106	0.762906	0.501252	1	0.353291	1	0.826176	1
AQP7	0.0174613	0.00464116	0.0310794	0.267964	0.106001	0.0808432	0.163336	0.916121
AQP7P1	0.000474824	0.000710278	1	0.63202	0.00885632	0.0164686	1	1
AQP8	0.653952	0.666347	0.0763636	0.637762	0.906436	1	0.274867	1
AQP9	1	1	0.138949	0.616106	1	1	0.406942	1
AQR	0.483636	0.510939	0.00478724	0.0416524	0.765077	0.971304	0.0591592	0.415884
ARAP1	0.214663	0.313722	0.18177	1	0.479082	0.8834	0.460694	1
ARAP2	0.28	1	0.0765077	0.0461918	0.565163	1	0.274867	0.432163
ARAP3	0.752954	1	0.00564952	0.233032	0.948456	1	0.0598262	0.875626
ARB2A	0.174607	0.121573	0.0202759	0.0929915	0.432266	0.597749	0.130234	0.630801
ARC	0.506023	0.285022	0.132106	0.715724	0.765077	0.859862	0.398772	1
ARCN1	0.0653742	0.107431	0.0243021	1	0.238619	0.572176	0.147788	1
AREG	0.0763636	0.524121	0.547719	0.763455	0.246508	0.971304	0.847989	1
AREL1	0.345125	0.715724	0.0366324	0.507013	0.611693	1	0.178887	1
ARF1	0.819612	0.66942	1	0.344349	0.993355	1	1	0.979342
ARF3	0.132106	0.762906	0.501252	1	0.353291	1	0.826176	1
ARF4	1	0.583555	0.237869	0.371796	1	0.991725	0.559956	0.979342
ARF5	0.349051	0.575162	0.752954	0.593552	0.611693	0.991725	0.969876	1
ARF6	0.00507915	0.0492882	0.721212	0.159637	0.0572048	0.458861	0.969876	0.780452
ARFGAP1	0.163827	1	1	0.510939	0.422949	1	1	1
ARFGAP2	0.345125	0.39694	1	1	0.611693	0.923392	1	1
ARFGAP3	0.617385	0.283119	0.368553	0.675304	0.866715	0.859862	0.706803	1
ARFGEF1	0.348405	0.527712	0.311769	0.605678	0.611693	0.971304	0.634645	1
ARFGEF2	0.0189113	1	0.557403	0.578655	0.106001	1	0.847989	1
ARFGEF3	0.0202597	0.364236	0.786807	0.0263766	0.106001	0.901401	0.978466	0.353645
ARFIP1	0.00522158	0.519285	1	0.549522	0.0572048	0.971304	1	1
ARFIP2	1	1	0.144322	0.459106	1	1	0.406942	1
ARFRP1	0.163827	1	0.617385	0.19493	0.422949	1	0.891941	0.833019
ARG1	0.0208863	0.217321	1	0.0162646	0.106001	0.749976	1	0.297876
ARG2	0.262021	0.519285	0.058365	0.649618	0.560074	0.971304	0.252934	1
ARGFX	0.308293	0.781393	0.507869	0.549522	0.591729	1	0.826176	1
ARGLU1	0.669606	1	0.0156257	0.197665	0.910876	1	0.105652	0.833019
ARGLU1-DT	0.669606	1	0.0156257	0.197665	0.910876	1	0.105652	0.833019
ARHGAP1	0.0937458	0.217321	1	0.61593	0.287485	0.749976	1	1
ARHGAP10	0.0202597	0.715724	1	1	0.106001	1	1	1
ARHGAP12	0.00625216	0.327696	0.751534	0.283004	0.0589984	0.900795	0.969876	0.916121
ARHGAP15	0.483636	0.37799	0.372976	0.357163	0.765077	0.920005	0.706803	0.979342
ARHGAP18	0.0208863	0.277225	1	0.0162646	0.106001	0.859862	1	0.297876
ARHGAP19	0.0202597	0.39694	0.158119	0.459106	0.106001	0.923392	0.430102	1
ARHGAP19-SLIT1	0.0202597	0.39694	0.158119	0.459106	0.106001	0.923392	0.430102	1
ARHGAP20	0.0653742	0.161382	0.0405782	1	0.238619	0.671018	0.189736	1
ARHGAP21	0.000474824	0.133666	0.501252	0.161638	0.00885632	0.629809	0.826176	0.780452
ARHGAP22	0.00522158	0.492238	0.459848	0.782574	0.0572048	0.971304	0.805654	1
ARHGAP24	0.28	0.687657	0.751534	0.763455	0.565163	1	0.969876	1
ARHGAP25	0.00522158	0.0604732	1	0.782782	0.0572048	0.479377	1	1
ARHGAP26	0.751534	0.566368	0.00171225	0.133666	0.948456	0.991725	0.0502475	0.719456
ARHGAP26-AS1	0.751534	0.566368	0.00171225	0.133666	0.948456	0.991725	0.0502475	0.719456
ARHGAP27P2	0.297646	0.516275	0.283024	0.146147	0.591729	0.971304	0.599423	0.748244
ARHGAP28	1	1	0.0692733	0.230599	1	1	0.266753	0.875626
ARHGAP29	0.0763636	0.283119	0.297646	1	0.246508	0.859862	0.6265	1
ARHGAP30	0.506023	0.833078	0.557403	0.583555	0.765077	1	0.847989	1
ARHGAP31	0.0899029	0.385581	0.507869	0.549522	0.28447	0.923392	0.826176	1
ARHGAP32	0.345125	0.39694	0.00295359	0.395624	0.611693	0.923392	0.0573174	0.992547
ARHGAP33	0.752954	0.519285	0.527463	0.327696	0.948456	0.971304	0.842564	0.979342
ARHGAP35	0.275045	0.456857	0.527463	1	0.565163	0.971304	0.842564	1
ARHGAP39	0.506023	0.206219	0.132106	0.698944	0.765077	0.748506	0.398772	1
ARHGAP40	0.00905807	0.519128	1	1	0.0785612	0.971304	1	1
ARHGAP42	0.0208863	0.217321	0.0357159	1	0.106001	0.749976	0.178049	1
ARHGAP44	1	1	0.0030146	0.00949901	1	1	0.0573174	0.255907
ARHGAP45	0.0180955	0.0693982	0.130713	0.251762	0.106001	0.490632	0.398772	0.907791
ARHGAP5	0.0685984	0.588192	0.396317	0.762906	0.243549	0.991725	0.73947	1
ARHGAP5-AS1	0.0685984	0.588192	0.396317	0.762906	0.243549	0.991725	0.73947	1
ARHGAP8	0.671354	0.283119	0.245755	0.833373	0.910876	0.859862	0.576041	1
ARHGAP9	0.0501547	1	0.669606	0.683833	0.205257	1	0.946311	1
ARHGDIA	1	0.0488745	0.18177	0.197741	1	0.458861	0.460694	0.833019
ARHGDIB	0.132106	1	0.349051	1	0.353291	1	0.682291	1
ARHGDIG	0.824102	0.672842	0.0763636	0.674725	0.993355	1	0.274867	1
ARHGEF1	1	0.698944	0.495987	1	1	1	0.826176	1
ARHGEF10L	0.617385	0.283119	0.10501	0.6651	0.866715	0.859862	0.345842	1
ARHGEF11	0.260565	0.531602	0.483636	1	0.560074	0.971304	0.826176	1
ARHGEF12	0.345125	0.161382	0.0405782	1	0.611693	0.671018	0.189736	1
ARHGEF15	1	1	0.01116	0.00482459	1	1	0.0908881	0.250457
ARHGEF16	1	0.763455	0.00767849	0.491582	1	1	0.0723779	1
ARHGEF17	0.262021	0.312986	0.18177	0.807653	0.560074	0.88324	0.460694	1
ARHGEF18	0.723148	0.524121	0.434784	0.317211	0.9483	0.971304	0.786353	0.975795
ARHGEF2	0.496854	1	0.483636	1	0.765077	1	0.826176	1
ARHGEF25	0.0501547	1	0.436317	1	0.205257	1	0.786353	1
ARHGEF26-AS1	1	0.436995	0.459848	0.519285	1	0.971304	0.805654	1
ARHGEF28	0.174607	0.299229	0.013524	0.385581	0.432266	0.864116	0.0959649	0.988208
ARHGEF3	1	0.583555	0.237869	0.378678	1	0.991725	0.559956	0.982014
ARHGEF3-AS1	1	0.583555	0.237869	0.378678	1	0.991725	0.559956	0.982014
ARHGEF33	0.0653742	0.39694	1	0.19325	0.238619	0.923392	1	0.833019
ARHGEF34P	0.0750629	0.288962	0.396317	0.762906	0.246508	0.864116	0.73947	1
ARHGEF35	0.0750629	0.288962	0.396317	0.762906	0.246508	0.864116	0.73947	1
ARHGEF37	0.751534	0.563646	0.00564952	0.233032	0.948456	0.991725	0.0598262	0.875626
ARHGEF38	0.28	0.687657	0.372976	0.588192	0.565163	1	0.706803	1
ARHGEF38-IT1	0.28	0.687657	0.372976	0.588192	0.565163	1	0.706803	1
ARHGEF39	0.00456785	0.00024982	0.130713	0.374116	0.0572048	0.00611266	0.398772	0.979342
ARHGEF4	0.311769	0.19493	0.20673	0.807653	0.591729	0.730482	0.503109	1
ARHGEF40	0.00456785	0.0432055	1	0.19325	0.0572048	0.414861	1	0.833019
ARHGEF7	0.436317	0.683833	0.00156019	0.0498562	0.723357	1	0.0502475	0.45379
ARID1A	0.188571	0.19493	0.800699	0.506205	0.43432	0.730482	0.985556	1
ARID1B	0.188571	0.637762	1	0.0794903	0.43432	1	1	0.583771
ARID2	0.0501547	1	1	0.637762	0.205257	1	1	1
ARID3A	0.0180955	0.0693982	0.130713	0.251762	0.106001	0.490632	0.398772	0.907791
ARID3B	0.557403	0.203195	0.0240675	0.0332373	0.82114	0.740319	0.147788	0.380864
ARID3C	0.00171225	0.00166489	0.139926	0.374116	0.026576	0.0347654	0.406942	0.979342
ARID4A	0.0899029	0.233032	0.18177	0.807653	0.28447	0.790764	0.460694	1
ARID4B	1	0.830777	1	1	1	1	1	1
ARID5A	0.311769	0.283119	1	0.563646	0.591729	0.859862	1	1
ARID5B	0.00625216	0.549522	0.495987	1	0.0589984	0.989349	0.826176	1
ARIH1	1	0.344349	0.0116592	0.0688328	1	0.901401	0.0908881	0.538851
ARIH2	1	0.342146	0.159691	0.371796	1	0.901401	0.430102	0.979342
ARIH2OS	1	0.342146	0.159691	0.371796	1	0.901401	0.430102	0.979342
ARK2C	0.181222	0.0406603	0.00112132	0.0350713	0.43432	0.397206	0.0429488	0.385517
ARK2N	0.181222	0.0406603	0.00112132	0.0322287	0.43432	0.397206	0.0429488	0.37678
ARL1	0.132106	1	0.0899029	0.0865821	0.353291	1	0.310753	0.605696
ARL10	0.236211	0.280324	0.00522158	0.519285	0.520526	0.859862	0.0598262	1
ARL11	0.396317	0.107431	0.359401	1	0.665958	0.572176	0.697212	1
ARL13B	0.707273	0.763455	0.734554	0.519285	0.9483	1	0.969876	1
ARL14	0.752954	0.782782	0.459848	0.519285	0.948456	1	0.805654	1
ARL14EP	0.459848	0.756096	0.308293	0.781393	0.75461	1	0.634645	1
ARL14EPL	0.170465	0.0755294	0.0100411	0.249446	0.43005	0.513353	0.0872689	0.903041
ARL15	0.0313804	0.0700869	0.0017685	0.575162	0.149793	0.490632	0.0502475	1
ARL16	1	0.051198	0.0899029	0.212044	1	0.466476	0.310753	0.842907
ARL2	0.214663	0.756096	0.507869	0.615691	0.479082	1	0.826176	1
ARL2-SNX15	0.214663	0.756096	0.507869	0.615691	0.479082	1	0.826176	1
ARL2BP	0.0202597	0.161382	0.0111105	0.179694	0.106001	0.671018	0.0908881	0.832914
ARL3	0.0202597	0.438298	0.794555	1	0.106001	0.971304	0.980896	1
ARL4A	0.0692733	0.14529	0.617385	0.674725	0.244486	0.671018	0.891941	1
ARL4C	0.557403	1	0.0640698	1	0.82114	1	0.26439	1
ARL4D	0.721212	0.0648856	0.00319944	0.0322287	0.9483	0.485778	0.0573174	0.37678
ARL5A	0.483636	0.37799	0.138949	0.814459	0.765077	0.920005	0.406942	1
ARL5B	0.000121274	0.0821745	0.501252	0.161638	0.00255547	0.547844	0.826176	0.780452
ARL5C	1	0.0823688	0.00297746	0.0535754	1	0.547844	0.0573174	0.467391
ARL6	0.0685984	0.37038	0.507869	0.327696	0.243549	0.910287	0.826176	0.979342
ARL6IP1	0.266245	0.194581	1	0.578655	0.565163	0.730482	1	1
ARL6IP4	1	0.361931	1	0.280324	1	0.901401	1	0.916121
ARL6IP5	1	0.344349	0.0137944	0.0730991	1	0.901401	0.0969245	0.563532
ARL6IP6	0.483636	0.37799	0.20673	0.632523	0.765077	0.920005	0.503109	1
ARL8A	0.643032	0.826755	1	1	0.900592	1	1	1
ARL8B	0.0501547	0.744555	0.0312411	0.00888728	0.205257	1	0.163336	0.250457
ARL9	0.28	0.456857	0.794555	0.149267	0.565163	0.971304	0.980896	0.748244
ARMC1	0.348405	0.527712	0.345125	0.39694	0.611693	0.971304	0.682291	0.992547
ARMC12	0.013524	0.0302939	0.669606	0.0264919	0.106001	0.340938	0.946311	0.353645
ARMC2	0.28	1	0.788494	0.031918	0.565163	1	0.978466	0.37678
ARMC3	0.000121274	0.0821745	0.342436	0.10232	0.00255547	0.547844	0.682291	0.667215
ARMC5	0.653115	0.830401	0.188571	1	0.906436	1	0.47269	1
ARMC6	1	0.781393	0.547719	0.566368	1	1	0.847989	1
ARMC7	0.788494	0.126165	0.0685984	0.074984	0.972721	0.60881	0.266753	0.563532
ARMC8	0.527463	1	0.495987	0.519285	0.784818	1	0.826176	1
ARMC9	1	1	0.158119	0.822343	1	1	0.430102	1
ARMH1	0.311769	0.637762	0.372976	0.807653	0.591729	1	0.706803	1
ARMH3	0.0202597	0.438298	0.794555	1	0.106001	0.971304	0.980896	1
ARMH4	0.0899029	0.233032	0.18177	0.807653	0.28447	0.790764	0.460694	1
ARMS2	0.00564952	0.197741	0.0640698	0.446843	0.0572048	0.730482	0.26439	1
ARMT1	0.00522158	0.217321	0.175112	0.018335	0.0572048	0.749976	0.460694	0.316355
ARNT	0.822329	1	0.0582678	0.583555	0.993355	1	0.252934	1
ARNT2	1	0.456857	0.00767849	0.0288402	1	0.971304	0.0723779	0.361892
ARPC1A	0.527463	0.772359	0.755737	1	0.784818	1	0.969876	1
ARPC1B	0.527463	0.772359	0.755737	1	0.784818	1	0.969876	1
ARPC2	0.483636	1	0.144322	1	0.765077	1	0.406942	1
ARPC3	0.345125	1	0.397468	0.133666	0.611693	1	0.73947	0.719456
ARPC4	0.000474824	0.133666	0.279421	0.0358306	0.00885632	0.629809	0.599423	0.385517
ARPC4-TTLL3	0.000474824	0.133666	0.279421	0.0358306	0.00885632	0.629809	0.599423	0.385517
ARPC5	0.824277	0.673845	0.28	1	0.993355	1	0.599423	1
ARPC5L	0.000425588	0.00100836	0.772951	0.436995	0.00842187	0.0222395	0.978157	1
ARPIN	0.345125	1	0.554636	0.588192	0.611693	1	0.847989	1
ARPIN-AP3S2	0.345125	1	0.554636	0.588192	0.611693	1	0.847989	1
ARPP19	1	1	0.603086	0.446843	1	1	0.884056	1
ARPP21	0.311769	0.733297	0.193391	0.464536	0.591729	1	0.483547	1
ARRB1	0.137372	0.797021	0.20673	1	0.361563	1	0.503109	1
ARRB2	1	1	0.01116	0.00852179	1	1	0.0908881	0.250457
ARRDC1	0.755737	0.772359	0.0899029	0.806628	0.948456	1	0.310753	1
ARRDC1-AS1	0.755737	0.772359	0.0899029	0.806628	0.948456	1	0.310753	1
ARRDC2	1	1	0.547719	0.566368	1	1	0.847989	1
ARRDC3	0.174607	0.121573	0.0072333	0.163423	0.432266	0.597749	0.0701671	0.780452
ARRDC3-AS1	0.174607	0.121573	0.0072333	0.163423	0.432266	0.597749	0.0701671	0.780452
ARRDC4	0.132106	1	0.11668	0.123604	0.353291	1	0.373457	0.702188
ARRDC5	0.342436	0.361931	0.132091	0.14529	0.611693	0.901401	0.398772	0.748244
ARSA	1	0.605678	0.237869	0.672394	1	0.991725	0.559956	1
ARSB	0.275045	0.459085	0.027713	0.446843	0.565163	0.971304	0.14905	1
ARSG	0.193391	0.516275	0.283024	0.146147	0.442821	0.971304	0.599423	0.748244
ARSI	1	0.782574	0.00564952	0.212044	1	1	0.0598262	0.842907
ARSJ	1	0.119259	0.236211	0.280324	1	0.596269	0.559956	0.916121
ARSK	0.174607	0.119461	0.027713	0.163423	0.432266	0.596269	0.14905	0.780452
ART1	0.721212	0.733297	0.0750629	0.80763	0.9483	1	0.274867	1
ART3	0.28	0.2992	1	1	0.565163	0.864116	1	1
ART4	0.132106	1	0.349051	1	0.353291	1	0.682291	1
ART5	0.721212	0.733297	0.0750629	0.80763	0.9483	1	0.274867	1
ARTN	0.311769	0.637762	0.372976	0.807653	0.591729	1	0.706803	1
ARV1	1	0.830191	1	0.342146	1	1	1	0.979342
ARVCF	1	0.674725	0.336167	1	1	1	0.674084	1
AS3MT	0.0202597	0.698944	0.794555	1	0.106001	1	0.980896	1
ASAH1	0.101467	0.0693982	0.00360356	0.00546339	0.310568	0.490632	0.057612	0.250457
ASAH2	0.0202597	1	0.495987	0.782782	0.106001	1	0.826176	1
ASAH2B	0.00522158	0.519285	0.734554	0.782574	0.0572048	0.971304	0.969876	1
ASAP1	0.368553	0.675304	0.311769	0.674725	0.640335	1	0.634645	1
ASAP1-IT2	0.256953	1	0.311769	0.674725	0.560074	1	0.634645	1
ASAP2	0.0653742	0.107431	0.734554	0.439329	0.238619	0.572176	0.969876	1
ASB1	0.574133	1	0.0640698	0.820588	0.832577	1	0.26439	1
ASB10	0.158119	0.172702	0.396317	0.566368	0.410609	0.700166	0.73947	1
ASB13	8.03255e-06	0.00477081	1	0.161638	0.000193582	0.0825486	1	0.780452
ASB14	1	0.583555	0.237869	0.378678	1	0.991725	0.559956	0.982014
ASB15	0.349051	0.575162	0.283024	1	0.611693	0.991725	0.599423	1
ASB16	0.721212	0.0641393	0.00394729	0.0322287	0.9483	0.485433	0.057612	0.37678
ASB16-AS1	0.723148	0.0641393	0.00394729	0.0322287	0.9483	0.485433	0.057612	0.37678
ASB17	0.188571	0.283119	0.788494	0.6444	0.43432	0.859862	0.978466	1
ASB18	0.574133	1	0.027713	1	0.832577	1	0.14905	1
ASB3	0.00522158	0.217321	0.723148	0.243347	0.0572048	0.749976	0.969876	0.894251
ASB4	0.752954	1	0.283024	0.766026	0.948456	1	0.599423	1
ASB5	0.188571	1	0.554636	0.233032	0.43432	1	0.847989	0.875626
ASB6	0.0685984	0.0192093	0.778086	0.806628	0.243549	0.255335	0.978157	1
ASB7	0.345125	1	0.372976	0.385581	0.611693	1	0.706803	0.988208
ASB8	0.132106	0.763455	0.723148	1	0.353291	1	0.969876	1
ASB9P1	0.214663	0.744555	0.349051	0.385581	0.479082	1	0.682291	0.988208
ASCC1	0.0269583	0.103904	1	0.615691	0.129937	0.572176	1	1
ASCC2	0.396317	0.0626477	0.486848	0.831808	0.665958	0.479377	0.826176	1
ASCC3	0.28	1	0.778086	0.0488745	0.565163	1	0.978157	0.449604
ASCL1	0.132106	0.762906	0.18177	0.0865821	0.353291	1	0.460694	0.605696
ASCL2	0.0899723	0.104808	0.0922337	0.483572	0.28447	0.572176	0.313803	1
ASCL3	1	1	0.144322	0.459106	1	1	0.406942	1
ASCL4	0.396317	0.762906	0.20673	0.0865821	0.665958	1	0.503109	0.605696
ASCL5	0.819612	0.829848	1	1	0.993355	1	1	1
ASF1A	0.0763636	0.637762	0.588677	0.126165	0.246508	1	0.870047	0.708562
ASGR1	1	1	0.0115228	0.00852179	1	1	0.0908881	0.250457
ASGR2	1	1	0.0115228	0.00482459	1	1	0.0908881	0.250457
ASH1L	0.496854	1	0.483636	1	0.765077	1	0.826176	1
ASH1L-AS1	0.496854	1	0.483636	1	0.765077	1	0.826176	1
ASH2L	0.471784	1	0.144322	0.0456165	0.765077	1	0.406942	0.432163
ASIC1	0.132106	0.762906	0.338156	1	0.353291	1	0.676508	1
ASIC2	1	0.218413	0.0318505	0.0230686	1	0.750711	0.16413	0.346375
ASIC3	0.26102	0.280324	0.396317	0.566368	0.560074	0.859862	0.73947	1
ASIC4	1	0.583555	0.0202759	1	1	0.991725	0.130234	1
ASIP	0.0695676	0.356859	0.669606	1	0.244486	0.901401	0.946311	1
ASL	0.349051	1	0.338156	0.361931	0.611693	1	0.676508	0.979342
ASNS	0.752954	1	1	1	0.948456	1	1	1
ASNSD1	0.0763636	0.283119	0.308293	0.461632	0.246508	0.859862	0.634645	1
ASPA	1	1	0.0200792	0.00873931	1	1	0.130234	0.250457
ASPDH	0.170465	0.299229	1	1	0.43005	0.864116	1	1
ASPG	0.0899029	0.197741	0.0179518	1	0.28447	0.730482	0.118603	1
ASPH	0.251254	1	0.311769	0.674725	0.551804	1	0.634645	1
ASPHD1	0.647088	1	0.483636	1	0.902081	1	0.826176	1
ASPHD2	0.682632	0.0626477	0.348405	0.671471	0.918865	0.479377	0.682291	1
ASPM	0.821954	0.669071	0.483636	1	0.993355	1	0.826176	1
ASPRV1	0.0202597	0.161382	0.752954	0.594793	0.106001	0.671018	0.969876	1
ASPSCR1	1	0.0488745	0.18177	0.197741	1	0.458861	0.460694	0.833019
ASRGL1	0.214663	0.744555	0.495987	0.312986	0.479082	1	0.826176	0.973268
ASS1	0.137372	0.0532262	0.397468	1	0.361563	0.471545	0.73947	1
ASTE1	0.507869	0.772359	0.459848	1	0.765077	1	0.805654	1
ASTL	0.311769	0.283119	1	0.563646	0.591729	0.859862	1	1
ASTN1	0.260565	0.523031	0.0763636	0.674725	0.560074	0.971304	0.274867	1
ASTN2	0.000131472	0.000239798	0.527463	0.796347	0.00275641	0.00595145	0.842564	1
ASTN2-AS1	0.000488422	0.000940283	0.527463	0.61593	0.00885632	0.0212334	0.842564	1
ASXL1	0.177774	0.636408	0.669606	1	0.43432	1	0.946311	1
ASXL2	0.0653742	0.107431	0.772741	0.312986	0.238619	0.572176	0.978157	0.973268
ASXL3	0.574133	0.0406603	0.00112132	0.0140128	0.832577	0.397206	0.0429488	0.297876
ASZ1	0.349051	0.385581	0.262021	0.782574	0.611693	0.923392	0.590084	1
ATAD1	0.00522158	0.242772	0.800699	1	0.0572048	0.812157	0.985556	1
ATAD2	0.177176	1	0.617385	0.637762	0.43432	1	0.891941	1
ATAD2B	0.0653742	0.161382	1	0.61593	0.238619	0.671018	1	1
ATAD3A	1	0.763455	0.00552066	0.645494	1	1	0.0598262	1
ATAD3B	1	0.763455	0.00552066	0.645494	1	1	0.0598262	1
ATAD3C	1	0.763455	0.00552066	0.645494	1	1	0.0598262	1
ATAD5	0.459848	0.313722	0.058365	0.14529	0.75461	0.8834	0.252934	0.748244
ATCAY	0.0313804	0.022716	0.20615	0.337838	0.149793	0.28189	0.503109	0.979342
ATE1	0.000131472	0.0161826	0.20673	1	0.00275641	0.235856	0.503109	1
ATF1	0.132106	0.762906	0.22248	1	0.353291	1	0.538124	1
ATF2	0.188571	0.283119	0.372976	0.632523	0.43432	0.859862	0.706803	1
ATF3	0.821954	0.525829	0.574133	0.342146	0.993355	0.971304	0.861407	0.979342
ATF4	1	0.510939	0.359401	1	1	0.971304	0.697212	1
ATF5	0.170465	0.192394	1	1	0.43005	0.730482	1	1
ATF6	0.496854	0.673845	1	0.342146	0.765077	1	1	0.979342
ATF7	0.132106	0.566368	1	1	0.353291	0.991725	1	1
ATF7IP	0.132106	1	0.349051	1	0.353291	1	0.682291	1
ATF7IP2	0.824277	0.668853	0.483636	1	0.993355	1	0.826176	1
ATG10	0.275045	0.192394	0.013524	0.385581	0.565163	0.730482	0.0959649	0.988208
ATG101	0.682632	0.566368	1	1	0.918865	0.991725	1	1
ATG12	0.170465	0.0755294	0.0100411	0.249446	0.43005	0.513353	0.0872689	0.903041
ATG13	0.0937458	0.217321	1	0.61593	0.287485	0.749976	1	1
ATG14	0.18177	0.212044	0.283024	0.797021	0.43432	0.749976	0.599423	1
ATG16L2	0.214663	0.312986	0.308293	0.615691	0.479082	0.88324	0.634645	1
ATG2A	0.214663	0.756096	0.507869	0.615691	0.479082	1	0.826176	1
ATG2B	0.111421	0.353388	0.0179518	0.636408	0.327353	0.901401	0.118603	1
ATG3	0.18177	0.575162	0.734554	0.519285	0.43432	0.991725	0.969876	1
ATG4B	0.574133	1	0.0179518	0.826148	0.832577	1	0.118603	1
ATG4C	0.0653742	0.107431	0.573213	0.63202	0.238619	0.572176	0.861407	1
ATG4D	0.723148	0.524121	0.588677	0.616106	0.9483	0.971304	0.870047	1
ATG5	0.0763636	0.605678	1	0.0170414	0.246508	0.991725	1	0.302155
ATG7	0.000121274	0.0358306	0.264202	0.0358306	0.00255547	0.376366	0.590084	0.385517
ATG9A	1	0.583555	0.027713	1	1	0.991725	0.14905	1
ATG9B	0.26102	0.280324	0.396317	0.566368	0.560074	0.859862	0.73947	1
ATIC	0.483636	1	0.0640698	0.815212	0.765077	1	0.26439	1
ATL1	0.00111743	0.0492882	1	0.406345	0.0201215	0.458861	1	0.992547
ATL2	0.0653742	0.39694	1	0.19325	0.238619	0.923392	1	0.833019
ATL3	0.0937458	0.492238	0.734554	0.313722	0.287485	0.971304	0.969876	0.973268
ATM	0.0653742	0.107431	0.179067	1	0.238619	0.572176	0.460694	1
ATN1	0.311769	1	1	0.406345	0.591729	1	1	0.992547
ATOH1	0.28	0.456857	0.372976	0.406602	0.565163	0.971304	0.706803	0.992547
ATOH7	0.0174613	0.353388	1	0.61593	0.106001	0.901401	1	1
ATOH8	0.483636	1	1	0.782782	0.765077	1	1	1
ATOSA	1	1	0.603086	0.446843	1	1	0.884056	1
ATOSB	0.00456785	0.000710278	0.130713	0.499401	0.0572048	0.0164686	0.398772	1
ATOX1	1	0.566368	0.00564952	0.212044	1	0.991725	0.0598262	0.842907
ATP10A	0.617385	0.674725	0.00321929	0.0416524	0.866715	1	0.0573174	0.415884
ATP10B	0.752954	1	0.000474824	0.123604	0.948456	1	0.0309701	0.702188
ATP10D	0.28	1	0.554636	0.588192	0.565163	1	0.847989	1
ATP11A	0.669606	0.683833	0.00369233	0.128038	0.910876	1	0.057612	0.708562
ATP11AUN	0.669606	0.683833	0.00369233	0.133043	0.910876	1	0.057612	0.719456
ATP11B	0.138949	0.616106	1	0.521385	0.363048	1	1	1
ATP12A	0.0174613	0.0201096	0.0491115	0.667832	0.106001	0.255335	0.218392	1
ATP13A1	1	0.781393	0.547719	0.762906	1	1	0.847989	1
ATP13A2	0.311769	0.283119	0.177774	1	0.591729	0.859862	0.460694	1
ATP13A3	0.554636	1	0.707273	0.715724	0.82114	1	0.969876	1
ATP13A3-DT	0.554636	1	0.707273	0.698944	0.82114	1	0.969876	1
ATP13A4	0.778086	1	0.707273	0.715724	0.964687	1	0.969876	1
ATP13A5	0.778086	1	0.682632	0.715724	0.964687	1	0.95195	1
ATP1A1	1	0.456857	0.0640698	0.626603	1	0.971304	0.26439	1
ATP1A1-AS1	1	0.456857	0.0640698	0.626603	1	0.971304	0.26439	1
ATP1A2	0.369613	0.669886	1	0.578655	0.640335	1	1	1
ATP1A4	0.369613	0.669886	1	0.578655	0.640335	1	1	1
ATP1B1	0.505127	0.527045	0.28	1	0.765077	0.971304	0.599423	1
ATP1B2	1	0.510939	0.0115228	0.00873931	1	0.971304	0.0908881	0.250457
ATP1B3	0.752954	0.782782	0.507869	0.533848	0.948456	1	0.826176	1
ATP2A1	0.653115	1	0.483636	1	0.906436	1	0.826176	1
ATP2A1-AS1	0.653115	1	0.483636	1	0.906436	1	0.826176	1
ATP2A2	0.345125	1	0.397468	0.133666	0.611693	1	0.73947	0.719456
ATP2A3	1	1	0.0115228	0.00873931	1	1	0.0908881	0.250457
ATP2B1	0.0371476	1	0.111421	0.146147	0.162892	1	0.362934	0.748244
ATP2B1-AS1	0.0371476	1	0.111421	0.146147	0.162892	1	0.362934	0.748244
ATP2B2	0.013524	0.212044	0.0922337	0.0161826	0.106001	0.749976	0.313803	0.297876
ATP2B4	1	1	1	1	1	1	1	1
ATP2C1	0.507869	0.772359	0.459848	1	0.765077	1	0.805654	1
ATP2C2	0.0202597	0.107431	0.0366324	0.374116	0.106001	0.572176	0.178887	0.979342
ATP4A	0.527463	0.327696	0.527463	0.327696	0.784818	0.900795	0.842564	0.979342
ATP4B	0.669606	0.683833	0.00369233	0.128038	0.910876	1	0.057612	0.708562
ATP5F1A	0.181222	0.0693982	0.00112132	0.0350713	0.43432	0.490632	0.0429488	0.385517
ATP5F1B	0.0653742	0.763455	0.4382	0.687657	0.238619	1	0.786747	1
ATP5F1C	6.82299e-06	0.00888728	0.721212	0.161638	0.000168934	0.143396	0.969876	0.780452
ATP5F1D	0.0180955	0.0693982	0.0491115	0.166047	0.106001	0.490632	0.218392	0.782916
ATP5F1E	0.0331581	0.527045	1	0.342146	0.156697	0.971304	1	0.979342
ATP5MC1	0.372976	0.4807	0.138949	0.261981	0.6413	0.971304	0.406942	0.911759
ATP5MC2	0.132106	0.762906	1	1	0.353291	1	1	1
ATP5MC3	0.188571	0.283119	0.372976	0.632523	0.43432	0.859862	0.706803	1
ATP5ME	1	0.459085	0.058365	0.0397693	1	0.971304	0.252934	0.40765
ATP5MF	0.527463	0.766026	0.755737	1	0.784818	1	0.969876	1
ATP5MF-PTCD1	0.527463	0.766026	0.755737	1	0.784818	1	0.969876	1
ATP5MG	0.0653742	0.107431	0.0405782	1	0.238619	0.572176	0.189736	1
ATP5MGL	0.617385	0.19493	0.496854	0.675304	0.866715	0.730482	0.826176	1
ATP5MJ	0.0685984	0.197741	0.0392308	1	0.243549	0.730482	0.188044	1
ATP5MK	0.0202597	0.698944	0.434784	0.810545	0.106001	1	0.786353	1
ATP5PB	0.617385	1	0.158119	0.80763	0.866715	1	0.430102	1
ATP5PD	0.788494	0.126165	0.0685984	0.074984	0.972721	0.60881	0.266753	0.563532
ATP5PF	0.0371476	0.309172	1	0.593552	0.162892	0.873901	1	1
ATP5PO	0.0174613	0.309172	0.734554	1	0.106001	0.873901	0.969876	1
ATP6AP1L	0.174607	0.192394	0.013524	0.385581	0.432266	0.730482	0.0959649	0.988208
ATP6V0A1	1	0.191813	0.00319944	0.0641277	1	0.730482	0.0573174	0.519256
ATP6V0A2	1	0.361931	1	0.575162	1	0.901401	1	1
ATP6V0A4	0.0750629	0.288962	1	0.563646	0.246508	0.864116	1	1
ATP6V0B	0.311769	0.637762	0.372976	0.807653	0.591729	1	0.706803	1
ATP6V0C	0.827042	0.669886	0.28	1	0.994209	1	0.599423	1
ATP6V0CP3	0.0017685	0.0192093	0.10372	0.0026663	0.026576	0.255335	0.345479	0.250457
ATP6V0D1	0.0202597	0.0626477	0.00319944	0.114321	0.106001	0.479377	0.0573174	0.702188
ATP6V0D2	0.245755	0.671874	0.311769	0.605678	0.540869	1	0.634645	1
ATP6V0E1	0.766274	0.781393	0.00625216	0.309172	0.955453	1	0.0637726	0.966505
ATP6V0E2	0.158119	0.163423	0.396317	0.762906	0.410609	0.67371	0.73947	1
ATP6V0E2-AS1	0.158119	0.163423	0.396317	0.762906	0.410609	0.67371	0.73947	1
ATP6V1A	0.18177	0.575162	1	1	0.43432	0.991725	1	1
ATP6V1B1	0.00522158	0.0604732	0.752954	0.594793	0.0572048	0.479377	0.969876	1
ATP6V1B2	0.4382	0.299229	0.00360356	0.00546339	0.723365	0.864116	0.057612	0.250457
ATP6V1C1	0.359401	0.675304	1	1	0.62877	1	1	1
ATP6V1C2	0.188571	0.283119	0.527463	0.615691	0.43432	0.859862	0.842564	1
ATP6V1D	0.682632	1	0.0147799	0.363397	0.918865	1	0.100818	0.979342
ATP6V1E1	0.721212	0.605678	0.348405	0.830191	0.9483	0.991725	0.682291	1
ATP6V1E2	0.0653742	0.364236	0.707273	0.406345	0.238619	0.901401	0.969876	0.992547
ATP6V1F	0.236211	0.280324	0.751534	0.283062	0.520526	0.859862	0.969876	0.916121
ATP6V1G1	0.00144029	0.00342828	0.372976	1	0.0243538	0.0630428	0.706803	1
ATP6V1H	0.230392	1	0.132106	0.438298	0.513855	1	0.398772	1
ATP7B	0.396317	0.364236	0.168534	0.399728	0.665958	0.901401	0.447032	0.992547
ATP8A1	0.28	1	0.279421	0.317211	0.565163	1	0.599423	0.975795
ATP8A2	0.0501547	0.0604732	0.0140569	0.515524	0.205257	0.479377	0.0979084	1
ATP8B1	0.181222	0.0700869	0.00394729	0.0396363	0.43432	0.490632	0.057612	0.40765
ATP8B1-AS1	0.181222	0.119259	0.00394729	0.0396363	0.43432	0.596269	0.057612	0.40765
ATP8B2	0.506023	1	0.557403	0.342146	0.765077	1	0.847989	0.979342
ATP8B3	0.0180955	0.0399517	0.130713	0.242898	0.106001	0.397206	0.398772	0.894251
ATP8B4	1	1	0.264202	0.288962	1	1	0.590084	0.924732
ATP8B5P	0.00456785	0.00024982	0.130713	0.499401	0.0572048	0.00611266	0.398772	1
ATP9A	0.00226567	0.52169	0.181222	0.583555	0.0337063	0.971304	0.460694	1
ATP9B	0.574133	0.0693982	0.000657482	0.0421576	0.832577	0.490632	0.0363744	0.420525
ATPAF1	0.132106	0.161382	0.755737	0.463505	0.353291	0.671018	0.969876	1
ATPAF2	1	1	0.00086596	0.0311382	1	1	0.042377	0.375864
ATPSCKMT	1	1	0.0653742	1	1	1	0.266753	1
ATR	0.752954	0.594793	0.734554	0.744555	0.948456	0.991725	0.969876	1
ATRAID	0.0653742	0.107431	1	0.19325	0.238619	0.572176	1	0.833019
ATRIP	1	0.342146	0.237869	0.371796	1	0.901401	0.559956	0.979342
ATRN	0.397468	1	0.459848	1	0.665958	1	0.805654	1
ATRNL1	7.39675e-05	0.123604	0.573213	1	0.00160918	0.601054	0.861407	1
ATXN1	0.0100411	0.0616693	1	0.524121	0.0845826	0.479377	1	1
ATXN10	0.671354	0.283119	0.245755	0.833373	0.910876	0.859862	0.576041	1
ATXN1L	0.0202597	0.107431	0.00297746	0.259862	0.106001	0.572176	0.0573174	0.911759
ATXN2	0.345125	1	0.420843	0.149267	0.611693	1	0.767982	0.748244
ATXN2L	0.653115	1	0.483636	1	0.906436	1	0.826176	1
ATXN3	0.0371476	0.309172	0.0922337	0.81572	0.162892	0.873901	0.313803	1
ATXN7	1	1	0.0845744	0.259862	1	1	0.301298	0.911759
ATXN7L1	0.734554	1	0.527463	0.796347	0.948456	1	0.842564	1
ATXN7L2	1	0.687657	0.264202	0.815212	1	1	0.590084	1
ATXN7L3	0.723148	0.0641393	0.00394729	0.0322287	0.9483	0.485433	0.057612	0.37678
ATXN7L3B	0.00252338	0.218273	1	1	0.0368031	0.750711	1	1
ATXN8OS	1	1	0.00916354	0.393426	1	1	0.0835525	0.992547
AUH	0.00564952	0.00284513	0.26102	0.814973	0.0572048	0.0535502	0.590084	1
AUNIP	0.311769	0.283119	1	0.37054	0.591729	0.859862	1	0.979342
AUP1	0.0202597	0.107431	0.751534	0.40468	0.106001	0.572176	0.969876	0.992547
AURKA	0.0140569	0.673845	1	1	0.106001	1	1	1
AURKAIP1	1	0.763455	0.00552066	0.645494	1	1	0.0598262	1
AURKAP1	0.821954	0.519667	1	0.342146	0.993355	0.971304	1	0.979342
AURKB	1	1	0.01116	0.00482459	1	1	0.0908881	0.250457
AURKC	0.755737	0.327696	1	0.299229	0.948456	0.900795	1	0.943882
AUTS2	0.20673	0.785772	1	0.763455	0.468925	1	1	1
AVEN	0.483636	0.510939	0.00478724	0.0416524	0.765077	0.971304	0.0591592	0.415884
AVIL	0.0174613	0.781393	0.669606	1	0.106001	1	0.946311	1
AVL9	0.00683604	0.0582644	1	1	0.0621398	0.479377	1	1
AVP	0.397468	1	0.459848	1	0.665958	1	0.805654	1
AVPI1	0.0202597	0.698944	0.264202	0.459106	0.106001	1	0.590084	1
AVPR1A	0.111421	1	1	1	0.327353	1	1	1
AVPR1B	0.819612	0.829848	1	1	0.993355	1	1	1
AXDND1	0.505127	0.669886	0.617385	0.637762	0.765077	1	0.891941	1
AXIN1	0.824102	0.672842	0.0763636	0.674725	0.993355	1	0.274867	1
AXIN2	0.132091	0.669071	0.459848	0.277225	0.353291	1	0.805654	0.916121
AXL	0.723148	1	0.755737	0.549522	0.9483	1	0.969876	1
AZGP1	0.755737	0.549522	0.755737	0.796347	0.948456	0.989349	0.969876	1
AZGP1P1	0.755737	0.549522	0.755737	0.796347	0.948456	0.989349	0.969876	1
AZI2	1	0.192394	0.0692733	0.0332373	1	0.730482	0.266753	0.380864
AZIN1	0.486848	0.52436	1	1	0.765077	0.971304	1	1
AZIN2	0.0501547	0.277225	0.372976	1	0.205257	0.859862	0.706803	1
B3GALNT1	0.752954	0.594793	0.262021	0.519285	0.948456	0.991725	0.590084	1
B3GALT1	0.0763636	0.637762	0.527463	0.461632	0.246508	1	0.842564	1
B3GALT2	0.822329	0.668853	0.0763636	0.605678	0.993355	1	0.274867	1
B3GALT5	0.013524	0.212044	0.262021	0.744555	0.106001	0.749976	0.590084	1
B3GALT5-AS1	0.013524	0.212044	0.262021	0.744555	0.106001	0.749976	0.590084	1
B3GALT6	1	0.762906	0.00552066	0.491582	1	1	0.0598262	1
B3GALT9	0.000425588	0.000239798	0.772951	0.312986	0.00842187	0.00595145	0.978157	0.973268
B3GAT1	0.0937458	0.277225	0.0118829	0.831808	0.287485	0.859862	0.0909945	1
B3GAT1-DT	0.0937458	0.242772	0.0118829	0.676346	0.287485	0.812157	0.0909945	1
B3GAT2	0.311769	0.637762	1	0.0443371	0.591729	1	1	0.43211
B3GAT3	0.214663	0.519285	0.495987	0.217658	0.479082	0.971304	0.826176	0.853382
B3GLCT	0.0269583	0.00604741	0.148428	0.667832	0.129937	0.0991908	0.417727	1
B3GNT2	0.0202597	0.161382	0.547719	0.283004	0.106001	0.671018	0.847989	0.916121
B3GNT3	1	1	0.547719	0.762906	1	1	0.847989	1
B3GNT4	1	0.361931	1	0.280324	1	0.901401	1	0.916121
B3GNT5	0.138949	0.616106	1	0.521385	0.363048	1	1	1
B3GNT6	0.013524	1	0.527463	0.797021	0.106001	1	0.842564	1
B3GNT7	1	1	0.158119	0.822343	1	1	0.430102	1
B3GNT8	0.723148	1	0.755737	0.549522	0.9483	1	0.969876	1
B3GNT9	0.0202597	0.0626477	0.00319944	0.114321	0.106001	0.479377	0.0573174	0.702188
B4GALNT1	0.0501547	1	0.436317	1	0.205257	1	0.786353	1
B4GALNT2	0.372976	0.35473	0.138949	0.133666	0.6413	0.901401	0.406942	0.719456
B4GALNT3	0.345125	0.762906	0.751534	0.763455	0.611693	1	0.969876	1
B4GALNT4	0.0532873	0.161638	0.04841	0.471964	0.216798	0.67114	0.218392	1
B4GALT1	0.0174613	0.00464116	0.0261539	0.267964	0.106001	0.0808432	0.14905	0.916121
B4GALT2	0.311769	0.637762	0.372976	0.807653	0.591729	1	0.706803	1
B4GALT3	0.496854	0.833078	1	0.583555	0.765077	1	1	1
B4GALT4	0.0899029	0.385581	0.507869	0.549522	0.28447	0.923392	0.826176	1
B4GALT5	0.0228048	1	1	0.578655	0.114675	1	1	1
B4GALT6	1	0.299229	0.00112132	0.00704435	1	0.864116	0.0429488	0.250457
B4GALT7	0.138949	0.427501	0.00625216	0.353388	0.363048	0.971304	0.0637726	0.979342
B9D1	0.671354	1	0.000743506	0.0053636	0.910876	1	0.0379939	0.250457
B9D2	0.723148	1	0.755737	0.549522	0.9483	1	0.969876	1
BAALC	0.49377	0.52436	1	1	0.765077	0.971304	1	1
BAALC-AS1	0.49377	0.52436	1	1	0.765077	0.971304	1	1
BAALC-AS2	0.359401	0.675304	1	1	0.62877	1	1	1
BABAM1	1	0.781393	0.547719	0.566368	1	1	0.847989	1
BABAM2	0.0653742	0.107431	1	0.56676	0.238619	0.572176	1	1
BACE1	0.0653742	0.107431	0.0405782	1	0.238619	0.572176	0.189736	1
BACE2	0.013524	0.233032	0.262021	1	0.106001	0.790764	0.590084	1
BACH1	0.0174613	0.309172	0.766274	1	0.106001	0.873901	0.97432	1
BACH2	0.188571	0.605678	0.788131	0.0170414	0.43432	0.991725	0.978466	0.302155
BAD	0.111421	0.327696	0.507869	0.61593	0.327353	0.900795	0.826176	1
BAG1	0.0174613	0.00464116	0.0310794	0.267964	0.106001	0.0808432	0.163336	0.916121
BAG2	0.0371476	0.146147	0.317948	0.000557787	0.162892	0.671018	0.641571	0.250457
BAG3	0.0017685	0.212044	0.573213	1	0.026576	0.749976	0.861407	1
BAG5	0.0269583	0.197741	0.0392308	1	0.129937	0.730482	0.188044	1
BAHD1	1	1	0.315336	0.337838	1	1	0.637538	0.979342
BAIAP2	0.798748	0.0488745	0.0685984	0.197741	0.983329	0.458861	0.266753	0.833019
BAIAP2-DT	0.798748	0.051198	0.0685984	0.197741	0.983329	0.466476	0.266753	0.833019
BAIAP2L1	0.527463	0.772359	0.752954	0.594793	0.784818	1	0.969876	1
BAIAP2L2	1	0.510939	0.359401	0.833373	1	0.971304	0.697212	1
BAIAP3	0.824102	0.669886	0.0763636	0.637762	0.993355	1	0.274867	1
BAK1	0.013524	0.0865821	0.174607	0.0755294	0.106001	0.552711	0.460694	0.563532
BALR6	0.188571	0.736659	0.058365	0.0112907	0.43432	1	0.252934	0.273688
BAMBI	0.0017685	0.197741	1	0.593552	0.026576	0.730482	1	1
BANCR	0.00564952	0.00604741	0.420843	1	0.0572048	0.0991908	0.767982	1
BANF1	0.283024	0.772359	1	0.283004	0.565287	1	1	0.916121
BANF2	0.588677	1	1	0.299229	0.85159	1	1	0.943882
BANK1	0.28	0.456857	1	1	0.565163	0.971304	1	1
BANP	0.188571	0.637762	0.117519	0.649618	0.43432	1	0.374356	1
BAP1	0.557403	0.578655	0.159691	0.378678	0.82114	0.991725	0.430102	0.982014
BARD1	0.28	1	0.0750629	0.815212	0.565163	1	0.274867	1
BARHL1	0.111421	0.0341718	0.554636	0.635046	0.327353	0.370931	0.847989	1
BARHL2	0.483636	0.510939	0.314558	1	0.765077	0.971304	0.637515	1
BARX1	0.0371476	0.0105182	0.144322	1	0.162892	0.159097	0.406942	1
BARX2	0.345125	0.39694	0.00295359	0.395624	0.611693	0.923392	0.0573174	0.992547
BASP1	0.772951	0.439329	0.132106	1	0.962049	0.971304	0.398772	1
BASP1-AS1	0.772951	0.440169	0.132106	1	0.962049	0.971304	0.398772	1
BASP1P1	0.0174613	0.0201096	0.0491115	0.828506	0.106001	0.255335	0.218392	1
BATF	0.345125	0.715724	0.0147799	0.655511	0.611693	1	0.100818	1
BATF2	0.214663	0.756096	0.507869	0.615691	0.479082	1	0.826176	1
BATF3	0.821954	0.525829	0.574133	0.342146	0.993355	0.971304	0.861407	0.979342
BAX	0.174607	0.299229	1	0.566368	0.432266	0.864116	1	1
BAZ1A	0.00456785	0.414144	0.383419	0.56676	0.0572048	0.947149	0.725864	1
BAZ1B	0.20673	0.785772	0.547719	1	0.468925	1	0.847989	1
BAZ2A	0.0653742	0.763455	0.275045	0.687657	0.238619	1	0.599423	1
BAZ2B	0.28	0.510939	0.527463	0.461632	0.565163	0.971304	0.842564	1
BBC3	0.275045	0.456857	0.527463	1	0.565163	0.971304	0.842564	1
BBIP1	0.00522158	0.47153	0.588677	0.804921	0.0572048	0.971304	0.870047	1
BBLN	0.0338669	0.0106804	0.573213	0.807653	0.157435	0.159576	0.861407	1
BBOF1	0.345125	0.715724	0.0765077	0.655511	0.611693	1	0.274867	1
BBOX1	0.707273	0.763455	0.0899029	0.406602	0.9483	1	0.310753	0.992547
BBS1	0.283024	0.796347	1	0.763455	0.565287	1	1	1
BBS10	0.0338669	0.799949	0.345125	0.438298	0.157435	1	0.682291	1
BBS12	0.188571	0.735302	1	0.762906	0.43432	1	1	1
BBS2	0.0202597	0.161382	0.0261539	0.273315	0.106001	0.671018	0.14905	0.916121
BBS4	1	0.344349	0.0116592	0.0397693	1	0.901401	0.0908881	0.40765
BBS5	0.28	1	0.236211	1	0.565163	1	0.559956	1
BBS7	1	0.119259	1	1	1	0.596269	1	1
BBS9	0.00683604	0.0582644	1	1	0.0621398	0.479377	1	1
BBX	0.0432222	0.280324	0.734554	0.492238	0.187513	0.859862	0.969876	1
BCAM	0.723148	0.733297	0.752954	1	0.9483	1	0.969876	1
BCAN	0.260565	0.531602	0.483636	1	0.560074	0.971304	0.826176	1
BCAR1	0.0202597	0.161382	0.00297746	0.172612	0.106001	0.671018	0.0573174	0.802649
BCAR3	0.0763636	0.283119	0.314558	1	0.246508	0.859862	0.637515	1
BCAR3-AS1	0.0763636	0.19493	0.314558	1	0.246508	0.730482	0.637515	1
BCAR4	0.65505	0.391976	1	0.578655	0.906436	0.923392	1	1
BCAS1	0.00292907	0.398029	0.483636	1	0.0425411	0.923392	0.826176	1
BCAS2	1	0.459085	0.0640698	0.459106	1	0.971304	0.26439	1
BCAS3	0.0765077	0.832726	0.495987	0.242772	0.246508	1	0.826176	0.894251
BCAS4	0.0189113	1	1	1	0.106001	1	1	1
BCAT1	0.0653742	1	0.734554	0.782782	0.238619	1	0.969876	1
BCAT2	0.174607	0.299229	0.734554	1	0.432266	0.864116	0.969876	1
BCCIP	0.000488422	0.0288497	0.11668	0.616106	0.00885632	0.340938	0.373457	1
BCDIN3D	0.132106	0.762906	0.501252	1	0.353291	1	0.826176	1
BCDIN3D-AS1	0.132106	0.762906	0.501252	1	0.353291	1	0.826176	1
BCHE	1	0.797021	0.707273	1	1	1	0.969876	1
BCKDHA	0.723148	1	0.755737	0.549522	0.9483	1	0.969876	1
BCKDHB	0.0653742	0.364236	0.778086	0.0488745	0.238619	0.901401	0.978157	0.449604
BCKDK	0.647088	1	0.188571	0.674725	0.902081	1	0.47269	1
BCL10	0.483636	0.510939	0.434784	0.820472	0.765077	0.971304	0.786353	1
BCL10-AS1	0.483636	0.510939	0.434784	0.820472	0.765077	0.971304	0.786353	1
BCL11A	0.0208863	0.0604732	1	0.40468	0.106001	0.479377	1	0.992547
BCL11B	0.0269583	0.212044	0.11668	1	0.129937	0.749976	0.373457	1
BCL2	0.317948	0.0693982	0.0189113	0.101536	0.597999	0.490632	0.123919	0.667215
BCL2A1	1	0.687657	0.00321929	0.00814171	1	1	0.0573174	0.250457
BCL2L1	0.117519	0.491582	0.669606	1	0.341937	0.971304	0.946311	1
BCL2L10	1	1	0.314558	0.31977	1	1	0.637515	0.979342
BCL2L11	1	1	0.527463	0.797021	1	1	0.842564	1
BCL2L12	0.170465	0.192394	1	1	0.43005	0.730482	1	1
BCL2L13	1	0.637762	0.479265	0.830191	1	1	0.826176	1
BCL2L15	1	0.687657	0.144322	0.80763	1	1	0.406942	1
BCL2L2	0.0269583	0.575162	1	0.159637	0.129937	0.991725	1	0.780452
BCL2L2-PABPN1	0.0269583	0.575162	1	0.159637	0.129937	0.991725	1	0.780452
BCL3	0.723148	0.733297	1	1	0.9483	1	1	1
BCL6	0.778086	1	1	0.735302	0.964687	1	1	1
BCL6B	1	1	0.01116	0.00482459	1	1	0.0908881	0.250457
BCL7A	1	0.361931	1	0.280324	1	0.901401	1	0.916121
BCL7B	0.20673	0.785772	0.547719	1	0.468925	1	0.847989	1
BCL7C	0.647088	1	0.188571	0.674725	0.902081	1	0.47269	1
BCL9	1	0.831522	1	0.510939	1	1	1	1
BCL9L	0.0653742	0.161382	0.0243021	1	0.238619	0.671018	0.147788	1
BCLAF1	0.0208863	0.0927642	0.786807	0.00949901	0.106001	0.572176	0.978466	0.255907
BCO1	0.0763636	0.19493	0.0118166	0.251762	0.246508	0.730482	0.0908881	0.907791
BCO2	0.132106	0.161382	0.0405782	1	0.353291	0.671018	0.189736	1
BCR	0.308293	0.0105182	0.806491	0.514135	0.591729	0.159097	0.991101	1
BCRP2	0.283024	0.0201096	0.806491	0.391749	0.565287	0.255335	0.991101	0.992547
BCRP3	0.137372	0.00464116	0.639152	0.66641	0.361563	0.0808432	0.920638	1
BCS1L	1	0.583555	0.158119	1	1	0.991725	0.430102	1
BCYRN1	2.11488e-08	2.77568e-06	0.132106	1	6.32881e-07	7.43924e-05	0.398772	1
BDH2	0.28	0.456857	1	1	0.565163	0.971304	1	1
BDKRB1	0.111421	0.353388	0.0179518	0.636408	0.327353	0.901401	0.118603	1
BDKRB2	0.111421	0.353388	0.0179518	0.636408	0.327353	0.901401	0.118603	1
BDNF	0.682632	1	0.18177	0.385581	0.918865	1	0.460694	0.988208
BDNF-AS	0.707273	1	0.0899029	0.385581	0.9483	1	0.310753	0.988208
BEAN1	0.0202597	0.0626477	0.00319944	0.114321	0.106001	0.479377	0.0573174	0.702188
BECN1	1	0.191813	0.00394729	0.0641277	1	0.730482	0.057612	0.519256
BEGAIN	0.308293	0.353388	0.027713	0.815212	0.591729	0.901401	0.14905	1
BEND3	0.0763636	0.637762	1	0.0170414	0.246508	1	1	0.302155
BEND3P3	0.0432222	0.261981	0.18177	1	0.187513	0.859862	0.460694	1
BEND4	0.28	1	0.420147	0.446843	0.565163	1	0.767982	1
BEND5	0.345125	0.107431	0.755737	0.61593	0.611693	0.572176	0.969876	1
BEND6	0.0371476	0.146147	0.317948	0.00109821	0.162892	0.671018	0.641571	0.250457
BEND7	2.94865e-05	0.11059	0.338156	0.104808	0.000658004	0.588097	0.676508	0.667215
BEST1	0.111421	0.353388	0.495987	0.439329	0.327353	0.901401	0.826176	1
BEST2	0.527463	0.533848	1	1	0.784818	0.971304	1	1
BEST3	0.0072333	0.626603	1	0.510939	0.0644828	1	1	1
BEST4	0.311769	0.637762	0.372976	0.807653	0.591729	1	0.706803	1
BET1	0.495987	1	0.283024	0.772359	0.765077	1	0.599423	1
BET1L	0.0532873	0.159637	0.04841	0.471964	0.216798	0.671018	0.218392	1
BFSP1	0.588677	1	1	0.299229	0.85159	1	1	0.943882
BFSP2	0.527463	0.766026	0.459848	1	0.784818	1	0.805654	1
BGLAP	0.267468	0.834912	0.483636	1	0.565163	1	0.826176	1
BHLHA15	0.755737	0.772359	1	1	0.948456	1	1	1
BHLHA9	1	1	0.0200792	0.00949901	1	1	0.130234	0.255907
BHLHE22	0.348405	0.527712	0.617385	0.637762	0.611693	0.971304	0.891941	1
BHLHE22-AS1	0.348405	0.527712	0.617385	0.637762	0.611693	0.971304	0.891941	1
BHLHE23	0.163827	1	1	0.510939	0.422949	1	1	1
BHLHE40	0.0501547	0.744555	0.0312411	0.00888728	0.205257	1	0.163336	0.250457
BHLHE40-AS1	0.0501547	0.744555	0.0312411	0.00888728	0.205257	1	0.163336	0.250457
BHLHE41	0.0208863	0.519285	0.734554	0.782574	0.106001	0.971304	0.969876	1
BHMT	0.275045	0.2992	0.0640698	0.317211	0.565163	0.864116	0.26439	0.975795
BHMT2	0.275045	0.459085	0.0640698	0.317211	0.565163	0.971304	0.26439	0.975795
BICC1	0.00625216	0.533848	0.459848	0.782574	0.0589984	0.971304	0.805654	1
BICD1	0.0653742	0.763455	0.545574	0.762906	0.238619	1	0.847989	1
BICD2	0.0174613	0.0105182	0.144322	1	0.106001	0.159097	0.406942	1
BICDL1	1	0.524121	0.603086	0.0821745	1	0.971304	0.884056	0.592433
BICDL2	1	0.672842	0.28	1	1	1	0.599423	1
BICRA	0.501252	1	0.507869	1	0.765077	1	0.826176	1
BICRAL	0.00625216	0.0532262	0.10372	0.0026663	0.0589984	0.471545	0.345479	0.250457
BID	1	0.637762	0.479265	0.832726	1	1	0.826176	1
BIK	0.617385	0.283119	0.368553	0.832054	0.866715	0.859862	0.706803	1
BIN1	0.617385	0.112093	1	0.436995	0.866715	0.592757	1	1
BIN2	0.132106	0.763455	0.222877	1	0.353291	1	0.538124	1
BIN3	0.185772	0.0700869	0.000300655	0.00118631	0.43432	0.490632	0.0306813	0.250457
BIRC2	0.0653742	0.161382	0.0657986	0.833078	0.238619	0.671018	0.266753	1
BIRC3	0.0653742	0.161382	0.0657986	0.833078	0.238619	0.671018	0.266753	1
BIRC5	1	0.0843722	0.0338669	0.0170259	1	0.552711	0.169644	0.302155
BIRC6	0.0202597	0.364236	1	0.283062	0.106001	0.901401	1	0.916121
BIRC7	0.163827	1	1	0.510939	0.422949	1	1	1
BIRC8	0.342436	0.735302	1	0.521385	0.611693	1	1	1
BIVM	0.669606	0.683833	0.0156257	0.120116	0.910876	1	0.105652	0.702188
BIVM-ERCC5	0.669606	0.683833	0.0156257	0.120116	0.910876	1	0.105652	0.702188
BLCAP	0.0318505	0.825066	0.317948	1	0.151032	1	0.641571	1
BLID	0.0501547	0.0604732	0.0405782	0.833425	0.205257	0.479377	0.189736	1
BLM	0.0937458	0.492238	0.554636	0.588192	0.287485	0.971304	0.847989	1
BLMH	0.283024	0.61593	0.058365	0.221788	0.565287	1	0.252934	0.863326
BLNK	0.00522158	0.217321	0.397468	0.799949	0.0572048	0.749976	0.73947	1
BLOC1S1	0.0208863	1	0.275045	1	0.106001	1	0.599423	1
BLOC1S1-RDH5	0.0208863	1	0.275045	1	0.106001	1	0.599423	1
BLOC1S2	0.0202597	0.438298	0.794555	1	0.106001	0.971304	0.980896	1
BLOC1S3	0.723148	0.733297	0.752954	1	0.9483	1	0.969876	1
BLOC1S4	0.617385	0.735302	0.00189805	0.00915182	0.866715	1	0.0516697	0.251772
BLOC1S5	0.0501547	0.519285	1	0.762906	0.205257	0.971304	1	1
BLOC1S5-TXNDC5	0.0501547	0.519285	0.459848	1	0.205257	0.971304	0.805654	1
BLOC1S6	1	0.510939	0.622954	0.471964	1	0.971304	0.8988	1
BLTP1	0.188571	0.735302	1	0.762906	0.43432	1	1	1
BLTP2	0.20673	0.632523	0.0640698	0.288962	0.468925	1	0.26439	0.924732
BLTP3A	0.0269583	0.074984	0.669606	0.0755825	0.129937	0.513353	0.946311	0.563532
BLTP3B	0.132106	0.762906	0.0899029	0.0192093	0.353291	1	0.310753	0.320125
BLVRA	0.0147799	0.0935582	1	0.683833	0.106001	0.572176	1	1
BLVRB	1	0.715724	0.755737	0.353388	1	1	0.969876	0.979342
BLZF1	0.505127	0.669886	0.28	1	0.765077	1	0.599423	1
BMAL1	1	0.735302	0.138949	0.596955	1	1	0.406942	1
BMAL2	0.0174613	0.533848	0.495987	1	0.106001	0.971304	0.826176	1
BMF	1	1	0.20615	0.230599	1	1	0.503109	0.875626
BMI1	0.000488422	0.0821745	0.338156	0.104808	0.00885632	0.547844	0.676508	0.667215
BMP1	0.185772	0.0693982	0.00153009	0.00254074	0.43432	0.490632	0.0502475	0.250457
BMP10	0.00522158	0.0604732	1	0.782782	0.0572048	0.479377	1	1
BMP2	0.588677	1	1	0.299229	0.85159	1	1	0.943882
BMP2K	1	0.119667	0.751534	0.566368	1	0.596269	0.969876	1
BMP3	1	0.203195	0.766274	0.772359	1	0.740319	0.97432	1
BMP4	0.0597496	0.123604	0.283024	0.797021	0.238619	0.601054	0.599423	1
BMP5	0.0338669	0.0432055	0.317948	0.00212847	0.157435	0.414861	0.641571	0.250457
BMP6	0.0501547	0.744555	0.459848	1	0.205257	1	0.805654	1
BMP7	0.0156257	0.527045	0.557403	0.583555	0.106001	0.971304	0.847989	1
BMP8A	0.132106	0.364236	0.554636	0.635046	0.353291	0.901401	0.847989	1
BMP8B	0.132106	0.364236	0.766274	0.461632	0.353291	0.901401	0.97432	1
BMPER	0.00683604	0.0973866	1	1	0.0621398	0.572176	1	1
BMPR1A	0.00522158	0.47153	0.279421	0.810545	0.0572048	0.971304	0.599423	1
BMPR1B	0.28	0.456857	0.372976	0.575162	0.565163	0.971304	0.706803	1
BMPR2	0.0763636	0.283119	0.26102	0.6444	0.246508	0.859862	0.590084	1
BMS1	0.0013054	0.309172	0.752954	0.782574	0.0227193	0.873901	0.969876	1
BMS1P20	0.459848	0.0354957	0.806491	0.514135	0.75461	0.374741	0.991101	1
BMS1P21	0.0338669	0.261981	0.20673	1	0.157435	0.859862	0.503109	1
BMS1P4	0.013524	0.103904	1	0.61593	0.106001	0.572176	1	1
BMT2	0.349051	0.385581	0.137372	0.781393	0.611693	0.923392	0.406942	1
BNC1	0.188571	1	0.0179518	0.0664933	0.43432	1	0.118603	0.530874
BNC2	0.0937458	0.0354957	0.00171932	0.277874	0.287485	0.374741	0.0502475	0.916121
BNIP1	0.554636	0.575162	0.0208863	0.492238	0.82114	0.991725	0.132923	1
BNIP2	1	1	0.448576	0.330807	1	1	0.803434	0.979342
BNIP3	0.0100411	0.133666	0.0179518	0.218273	0.0845826	0.629809	0.118603	0.853382
BNIP3L	0.181222	0.0700869	0.000103842	0.000513671	0.43432	0.490632	0.0265472	0.250457
BNIP5	0.00564952	0.0302939	0.669606	0.0151849	0.0572048	0.340938	0.946311	0.297876
BNIPL	0.822329	1	0.101467	0.583555	0.993355	1	0.339714	1
BOC	0.18177	0.588192	1	1	0.43432	0.991725	1	1
BOD1	0.554636	0.575162	0.0208863	0.492238	0.82114	0.991725	0.132923	1
BOD1L1	1	0.683833	0.00905807	0.00432865	1	1	0.0828451	0.250457
BOD1L2	0.181222	0.0693982	0.00394729	0.0322287	0.43432	0.490632	0.057612	0.37678
BOK	0.574133	1	0.0179518	0.826148	0.832577	1	0.118603	1
BOK-AS1	0.574133	1	0.0179518	0.826148	0.832577	1	0.118603	1
BOLA2	0.647088	1	0.483636	1	0.902081	1	0.826176	1
BOLA3	0.0202597	0.107431	0.547719	0.406345	0.106001	0.572176	0.847989	0.992547
BOLA3-DT	0.0202597	0.107431	0.547719	0.406345	0.106001	0.572176	0.847989	0.992547
BOLL	0.0763636	0.283119	0.527463	0.461632	0.246508	0.859862	0.842564	1
BOP1	0.506023	0.285022	0.132106	0.715724	0.765077	0.859862	0.398772	1
BORA	1	1	0.0200907	0.2914	1	1	0.130234	0.93153
BORCS6	1	0.510939	0.01116	0.00852179	1	0.971304	0.0908881	0.250457
BORCS7	0.0202597	0.698944	0.794555	1	0.106001	1	0.980896	1
BORCS7-ASMT	0.0202597	0.698944	0.794555	1	0.106001	1	0.980896	1
BORCS8	1	0.781393	0.547719	0.762906	1	1	0.847989	1
BORCS8-MEF2B	1	0.781393	0.547719	0.762906	1	1	0.847989	1
BPESC1	0.755737	1	0.495987	0.519285	0.948456	1	0.826176	1
BPGM	0.11668	0.414144	0.682632	0.566368	0.340927	0.947149	0.95195	1
BPHL	0.0174613	0.171489	0.283024	1	0.106001	0.699474	0.599423	1
BPI	0.00905807	0.511287	1	1	0.0785612	0.971304	1	1
BPIFA1	0.0692733	0.344093	1	0.637762	0.244486	0.901401	1	1
BPIFA2	0.0692733	0.344093	1	0.637762	0.244486	0.901401	1	1
BPIFA3	0.0692733	0.344093	1	0.637762	0.244486	0.901401	1	1
BPIFA4P	0.0692733	0.344093	1	0.637762	0.244486	0.901401	1	1
BPIFB1	0.0692733	0.344093	1	0.674725	0.244486	0.901401	1	1
BPIFB2	0.0692733	0.354875	1	0.674725	0.244486	0.901401	1	1
BPIFB3	0.0692733	0.354875	1	0.637762	0.244486	0.901401	1	1
BPIFB4	0.0692733	0.354875	1	0.637762	0.244486	0.901401	1	1
BPIFB6	0.0692733	0.354875	1	0.674725	0.244486	0.901401	1	1
BPIFC	1	0.510939	0.253811	1	1	0.971304	0.590084	1
BPNT1	0.821954	0.395624	1	0.342146	0.993355	0.923392	1	0.979342
BPNT2	0.479265	1	0.132106	0.438298	0.765077	1	0.398772	1
BPTF	0.132091	0.66641	0.507869	0.146147	0.353291	1	0.826176	0.748244
BRAF	0.0750629	0.300528	1	0.563646	0.246508	0.865345	1	1
BRAP	0.345125	1	0.420843	0.149267	0.611693	1	0.767982	0.748244
BRAT1	1	0.814973	1	1	1	1	1	1
BRCA1	0.723148	0.0641393	0.00394729	0.0641277	0.9483	0.485433	0.057612	0.519256
BRCA2	0.345125	0.107431	0.103367	0.527045	0.611693	0.572176	0.345479	1
BRD1	0.721212	0.605678	0.159691	0.670895	0.9483	0.991725	0.430102	1
BRD3	0.349051	0.406602	0.20673	1	0.611693	0.936593	0.503109	1
BRD3OS	0.349051	0.406602	0.20673	1	0.611693	0.936593	0.503109	1
BRD4	0.554636	0.233032	0.547719	0.56676	0.82114	0.790764	0.847989	1
BRD7	0.0937458	0.277225	0.0211335	0.0829653	0.287485	0.859862	0.133152	0.596032
BRD7P3	0.0763636	0.637762	0.788494	0.126165	0.246508	1	0.978466	0.708562
BRD8	1	0.566368	0.0269583	0.103904	1	0.991725	0.14905	0.667215
BRD9	0.788494	1	0.345125	1	0.972721	1	0.682291	1
BRDT	0.0763636	0.19493	0.448576	0.826148	0.246508	0.730482	0.803434	1
BRF1	0.18177	0.37038	0.0179518	0.81866	0.43432	0.910287	0.118603	1
BRI3	0.527463	0.772359	0.752954	0.782574	0.784818	1	0.969876	1
BRI3BP	0.721212	0.521385	0.554636	0.385581	0.9483	0.971304	0.847989	0.988208
BRICD5	0.827042	0.669886	0.28	1	0.994209	1	0.599423	1
BRINP1	0.00144029	0.00187426	0.527463	0.798078	0.0243538	0.0384048	0.842564	1
BRINP2	0.260565	0.523031	0.0763636	0.674725	0.560074	0.971304	0.274867	1
BRINP3	0.822329	0.666347	0.0763636	0.605678	0.993355	1	0.274867	1
BRIP1	0.117519	0.669071	0.495987	0.277225	0.341937	1	0.826176	0.916121
BRIX1	1	1	0.00522158	0.492238	1	1	0.0598262	1
BRK1	0.0017685	0.233032	0.193391	0.0161826	0.026576	0.790764	0.483547	0.297876
BRMS1	0.283024	1	1	0.563646	0.565287	1	1	1
BRMS1L	0.0685984	0.588192	0.545574	0.566368	0.243549	0.991725	0.847989	1
BROX	1	0.521045	1	0.344349	1	0.971304	1	0.979342
BRPF1	0.000474824	0.133666	0.420147	0.0358306	0.00885632	0.629809	0.767982	0.385517
BRPF3	0.00564952	0.0302939	0.436317	0.0151849	0.0572048	0.340938	0.786353	0.297876
BRSK1	1	0.781393	0.669606	0.299229	1	1	0.946311	0.943882
BRWD1	0.00564952	0.212044	0.459848	0.744555	0.0572048	0.749976	0.805654	1
BRWD1-AS1	0.00564952	0.212044	0.459848	0.519285	0.0572048	0.749976	0.805654	1
BSCL2	0.214663	0.519285	0.495987	0.217658	0.479082	0.971304	0.826176	0.853382
BSDC1	0.0501547	0.277225	0.554636	0.807653	0.205257	0.859862	0.847989	1
BSG	0.0180955	0.0406603	0.130713	0.242898	0.106001	0.397206	0.398772	0.894251
BSN	1	0.578655	0.159691	0.506927	1	0.991725	0.430102	1
BSN-DT	1	0.578655	0.159691	0.506927	1	0.991725	0.430102	1
BSND	0.617385	0.19493	0.372976	0.807653	0.866715	0.730482	0.706803	1
BSPH1	0.174607	0.459085	0.507869	1	0.432266	0.971304	0.826176	1
BSPRY	0.000488422	0.000940283	1	0.63202	0.00885632	0.0212334	1	1
BST1	0.311769	1	0.0318505	0.0190531	0.591729	1	0.16413	0.320086
BST2	1	1	0.547719	0.566368	1	1	0.847989	1
BSX	0.0208863	0.0604732	0.120302	1	0.106001	0.479377	0.382751	1
BTAF1	0.00522158	0.242772	0.434784	0.810545	0.0572048	0.812157	0.786353	1
BTBD1	0.188571	1	0.0179518	0.0664933	0.43432	1	0.118603	0.530874
BTBD10	1	0.735302	0.0750629	0.300528	1	1	0.274867	0.943882
BTBD16	0.00564952	0.197741	0.0640698	0.446843	0.0572048	0.730482	0.26439	1
BTBD17	0.788494	0.127456	0.0685984	0.0302939	0.972721	0.612624	0.266753	0.367592
BTBD18	0.0501547	0.492238	1	0.615691	0.205257	0.971304	1	1
BTBD19	0.311769	0.637762	0.372976	0.807653	0.591729	1	0.706803	1
BTBD2	0.0180955	0.0399517	0.130713	0.1658	0.106001	0.397206	0.398772	0.782916
BTBD3	0.420147	0.815212	0.557403	0.119259	0.702712	1	0.847989	0.702188
BTBD6	0.18177	0.233032	0.0179518	0.81866	0.43432	0.790764	0.118603	1
BTBD8	0.0763636	0.19493	0.448576	0.826148	0.246508	0.730482	0.803434	1
BTBD9	0.0371476	0.128402	0.436317	0.0151849	0.162892	0.615321	0.786353	0.297876
BTC	0.28	0.299229	1	1	0.565163	0.864116	1	1
BTD	0.0208863	0.519285	0.0922337	0.0203557	0.106001	0.971304	0.313803	0.327702
BTF3	0.174607	0.299229	0.0269583	0.385581	0.432266	0.864116	0.14905	0.988208
BTF3L4	0.483636	1	0.778086	0.807653	0.765077	1	0.978157	1
BTG2	1	1	1	1	1	1	1	1
BTG2-DT	1	1	1	1	1	1	1	1
BTG4	0.132106	0.161382	0.0405782	1	0.353291	0.671018	0.189736	1
BTLA	0.18177	0.575162	0.734554	0.519285	0.43432	0.991725	0.969876	1
BTN2A2	0.0269583	0.197741	0.671354	0.10232	0.129937	0.730482	0.946311	0.667215
BTN2A3P	0.0269583	0.197741	0.671354	0.10232	0.129937	0.730482	0.946311	0.667215
BTN3A1	0.0269583	0.197741	0.671354	0.10232	0.129937	0.730482	0.946311	0.667215
BTN3A2	0.0269583	0.197741	0.671354	0.104808	0.129937	0.730482	0.946311	0.667215
BTN3A3	0.0269583	0.197741	0.671354	0.10232	0.129937	0.730482	0.946311	0.667215
BTNL3	0.372976	0.588192	0.0017685	0.197741	0.6413	0.991725	0.0502475	0.833019
BTNL8	0.372976	0.588192	0.0017685	0.197741	0.6413	0.991725	0.0502475	0.833019
BTNL9	0.372976	0.575162	0.0017685	0.212044	0.6413	0.991725	0.0502475	0.842907
BTRC	0.0202597	0.438298	0.794555	1	0.106001	0.971304	0.980896	1
BUB1	1	1	0.527463	0.797021	1	1	0.842564	1
BUB1B	1	1	0.20615	0.221788	1	1	0.503109	0.863326
BUB3	0.00171225	0.0616693	0.0640698	0.446843	0.026576	0.479377	0.26439	1
BUD13	0.0653742	0.107431	0.0717755	0.833078	0.238619	0.572176	0.273705	1
BUD23	0.20673	0.785772	0.547719	1	0.468925	1	0.847989	1
BUD31	0.527463	0.772359	0.755737	1	0.784818	1	0.969876	1
BVES	0.0763636	0.605678	0.588677	0.0340592	0.246508	0.991725	0.870047	0.385517
BVES-AS1	0.0763636	0.605678	0.588677	0.0340592	0.246508	0.991725	0.870047	0.385517
BYSL	0.0017685	0.0192093	0.104682	0.0025103	0.026576	0.255335	0.345842	0.250457
BZW1	0.0202597	0.107431	0.372976	0.357163	0.106001	0.572176	0.706803	0.979342
BZW2	0.0318505	0.0935582	1	1	0.151032	0.572176	1	1
C10orf105	0.013524	0.212044	0.308293	1	0.106001	0.749976	0.634645	1
C10orf120	0.00171225	0.0616693	0.0640698	0.446843	0.026576	0.479377	0.26439	1
C10orf143	0.0100411	0.123604	0.0123901	0.218273	0.0845826	0.601054	0.0924944	0.853382
C10orf53	0.00522158	0.492238	0.495987	0.594793	0.0572048	0.971304	0.826176	1
C10orf55	0.00564952	0.197741	1	0.61593	0.0572048	0.730482	1	1
C10orf62	0.0202597	0.698944	0.264202	0.459106	0.106001	1	0.590084	1
C10orf67	0.000121274	0.0456165	0.501252	0.159637	0.00255547	0.435598	0.826176	0.780452
C10orf71	0.00522158	0.492238	0.495987	0.782782	0.0572048	0.971304	0.826176	1
C10orf88	0.00171225	0.0616693	0.0640698	0.446843	0.026576	0.479377	0.26439	1
C10orf88B	0.00171225	0.0616693	0.0640698	0.446843	0.026576	0.479377	0.26439	1
C10orf90	0.00171225	0.0616693	0.0640698	0.459106	0.026576	0.479377	0.26439	1
C10orf95	0.0202597	0.438298	0.794555	1	0.106001	0.971304	0.980896	1
C10orf95-AS1	0.0202597	0.438298	0.794555	1	0.106001	0.971304	0.980896	1
C11orf16	1	1	0.144322	0.459106	1	1	0.406942	1
C11orf21	0.0899723	0.104808	0.0922337	0.483572	0.28447	0.572176	0.313803	1
C11orf24	0.527463	0.463505	0.495987	1	0.784818	0.971304	0.826176	1
C11orf40	1	1	0.144322	0.810545	1	1	0.406942	1
C11orf42	1	1	0.144322	0.619342	1	1	0.406942	1
C11orf54	0.132106	0.39694	0.00369233	1	0.353291	0.923392	0.057612	1
C11orf58	1	0.736659	0.138949	0.414144	1	1	0.406942	1
C11orf65	0.0653742	0.107431	0.179067	1	0.238619	0.572176	0.460694	1
C11orf68	0.308293	0.772359	1	0.283004	0.591729	1	1	0.916121
C11orf71	0.345125	0.161382	0.0243021	1	0.611693	0.671018	0.147788	1
C11orf86	0.18177	0.806628	0.707273	1	0.43432	1	0.969876	1
C11orf87	0.0653742	0.107431	0.0717755	0.673845	0.238619	0.572176	0.273705	1
C11orf91	0.495987	1	0.137372	1	0.765077	1	0.406942	1
C11orf96	0.707273	1	0.283024	0.766026	0.9483	1	0.599423	1
C11orf97	0.132106	0.438298	0.00773615	1	0.353291	0.971304	0.0724432	1
C12orf4	0.396317	1	1	0.566368	0.665958	1	1	1
C12orf40	0.345125	0.763455	1	0.674725	0.611693	1	1	1
C12orf42	0.132106	0.763455	0.18177	0.0865821	0.353291	1	0.460694	0.605696
C12orf43	0.682632	0.762906	0.794555	0.249446	0.918865	1	0.980896	0.903041
C12orf50	0.0899029	0.79125	0.214663	0.277225	0.28447	1	0.521805	0.916121
C12orf54	0.132106	0.763455	0.501252	1	0.353291	1	0.826176	1
C12orf56	0.0685984	0.785772	1	1	0.243549	1	1	1
C12orf57	0.311769	1	1	0.406345	0.591729	1	1	0.992547
C12orf60	0.132106	1	0.349051	1	0.353291	1	0.682291	1
C12orf71	0.0174613	0.353388	0.495987	1	0.106001	0.901401	0.826176	1
C12orf75	0.132106	0.763455	0.349051	0.103904	0.353291	1	0.682291	0.667215
C12orf76	0.345125	1	0.573213	0.233032	0.611693	1	0.861407	0.875626
C13orf42	0.396317	0.364236	0.168534	0.669886	0.665958	0.901401	0.447032	1
C14orf119	0.0685984	0.406602	0.723148	0.159637	0.243549	0.936593	0.969876	0.780452
C14orf132	0.111421	0.353388	0.0179518	0.636408	0.327353	0.901401	0.118603	1
C14orf178	0.132106	0.715724	0.0118166	0.499401	0.353291	1	0.0908881	1
C14orf28	0.027713	0.288962	1	0.243347	0.133174	0.864116	1	0.894251
C14orf39	0.137372	0.533848	0.26102	0.814973	0.361563	0.971304	0.590084	1
C14orf93	0.0269583	0.406602	0.723148	0.159637	0.129937	0.936593	0.969876	0.780452
C15orf32	0.214663	0.756096	0.20673	0.233032	0.479082	1	0.503109	0.875626
C15orf39	1	0.202781	0.0240675	0.0288402	1	0.740319	0.147788	0.361892
C15orf40	0.188571	1	0.0179518	0.0664933	0.43432	1	0.118603	0.530874
C15orf48	1	0.37799	0.622954	0.636408	1	0.920005	0.8988	1
C15orf61	1	1	0.0116592	0.0397693	1	1	0.0908881	0.40765
C15orf62	0.557403	1	0.325254	0.337838	0.82114	1	0.652956	0.979342
C16orf54	0.647088	1	0.483636	1	0.902081	1	0.826176	1
C16orf74	0.0653742	0.107431	0.0430274	0.259862	0.238619	0.572176	0.198353	0.911759
C16orf78	0.214663	0.492238	0.0243021	0.133805	0.479082	0.971304	0.147788	0.719646
C16orf82	0.653952	0.673845	0.483636	1	0.906436	1	0.826176	1
C16orf86	0.0202597	0.0626477	0.00319944	0.121858	0.106001	0.479377	0.0573174	0.702188
C16orf87	0.682632	1	0.0405782	0.199781	0.918865	1	0.189736	0.839405
C16orf89	0.824277	1	0.28	1	0.993355	1	0.599423	1
C16orf90	1	1	1	1	1	1	1	1
C16orf92	0.647088	1	0.188571	0.674725	0.902081	1	0.47269	1
C16orf95	0.0763636	0.605678	0.0692733	0.645494	0.246508	0.991725	0.266753	1
C16orf96	1	1	0.28	0.683833	1	1	0.599423	1
C17orf107	1	1	0.01116	0.00852179	1	1	0.0908881	0.250457
C17orf50	1	0.0512724	0.0111105	0.0140128	1	0.466476	0.0908881	0.297876
C17orf58	0.132091	0.66641	0.308293	0.146147	0.353291	1	0.634645	0.748244
C17orf67	0.314558	0.516275	0.262021	0.242772	0.59561	0.971304	0.590084	0.894251
C17orf75	0.459848	0.217658	0.0692733	0.134995	0.75461	0.749976	0.266753	0.720274
C17orf80	0.297646	0.387911	0.0685984	0.074984	0.591729	0.923392	0.266753	0.563532
C17orf99	1	0.0843722	0.0269583	0.074984	1	0.552711	0.14905	0.563532
C18orf21	0.317948	0.0693982	0.00112132	0.0140128	0.597999	0.490632	0.0429488	0.297876
C18orf32	0.181222	0.0406603	0.00319944	0.0396363	0.43432	0.397206	0.0573174	0.40765
C18orf54	0.181222	0.0406603	0.00394729	0.0322287	0.43432	0.397206	0.057612	0.37678
C18orf61	0.671354	1	0.10501	0.483572	0.910876	1	0.345842	1
C18orf63	0.317948	0.022716	0.00319944	0.0181195	0.597999	0.28189	0.0573174	0.313257
C19orf12	1	0.171489	0.0937458	0.519285	1	0.699474	0.31549	1
C19orf18	0.755737	0.327696	1	0.192394	0.948456	0.900795	1	0.833019
C19orf25	0.0180955	0.0693982	0.130713	0.356859	0.106001	0.490632	0.398772	0.979342
C19orf33	0.752954	0.756096	0.752954	0.744555	0.948456	1	0.969876	1
C19orf38	0.723148	0.524121	0.420843	0.604628	0.9483	0.971304	0.767982	1
C19orf44	0.766274	0.766026	0.547719	0.563646	0.955453	1	0.847989	1
C19orf47	1	0.715724	0.755737	0.353388	1	1	0.969876	0.979342
C19orf48P	0.170465	0.2992	0.707273	1	0.43005	0.864116	0.969876	1
C19orf53	0.734554	0.519285	0.778086	1	0.948456	0.971304	0.978157	1
C19orf73	0.174607	0.192394	1	0.763455	0.432266	0.730482	1	1
C19orf81	0.170465	0.2992	1	1	0.43005	0.864116	1	1
C19orf84	0.170465	0.2992	0.707273	1	0.43005	0.864116	0.969876	1
C1D	0.0202597	0.364236	1	0.782782	0.106001	0.901401	1	1
C1GALT1	0.279421	0.446843	1	0.521385	0.565163	0.971304	1	1
C1GALT1C1L	0.0202597	0.364236	0.707273	0.19325	0.106001	0.901401	0.969876	0.833019
C1orf105	0.500241	0.669886	0.28	1	0.765077	1	0.599423	1
C1orf115	0.821954	0.521045	1	0.342146	0.993355	0.971304	1	0.979342
C1orf116	1	1	1	1	1	1	1	1
C1orf122	0.345125	0.364236	0.554636	0.807653	0.611693	0.901401	0.847989	1
C1orf127	0.311769	0.605678	0.0765077	0.659892	0.591729	0.991725	0.274867	1
C1orf131	1	0.830191	1	0.342146	1	1	1	0.979342
C1orf141	0.0202597	0.107431	1	0.63202	0.106001	0.572176	1	1
C1orf146	0.0763636	0.19493	0.448576	0.826148	0.246508	0.730482	0.803434	1
C1orf159	1	0.762906	0.00552066	0.491582	1	1	0.0598262	1
C1orf162	0.617385	1	0.158119	0.80763	0.866715	1	0.430102	1
C1orf174	0.707273	1	0.0312411	0.491582	0.9483	1	0.163336	1
C1orf185	0.188571	0.283119	0.778086	0.807653	0.43432	0.859862	0.978157	1
C1orf198	1	0.830191	1	0.342146	1	1	1	0.979342
C1orf21	0.65505	0.399728	0.28	1	0.906436	0.926403	0.599423	1
C1orf210	0.132106	0.364236	0.755737	0.615691	0.353291	0.901401	0.969876	1
C1orf216	0.0653742	0.698944	0.397468	1	0.238619	1	0.73947	1
C1orf220	0.505127	0.831522	0.311769	0.605678	0.765077	1	0.634645	1
C1orf226	0.177176	0.52169	1	1	0.43432	0.971304	1	1
C1orf35	0.819612	0.66942	1	0.344349	0.993355	1	1	0.979342
C1orf43	0.506023	1	1	1	0.765077	1	1	1
C1orf50	0.132106	0.364236	0.755737	0.463505	0.353291	0.901401	0.969876	1
C1orf52	0.483636	0.510939	0.434784	0.820472	0.765077	0.971304	0.786353	1
C1orf53	1	0.830777	1	1	1	1	1	1
C1orf54	1	0.833425	0.0582678	0.583555	1	1	0.252934	1
C1orf56	0.822329	1	0.101467	0.583555	0.993355	1	0.339714	1
C1orf74	1	0.66641	1	1	1	1	1	1
C1orf87	0.132106	0.161382	0.573213	0.63202	0.353291	0.671018	0.861407	1
C1orf94	0.132106	0.698944	0.26102	1	0.353291	1	0.590084	1
C1QA	0.617385	0.605678	0.420147	0.506205	0.866715	0.991725	0.767982	1
C1QB	1	1	0.193391	0.6651	1	1	0.483547	1
C1QBP	1	1	0.00603187	0.00482459	1	1	0.0632631	0.250457
C1QC	1	1	0.193391	0.6651	1	1	0.483547	1
C1QL1	0.721212	0.0648856	0.00540226	0.00858177	0.9483	0.485778	0.0598262	0.250457
C1QL2	0.671354	0.637762	0.495987	0.782782	0.910876	1	0.826176	1
C1QL3	2.94865e-05	0.0263819	0.721212	0.161638	0.000658004	0.317529	0.969876	0.780452
C1QL4	0.132106	0.762906	0.501252	1	0.353291	1	0.826176	1
C1QTNF1	0.798748	0.0484297	0.0338669	0.0432055	0.983329	0.458861	0.169644	0.424864
C1QTNF1-AS1	0.798748	0.0484297	0.0338669	0.0432055	0.983329	0.458861	0.169644	0.424864
C1QTNF12	1	0.762906	0.00552066	0.491582	1	1	0.0598262	1
C1QTNF2	0.752954	0.782574	0.000474824	0.0616693	0.948456	1	0.0309701	0.513993
C1QTNF3	0.788131	0.79125	0.0202597	1	0.972721	1	0.130234	1
C1QTNF6	1	1	0.245755	1	1	1	0.576041	1
C1QTNF7	0.311769	1	0.00905807	0.00915182	0.591729	1	0.0828451	0.251772
C1QTNF8	0.824102	0.672842	0.0763636	0.637762	0.993355	1	0.274867	1
C1QTNF9	0.0174613	0.0201096	0.0491115	0.828506	0.106001	0.255335	0.218392	1
C1QTNF9B	0.0174613	0.0341718	0.0491115	0.828506	0.106001	0.370931	0.218392	1
C1S	0.311769	1	1	0.406345	0.591729	1	1	0.992547
C20orf141	0.397468	1	0.459848	1	0.665958	1	0.805654	1
C20orf144	0.177774	0.483572	1	0.674725	0.43432	0.971304	1	1
C20orf173	0.0430274	0.259862	0.185772	0.578655	0.187513	0.859862	0.470148	1
C20orf202	0.788131	0.807653	0.111421	0.549522	0.972721	1	0.362934	1
C20orf203	0.0692733	0.354875	0.669606	1	0.244486	0.901401	0.946311	1
C20orf204	0.251254	0.672394	0.617385	0.283119	0.551804	1	0.891941	0.916121
C20orf96	0.778086	0.806628	0.283024	0.549522	0.964687	1	0.599423	1
C21orf58	0.0899029	0.588192	0.0937458	1	0.28447	0.991725	0.31549	1
C21orf91	0.396317	1	0.308293	0.798078	0.665958	1	0.634645	1
C21orf91-OT1	0.396317	1	0.308293	0.798078	0.665958	1	0.634645	1
C22orf23	1	0.510939	0.359401	0.833373	1	0.971304	0.697212	1
C22orf31	0.396317	0.107431	0.647088	0.831808	0.665958	0.572176	0.931488	1
C22orf39	0.436317	1	0.237869	1	0.723357	1	0.559956	1
C22orf42	1	0.510939	0.359401	1	1	0.971304	0.697212	1
C22orf46P	1	0.510939	0.368553	0.833373	1	0.971304	0.706803	1
C2CD2	0.0371476	0.353388	0.111421	0.772359	0.162892	0.901401	0.362934	1
C2CD2L	0.0653742	0.161382	0.0243021	1	0.238619	0.671018	0.147788	1
C2CD3	0.214663	0.439329	0.20673	1	0.479082	0.971304	0.503109	1
C2CD4A	1	1	0.04841	0.121069	1	1	0.218392	0.702188
C2CD4B	1	1	0.04841	0.121069	1	1	0.218392	0.702188
C2CD4C	0.0180955	0.0406603	0.20615	0.354875	0.106001	0.397206	0.503109	0.979342
C2CD4D-AS1	0.506023	1	1	1	0.765077	1	1	1
C2CD5	0.214663	0.756096	0.308293	1	0.479082	1	0.634645	1
C2CD6	0.0202597	0.0626477	0.372976	0.35473	0.106001	0.479377	0.706803	0.979342
C2orf15	0.132106	0.161382	0.734554	0.782574	0.353291	0.671018	0.969876	1
C2orf42	0.0202597	0.161382	0.752954	0.594793	0.106001	0.671018	0.969876	1
C2orf49	0.617385	0.605678	0.507869	0.798078	0.866715	0.991725	0.826176	1
C2orf50	0.188571	0.605678	0.734554	0.312986	0.43432	0.991725	0.969876	0.973268
C2orf66	0.0763636	0.605678	0.755737	0.339892	0.246508	0.991725	0.969876	0.979342
C2orf69	0.0202597	0.0626477	0.349051	0.635046	0.106001	0.479377	0.682291	1
C2orf72	1	1	0.158119	0.822343	1	1	0.430102	1
C2orf73	0.00522158	0.217321	0.723148	0.243347	0.0572048	0.749976	0.969876	0.894251
C2orf74	0.00522158	0.0604732	0.547719	0.19325	0.0572048	0.479377	0.847989	0.833019
C2orf74-DT	0.00522158	0.0604732	0.547719	0.19325	0.0572048	0.479377	0.847989	0.833019
C2orf76	0.671354	0.637762	0.495987	0.593552	0.910876	1	0.826176	1
C2orf80	0.28	1	0.11668	1	0.565163	1	0.373457	1
C2orf81	0.0202597	0.107431	0.751534	0.40468	0.106001	0.572176	0.969876	0.992547
C2orf83	1	1	0.027713	1	1	1	0.14905	1
C2orf88	0.0763636	0.283119	0.507869	0.243203	0.246508	0.859862	0.826176	0.894251
C3	0.721212	0.361067	0.603086	0.288962	0.9483	0.901401	0.884056	0.924732
C3AR1	0.132106	1	0.547719	0.19325	0.353291	1	0.847989	0.833019
C3orf18	1	0.578655	0.237869	0.511287	1	0.991725	0.559956	1
C3orf20	0.0017685	0.37038	0.158119	0.0288497	0.026576	0.910287	0.430102	0.361892
C3orf22	0.372976	0.588192	0.0685984	0.37038	0.6413	0.991725	0.266753	0.979342
C3orf33	1	0.593552	1	1	1	0.991725	1	1
C3orf36	0.527463	0.766026	0.459848	1	0.784818	1	0.805654	1
C3orf38	1	0.733297	0.0922337	0.204597	1	1	0.313803	0.842907
C3orf49	1	1	0.0845744	0.259862	1	1	0.301298	0.911759
C3orf52	0.18177	0.785772	0.734554	0.47153	0.43432	1	0.969876	1
C3orf62	1	0.578655	0.159691	0.506927	1	0.991725	0.430102	1
C3orf70	0.236211	0.596955	1	0.524121	0.520526	0.991725	1	1
C3orf80	0.752954	1	0.459848	0.744555	0.948456	1	0.805654	1
C3orf84	1	0.578655	0.159691	0.506927	1	0.991725	0.430102	1
C3orf85	0.0338669	0.414144	0.507869	0.309172	0.157435	0.947149	0.826176	0.966505
C3P1	0.723148	0.524121	0.588677	0.604628	0.9483	0.971304	0.870047	1
C4BPA	1	1	1	1	1	1	1	1
C4BPB	1	1	1	1	1	1	1	1
C4orf17	0.0763636	1	1	1	0.246508	1	1	1
C4orf19	0.28	1	0.130713	0.0230686	0.565163	1	0.398772	0.346375
C4orf3	1	0.119259	0.755737	0.772359	1	0.596269	0.969876	1
C4orf33	0.483636	0.459085	1	1	0.765077	0.971304	1	1
C4orf36	0.28	0.687657	1	1	0.565163	1	1	1
C4orf46	0.0763636	1	1	1	0.246508	1	1	1
C4orf46P3	0.491102	0.291833	0.311769	0.637762	0.765077	0.864116	0.634645	1
C4orf51	0.0202597	1	1	0.756096	0.106001	1	1	1
C5	0.000425588	0.000239798	1	0.615691	0.00842187	0.00595145	1	1
C5AR1	0.174607	0.456857	0.527463	1	0.432266	0.971304	0.842564	1
C5AR2	0.174607	0.456857	0.527463	1	0.432266	0.971304	0.842564	1
C5orf15	0.547719	0.762906	0.013524	0.212044	0.81484	1	0.0959649	0.842907
C5orf22	0.766274	0.772359	0.0937458	0.744555	0.955453	1	0.31549	1
C5orf24	0.10372	0.190944	0.00456785	0.0616693	0.316347	0.730482	0.057612	0.513993
C5orf34	1	0.782782	0.132106	1	1	1	0.398772	1
C5orf46	1	0.563646	0.00456785	0.123604	1	0.991725	0.057612	0.702188
C5orf47	0.26102	0.280324	0.0208863	0.492238	0.560074	0.859862	0.132923	1
C5orf52	1	0.566368	0.00564952	0.212044	1	0.991725	0.0598262	0.842907
C5orf58	1	1	0.0017685	0.197741	1	1	0.0502475	0.833019
C5orf63	0.501252	0.524121	0.18177	0.575162	0.765077	0.971304	0.460694	1
C5orf64	0.0582678	0.0399517	0.00456785	0.249446	0.235723	0.397206	0.057612	0.903041
C6	1	0.782574	0.0653742	1	1	1	0.266753	1
C6orf118	0.188571	0.637762	1	0.0794903	0.43432	1	1	0.583771
C6orf120	0.0653742	0.107431	1	0.051198	0.238619	0.572176	1	0.455244
C6orf132	0.0017685	0.0192093	0.104682	0.0025103	0.026576	0.255335	0.345842	0.250457
C6orf141	0.111421	0.171489	1	0.0264919	0.327353	0.699474	1	0.353645
C6orf147	0.0763636	0.605678	0.786807	0.0271947	0.246508	0.991725	0.978466	0.35883
C6orf163	0.132106	0.107431	1	0.0170414	0.353291	0.572176	1	0.302155
C6orf226	0.00625216	0.0532262	0.10372	0.0026663	0.0589984	0.471545	0.345479	0.250457
C6orf58	0.00522158	0.217321	1	0.0154057	0.0572048	0.749976	1	0.297876
C6orf62	0.0899029	0.197741	1	0.244223	0.28447	0.730482	1	0.894251
C6orf89	0.0174613	0.128402	0.4382	0.0264919	0.106001	0.615321	0.786747	0.353645
C7	1	0.782574	0.0653742	1	1	1	0.266753	1
C7orf25	0.0318505	0.0935582	1	1	0.151032	0.572176	1	1
C7orf33	0.144322	0.187127	0.682632	0.566368	0.376	0.730482	0.95195	1
C7orf50	0.800699	1	0.682632	1	0.983751	1	0.95195	1
C7orf57	0.0240675	0.134995	1	1	0.120878	0.635066	1	1
C8A	0.671354	0.283119	0.372976	0.63202	0.910876	0.859862	0.706803	1
C8B	0.617385	0.283119	0.372976	0.635046	0.866715	0.859862	0.706803	1
C8G	0.755737	0.781393	0.0899029	0.807653	0.948456	1	0.310753	1
C8orf34	0.630983	0.291693	0.311769	0.674725	0.885027	0.864116	0.634645	1
C8orf34-AS1	0.630983	0.291693	0.311769	0.674725	0.885027	0.864116	0.634645	1
C8orf44	0.348405	0.527712	0.311769	0.605678	0.611693	0.971304	0.634645	1
C8orf44-SGK3	0.348405	0.527712	0.311769	0.605678	0.611693	0.971304	0.634645	1
C8orf48	0.721212	0.736659	0.00720564	0.0101074	0.9483	1	0.0701671	0.259523
C8orf58	0.185772	0.119259	0.000300655	0.00118631	0.43432	0.596269	0.0306813	0.250457
C8orf76	0.177176	1	0.617385	0.637762	0.43432	1	0.891941	1
C8orf82	0.506023	0.206219	0.132106	0.698944	0.765077	0.748506	0.398772	1
C8orf88	0.491102	0.394921	0.617385	0.605678	0.765077	0.923392	0.891941	1
C8orf89	0.479265	0.523706	0.311769	0.674725	0.765077	0.971304	0.634645	1
C9	1	0.594793	0.0208863	0.744555	1	0.991725	0.132923	1
C9orf152	0.00456785	0.000710278	1	0.814459	0.0572048	0.0164686	1	1
C9orf153	0.00564952	0.00284513	0.554636	0.806628	0.0572048	0.0535502	0.847989	1
C9orf163	0.755737	0.781393	0.0899029	0.806628	0.948456	1	0.310753	1
C9orf40	0.00625216	0.0201096	0.420843	1	0.0589984	0.255335	0.767982	1
C9orf43	0.000488422	0.000940283	1	0.63202	0.00885632	0.0212334	1	1
C9orf50	0.0685984	0.0192093	0.778086	0.806628	0.243549	0.255335	0.978157	1
C9orf57	0.0017685	0.00604741	0.588677	0.814973	0.026576	0.0991908	0.870047	1
C9orf72	0.0501547	0.0178645	0.00171932	0.197665	0.205257	0.248029	0.0502475	0.833019
C9orf78	0.0685984	0.0302939	0.778086	0.806628	0.243549	0.340938	0.978157	1
C9orf85	0.0017685	0.00604741	0.420843	0.814973	0.026576	0.0991908	0.767982	1
CA1	0.245755	0.531602	0.311769	0.605678	0.540869	0.971304	0.634645	1
CA10	1	0.0703995	0.0432222	0.00627731	1	0.492654	0.198353	0.250457
CA11	0.174607	0.299229	0.734554	1	0.432266	0.864116	0.969876	1
CA12	0.617385	0.605678	0.0922337	0.195677	0.866715	0.991725	0.313803	0.833019
CA13	0.353698	0.396448	0.311769	0.605678	0.619053	0.923392	0.634645	1
CA14	1	0.833425	0.0582678	0.583555	1	1	0.252934	1
CA2	0.245755	0.531602	0.311769	0.605678	0.540869	0.971304	0.634645	1
CA3	0.245755	0.531602	0.311769	0.605678	0.540869	0.971304	0.634645	1
CA4	0.0765077	0.832726	1	0.698944	0.246508	1	1	1
CA5A	0.188571	0.637762	0.117519	0.649618	0.43432	1	0.374356	1
CA6	1	1	0.0491115	0.519128	1	1	0.218392	1
CA7	0.0202597	0.0626477	0.00319944	0.114321	0.106001	0.479377	0.0573174	0.702188
CA8	0.630983	0.521045	0.132106	0.438298	0.885027	0.971304	0.398772	1
CA9	0.00456785	0.00024982	0.130713	0.374116	0.0572048	0.00611266	0.398772	0.979342
CAAP1	0.0501547	0.0354957	0.00171932	0.197665	0.205257	0.374741	0.0502475	0.833019
CAB39	1	1	0.144322	0.822343	1	1	0.406942	1
CAB39L	0.396317	0.107431	0.253811	1	0.665958	0.572176	0.590084	1
CABCOCO1	0.00625216	0.549522	0.495987	1	0.0589984	0.989349	0.826176	1
CABLES1	0.671354	1	0.264202	0.317211	0.910876	1	0.590084	0.975795
CABLES2	0.251254	0.676346	1	1	0.551804	1	1	1
CABP1	1	0.361067	0.794555	0.149267	1	0.901401	0.980896	0.748244
CABP2	0.755737	0.339892	0.682632	1	0.948456	0.901401	0.95195	1
CABP4	0.527463	0.339892	0.682632	1	0.784818	0.901401	0.95195	1
CABP5	0.174607	0.459085	0.507869	1	0.432266	0.971304	0.826176	1
CABP7	0.396317	0.0626477	0.486848	0.833425	0.665958	0.479377	0.826176	1
CABS1	0.00522158	0.756096	0.222877	0.521385	0.0572048	1	0.538124	1
CABYR	1	0.456857	0.058365	0.128746	1	0.971304	0.252934	0.708562
CACHD1	0.188571	0.283119	0.420843	1	0.43432	0.859862	0.767982	1
CACNA1A	0.734554	0.744555	0.788131	0.79125	0.948456	1	0.978466	1
CACNA1B	0.755737	0.772359	0.0899029	0.806628	0.948456	1	0.310753	1
CACNA1D	0.557403	0.583555	0.0845744	0.268899	0.82114	0.991725	0.301298	0.916121
CACNA1E	0.500241	0.527045	0.0763636	0.674725	0.765077	0.971304	0.274867	1
CACNA1G	0.420843	0.269622	0.18177	0.0865821	0.702746	0.859862	0.460694	0.605696
CACNA1G-AS1	0.420843	0.369039	0.18177	0.0865821	0.702746	0.910287	0.460694	0.605696
CACNA1H	0.824102	0.672842	0.0763636	0.637762	0.993355	1	0.274867	1
CACNA1I	0.671354	0.19493	0.253811	1	0.910876	0.730482	0.590084	1
CACNA1S	0.819612	0.829848	1	1	0.993355	1	1	1
CACNA2D1	0.527463	1	0.396317	1	0.784818	1	0.73947	1
CACNA2D2	1	0.578655	0.237869	0.511287	1	0.991725	0.559956	1
CACNA2D3	1	0.342146	0.0845744	0.378678	1	0.901401	0.301298	0.982014
CACNA2D3-AS1	1	0.342146	0.0845744	0.378678	1	0.901401	0.301298	0.982014
CACNB1	1	0.0823688	0.00297746	0.0535754	1	0.547844	0.0573174	0.467391
CACNB2	2.94865e-05	0.0263819	0.721212	0.161638	0.000658004	0.317529	0.969876	0.780452
CACNB3	0.132106	0.762906	0.501252	1	0.353291	1	0.826176	1
CACNB4	0.483636	0.37799	0.138949	0.814459	0.765077	0.920005	0.406942	1
CACNG1	0.315336	0.66641	0.459848	0.277225	0.595781	1	0.805654	0.916121
CACNG2	1	0.510939	0.253811	1	1	0.971304	0.590084	1
CACNG3	0.500241	0.391976	1	0.583555	0.765077	0.923392	1	1
CACNG4	0.315336	0.66641	0.459848	0.277225	0.595781	1	0.805654	0.916121
CACNG5	0.315336	0.525829	0.459848	0.277225	0.595781	0.971304	0.805654	0.916121
CACNG6	1	0.744555	0.669606	0.299229	1	1	0.946311	0.943882
CACNG7	1	0.744555	0.669606	0.299229	1	1	0.946311	0.943882
CACNG8	1	0.744555	0.669606	0.299229	1	1	0.946311	0.943882
CACTIN	0.0172055	0.022716	0.132091	0.230599	0.106001	0.28189	0.398772	0.875626
CACTIN-AS1	0.0172055	0.022716	0.132091	0.230599	0.106001	0.28189	0.398772	0.875626
CACUL1	0.0013054	0.353388	0.554636	1	0.0227193	0.901401	0.847989	1
CACYBP	0.266245	0.398029	1	1	0.565163	0.923392	1	1
CAD	0.0653742	0.107431	1	0.19325	0.238619	0.572176	1	0.833019
CADM1	0.345125	0.161382	0.0243021	1	0.611693	0.671018	0.147788	1
CADM2	1	1	0.0692733	0.134995	1	1	0.266753	0.720274
CADM2-AS2	1	1	0.0366324	0.0530358	1	1	0.178887	0.466401
CADM3	0.260565	0.398029	1	0.578655	0.560074	0.923392	1	1
CADM3-AS1	0.260565	0.398029	1	0.578655	0.560074	0.923392	1	1
CADM4	0.723148	1	0.507869	0.549522	0.9483	1	0.826176	1
CADPS	1	0.342146	0.0310794	0.179694	1	0.901401	0.163336	0.832914
CADPS2	0.349051	0.575162	0.262021	1	0.611693	0.991725	0.590084	1
CAGE1	0.0371476	0.353388	0.459848	1	0.162892	0.901401	0.805654	1
CAHM	0.0763636	0.605678	0.293474	0.0041259	0.246508	0.991725	0.621366	0.250457
CALB1	0.813664	0.20113	0.345125	0.107431	0.993355	0.740319	0.682291	0.679546
[truncated: 17,983 more rows]

## Sheet: Genes_signif_LossFreqDiff
HER2E_vs_LumA	HER2E_vs_LumB
ACLY	MIR1972-1
ADAM28	MIR548H4
ADAM7
ADAMDEC1
ADNP2
ADRA1A
ADRA1B
AKAP10
ALDH3A1
ALDH3A2
ALKBH5
AQP4
AQP4-AS1
ARK2C
ARK2N
ASXL3
ATP10B
ATP5F1A
ATP9B
ATPAF2
B4GALT6
B9D1
BIN3
BNIP3L
C18orf21
C1QTNF2
C8orf58
CCAR2
CCDC144A
CCDC144CP
CCDC144NL
CCDC178
CCDC25
CCNG1
CCNJL
CDCA2
CDH1
CDH2
CDH3
CDRT15L2
CDRT15P2
CELF4
CENPV
CFAP53
CHMP7
CHRNA2
CHST9
CHTF8
CLEC18A
CLU
CNP
COG8
COPS3
CXXC1
CYB5B
DCTN6
DHRS7B
DHX58
DNAJC7
DOCK5
DPYSL2
DRC3
DRG2
DSC1
DSG1
DSG2
DSG2-AS1
DSG3
DSG4
DTNA
DUSP26
DUSP4
EBF1
EBF2
EGR3
ELOA2
ELP2
ELP3
ENTPD4
EPG5
EPHX2
EPN2
EPN2-AS1
EPN2-IT1
ESCO2
EXTL3
FABP6
FAM200C
FAM83G
FBLL1
FBXO16
FHOD3
FLCN
FLRT2
FUT10
FZD3
GABRA1
GABRA6
GABRB2
GABRG2
GALNT1
GAREM1
GAST
GHDC
GID4
GNRH1
GSR
GTF2A1
GTF2E2
HAP1
HAS3
HAUS1
HCRT
HDHD2
HMBOX1
HMMR
HSBP1L1
HSPB9
IER3IP1
IL12B
INO80C
INTS9
JUP
KAT2A
KATNAL2
KC6
KCNG2
KCNH4
KCNJ12
KCTD9
KIAA1328
KLHL10
KLHL11
KLHL14
KRT13
KRT14
KRT15
KRT16
KRT16P2
KRT16P3
KRT17
KRT19
KRT32
KRT35
KRT36
KRT38
KRT42P
KRT9
KRTAP4-1
KRTAP4-3
KRTAP9-1
LEPROTL1
LGALS9B
LINC00589
LINC00907
LINC00911
LINC00974
LINC01148
LINC01541
LINC01845
LINC02159
LINC02209
LINC02693
LLGL1
LOC100287072
LOC254896
LOC285626
LOC286059
LOXHD1
LOXL2
LOXL2-AS1
LRRC75A
MAK16
MAP2K3
MAPK4
MAPK7
MAPRE2
MAT2B
MBD1
MBOAT4
MC4R
MED9
MEIS3P1
MFAP4
MIR103A1
MIR103B1
MIR140
MIR146A
MIR1538
MIR187
MIR1972-1
MIR218-2
MIR3142
MIR3148
MIR33B
MIR3622A
MIR3622B
MIR3975
MIR4287
MIR4288
MIR4318
MIR4320
MIR4744
MIR548AE2
MIR548AV
MIR548H4
MIR548O2
MIR548X
MIR5583-1
MIR5583-2
MIR585
MIR924HG
MOCOS
MPRIP
MRO
MYO15A
MYO5B
NATD1
NCOR1
NEFL
NEFM
NFAT5
NFATC1
NIP7
NKIRAS2
NKX2-6
NKX3-1
NOB1
NOL4
NPAP1
NQO1
NRG1
NRG1-IT3
NT5C3B
NT5M
NUDCD2
NUGGC
ODAD4
P3H4
PANK3
PARD6G
PARD6G-AS1
PBK
PDF
PDLIM2
PEBP4
PEMT
PIAS2
PIGL
PIK3C3
PLD6
PNMA2
PNOC
PPP1R2B
PPP2CB
PPP2R2A
PPP3CC
PRPSAP2
PSMA8
PSTPIP2
PTK2B
PTTG1
PURG
PWWP2A
R3HCC1
RAB5C
RAI1
RARS1
RASD1
RBFA
RBFADN
RBPMS
RBPMS-AS1
RHOBTB2
RIT2
RNF112
RNF122
RNF145
RNU5E-1
RPRD1A
SARAF
SCARA3
SCARA5
SEL1L
SGCD
SIGLEC15
SKOR2
SLC14A1
SLC14A2
SLC25A37
SLC25A52
SLC2A9
SLC39A14
SLC39A6
SLC47A1
SLC47A2
SLC5A10
SLC66A2
SLIT3
SLU7
SMAD7
SMIM18
SNHG29
SNORA59B
SNORA79
SNORD49A
SNORD49B
SNORD65
SNTB2
SORBS3
SPECC1
SREBF1
SS18
ST8SIA5
STAT3
STAT5A
STAT5B
STC1
STMN4
STON2
SYT4
TANGO6
TENM2
TERF2
TEX15
TIMD4
TMED6
TMEM11
TNFRSF10A
TNFRSF10A-DT
TNFRSF10B
TNFRSF10C
TNFRSF10D
TNFRSF13B
TOM1L2
TPGS2
TRIM35
TRPV2
TTC1
TTI2
TTR
TXNL4A
UBB
UBLCP1
UBXN8
ULK2
USP22
USP32P1
VPS4A
WBP11P1
WRN
WWC1
WWP2
ZBTB7C
ZFP90
ZNF24
ZNF271P
ZNF287
ZNF385C
ZNF395
ZNF396
ZNF397
ZNF624
ZSCAN30

## Sheet: Genes_signif_GainFreqDiff
HER2E_vs_LumA	HER2E_vs_LumB
ABHD17B	ACTL7A
ABLIM1	ACTL7B
ABRAXAS2	ADGRD2
ACADSB	AKR1C1
ACBD7	AKR1C2
ACSL5	AKR1C3
ADA	AKR1C4
ADAM12	AKR1C6P
ADARB2	AKR1C8
ADARB2-AS1	AKR1E2
ADGRA1	ALAD
ADGRD2	ANGPTL2
ADRB1	ANKRD16
AFAP1L2	AQP7P1
AKR1C1	ARHGEF39
AKR1C2	ARID3C
AKR1C3	ARPC5L
AKR1C4	ASTN2
AKR1C6P	ASTN2-AS1
AKR1C8	ATOSB
AKR1E2	ATP8B5P
ALAD	B3GALT9
ANGPTL2	BCYRN1
ANKRD16	BRINP1
AQP7P1	BSPRY
ARHGAP21	C5
ARID3C	C9orf152
ARL5B	C9orf43
ARMC3	CA9
ARPC4	CCDC107
ARPC4-TTLL3	CCL19
ARPC5L	CCL21
ASB13	CCL27
ASTN2	CD72
ASTN2-AS1	CDC26
ATE1	CDK5RAP2
ATG7	CIMIP2B
ATL1	CNTFR
ATP5F1C	CNTFR-AS1
ATP6V0CP3	CNTRL
ATP6V1G1	CRB2
ATP9A	CREB3
ATRNL1	CUTALP
ATXN7L3B	DAB2IP
B3GALT9	DCTN3
BAG3	DELEC1
BAMBI	DENND1A
BCAS1	DNAI1
BCCIP	DNAJB5
BCYRN1	DNAJC25
BEND7	DNAJC25-GNG10
BMI1	ECPAS
BMS1	ENHO
BRINP1	FAM219A
BRK1	FAM221B
BRPF1	FAM225A
BSPRY	FAM225B
BUB3	FAM27C
BYSL	FANCG
C10orf120	FBH1
C10orf67	FBXW2
C10orf88	FKBP15
C10orf88B	FRG1JP
C10orf90	GALT
C1QL3	GAPVD1
C3orf20	GAS1
C5	GAS1RR
C6orf132	GBA2
C9orf43	GGTA1
C9orf57	GNG10
C9orf85	GOLGA1
CACNB2	GPR21
CACUL1	GSN
CALM2	H3P6
CALML3	HDHD3
CALML5	HINT2
CAMK1	HRCT1
CAMK1D	HSDL2
CAND2	HSPA5
CASC2	IL11RA
CASP7	IL15RA
CBR1-AS1	IL2RA
CBR3	INIP
CBR3-AS1	KIAA1958
CCDC172	KIF24
CCDC174	KLF6
CCDC186	LHX2
CCDC3	LHX6
CCL19	LINC00474
CCL21	LINC00705
CCL27	LINC01189
CCN5	LINC02649
CCND3	LINC02893
CCSER2	LOC286297
CDC123	LPAR1
CDC26	LRRC37A5P
CDHR1	MANCR
CDK5RAP2	MAPKAP1
CDKL1	MEGF9
CDNF	MIR147A
CELF2	MIR181A2
CELF2-AS2	MIR181A2HG
CEMIP2	MIR181B2
CFAP95	MIR1972-1
CFAP95-DT	MIR3155A
CHAF1B	MIR3155B
CHST15	MIR4667
CIDEC	MIR4668
CIDECP1	MIR548A3
CLDN14	MIR548F1
CNOT2	MIR548N
CNTFR	MIR548O2
CNTFR-AS1	MIR548Q
CNTRL	MIR5698
COMMD3	MIR600HG
COMMD3-BMI1	MIR601
CPM	MSMP
CPNE9	MUSK
CPSF6	MVB12B
CPXM2	MYORG
CRB2	NEK6
CRELD1	NET1
CTBP2	NFYCP2
CUBN	NPR2
CUTALP	NR5A1
CUZD1	NR6A1
CYP24A1	NRON
CYP2E1	NUDT2
DAB2IP	OLFML2A
DCLRE1C	OR13J1
DCTN3	OR1B1
DELEC1	OR1J2
DENND1A	OR1J4
DHTKD1	OR1K1
DHX32	OR1L1
DIP2C	OR1L3
DIP2C-AS1	OR1L4
DMAC2L	OR1L8
DMBT1L1	OR1N1
DNAI1	OR1N2
DNAJC1	OR2K2
DNAJC25	OR2S2
DNAJC25-GNG10	OR5C1
DOK5	PALM2AKAP2
DOP1B	PAPPA
DSCR9	PBX3
DTD2	PFKFB3
EBLN1	PFN1P2
ECHDC3	PHF19
ECPAS	PHF24
EDRF1	PIGO
EDRF1-DT	PITRM1
EEF1AKMT2	PITRM1-AS1
EIF3A	POLE3
EMC3	PPP6C
EMX2OS	PRPF4
ENHO	PSMB7
ENKUR	PSMD5
ENO4	PTBP3
ENTREP1	PTGER4P2-CDK2AP2P2
EPCAM	PTGR1
FAM107B	RAB14
FAM171A1	RABEPK
FAM204A	RABGAP1
FAM209B	RALGPS1
FAM219A	RBM17
FAM225A	RC3H2
FAM225B	RGP1
FAM24A	RGS3
FAM24B	RMRP
FAM24B-CUZD1	RNF183
FAM27C	RNU5F-1
FAM53B	RNY4
FANCD2	RPL35
FANCD2OS	RPP25L
FANK1	RUSC2
FANK1-AS1	SCAI
FBH1	SEC22B
FBLN2	SHOC1
FBXO11	SIGMAR1
FBXW2	SIT1
FGD5P1	SLC31A1
FGFR2	SLC31A2
FHIP2A	SLC46A2
FITM2	SNORD90
FKBP15	SNX30
FOXD4L3	SPAAR
FOXD4L5	SPAG8
FOXD4L6	SPATA31F1
FRA10AC1	SPATA31F2P
FRG1HP	SPATA31G1
FRG1JP	SPMIP6
FRMD3	SRGAP2C
FRMD4A	STOM
FRS2	STOML2
FRS3	STRBP
FXN	SUSD1
GAB2	SVEP1
GAD2	TAF3
GALT	TESK1
GAPVD1	TEX48
GARNL3	TLN1
GATA3	TLR4
GATA3-AS1	TMEM8B
GDA	TNC
GDAP1L1	TNFSF15
GDI2	TNFSF8
GFRA1	TPM2
GGTA1	TRAF1
GHITM	TRIM32
GHRLOS	TTLL11
GNG10	TUBAL3
GOLGA1	TXN
GPAM	TXNDC8
GPR158	UCN3
GPR158-AS1	UGCG
GPR15LG	UNC13B
GPR21	VCP
GPR26	WDR31
GPR33	WDR38
GSN	ZBTB26
GTPBP4	ZBTB34
GUCA1A	ZBTB43
GUCA1B	ZBTB6
GUCY2GP	ZFAND5
H3P6	ZFP37
HABP2	ZNF462
HACD1	ZNF483
HDAC11	ZNF883
HDHD3
HEATR5A
HLCS
HMX2
HMX3
HNF4A
HRH1
HSDL2
HSPA12A
HSPA14
HSPA5
IDI1
IDI2
IDI2-AS1
IKZF5
IL11RA
IL15RA
IL17RC
IL17RE
IL2RA
INIP
INPP5F
IQSEC1
IRAK2
ITGA8
ITIH2
ITIH5
JAGN1
KCNK12
KCNK15
KCNK18
KCNMB4
KCNS1
KIAA1217
KIAA1958
KIF24
KIN
KLF6
KLF9
L2HGDH
LARP4B
LHFPL4
LHPP
LHX2
LHX6
LINC00200
LINC00474
LINC00601
LINC00620
LINC00700
LINC00701
LINC00705
LINC00707
LINC00710
LINC00837
LINC00839
LINC00852
LINC00858
LINC01168
LINC01189
LINC01260
LINC01599
LINC02649
LINC02882
LINC03025
LMX1B
LOC100130992
LOC283038
LOC286297
LOC441666
LPAR1
LRIT1
LRIT2
LRRC37A5P
LRSAM1
LYZ
LYZL1
MANCR
MAP4K5
MAPKAP1
MBL2
MCM10
MCMBP
MDM2
MED20
MEGF9
MEIG1
MINDY3
MIR1265
MIR1279
MIR147A
MIR181A2
MIR181A2HG
MIR181B2
MIR1915
MIR1915HG
MIR1972-1
MIR204
MIR2110
MIR3155A
MIR3155B
MIR3194
MIR3646
MIR3663
MIR4295
MIR4296
MIR4478
MIR4480
MIR4483
MIR4484
MIR4668
MIR4682
MIR4756
MIR5100
MIR548A3
MIR548F1
MIR548H2
MIR548N
MIR548O2
MIR548Q
MIR548X
MIR559
MIR5695
MIR5698
MIR5699
MIR600HG
MIR601
MIR603
MIR604
MIR938
MKRN2
MKRN2OS
MLLT10
MMP21
MORC3
MORN5
MRC1
MRPS10
MRRF
MSH2
MSH6
MSRB2
MTMR14
MUSK
MVB12B
MYO3A
MYORG
NANOS1
NDUFA8
NEBL
NEK6
NET1
NFATC2
NHLRC2
NIBAN2
NIN
NKX1-2
NMT2
NR5A1
NR6A1
NRAP
NRG3
NRON
NSMCE4A
NSUN6
NUDT2
NUDT5
NUP210
OAT
OGG1
OLAH
OLFML2A
OPTN
OR1B1
OR1J2
OR1J4
OR1K1
OR1L1
OR1L3
OR1L4
OR1L8
OR1N1
OR1N2
OR2K2
OR5C1
OTUD1
PABIR1
PABPC1L
PAPPA
PBX3
PDZD8
PFKFB3
PFKP
PFN1P2
PGM5
PGM5-AS1
PGM5P2
PHF19
PHYH
PI3
PIGP
PIP4K2A
PIP5K1B
PITRM1
PITRM1-AS1
PKIG
PLEKHS1
PLPP4
PLXDC2
PNLIP
PNLIPRP3
POLE3
PPARG
PPIAP30
PPP6C
PRICKLE4
PRKACG
PRKCQ
PRKCQ-AS1
PRLHR
PROSER2
PROSER2-AS1
PRPF18
PRPF4
PRPH2
PRRT3
PRRT3-AS1
PRTFDC1
PSMB7
PSMD5
PSTK
PTAR1
PTBP3
PTER
PTF1A
PTGER4P2-CDK2AP2P2
PTGR1
PTGS1
PTPRB
PTPRR
R3HDML
RAB11FIP2
RAB14
RAB21
RABEPK
RABGAP1
RAF1
RALGPS1
RASEF
RBM17
RBM18
RC3H2
RGR
RGS3
RIMS4
RIPPLY3
RNF183
RNU5F-1
RNY4
RNY5
RPL12
RPL32
RPL35
RPP25L
RPP38
RPP38-DT
RPUSD3
RSU1
SALL4
SAV1
SCAI
SCART1
SEC22B
SEC23IP
SEC61A2
SEPHS1
SERINC3
SETD5
SFMBT2
SFTA1P
SHOC1
SHTN1
SIGMAR1
SIM2
SKIDA1
SLC18A2
SLC2A8
SLC31A1
SLC31A2
SLC35E3
SLC39A12
SLC39A12-AS1
SLC46A2
SMC5
SMC5-DT
SNORA19
SNORA65
SNORD90
SNX30
SOS2
SPAG6
SPATA31F1
SPATA31F2P
SPMIP6
SRGAP2C
ST8SIA6
ST8SIA6-AS1
STAM
STK4
STK4-DT
STOM
STPG4
STRBP
SUMO1P1
SUSD1
SUV39H2
SVEP1
SVIL
SYCE1
SYN2
SZRD1P1
TACC2
TADA3
TAF3
TAF8
TASOR2
TATDN2
TBC1D15
TBCC
TCF7L2
TDRD1
TEX36
TEX36-AS1
TEX48
TFAM
THAP2
THNSL1
THUMPD3
THUMPD3-AS1
TIMP4
TJP2
TLE1
TLR4
TMEM19
TMEM236
TMEM252
TMEM268
TMEM40
TNC
TNFSF15
TNFSF8
TOMM34
TOMM6
TPH2
TRAF1
TRDMT1
TRERF1
TRHDE
TRHDE-AS1
TRIM32
TRPM3
TRUB1
TSEN2
TSHZ2
TTC3
TTLL11
TTLL3
TTPAL
TUBAL3
UBE2D1
UBR2
UCMA
UCN3
UGCG
UPF2
UROS
USP49
USP6NL
VAX1
VCPKMT
VGLL4
VHL
VIM
VPS26C
VTI1A
VWA2
WAC
WAC-AS1
WDR11
WDR11-DT
WDR31
WDR37
WDR38
WFDC12
WFDC5
WHRN
WNT7A
YEATS4
YWHAB
ZBTB26
ZBTB34
ZBTB43
ZBTB6
ZDHHC6
ZFAND5
ZFC3H1
ZFP37
ZFP64
ZMYND11
ZNF33B
ZNF37BP
ZNF483
ZNF638
ZNF79
ZNF883
ZNG1F
ZRANB1
