# Supplementary material for: Genomic characterization of the HER2-enriched intrinsic molecular subtype in primary ER-positive HER2-negative breast cancer
Source: Nat Commun. 2025 Mar 5;16:2208. doi: 10.1038/s41467-025-57419-z (PMC11882987; doi:10.1038/s41467-025-57419-z)
Supplement: Supplementary file 8 — Supplementary Dataset 5 [file 41467_2025_57419_MOESM8_ESM.xlsx]

## Sheet: Explanation
Supplementary Dataset 5. DNA methylation data for FGFR4 locus from included cohorts.
Beta values for GSE67919 (Illumina 450K) were obtained as processed data from Gene Expression Omnibus
Beta values for TCGA (Illumina 450K) were obtained as processed tumor cell adjusted data from Staaf and Aine et al.
Beta values for SCAN-B tumors (Illumina EPIC v1) were obtained as unadjusted processed data as described in the main manuscript
CpGs upstream and downstream of the transcription start site (hg38) of FGFR4 were selected

## Sheet: GSE67919_Beta_FGFR4_locus
CpG_id	GSM1658435	GSM1658436	GSM1658437	GSM1658438	GSM1658439	GSM1658440	GSM1658441	GSM1658442	GSM1658443	GSM1658444	GSM1658445	GSM1658446	GSM1658447	GSM1658448	GSM1658449	GSM1658450	GSM1658451	GSM1658452	GSM1658453	GSM1658454	GSM1658455	GSM1658456	GSM1658457	GSM1658458	GSM1658459	GSM1658460	GSM1658461	GSM1658462	GSM1658463	GSM1658464	GSM1658465	GSM1658466	GSM1658467	GSM1658468	GSM1658469	GSM1658470	GSM1658471	GSM1658472	GSM1658473	GSM1658474	GSM1658475	GSM1658476	GSM1658477	GSM1658478	GSM1658479	GSM1658480	GSM1658481	GSM1658482	GSM1658483
cg17655320	0.5282208	0.5967805	0.4793155	0.6213102	0.6102607	0.5634673	0.5497672	0.5324079	0.6103625	0.6078885	0.5939335	0.6211379	0.5638217	0.5942218	0.5247844	0.5538291	0.6436923	0.5689034	0.520794	0.5087466	0.5564145	0.6950922	0.5341504	0.560492	0.7019596	0.6074526	0.5975776	0.561492	0.5546842	0.527324	0.6632414	0.5975648	0.5468915	0.5766454	0.5665669	0.5883611	0.5456875	0.5469013	0.6632258	0.6374096	0.6372745	0.5303745	0.6508945	0.5432195	0.5902018	0.5085905	0.6591856	0.5622205	0.5923088
cg19956155	0.5147922	0.5297728	0.5157254	0.5060948	0.5036388	0.5347359	0.6870129	0.4776219	0.5833091	0.4721282	0.5120731	0.5832042	0.4101144	0.4953272	0.5009499	0.5370282	0.5768535	0.5296255	0.5043807	0.5284333	0.5749487	0.4311281	0.520233	0.4619637	0.4498429	0.5134622	0.4713869	0.4829614	0.4757259	0.5350301	0.5413942	0.5418715	0.5784625	0.500285	0.5176124	0.5402918	0.4194159	0.4545941	0.6045614	0.506955	0.4735113	0.381693	0.4895534	0.5435052	0.4662684	0.5186923	0.5279366	0.4854662	0.437342
cg17475304	0.8433886	0.8372516	0.8652437	0.8428412	0.8112929	0.8216108	0.862615	0.857514	0.8763993	0.8569329	0.8246399	0.8512561	0.8518445	0.8438442	0.7886869	0.8027592	0.8780041	0.8376223	0.8476435	0.8523622	0.8624675	0.7938659	0.8465714	0.8578482	0.8509954	0.8710108	0.8467389	0.8206491	0.8107015	0.8326181	0.8953102	0.8748034	0.8712621	0.8359072	0.8224757	0.8569332	0.8322579	0.8612024	0.8931585	0.8568829	0.8232113	0.8296619	0.8754364	0.8527892	0.8772705	0.845224	0.8556423	0.8353195	0.8799843
cg27294629	0.2289314	0.1911568	0.2065969	0.1888536	0.1453088	0.2230892	0.2099426	0.1270723	0.1655563	0.2042698	0.1275898	0.1513841	0.1862078	0.211425	0.2097696	0.172588	0.3410195	0.2249286	0.2085146	0.2240779	0.1802543	0.1487429	0.1258368	0.183616	0.1591921	0.1299598	0.1120423	0.16801	0.1923387	0.1997548	0.1481143	0.1481941	0.3198499	0.2357198	0.2441795	0.2126836	0.1949633	0.1715386	0.2313411	0.1846048	0.1962604	0.2317447	0.1721596	0.01137981	0.1486573	0.1325796	0.1663757	0.2613257	0.2246398
cg11408622	0.02052316	0.008852995	0.02507614	0.01761435	0.01892725	0.01579546	0.0265815	0.01710712	0.0322492	0.01535491	0.0074198	0	0.02454933	0.02633231	0.02985158	0.02886939	0.02770813	0.008299885	0.03408381	0.04647698	0.01986425	0.01840094	0.005704233	0.01613409	0.01246128	0.01635282	0.007672112	0.01188865	0.0203984	0.006082015	0.02840911	0.02786888	0.03084766	0.02069689	0.02970077	0.02860562	0.05114657	0.02669036	0.02380386	0.003380788	0.01104632	0.02287944	0.03041329	0.003356659	0.01922838	0.02203378	0.008422128	0.02515618	0.02475966
cg23197992	0.06421389	0.0755637	0.05886065	0.06916761	0.07568485	0.06209203	0.06588069	0.05781383	0.07400412	0.07845525	0.05159747	0.05933581	NA	0.04315531	0.05562338	0.05847941	0.05083805	0.04786446	NA	0.06924716	0.05551326	0.0525521	0.06187319	0.04057001	0.03757051	0.06908819	0.07056913	0.04440652	0.03995474	0.07578389	0.03215721	0.04561613	0.06503092	0.05283818	0.04510783	0.05165685	0.04595792	0.05025431	0.04904531	0.05955917	0.05329064	0.05655595	0.08589154	0.09357535	0.05798877	0.06178489	0.1247567	0.06063115	0.05649927
cg21042539	0.03945215	0.02294978	0.04574514	0.06846698	0.07371467	0.0477707	0.01974303	0.04983127	0.07086337	0.05752551	0.03947168	0.03498827	0.03055902	0.04963838	0.04742679	0.045154	0.05760235	0.04733593	0.05669658	0.0474892	0.04922225	0.04256762	0.04621325	0.02339808	0.02911544	0.03548072	0.02896302	0.0467153	0.06000034	0.05397014	0.02491949	0.02627596	0.02040661	0.03737155	0.05234763	0.03886718	0.03791542	0.04080519	0.03885385	0.0489597	0.04855528	0.04191475	0.03309295	0.02734421	0.04938666	0.02551869	0.03850005	0.04943249	0.04199725
cg15442702	0.1343314	0.1338897	0.1344619	0.1344562	0.1433843	0.1391644	0.1197394	0.1390928	0.1292799	0.1192935	0.1232675	0.1319611	0.1035814	0.1210375	0.1441501	0.1435351	0.146445	0.1211364	0.1203376	0.1218243	0.1462595	0.1161444	0.1191347	0.1416028	0.1383651	0.1075093	0.1337736	0.1284739	0.106685	0.1444232	0.1149808	0.1185592	0.1237602	0.1367535	0.1196946	0.1136721	0.1064033	0.1202944	0.1425471	0.1442766	0.1384852	0.1291065	0.1127053	0.126262	0.1411716	0.1508336	0.1607219	0.1575722	0.1487345
cg26480626	0.09213933	0.1015934	0.1065281	0.1057183	0.1057911	0.138454	0.1304369	0.1325267	0.1101293	0.1066404	0.09382357	0.1008388	0.07640279	0.1292568	0.08060609	0.1037899	0.0941413	0.1034554	0.1098073	0.1106365	0.1031904	0.09942319	0.1023955	0.1285299	0.08678015	0.1054748	0.1125377	0.08528715	0.1003203	0.118139	0.09102156	0.1299271	0.08010231	0.0921497	0.09944972	0.1253709	0.09367764	0.1070311	0.09148992	0.1044728	0.09911875	0.1230395	0.1533716	0.1161799	0.1236416	0.1220007	0.2405601	0.1342787	0.1032872
cg12033014	0.1928432	0.1774044	0.2410319	0.2225041	0.2050527	NA	0.2660372	0.1904601	0.2437015	0.1923308	0.1702402	0.1925406	0.1602886	0.2109679	0.2512791	0.1923885	0.2179352	0.2042068	0.2195591	0.2016632	0.2067174	0.157428	0.1769568	0.2038982	0.1858702	0.2241797	0.2019045	0.1545188	0.2040139	0.2201426	0.2089948	0.2502553	0.2285167	0.1500632	0.1534334	0.2003546	0.1920527	0.1882628	0.2333256	0.244068	0.1519715	0.2165366	0.1766616	0.1759875	0.2334364	0.218244	0.1901768	0.2437983	0.2021296
cg00618323	0.6556302	0.6305979	0.580395	0.6259938	0.6258392	0.6074907	0.5869012	0.6560988	0.5772043	0.6701248	0.6138027	0.6153148	0.6292069	0.6352434	0.5810608	0.6496465	0.7017524	0.6620486	0.6678224	0.6619599	0.5356182	0.5875962	0.7005355	0.6443078	0.6789973	0.7189668	0.6828281	0.601797	0.6547848	0.6488236	0.7068341	0.6551298	0.8521291	0.6035408	0.6662986	0.5840202	0.7042581	0.7132583	0.6108244	0.7072587	0.7220944	0.6633075	0.728273	0.6550378	0.7062387	0.6335821	0.775109	0.6232641	0.6522228
cg18229134	0.7885316	0.7546762	0.7192613	0.7963308	0.705654	0.7171273	0.6719491	0.8265625	0.6677102	0.7214586	0.7965575	0.7689286	0.7594347	0.7855914	0.7920253	0.7752117	0.776991	0.7207819	0.7390079	0.748122	0.6436191	0.8009919	0.7267383	0.7587337	0.7802771	0.7492672	0.8069274	0.806389	0.7009042	0.7335148	0.802021	0.8035938	0.7854391	0.7740844	0.8095343	0.740303	0.8021086	0.8279089	0.7868983	0.780239	0.7880609	0.7679905	0.8175147	0.7925274	0.7794809	0.8210991	0.7432861	0.7517502	0.6823867
cg04849878	0.7171018	0.5726247	0.60852	0.6968663	0.5813472	0.6591548	0.5422783	0.7875049	0.585983	0.6118859	0.7679322	0.6873292	0.64271	0.6790743	0.6855124	0.674501	0.6958805	0.5730074	0.6334901	0.6965371	0.5534689	0.8137963	0.7117594	0.5818821	0.711303	0.7210634	0.7188671	0.714447	0.6034464	0.6440435	0.698532	0.7172411	0.5643319	0.6972403	0.7985483	0.5958875	0.7369079	0.7482058	0.7255446	0.670564	0.7291666	0.6769999	0.7155594	0.6428703	0.5927972	0.631471	0.714282	0.6402449	0.6087937
cg15676371	0.9020185	0.9001029	0.8955234	0.8708128	0.8918329	0.8869532	0.8254049	0.8991201	0.8989925	0.8961927	0.8468328	0.8947971	0.885172	0.88055	0.8518627	0.8484017	0.8676016	0.8870671	0.8869312	0.8890859	0.8695619	0.8822107	0.862556	0.8666502	0.8757309	0.9190856	0.8732627	0.8478177	0.8628891	0.8961039	0.9011099	0.8814571	0.8725272	0.8871516	0.8682671	0.8705745	0.8997526	0.9044957	0.8759249	0.8993211	0.869443	0.8839856	0.9126346	0.8996254	0.9200758	0.9061956	0.9063939	0.8677546	0.9032743
cg06460652	0.9849107	0.9845834	0.9754289	0.9685245	0.9735335	0.9807319	0.9852533	0.9776397	0.9692064	0.9805467	0.9819216	0.972281	0.9671455	0.9638307	0.9767599	0.9673074	0.9801268	0.9825323	0.9786259	0.9682136	0.9569063	0.9834183	0.9700417	0.9800981	0.9537324	0.9778733	0.9796978	0.9768602	0.9666697	0.9694841	0.9631878	0.9648221	0.9822147	0.9805021	0.9825483	0.9764681	0.9833825	0.9784182	0.9795324	0.9724385	0.9738736	0.9863485	0.9632328	0.9759653	0.940833	0.982174	0.9830026	0.9574579	0.9852557
[truncated: 47 more columns]

## Sheet: TCGA_Annotations
ER	PR	HER2	TNBC	erPositive	prPositive	her2Positive	pam50.reduced	pam50.full	ror.reduced	ror.full	Assay	Full_Assay	PAM50_NCN	FGFR4_FPKM
Positive	Positive	Negative	FALSE	TRUE	TRUE	FALSE	LumA	LumA	c040	c045	TCGA-GM-A2DM	TCGA-GM-A2DM-01A	LumA	0.0110536311551
Positive	Positive	Negative	FALSE	TRUE	TRUE	FALSE	LumB	LumB	c090	c090	TCGA-D8-A1XF	TCGA-D8-A1XF-01A	LumB	0.0142769934763
Positive	Positive	Negative	FALSE	TRUE	TRUE	FALSE	LumB	LumB	c075	c070	TCGA-D8-A1JE	TCGA-D8-A1JE-01A	LumB	0.0212555652538
Positive	Positive	Negative	FALSE	TRUE	TRUE	FALSE	LumA	LumA	c005	c005	TCGA-GI-A2C8	TCGA-GI-A2C8-01A	LumA	0.0469490424973
Negative	Positive	Negative	FALSE	FALSE	TRUE	FALSE	LumB	LumB	c090	c090	TCGA-EW-A6SA	TCGA-EW-A6SA-01A	LumB	0.0477304041036
Positive	Positive	Equivocal	FALSE	TRUE	TRUE	FALSE	LumB	LumB	c090	c090	TCGA-A2-A04R	TCGA-A2-A04R-01A	LumB	0.0549930228946
Positive	Positive	Positive	FALSE	TRUE	TRUE	TRUE	LumB	LumB	c060	c065	TCGA-E9-A1N4	TCGA-E9-A1N4-01A	LumB	0.0578267966978
Positive	Positive	Equivocal	FALSE	TRUE	TRUE	FALSE	LumB	Her2	c090	c090	TCGA-LL-A5YM	TCGA-LL-A5YM-01A	LumB	0.0612831512733
Positive	Positive	Negative	FALSE	TRUE	TRUE	FALSE	LumA	LumA	c055	c050	TCGA-AO-A0JJ	TCGA-AO-A0JJ-01A	LumA	0.0690882039229
Positive	Negative	Negative	FALSE	TRUE	FALSE	FALSE	Basal	Basal	c045	c045	TCGA-BH-A6R9	TCGA-BH-A6R9-01A	Basal	0.0699424689723
Positive	Positive	Positive	FALSE	TRUE	TRUE	TRUE	LumB	LumB	c055	c050	TCGA-AN-A0XP	TCGA-AN-A0XP-01A	LumA	0.0700097123762
Positive	Positive	Negative	FALSE	TRUE	TRUE	FALSE	LumA	LumA	c045	c050	TCGA-AC-A8OR	TCGA-AC-A8OR-01A	LumA	0.0755844601784
Positive	Positive	[Not Evaluated]	FALSE	TRUE	TRUE	FALSE	LumB	LumB	c070	c070	TCGA-AC-A2BM	TCGA-AC-A2BM-01A	LumB	0.0790528714721
[Not Evaluated]	[Not Evaluated]	[Not Evaluated]	FALSE	FALSE	FALSE	FALSE	LumB	LumB	c070	c065	TCGA-E9-A5UO	TCGA-E9-A5UO-01A	LumB	0.0798035729475
Negative	Positive	[Not Evaluated]	FALSE	FALSE	TRUE	FALSE	LumA	LumB	c045	c045	TCGA-AR-A2LE	TCGA-AR-A2LE-01A	LumA	0.0816161735918
Positive	Positive	Negative	FALSE	TRUE	TRUE	FALSE	LumB	LumB	c090	c090	TCGA-A2-A25C	TCGA-A2-A25C-01A	LumB	0.0838117788835
Positive	Negative	Negative	FALSE	TRUE	FALSE	FALSE	Basal	Basal	c055	c055	TCGA-D8-A1XW	TCGA-D8-A1XW-01A	Basal	0.085949953698
Positive	Positive	Positive	FALSE	TRUE	TRUE	TRUE	LumB	Her2	c055	c050	TCGA-BH-A1EX	TCGA-BH-A1EX-01A	Her2	0.0862211677529
Positive	Positive	[Not Evaluated]	FALSE	TRUE	TRUE	FALSE	LumA	LumA	c040	c040	TCGA-A2-A0YD	TCGA-A2-A0YD-01A	LumA	0.0932510762513
[Not Evaluated]	[Not Evaluated]	[Not Evaluated]	FALSE	FALSE	FALSE	FALSE	LumB	LumB	c085	c090	TCGA-BH-A204	TCGA-BH-A204-01A	LumB	0.0956044424773
Positive	Positive	[Not Evaluated]	FALSE	TRUE	TRUE	FALSE	LumA	LumA	c045	c045	TCGA-B6-A0X4	TCGA-B6-A0X4-01A	LumA	0.0956392575296
Positive	Positive	Negative	FALSE	TRUE	TRUE	FALSE	LumB	LumB	c075	c075	TCGA-A7-A26J	TCGA-A7-A26J-01A	LumB	0.0979298857244
Positive	Positive	Equivocal	FALSE	TRUE	TRUE	FALSE	LumB	LumB	c055	c060	TCGA-E2-A1L8	TCGA-E2-A1L8-01A	LumB	0.104500925303
Positive	Positive	Equivocal	FALSE	TRUE	TRUE	FALSE	LumB	LumB	c060	c060	TCGA-D8-A1XV	TCGA-D8-A1XV-01A	LumB	0.109018454624
Positive	Positive	Negative	FALSE	TRUE	TRUE	FALSE	LumA	LumA	c005	c005	TCGA-BH-A1EU	TCGA-BH-A1EU-01A	LumA	0.111633737257
[Not Evaluated]	[Not Evaluated]	[Not Evaluated]	FALSE	FALSE	FALSE	FALSE	LumB	LumB	c060	c065	TCGA-E9-A1N3	TCGA-E9-A1N3-01A	LumB	0.115998171909
Positive	Positive	Negative	FALSE	TRUE	TRUE	FALSE	LumB	LumB	c050	c050	TCGA-D8-A1JI	TCGA-D8-A1JI-01A	LumB	0.12025417398
Positive	Positive	Positive	FALSE	TRUE	TRUE	TRUE	LumB	LumB	c055	c055	TCGA-E9-A22E	TCGA-E9-A22E-01A	LumB	0.121458017008
Positive	Positive	Negative	FALSE	TRUE	TRUE	FALSE	LumB	LumB	c060	c070	TCGA-AR-A1AV	TCGA-AR-A1AV-01A	LumB	0.125975773989
[Not Evaluated]	[Not Evaluated]	[Not Evaluated]	FALSE	FALSE	FALSE	FALSE	LumB	LumB	c075	c075	TCGA-E9-A249	TCGA-E9-A249-01A	LumB	0.134589567978
[Not Evaluated]	[Not Evaluated]	[Not Evaluated]	FALSE	FALSE	FALSE	FALSE	Basal	Basal	c090	c090	TCGA-E9-A244	TCGA-E9-A244-01A	Basal	0.140275506315
Positive	Positive	Negative	FALSE	TRUE	TRUE	FALSE	LumB	LumB	c060	c065	TCGA-EW-A1J1	TCGA-EW-A1J1-01A	LumB	0.141249592826
Positive	Positive	Equivocal	FALSE	TRUE	TRUE	FALSE	LumB	LumB	c060	c060	TCGA-C8-A1HE	TCGA-C8-A1HE-01A	LumA	0.14202753773
Positive	Positive	[Not Available]	FALSE	TRUE	TRUE	FALSE	LumB	LumB	c050	c055	TCGA-AC-A3YJ	TCGA-AC-A3YJ-01A	LumB	0.142151734467
[Not Evaluated]	[Not Evaluated]	[Not Evaluated]	FALSE	FALSE	FALSE	FALSE	LumB	LumB	c055	c050	TCGA-E9-A1R5	TCGA-E9-A1R5-01A	LumB	0.145227575526
Positive	Positive	Negative	FALSE	TRUE	TRUE	FALSE	LumA	LumA	c030	c005	TCGA-D8-A27E	TCGA-D8-A27E-01A	LumA	0.146200209861
Positive	Positive	Negative	FALSE	TRUE	TRUE	FALSE	LumB	Her2	c090	c090	TCGA-BH-A1ES	TCGA-BH-A1ES-01A	unclassified	0.14744519314
Positive	Positive	Negative	FALSE	TRUE	TRUE	FALSE	Her2	LumB	c090	c090	TCGA-C8-A27A	TCGA-C8-A27A-01A	LumB	0.149644351477
Positive	Positive	Negative	FALSE	TRUE	TRUE	FALSE	LumB	LumB	c050	c050	TCGA-D8-A1JS	TCGA-D8-A1JS-01A	LumA	0.150856809792
Negative	Positive	Negative	FALSE	FALSE	TRUE	FALSE	LumA	LumA	c050	c050	TCGA-D8-A1XG	TCGA-D8-A1XG-01A	LumA	0.153253102318
Positive	Positive	Equivocal	FALSE	TRUE	TRUE	FALSE	LumA	LumA	c005	c020	TCGA-B6-A1KI	TCGA-B6-A1KI-01A	LumA	0.153566640579
Positive	Positive	Negative	FALSE	TRUE	TRUE	FALSE	LumB	LumB	c060	c055	TCGA-D8-A27T	TCGA-D8-A27T-01A	LumB	0.155445837244
[Not Evaluated]	[Not Evaluated]	[Not Evaluated]	FALSE	FALSE	FALSE	FALSE	LumB	LumB	c055	c055	TCGA-E9-A24A	TCGA-E9-A24A-01A	LumB	0.155984219939
Positive	Positive	Negative	FALSE	TRUE	TRUE	FALSE	LumB	LumB	c055	c050	TCGA-AR-A24V	TCGA-AR-A24V-01A	LumB	0.157791278073
Positive	Positive	Negative	FALSE	TRUE	TRUE	FALSE	LumB	LumB	c050	c050	TCGA-BH-A1EO	TCGA-BH-A1EO-01A	LumA	0.164734806791
[Not Evaluated]	[Not Evaluated]	[Not Evaluated]	FALSE	FALSE	FALSE	FALSE	LumB	Her2	c065	c065	TCGA-E9-A1QZ	TCGA-E9-A1QZ-01A	unclassified	0.172096424549
Positive	Positive	Positive	FALSE	TRUE	TRUE	TRUE	LumB	LumB	c065	c065	TCGA-AN-A0XV	TCGA-AN-A0XV-01A	LumA	0.174141542774
Negative	Negative	Positive	FALSE	FALSE	FALSE	TRUE	Her2	Her2	c090	c090	TCGA-UU-A93S	TCGA-UU-A93S-01A	Her2	0.175755294942
[Not Evaluated]	[Not Evaluated]	[Not Evaluated]	FALSE	FALSE	FALSE	FALSE	LumB	LumB	c055	c060	TCGA-E9-A245	TCGA-E9-A245-01A	LumA	0.17824546979
Positive	Positive	Equivocal	FALSE	TRUE	TRUE	FALSE	LumA	LumB	c070	c065	TCGA-AR-A24P	TCGA-AR-A24P-01A	LumA	0.183718597854
Positive	Positive	Negative	FALSE	TRUE	TRUE	FALSE	LumB	LumB	c090	c085	TCGA-A2-A1G4	TCGA-A2-A1G4-01A	LumB	0.185512224528
Positive	Positive	Negative	FALSE	TRUE	TRUE	FALSE	LumB	LumB	c065	c060	TCGA-AC-A62Y	TCGA-AC-A62Y-01A	LumB	0.189564798811
Positive	Positive	[Not Evaluated]	FALSE	TRUE	TRUE	FALSE	LumA	LumA	c005	c005	TCGA-GM-A4E0	TCGA-GM-A4E0-01A	LumA	0.190075621441
Positive	Positive	[Not Evaluated]	FALSE	TRUE	TRUE	FALSE	LumB	LumB	c065	c065	TCGA-A2-A0YC	TCGA-A2-A0YC-01A	LumB	0.19235359362
[Not Evaluated]	[Not Evaluated]	[Not Evaluated]	FALSE	FALSE	FALSE	FALSE	Basal	Basal	c090	c090	TCGA-E9-A243	TCGA-E9-A243-01A	Basal	0.1929551733
Positive	Positive	Negative	FALSE	TRUE	TRUE	FALSE	LumA	LumA	c055	c055	TCGA-BH-A0HI	TCGA-BH-A0HI-01A	LumA	0.1940186601
[Not Evaluated]	[Not Evaluated]	[Not Evaluated]	FALSE	FALSE	FALSE	FALSE	LumA	LumA	c005	c005	TCGA-E9-A1R3	TCGA-E9-A1R3-01A	LumA	0.198926267812
Positive	Positive	Negative	FALSE	TRUE	TRUE	FALSE	LumA	LumA	c005	c020	TCGA-A2-A0YI	TCGA-A2-A0YI-01A	LumA	0.199527432181
Positive	Positive	Equivocal	FALSE	TRUE	TRUE	FALSE	LumB	LumB	c085	c090	TCGA-EW-A1PD	TCGA-EW-A1PD-01A	LumB	0.200717182099
Negative	Negative	Positive	FALSE	FALSE	FALSE	TRUE	Basal	Basal	c090	c090	TCGA-E9-A22G	TCGA-E9-A22G-01A	Basal	0.205749401308
Negative	Positive	Negative	FALSE	FALSE	TRUE	FALSE	LumA	LumA	c050	c050	TCGA-BH-A0HK	TCGA-BH-A0HK-01A	LumA	0.212177986414
Positive	Positive	Negative	FALSE	TRUE	TRUE	FALSE	LumB	LumB	c055	c050	TCGA-AQ-A54O	TCGA-AQ-A54O-01A	LumB	0.217999570162
Positive	Positive	Negative	FALSE	TRUE	TRUE	FALSE	LumA	LumA	c055	c050	TCGA-AR-A24O	TCGA-AR-A24O-01A	LumA	0.221582174396
Positive	Positive	Equivocal	FALSE	TRUE	TRUE	FALSE	LumB	LumB	c090	c090	TCGA-BH-A0E1	TCGA-BH-A0E1-01A	LumB	0.227232851143
Positive	Positive	Negative	FALSE	TRUE	TRUE	FALSE	LumB	LumB	c070	c075	TCGA-LL-A6FQ	TCGA-LL-A6FQ-01A	LumA	0.231165607087
Negative	Negative	Negative	TRUE	FALSE	FALSE	FALSE	Basal	Basal	c090	c090	TCGA-A1-A0SK	TCGA-A1-A0SK-01A	Basal	0.233780236933
Positive	Positive	Negative	FALSE	TRUE	TRUE	FALSE	LumB	LumB	c090	c090	TCGA-S3-A6ZG	TCGA-S3-A6ZG-01A	LumB	0.236547115034
Positive	Positive	Negative	FALSE	TRUE	TRUE	FALSE	Her2	Her2	c045	c045	TCGA-E2-A1B5	TCGA-E2-A1B5-01A	unclassified	0.238647811201
Positive	Positive	Negative	FALSE	TRUE	TRUE	FALSE	LumB	LumB	c075	c065	TCGA-D8-A1XR	TCGA-D8-A1XR-01A	LumB	0.24233045198
Positive	Positive	Equivocal	FALSE	TRUE	TRUE	FALSE	LumA	LumA	c040	c040	TCGA-E2-A1IO	TCGA-E2-A1IO-01A	LumA	0.242415842981
[Not Evaluated]	[Not Evaluated]	[Not Evaluated]	FALSE	FALSE	FALSE	FALSE	Her2	Her2	c090	c090	TCGA-E9-A1RB	TCGA-E9-A1RB-01A	LumB	0.2425975437
Positive	Positive	Negative	FALSE	TRUE	TRUE	FALSE	LumB	LumB	c060	c060	TCGA-EW-A1PE	TCGA-EW-A1PE-01A	LumB	0.248307813777
Positive	Positive	Equivocal	FALSE	TRUE	TRUE	FALSE	LumA	LumA	c005	c005	TCGA-A2-A25A	TCGA-A2-A25A-01A	Normal	0.249068995279
Positive	Positive	Equivocal	FALSE	TRUE	TRUE	FALSE	LumB	LumB	c065	c065	TCGA-D8-A1XA	TCGA-D8-A1XA-01A	LumB	0.253763118954
Negative	Negative	Negative	TRUE	FALSE	FALSE	FALSE	Basal	Basal	c090	c080	TCGA-AC-A7VC	TCGA-AC-A7VC-01A	Basal	0.256762548176
Positive	Positive	Negative	FALSE	TRUE	TRUE	FALSE	LumA	LumA	c050	c055	TCGA-E2-A1IK	TCGA-E2-A1IK-01A	LumA	0.268056178577
Positive	Positive	Negative	FALSE	TRUE	TRUE	FALSE	LumA	LumA	c060	c065	TCGA-BH-A1FG	TCGA-BH-A1FG-01A	LumA	0.272009064116
Positive	Positive	Equivocal	FALSE	TRUE	TRUE	FALSE	LumA	LumA	c005	c005	TCGA-E2-A15I	TCGA-E2-A15I-01A	LumA	0.275170815856
Positive	Positive	Equivocal	FALSE	TRUE	TRUE	FALSE	LumA	LumA	c005	c010	TCGA-A2-A1G0	TCGA-A2-A1G0-01A	LumA	0.279261727258
Positive	Positive	Negative	FALSE	TRUE	TRUE	FALSE	LumA	LumA	c005	c005	TCGA-D8-A73U	TCGA-D8-A73U-01A	LumA	0.280066652053
Positive	Positive	Negative	FALSE	TRUE	TRUE	FALSE	LumB	LumB	c055	c055	TCGA-AR-A1AN	TCGA-AR-A1AN-01A	LumA	0.280324942375
Positive	Positive	Negative	FALSE	TRUE	TRUE	FALSE	LumB	LumB	c055	c060	TCGA-BH-A8FY	TCGA-BH-A8FY-01A	LumA	0.282147051358
Positive	Positive	[Not Evaluated]	FALSE	TRUE	TRUE	FALSE	LumB	LumB	c090	c090	TCGA-AC-A62V	TCGA-AC-A62V-01A	LumB	0.282657058495
[Not Evaluated]	[Not Evaluated]	[Not Evaluated]	FALSE	FALSE	FALSE	FALSE	LumB	LumB	c090	c085	TCGA-E9-A1R7	TCGA-E9-A1R7-01A	LumB	0.286448742525
Positive	Positive	Negative	FALSE	TRUE	TRUE	FALSE	LumA	LumA	c005	c005	TCGA-AO-A0JG	TCGA-AO-A0JG-01A	LumA	0.294892760766
Positive	Positive	Negative	FALSE	TRUE	TRUE	FALSE	LumB	LumB	c090	c090	TCGA-D8-A1Y1	TCGA-D8-A1Y1-01A	LumB	0.295614109838
Negative	Positive	Negative	FALSE	FALSE	TRUE	FALSE	LumB	LumB	c090	c090	TCGA-AN-A0XR	TCGA-AN-A0XR-01A	LumB	0.301947869426
Positive	Positive	Negative	FALSE	TRUE	TRUE	FALSE	LumB	LumB	c090	c090	TCGA-AO-A0JD	TCGA-AO-A0JD-01A	LumB	0.3037542991
Negative	Negative	Negative	TRUE	FALSE	FALSE	FALSE	Basal	Basal	c090	c090	TCGA-C8-A27B	TCGA-C8-A27B-01A	Basal	0.30482198514
Positive	Positive	Negative	FALSE	TRUE	TRUE	FALSE	LumB	LumB	c070	c060	TCGA-PE-A5DE	TCGA-PE-A5DE-01A	LumA	0.307978662683
Negative	Negative	Equivocal	FALSE	FALSE	FALSE	FALSE	Basal	Basal	c090	c090	TCGA-E2-A1LI	TCGA-E2-A1LI-01A	Basal	0.31047391436
Positive	Positive	Equivocal	FALSE	TRUE	TRUE	FALSE	LumB	LumB	c090	c090	TCGA-E2-A1LA	TCGA-E2-A1LA-01A	LumB	0.311129942114
Positive	Positive	Equivocal	FALSE	TRUE	TRUE	FALSE	LumB	LumB	c085	c090	TCGA-BH-A0H9	TCGA-BH-A0H9-01A	LumB	0.311358554758
Negative	Negative	Equivocal	FALSE	FALSE	FALSE	FALSE	Basal	Basal	c040	c040	TCGA-EW-A1P7	TCGA-EW-A1P7-01A	Normal	0.313054446775
Positive	Positive	Negative	FALSE	TRUE	TRUE	FALSE	LumB	LumB	c070	c090	TCGA-EW-A1J6	TCGA-EW-A1J6-01A	LumB	0.313542329356
Positive	Positive	Negative	FALSE	TRUE	TRUE	FALSE	LumB	LumB	c055	c055	TCGA-E9-A227	TCGA-E9-A227-01A	LumA	0.315605487601
Positive	Positive	[Not Evaluated]	FALSE	TRUE	TRUE	FALSE	LumA	LumA	c005	c020	TCGA-OL-A5RU	TCGA-OL-A5RU-01A	LumA	0.316080485419
Positive	Positive	Negative	FALSE	TRUE	TRUE	FALSE	LumA	LumA	c050	c050	TCGA-A7-A26E	TCGA-A7-A26E-01A	LumA	0.319842647435
Positive	Positive	Negative	FALSE	TRUE	TRUE	FALSE	LumB	LumB	c090	c090	TCGA-AR-A24R	TCGA-AR-A24R-01A	LumB	0.321227191902
Negative	Negative	Negative	TRUE	FALSE	FALSE	FALSE	Basal	Basal	c090	c090	TCGA-AO-A128	TCGA-AO-A128-01A	Basal	0.323587473909
Positive	Positive	Negative	FALSE	TRUE	TRUE	FALSE	Her2	Her2	c070	c090	TCGA-EW-A1IY	TCGA-EW-A1IY-01A	LumB	0.329549490566
Positive	Positive	[Not Evaluated]	FALSE	TRUE	TRUE	FALSE	LumB	LumB	c055	c055	TCGA-WT-AB41	TCGA-WT-AB41-01A	unclassified	0.341170298673
Positive	Positive	Negative	FALSE	TRUE	TRUE	FALSE	LumA	LumA	c055	c050	TCGA-E2-A1L6	TCGA-E2-A1L6-01A	LumA	0.350985938919
Positive	Positive	Negative	FALSE	TRUE	TRUE	FALSE	LumA	LumA	c045	c045	TCGA-D8-A1XU	TCGA-D8-A1XU-01A	LumA	0.351953412357
Positive	Positive	Indeterminate	FALSE	TRUE	TRUE	FALSE	LumA	LumA	c055	c055	TCGA-AC-A8OP	TCGA-AC-A8OP-01A	LumA	0.361600120436
Negative	Positive	Negative	FALSE	FALSE	TRUE	FALSE	LumB	LumB	c055	c055	TCGA-GM-A2DK	TCGA-GM-A2DK-01A	LumA	0.365412593538
Positive	Positive	Equivocal	FALSE	TRUE	TRUE	FALSE	LumB	LumB	c070	c070	TCGA-AR-A1AP	TCGA-AR-A1AP-01A	LumA	0.366612557256
[Not Evaluated]	[Not Evaluated]	[Not Evaluated]	FALSE	FALSE	FALSE	FALSE	LumB	LumB	c060	c055	TCGA-E9-A1RA	TCGA-E9-A1RA-01A	LumA	0.369054421558
Negative	Negative	Negative	TRUE	FALSE	FALSE	FALSE	Basal	Basal	c090	c090	TCGA-D8-A27M	TCGA-D8-A27M-01A	Basal	0.372325167906
Positive	Negative	[Not Evaluated]	FALSE	TRUE	FALSE	FALSE	LumB	LumB	c090	c090	TCGA-BH-A1FJ	TCGA-BH-A1FJ-01A	LumB	0.378850157452
Negative	Negative	Negative	TRUE	FALSE	FALSE	FALSE	Basal	Basal	c090	c090	TCGA-AR-A1AR	TCGA-AR-A1AR-01A	Basal	0.379817328745
Positive	Positive	Negative	FALSE	TRUE	TRUE	FALSE	LumA	LumA	c060	c060	TCGA-A2-A0SU	TCGA-A2-A0SU-01A	LumA	0.381933892715
Positive	Positive	[Not Evaluated]	FALSE	TRUE	TRUE	FALSE	LumA	LumA	c005	c005	TCGA-GM-A2DC	TCGA-GM-A2DC-01A	LumA	0.391659507045
Positive	Positive	Equivocal	FALSE	TRUE	TRUE	FALSE	LumB	LumB	c055	c065	TCGA-E2-A1BD	TCGA-E2-A1BD-01A	LumA	0.394462852822
Positive	Positive	Negative	FALSE	TRUE	TRUE	FALSE	LumB	LumB	c090	c090	TCGA-AR-A1AS	TCGA-AR-A1AS-01A	LumB	0.394873119426
Positive	Positive	Negative	FALSE	TRUE	TRUE	FALSE	LumB	LumB	c070	c065	TCGA-EW-A1P5	TCGA-EW-A1P5-01A	LumB	0.395067284966
Positive	Positive	Negative	FALSE	TRUE	TRUE	FALSE	LumB	LumB	c055	c050	TCGA-EW-A1OX	TCGA-EW-A1OX-01A	LumB	0.40152361414
[Not Evaluated]	[Not Evaluated]	[Not Evaluated]	FALSE	FALSE	FALSE	FALSE	LumB	LumB	c075	c060	TCGA-E9-A229	TCGA-E9-A229-01A	LumA	0.402334421741
Positive	Positive	Positive	FALSE	TRUE	TRUE	TRUE	LumA	LumA	c050	c055	TCGA-AR-A5QN	TCGA-AR-A5QN-01A	LumA	0.404253794545
Positive	Positive	Equivocal	FALSE	TRUE	TRUE	FALSE	LumB	LumB	c080	c070	TCGA-AR-A24K	TCGA-AR-A24K-01A	LumB	0.405156268222
Positive	Positive	Negative	FALSE	TRUE	TRUE	FALSE	LumB	LumB	c090	c090	TCGA-AR-A24Z	TCGA-AR-A24Z-01A	LumB	0.40951830767
Positive	Positive	Negative	FALSE	TRUE	TRUE	FALSE	LumA	LumA	c045	c040	TCGA-BH-A0BJ	TCGA-BH-A0BJ-01A	LumA	0.413433972485
Negative	Positive	Negative	FALSE	FALSE	TRUE	FALSE	LumB	LumB	c070	c070	TCGA-AO-A0JI	TCGA-AO-A0JI-01A	LumA	0.420347816789
Negative	Positive	Negative	FALSE	FALSE	TRUE	FALSE	LumB	LumB	c065	c065	TCGA-E9-A22B	TCGA-E9-A22B-01A	unclassified	0.431385031367
Positive	Positive	Equivocal	FALSE	TRUE	TRUE	FALSE	LumB	LumB	c090	c090	TCGA-AR-A24N	TCGA-AR-A24N-01A	LumB	0.434882803135
Positive	Positive	Equivocal	FALSE	TRUE	TRUE	FALSE	LumB	LumB	c090	c090	TCGA-C8-A1HN	TCGA-C8-A1HN-01A	LumB	0.438823606597
[Not Evaluated]	[Not Evaluated]	[Not Evaluated]	FALSE	FALSE	FALSE	FALSE	LumB	LumB	c070	c065	TCGA-E9-A1RC	TCGA-E9-A1RC-01A	LumB	0.440998394231
Indeterminate	Negative	Negative	FALSE	FALSE	FALSE	FALSE	Basal	Basal	c090	c090	TCGA-BH-A1F0	TCGA-BH-A1F0-01A	Basal	0.442501779473
Positive	Positive	Negative	FALSE	TRUE	TRUE	FALSE	LumA	LumA	c040	c040	TCGA-BH-A0AZ	TCGA-BH-A0AZ-01A	LumA	0.442697086721
Positive	Positive	Negative	FALSE	TRUE	TRUE	FALSE	LumB	LumB	c045	c055	TCGA-AR-A252	TCGA-AR-A252-01A	LumA	0.443851051035
Positive	Positive	Negative	FALSE	TRUE	TRUE	FALSE	LumA	LumA	c050	c050	TCGA-A2-A0YL	TCGA-A2-A0YL-01A	Normal	0.447135206248
Positive	Positive	Negative	FALSE	TRUE	TRUE	FALSE	LumA	LumA	c055	c055	TCGA-LD-A7W6	TCGA-LD-A7W6-01A	LumA	0.448034570824
Positive	Positive	Equivocal	FALSE	TRUE	TRUE	FALSE	LumB	LumB	c085	c085	TCGA-D8-A1JT	TCGA-D8-A1JT-01A	LumB	0.448847343523
Negative	Positive	Negative	FALSE	FALSE	TRUE	FALSE	LumB	Her2	c055	c055	TCGA-BH-A0C3	TCGA-BH-A0C3-01A	LumB	0.450364599988
Positive	Positive	Negative	FALSE	TRUE	TRUE	FALSE	LumB	LumB	c075	c065	TCGA-A2-A0EU	TCGA-A2-A0EU-01A	LumA	0.450713090832
Positive	Positive	Negative	FALSE	TRUE	TRUE	FALSE	LumB	LumB	c090	c090	TCGA-BH-A0H0	TCGA-BH-A0H0-01A	LumB	0.453345872636
Negative	Positive	Equivocal	FALSE	FALSE	TRUE	FALSE	Basal	Basal	c090	c090	TCGA-A7-A13E	TCGA-A7-A13E-01A	Basal	0.457379607228
Positive	Positive	Negative	FALSE	TRUE	TRUE	FALSE	LumB	LumB	c075	c075	TCGA-D8-A1X6	TCGA-D8-A1X6-01A	LumB	0.45920098061
Positive	Positive	Negative	FALSE	TRUE	TRUE	FALSE	LumB	LumB	c045	c045	TCGA-D8-A1XC	TCGA-D8-A1XC-01A	LumB	0.459868372015
Positive	Positive	Negative	FALSE	TRUE	TRUE	FALSE	LumB	LumB	c065	c070	TCGA-D8-A1X7	TCGA-D8-A1X7-01A	LumB	0.46353253159
Positive	Positive	Negative	FALSE	TRUE	TRUE	FALSE	LumA	LumA	c050	c045	TCGA-AR-A24M	TCGA-AR-A24M-01A	LumA	0.465553529359
Positive	Positive	Negative	FALSE	TRUE	TRUE	FALSE	LumA	LumA	c005	c005	TCGA-EW-A1IX	TCGA-EW-A1IX-01A	LumA	0.466157950658
Positive	Positive	Negative	FALSE	TRUE	TRUE	FALSE	Her2	Her2	c060	c055	TCGA-B6-A401	TCGA-B6-A401-01A	LumA	0.467850208532
Positive	Positive	Negative	FALSE	TRUE	TRUE	FALSE	LumB	LumB	c085	c070	TCGA-AO-A1KP	TCGA-AO-A1KP-01A	LumB	0.475652681749
Positive	Positive	Equivocal	FALSE	TRUE	TRUE	FALSE	LumB	LumB	c090	c090	TCGA-E2-A15K	TCGA-E2-A15K-01A	LumB	0.476155294518
[Not Evaluated]	[Not Evaluated]	[Not Evaluated]	FALSE	FALSE	FALSE	FALSE	LumB	Her2	c090	c090	TCGA-E9-A247	TCGA-E9-A247-01A	unclassified	0.4768049464
Positive	Positive	Negative	FALSE	TRUE	TRUE	FALSE	LumA	LumA	c035	c040	TCGA-BH-A0DP	TCGA-BH-A0DP-01A	LumA	0.478438606168
Positive	Positive	Negative	FALSE	TRUE	TRUE	FALSE	LumB	LumB	c090	c090	TCGA-BH-A0B5	TCGA-BH-A0B5-01A	LumB	0.486693926088
Negative	Negative	Negative	TRUE	FALSE	FALSE	FALSE	Basal	Basal	c090	c090	TCGA-D8-A27F	TCGA-D8-A27F-01A	Basal	0.490833059315
Positive	Positive	Negative	FALSE	TRUE	TRUE	FALSE	LumA	LumB	c045	c045	TCGA-BH-A0DS	TCGA-BH-A0DS-01A	LumA	0.491845260447
Positive	Positive	Negative	FALSE	TRUE	TRUE	FALSE	LumB	LumB	c090	c090	TCGA-E9-A1NI	TCGA-E9-A1NI-01A	LumB	0.506604509532
Negative	Positive	Negative	FALSE	FALSE	TRUE	FALSE	Basal	Basal	c090	c090	TCGA-BH-A5IZ	TCGA-BH-A5IZ-01A	Basal	0.508012903155
Negative	Positive	Negative	FALSE	FALSE	TRUE	FALSE	LumB	LumB	c050	c055	TCGA-D8-A73W	TCGA-D8-A73W-01A	LumB	0.512836691178
Positive	Positive	Positive	FALSE	TRUE	TRUE	TRUE	LumB	LumB	c090	c090	TCGA-BH-A0DD	TCGA-BH-A0DD-01A	LumB	0.52087306566
Positive	Positive	Indeterminate	FALSE	TRUE	TRUE	FALSE	LumB	Her2	c090	c090	TCGA-3C-AALJ	TCGA-3C-AALJ-01A	LumB	0.521818674831
Positive	Positive	Equivocal	FALSE	TRUE	TRUE	FALSE	LumB	LumB	c045	c045	TCGA-AR-A0TR	TCGA-AR-A0TR-01A	LumA	0.52558937701
Positive	Positive	Negative	FALSE	TRUE	TRUE	FALSE	LumB	LumB	c090	c090	TCGA-AC-A5XU	TCGA-AC-A5XU-01A	unclassified	0.527677504623
Positive	Positive	Equivocal	FALSE	TRUE	TRUE	FALSE	LumB	LumB	c065	c060	TCGA-BH-A0GZ	TCGA-BH-A0GZ-01A	LumA	0.529465827035
Positive	Negative	Negative	FALSE	TRUE	FALSE	FALSE	LumA	LumA	c050	c050	TCGA-AN-A0XS	TCGA-AN-A0XS-01A	LumA	0.52956056555
Negative	Negative	Negative	TRUE	FALSE	FALSE	FALSE	Her2	Her2	c090	c090	TCGA-E2-A1L7	TCGA-E2-A1L7-01A	LumB	0.551454225354
Negative	Negative	Negative	TRUE	FALSE	FALSE	FALSE	Basal	Basal	c090	c090	TCGA-A7-A6VY	TCGA-A7-A6VY-01A	Basal	0.553730212222
Negative	Negative	Negative	TRUE	FALSE	FALSE	FALSE	Basal	Basal	c090	c090	TCGA-HN-A2NL	TCGA-HN-A2NL-01A	Basal	0.55782847808
Negative	Negative	[Not Evaluated]	FALSE	FALSE	FALSE	FALSE	Her2	Her2	c090	c090	TCGA-B6-A1KN	TCGA-B6-A1KN-01A	LumB	0.565981428288
Positive	Positive	Indeterminate	FALSE	TRUE	TRUE	FALSE	LumB	LumB	c080	c075	TCGA-D8-A1Y2	TCGA-D8-A1Y2-01A	LumB	0.56676780678
Positive	Positive	Equivocal	FALSE	TRUE	TRUE	FALSE	LumB	LumB	c075	c065	TCGA-AR-A24L	TCGA-AR-A24L-01A	LumB	0.574169786322
Positive	Positive	Equivocal	FALSE	TRUE	TRUE	FALSE	LumA	LumA	c055	c055	TCGA-AR-A1AU	TCGA-AR-A1AU-01A	Normal	0.57463603336
Positive	Positive	Negative	FALSE	TRUE	TRUE	FALSE	LumB	LumB	c090	c090	TCGA-D8-A1Y0	TCGA-D8-A1Y0-01A	LumB	0.582151146737
Positive	Positive	[Not Evaluated]	FALSE	TRUE	TRUE	FALSE	LumB	LumB	c090	c090	TCGA-B6-A0WV	TCGA-B6-A0WV-01A	LumB	0.594770975718
Positive	Positive	Negative	FALSE	TRUE	TRUE	FALSE	LumB	LumB	c090	c090	TCGA-C8-A1HG	TCGA-C8-A1HG-01A	LumB	0.594954789493
Positive	Positive	Negative	FALSE	TRUE	TRUE	FALSE	LumA	LumA	c060	c060	TCGA-A8-A08O	TCGA-A8-A08O-01A	LumA	0.595629497071
Positive	Positive	Equivocal	FALSE	TRUE	TRUE	FALSE	LumB	LumB	c085	c090	TCGA-BH-A0W3	TCGA-BH-A0W3-01A	LumB	0.602290743327
Negative	Positive	Negative	FALSE	FALSE	TRUE	FALSE	Her2	Basal	c045	c050	TCGA-A2-A4S1	TCGA-A2-A4S1-01A	Basal	0.602999671656
Positive	Positive	Equivocal	FALSE	TRUE	TRUE	FALSE	LumB	LumB	c090	c090	TCGA-E2-A56Z	TCGA-E2-A56Z-01A	LumB	0.605012802667
Positive	Positive	[Not Evaluated]	FALSE	TRUE	TRUE	FALSE	LumB	LumB	c060	c065	TCGA-BH-A1FL	TCGA-BH-A1FL-01A	LumB	0.611464242954
Positive	Positive	Negative	FALSE	TRUE	TRUE	FALSE	Her2	Her2	c090	c090	TCGA-C8-A273	TCGA-C8-A273-01A	LumB	0.612671169723
Negative	Negative	Negative	TRUE	FALSE	FALSE	FALSE	Basal	Basal	c090	c090	TCGA-AR-A1AY	TCGA-AR-A1AY-01A	Basal	0.619504792717
Positive	Positive	Negative	FALSE	TRUE	TRUE	FALSE	Her2	LumA	c045	c045	TCGA-A2-A0CR	TCGA-A2-A0CR-01A	Normal	0.622264122315
Negative	Negative	[Not Evaluated]	FALSE	FALSE	FALSE	FALSE	Basal	Basal	c090	c090	TCGA-B6-A0RT	TCGA-B6-A0RT-01A	Basal	0.623256172014
Negative	Negative	[Not Evaluated]	FALSE	FALSE	FALSE	FALSE	LumB	LumB	c090	c090	TCGA-B6-A0RG	TCGA-B6-A0RG-01A	LumA	0.62407916221
Negative	Negative	Negative	TRUE	FALSE	FALSE	FALSE	Basal	Basal	c090	c090	TCGA-A2-A0SX	TCGA-A2-A0SX-01A	Basal	0.635819845238
Positive	Positive	[Not Evaluated]	FALSE	TRUE	TRUE	FALSE	LumB	LumB	c065	c065	TCGA-B6-A0RM	TCGA-B6-A0RM-01A	LumB	0.637357653108
Positive	Positive	Negative	FALSE	TRUE	TRUE	FALSE	LumB	LumB	c090	c090	TCGA-Z7-A8R6	TCGA-Z7-A8R6-01A	LumB	0.639890109056
Positive	Positive	[Not Evaluated]	FALSE	TRUE	TRUE	FALSE	LumB	LumB	c090	c090	TCGA-A2-A1FX	TCGA-A2-A1FX-01A	LumB	0.642901491466
Positive	Positive	Positive	FALSE	TRUE	TRUE	TRUE	Her2	Her2	c060	c070	TCGA-AC-A23C	TCGA-AC-A23C-01A	LumB	0.643604261367
Positive	Positive	[Not Available]	FALSE	TRUE	TRUE	FALSE	LumA	LumA	c005	c010	TCGA-BH-A0H3	TCGA-BH-A0H3-01A	LumA	0.64364086955
Positive	Positive	Negative	FALSE	TRUE	TRUE	FALSE	LumB	LumB	c090	c070	TCGA-AO-A0JA	TCGA-AO-A0JA-01A	LumB	0.644073664183
[Not Evaluated]	[Not Evaluated]	[Not Evaluated]	FALSE	FALSE	FALSE	FALSE	Basal	Basal	c090	c090	TCGA-PL-A8LV	TCGA-PL-A8LV-01A	Basal	0.648922296393
Negative	Positive	Negative	FALSE	FALSE	TRUE	FALSE	LumA	LumA	c005	c005	TCGA-BH-A0BM	TCGA-BH-A0BM-01A	LumA	0.651667814292
Negative	Positive	Equivocal	FALSE	FALSE	TRUE	FALSE	LumB	Her2	c090	c090	TCGA-C8-A1HL	TCGA-C8-A1HL-01A	LumB	0.659054186344
Positive	Positive	Negative	FALSE	TRUE	TRUE	FALSE	LumB	Her2	c090	c090	TCGA-D8-A1J8	TCGA-D8-A1J8-01A	LumB	0.663308405567
Positive	Positive	Positive	FALSE	TRUE	TRUE	TRUE	LumB	LumB	c060	c065	TCGA-D8-A1X5	TCGA-D8-A1X5-01A	LumB	0.664984300353
Positive	Positive	Equivocal	FALSE	TRUE	TRUE	FALSE	LumB	LumB	c090	c090	TCGA-A2-A0T4	TCGA-A2-A0T4-01A	LumB	0.665702305709
Negative	Negative	Negative	TRUE	FALSE	FALSE	FALSE	Basal	Basal	c085	c065	TCGA-A2-A0T2	TCGA-A2-A0T2-01A	Basal	0.671370901976
Positive	Positive	Negative	FALSE	TRUE	TRUE	FALSE	LumB	LumB	c060	c055	TCGA-E9-A1NF	TCGA-E9-A1NF-01A	LumB	0.673898769942
Positive	Positive	Equivocal	FALSE	TRUE	TRUE	FALSE	LumB	LumB	c090	c090	TCGA-AR-A2LK	TCGA-AR-A2LK-01A	LumB	0.676685585347
Positive	Positive	Negative	FALSE	TRUE	TRUE	FALSE	LumA	LumA	c045	c045	TCGA-A2-A1FZ	TCGA-A2-A1FZ-01A	LumA	0.678796821277
Positive	Positive	[Not Evaluated]	FALSE	TRUE	TRUE	FALSE	LumA	LumA	c040	c040	TCGA-B6-A0RP	TCGA-B6-A0RP-01A	LumA	0.690103245459
Positive	Positive	Equivocal	FALSE	TRUE	TRUE	FALSE	LumA	LumA	c055	c050	TCGA-AR-A2LO	TCGA-AR-A2LO-01A	Normal	0.704632350262
Positive	Positive	Equivocal	FALSE	TRUE	TRUE	FALSE	LumA	LumA	c050	c050	TCGA-AR-A5QP	TCGA-AR-A5QP-01A	Normal	0.705796807225
Negative	Positive	Negative	FALSE	FALSE	TRUE	FALSE	LumB	LumB	c090	c090	TCGA-D8-A1XZ	TCGA-D8-A1XZ-01A	LumB	0.7067439624
Positive	Positive	Negative	FALSE	TRUE	TRUE	FALSE	Her2	Her2	c060	c065	TCGA-GM-A2DN	TCGA-GM-A2DN-01A	Normal	0.708317093521
Negative	Negative	Positive	FALSE	FALSE	FALSE	TRUE	Basal	Basal	c090	c090	TCGA-E9-A1ND	TCGA-E9-A1ND-01A	Basal	0.720464355741
Negative	Positive	[Not Evaluated]	FALSE	FALSE	TRUE	FALSE	LumB	LumB	c090	c090	TCGA-BH-A1FM	TCGA-BH-A1FM-01A	LumB	0.730403876234
Positive	Positive	Equivocal	FALSE	TRUE	TRUE	FALSE	LumA	LumA	c005	c040	TCGA-A2-A0EN	TCGA-A2-A0EN-01A	LumA	0.733436193872
Positive	Positive	Negative	FALSE	TRUE	TRUE	FALSE	LumA	LumA	c005	c040	TCGA-E2-A1B4	TCGA-E2-A1B4-01A	LumA	0.73940532907
Positive	Positive	Negative	FALSE	TRUE	TRUE	FALSE	LumA	LumA	c050	c055	TCGA-XX-A89A	TCGA-XX-A89A-01A	LumA	0.741994159742
Positive	Positive	Equivocal	FALSE	TRUE	TRUE	FALSE	LumA	LumA	c005	c005	TCGA-LL-A440	TCGA-LL-A440-01A	Normal	0.744853423702
Positive	Positive	[Not Evaluated]	FALSE	TRUE	TRUE	FALSE	LumA	LumA	c050	c050	TCGA-AC-A23E	TCGA-AC-A23E-01A	LumA	0.747295302707
Positive	Positive	[Not Evaluated]	FALSE	TRUE	TRUE	FALSE	LumB	LumB	c090	c090	TCGA-OL-A66O	TCGA-OL-A66O-01A	LumB	0.751112456038
[Not Evaluated]	[Not Evaluated]	[Not Evaluated]	FALSE	FALSE	FALSE	FALSE	LumA	LumA	c060	c060	TCGA-E9-A1R0	TCGA-E9-A1R0-01A	LumA	0.75322464592
Positive	Positive	Positive	FALSE	TRUE	TRUE	TRUE	LumB	LumB	c090	c090	TCGA-D8-A1XS	TCGA-D8-A1XS-01A	LumB	0.758720758044
Positive	Positive	Equivocal	FALSE	TRUE	TRUE	FALSE	LumA	LumA	c040	c040	TCGA-BH-A0W5	TCGA-BH-A0W5-01A	LumA	0.759283796355
Positive	Positive	Equivocal	FALSE	TRUE	TRUE	FALSE	LumA	LumA	c050	c050	TCGA-AR-A5QM	TCGA-AR-A5QM-01A	LumA	0.76101305003
Positive	Positive	[Not Evaluated]	FALSE	TRUE	TRUE	FALSE	LumA	LumA	c005	c040	TCGA-OL-A66J	TCGA-OL-A66J-01A	LumA	0.763660816072
Positive	Positive	Negative	FALSE	TRUE	TRUE	FALSE	LumA	LumA	c055	c055	TCGA-E2-A1IG	TCGA-E2-A1IG-01A	LumA	0.765593875239
Positive	Positive	Negative	FALSE	TRUE	TRUE	FALSE	LumA	LumA	c030	c020	TCGA-D8-A27P	TCGA-D8-A27P-01A	LumA	0.784739845621
Negative	Positive	Negative	FALSE	FALSE	TRUE	FALSE	LumA	LumB	c070	c065	TCGA-AN-A0XO	TCGA-AN-A0XO-01A	LumA	0.787262945285
Positive	Positive	[Not Evaluated]	FALSE	TRUE	TRUE	FALSE	LumB	LumB	c090	c090	TCGA-B6-A0RI	TCGA-B6-A0RI-01A	unclassified	0.790997724456
Negative	Negative	Negative	TRUE	FALSE	FALSE	FALSE	Basal	Basal	c055	c055	TCGA-LL-A73Y	TCGA-LL-A73Y-01A	Basal	0.791446699776
Positive	Positive	Negative	FALSE	TRUE	TRUE	FALSE	LumA	LumA	c045	c040	TCGA-AQ-A7U7	TCGA-AQ-A7U7-01A	LumA	0.801562199856
Positive	Positive	Negative	FALSE	TRUE	TRUE	FALSE	LumB	LumB	c090	c090	TCGA-C8-A274	TCGA-C8-A274-01A	LumB	0.803766560629
Positive	Positive	Negative	FALSE	TRUE	TRUE	FALSE	LumA	LumA	c005	c020	TCGA-5L-AAT0	TCGA-5L-AAT0-01A	LumA	0.806366021248
[Not Evaluated]	Negative	Negative	FALSE	FALSE	FALSE	FALSE	Basal	Basal	c090	c090	TCGA-E9-A1N8	TCGA-E9-A1N8-01A	Basal	0.807805245099
Positive	Positive	[Not Evaluated]	FALSE	TRUE	TRUE	FALSE	LumA	LumA	c005	c005	TCGA-AR-A2LM	TCGA-AR-A2LM-01A	LumA	0.824941496352
Positive	Positive	[Not Evaluated]	FALSE	TRUE	TRUE	FALSE	LumB	LumB	c090	c075	TCGA-E2-A2P6	TCGA-E2-A2P6-01A	LumB	0.838049135968
Negative	Negative	Equivocal	FALSE	FALSE	FALSE	FALSE	Her2	Her2	c005	c005	TCGA-EW-A1P1	TCGA-EW-A1P1-01A	Normal	0.839365165081
Negative	Positive	[Not Evaluated]	FALSE	FALSE	TRUE	FALSE	LumB	LumB	c090	c090	TCGA-AC-A7VB	TCGA-AC-A7VB-01A	LumB	0.844017164542
Negative	Negative	Negative	TRUE	FALSE	FALSE	FALSE	Her2	Her2	c090	c090	TCGA-C8-A26X	TCGA-C8-A26X-01A	Her2	0.850625636531
Negative	Positive	Equivocal	FALSE	FALSE	TRUE	FALSE	LumB	LumB	c065	c065	TCGA-A7-A26H	TCGA-A7-A26H-01A	LumA	0.850929776479
Positive	Positive	Negative	FALSE	TRUE	TRUE	FALSE	LumB	LumB	c070	c060	TCGA-D8-A1XM	TCGA-D8-A1XM-01A	LumA	0.851436788265
Positive	Positive	Negative	FALSE	TRUE	TRUE	FALSE	LumA	LumA	c040	c040	TCGA-LD-A66U	TCGA-LD-A66U-01A	LumA	0.855657365419
Positive	Positive	Negative	FALSE	TRUE	TRUE	FALSE	Her2	LumB	c090	c090	TCGA-C8-A1HM	TCGA-C8-A1HM-01A	LumB	0.860187650586
Negative	Positive	[Not Evaluated]	FALSE	FALSE	TRUE	FALSE	LumA	LumA	c005	c010	TCGA-AC-A2FG	TCGA-AC-A2FG-01A	LumA	0.860299921046
Negative	Positive	Negative	FALSE	FALSE	TRUE	FALSE	LumA	LumA	c040	c040	TCGA-AN-A0XT	TCGA-AN-A0XT-01A	LumA	0.877169542458
Positive	Positive	Negative	FALSE	TRUE	TRUE	FALSE	LumB	LumB	c070	c075	TCGA-D8-A1JP	TCGA-D8-A1JP-01A	LumB	0.878196972042
Positive	Positive	Negative	FALSE	TRUE	TRUE	FALSE	LumB	LumB	c090	c090	TCGA-C8-A26V	TCGA-C8-A26V-01A	LumB	0.886263385244
Positive	Positive	[Not Evaluated]	FALSE	TRUE	TRUE	FALSE	LumB	LumB	c085	c090	TCGA-B6-A0WZ	TCGA-B6-A0WZ-01A	LumB	0.888448309436
Negative	Negative	[Not Evaluated]	FALSE	FALSE	FALSE	FALSE	Basal	Basal	c090	c090	TCGA-OL-A5RW	TCGA-OL-A5RW-01A	Basal	0.889717706274
Positive	Positive	Negative	FALSE	TRUE	TRUE	FALSE	LumB	LumB	c090	c090	TCGA-E9-A54Y	TCGA-E9-A54Y-01A	LumB	0.891614437591
Positive	Positive	Equivocal	FALSE	TRUE	TRUE	FALSE	LumB	LumB	c090	c090	TCGA-A2-A25E	TCGA-A2-A25E-01A	LumB	0.89307012101
Positive	Positive	Negative	FALSE	TRUE	TRUE	FALSE	LumB	LumB	c085	c090	TCGA-3C-AAAU	TCGA-3C-AAAU-01A	LumB	0.896681900391
Positive	Positive	Positive	FALSE	TRUE	TRUE	TRUE	Her2	Her2	c090	c090	TCGA-BH-A1F2	TCGA-BH-A1F2-01A	LumB	0.899077960751
Positive	Positive	Positive	FALSE	TRUE	TRUE	TRUE	LumA	LumA	c050	c050	TCGA-E9-A3X8	TCGA-E9-A3X8-01A	Normal	0.900881302771
Positive	Positive	Negative	FALSE	TRUE	TRUE	FALSE	LumB	LumB	c085	c075	TCGA-A7-A6VX	TCGA-A7-A6VX-01A	LumB	0.912134032628
[Not Evaluated]	[Not Evaluated]	[Not Evaluated]	FALSE	FALSE	FALSE	FALSE	LumB	LumB	c070	c070	TCGA-E9-A1R6	TCGA-E9-A1R6-01A	LumB	0.922376602338
Negative	Negative	Negative	TRUE	FALSE	FALSE	FALSE	LumB	LumB	c090	c090	TCGA-BH-A1EW	TCGA-BH-A1EW-01A	LumB	0.924907424112
Negative	Negative	Negative	TRUE	FALSE	FALSE	FALSE	Basal	Basal	c090	c090	TCGA-A7-A6VV	TCGA-A7-A6VV-01A	Basal	0.932720600493
Positive	Positive	[Not Evaluated]	FALSE	TRUE	TRUE	FALSE	LumB	LumB	c090	c090	TCGA-B6-A0RL	TCGA-B6-A0RL-01A	LumB	0.938574057234
Positive	Positive	Equivocal	FALSE	TRUE	TRUE	FALSE	LumB	LumB	c065	c065	TCGA-E2-A15J	TCGA-E2-A15J-01A	LumB	0.940820217896
Positive	Positive	Negative	FALSE	TRUE	TRUE	FALSE	LumB	LumB	c050	c045	TCGA-D8-A1XO	TCGA-D8-A1XO-01A	LumA	0.946600161693
Negative	Positive	Equivocal	FALSE	FALSE	TRUE	FALSE	Basal	Basal	c090	c090	TCGA-AR-A251	TCGA-AR-A251-01A	Basal	0.94938598082
Negative	Negative	Equivocal	FALSE	FALSE	FALSE	FALSE	Basal	Basal	c090	c090	TCGA-A2-A1G1	TCGA-A2-A1G1-01A	Basal	0.950523640943
Positive	Positive	Negative	FALSE	TRUE	TRUE	FALSE	LumB	LumB	c055	c060	TCGA-A7-A3RF	TCGA-A7-A3RF-01A	LumB	0.950749642614
Positive	Positive	Negative	FALSE	TRUE	TRUE	FALSE	Her2	Her2	c055	c055	TCGA-A2-A0T7	TCGA-A2-A0T7-01A	Normal	0.955510035046
Positive	Positive	Negative	FALSE	TRUE	TRUE	FALSE	LumB	LumB	c090	c090	TCGA-EW-A1OY	TCGA-EW-A1OY-01A	LumB	0.956002436598
Positive	Negative	Negative	FALSE	TRUE	FALSE	FALSE	Her2	Her2	c090	c090	TCGA-D8-A1JK	TCGA-D8-A1JK-01A	Basal	0.963201118146
Positive	Positive	Indeterminate	FALSE	TRUE	TRUE	FALSE	LumB	LumB	c045	c045	TCGA-AQ-A1H2	TCGA-AQ-A1H2-01A	LumA	0.964247878631
Positive	Positive	Negative	FALSE	TRUE	TRUE	FALSE	LumA	LumA	c050	c050	TCGA-A2-A0CK	TCGA-A2-A0CK-01A	Normal	0.970416460894
[Not Evaluated]	[Not Evaluated]	[Not Evaluated]	FALSE	FALSE	FALSE	FALSE	LumB	LumB	c090	c090	TCGA-E9-A1RG	TCGA-E9-A1RG-01A	LumB	0.978226913283
Negative	Positive	Negative	FALSE	FALSE	TRUE	FALSE	Basal	Basal	c090	c090	TCGA-AR-A24Q	TCGA-AR-A24Q-01A	Basal	0.978490618884
Positive	Positive	Equivocal	FALSE	TRUE	TRUE	FALSE	LumA	LumA	c040	c040	TCGA-OL-A66K	TCGA-OL-A66K-01A	LumA	0.988134520494
Positive	Positive	Equivocal	FALSE	TRUE	TRUE	FALSE	LumB	LumB	c090	c090	TCGA-S3-AA17	TCGA-S3-AA17-01A	LumB	0.994539007489
Positive	Positive	Equivocal	FALSE	TRUE	TRUE	FALSE	LumB	LumB	c060	c060	TCGA-LL-A50Y	TCGA-LL-A50Y-01A	LumA	0.99508199773
Positive	Positive	Equivocal	FALSE	TRUE	TRUE	FALSE	LumB	Her2	c090	c090	TCGA-AR-A0TV	TCGA-AR-A0TV-01A	LumB	0.997853560769
Positive	Positive	[Not Evaluated]	FALSE	TRUE	TRUE	FALSE	LumB	LumB	c090	c090	TCGA-B6-A0WW	TCGA-B6-A0WW-01A	LumB	0.999444316304
Positive	Positive	Negative	FALSE	TRUE	TRUE	FALSE	LumA	LumA	c005	c005	TCGA-A2-A259	TCGA-A2-A259-01A	LumA	1.00174677574
Negative	Negative	Negative	TRUE	FALSE	FALSE	FALSE	Basal	Basal	c090	c090	TCGA-BH-A0B3	TCGA-BH-A0B3-01A	Basal	1.00248863089
Positive	Positive	Equivocal	FALSE	TRUE	TRUE	FALSE	LumA	LumA	c055	c050	TCGA-AC-A6IV	TCGA-AC-A6IV-01A	unclassified	1.0138064125
Positive	Positive	Positive	FALSE	TRUE	TRUE	TRUE	LumB	LumB	c065	c070	TCGA-AR-A255	TCGA-AR-A255-01A	LumA	1.01623217757
Positive	Positive	Negative	FALSE	TRUE	TRUE	FALSE	LumB	LumB	c090	c090	TCGA-D8-A1JJ	TCGA-D8-A1JJ-01A	LumB	1.02126406979
Positive	Positive	Positive	FALSE	TRUE	TRUE	TRUE	LumB	LumB	c075	c075	TCGA-C8-A3M8	TCGA-C8-A3M8-01A	LumB	1.02665352617
Positive	Positive	Negative	FALSE	TRUE	TRUE	FALSE	LumA	LumA	c065	c060	TCGA-A1-A0SE	TCGA-A1-A0SE-01A	Normal	1.03854193554
[Not Evaluated]	[Not Evaluated]	[Not Evaluated]	FALSE	FALSE	FALSE	FALSE	Her2	Her2	c055	c060	TCGA-C8-A8HR	TCGA-C8-A8HR-01A	Basal	1.04485033309
Negative	Positive	Negative	FALSE	FALSE	TRUE	FALSE	LumB	Her2	c065	c060	TCGA-EW-A2FS	TCGA-EW-A2FS-01A	unclassified	1.04916914611
Positive	Positive	Positive	FALSE	TRUE	TRUE	TRUE	LumB	LumB	c085	c090	TCGA-BH-A0AU	TCGA-BH-A0AU-01A	LumB	1.05177927969
Positive	Positive	Negative	FALSE	TRUE	TRUE	FALSE	LumA	LumA	c045	c040	TCGA-A2-A4S2	TCGA-A2-A4S2-01A	LumA	1.05372020693
Positive	Positive	Negative	FALSE	TRUE	TRUE	FALSE	LumB	LumB	c090	c090	TCGA-GM-A2DO	TCGA-GM-A2DO-01A	LumB	1.0585515338
Positive	Positive	Negative	FALSE	TRUE	TRUE	FALSE	LumA	LumA	c040	c040	TCGA-AC-A2B8	TCGA-AC-A2B8-01A	LumA	1.0620124587
Positive	Positive	Negative	FALSE	TRUE	TRUE	FALSE	LumB	LumB	c055	c050	TCGA-BH-A1EY	TCGA-BH-A1EY-01A	LumA	1.06845548493
[Not Evaluated]	[Not Evaluated]	[Not Evaluated]	FALSE	FALSE	FALSE	FALSE	LumB	LumB	c040	c040	TCGA-PL-A8LX	TCGA-PL-A8LX-01A	LumA	1.07202853797
Negative	Negative	Negative	TRUE	FALSE	FALSE	FALSE	Basal	Basal	c090	c090	TCGA-AR-A5QQ	TCGA-AR-A5QQ-01A	Basal	1.07339654662
Negative	Negative	Equivocal	FALSE	FALSE	FALSE	FALSE	Basal	Basal	c090	c090	TCGA-AR-A1AQ	TCGA-AR-A1AQ-01A	Basal	1.07541235209
Indeterminate	Positive	Negative	FALSE	FALSE	TRUE	FALSE	LumA	LumA	c055	c055	TCGA-D8-A1X8	TCGA-D8-A1X8-01A	LumA	1.07856490168
Positive	Positive	Negative	FALSE	TRUE	TRUE	FALSE	LumA	LumA	c005	c005	TCGA-EW-A1J2	TCGA-EW-A1J2-01A	LumA	1.08020040069
Positive	Negative	Equivocal	FALSE	TRUE	FALSE	FALSE	Basal	Basal	c090	c090	TCGA-LL-A6FR	TCGA-LL-A6FR-01A	Basal	1.08160835366
Positive	Positive	Positive	FALSE	TRUE	TRUE	TRUE	Her2	Her2	c090	c090	TCGA-E9-A1NA	TCGA-E9-A1NA-01A	LumB	1.08204953089
[Not Evaluated]	[Not Evaluated]	[Not Evaluated]	FALSE	FALSE	FALSE	FALSE	Her2	Her2	c090	c090	TCGA-E9-A1RH	TCGA-E9-A1RH-01A	Her2	1.08648308129
Negative	Negative	Negative	TRUE	FALSE	FALSE	FALSE	Basal	Basal	c090	c090	TCGA-E2-A1LL	TCGA-E2-A1LL-01A	Basal	1.09414706616
Positive	Positive	Negative	FALSE	TRUE	TRUE	FALSE	LumA	LumA	c045	c045	TCGA-AC-A3HN	TCGA-AC-A3HN-01A	LumA	1.09728845945
Positive	Positive	Equivocal	FALSE	TRUE	TRUE	FALSE	LumB	LumB	c090	c090	TCGA-E2-A576	TCGA-E2-A576-01A	LumB	1.09735873966
Positive	Positive	Equivocal	FALSE	TRUE	TRUE	FALSE	LumB	LumB	c090	c090	TCGA-S3-A6ZF	TCGA-S3-A6ZF-01A	LumB	1.13863483708
[Not Evaluated]	[Not Evaluated]	[Not Evaluated]	FALSE	FALSE	FALSE	FALSE	LumB	LumB	c060	c060	TCGA-E9-A1RD	TCGA-E9-A1RD-01A	LumB	1.14793228206
Positive	Positive	Negative	FALSE	TRUE	TRUE	FALSE	LumB	Her2	c085	c075	TCGA-BH-A0H7	TCGA-BH-A0H7-01A	LumB	1.16118739304
Positive	Positive	Negative	FALSE	TRUE	TRUE	FALSE	LumB	LumB	c060	c060	TCGA-AQ-A1H3	TCGA-AQ-A1H3-01A	LumA	1.17377569488
Positive	Positive	Negative	FALSE	TRUE	TRUE	FALSE	LumA	LumA	c060	c055	TCGA-AR-A1AK	TCGA-AR-A1AK-01A	Normal	1.17396725782
Negative	Negative	Negative	TRUE	FALSE	FALSE	FALSE	Basal	Basal	c090	c090	TCGA-AO-A1KR	TCGA-AO-A1KR-01A	Basal	1.1743582419
Positive	Positive	Indeterminate	FALSE	TRUE	TRUE	FALSE	LumB	LumB	c085	c070	TCGA-D8-A1X9	TCGA-D8-A1X9-01A	LumB	1.18290489599
Negative	Negative	Negative	TRUE	FALSE	FALSE	FALSE	Basal	Basal	c090	c090	TCGA-BH-A1FC	TCGA-BH-A1FC-01A	Basal	1.19771215432
Positive	Positive	Indeterminate	FALSE	TRUE	TRUE	FALSE	Her2	LumA	c065	c065	TCGA-A7-A425	TCGA-A7-A425-01A	LumA	1.19849128378
Positive	Positive	Negative	FALSE	TRUE	TRUE	FALSE	LumA	LumA	c005	c020	TCGA-BH-A1ET	TCGA-BH-A1ET-01A	LumA	1.20609043333
Positive	Positive	Negative	FALSE	TRUE	TRUE	FALSE	LumA	LumA	c005	c005	TCGA-AR-A24W	TCGA-AR-A24W-01A	Normal	1.21356464328
Positive	Positive	Negative	FALSE	TRUE	TRUE	FALSE	LumB	LumB	c070	c065	TCGA-A8-A0AD	TCGA-A8-A0AD-01A	LumA	1.21433494782
Positive	Positive	Negative	FALSE	TRUE	TRUE	FALSE	Her2	Her2	c065	c060	TCGA-E2-A1IF	TCGA-E2-A1IF-01A	LumA	1.21618642844
Negative	Negative	Negative	TRUE	FALSE	FALSE	FALSE	Basal	Basal	c090	c090	TCGA-BH-A0E0	TCGA-BH-A0E0-01A	Basal	1.21995105628
Positive	Positive	Negative	FALSE	TRUE	TRUE	FALSE	Her2	Her2	c090	c090	TCGA-BH-A0GY	TCGA-BH-A0GY-01A	unclassified	1.22106853128
Positive	Positive	Negative	FALSE	TRUE	TRUE	FALSE	LumB	Her2	c085	c090	TCGA-BH-A0BF	TCGA-BH-A0BF-01A	LumB	1.22959884756
Negative	Negative	Equivocal	FALSE	FALSE	FALSE	FALSE	Basal	Basal	c090	c090	TCGA-E2-A1LG	TCGA-E2-A1LG-01A	Basal	1.23819769213
Positive	Positive	Negative	FALSE	TRUE	TRUE	FALSE	LumA	LumA	c005	c020	TCGA-D8-A27I	TCGA-D8-A27I-01A	Normal	1.24357115688
Negative	Negative	Negative	TRUE	FALSE	FALSE	FALSE	Basal	Basal	c090	c090	TCGA-C8-A1HJ	TCGA-C8-A1HJ-01A	Basal	1.25220673872
Positive	Positive	Negative	FALSE	TRUE	TRUE	FALSE	LumA	LumA	c040	c040	TCGA-D8-A3Z6	TCGA-D8-A3Z6-01A	LumA	1.26003108391
Negative	Negative	Negative	TRUE	FALSE	FALSE	FALSE	Basal	Basal	c090	c090	TCGA-AC-A6IW	TCGA-AC-A6IW-01A	Basal	1.27276276804
Positive	Negative	Positive	FALSE	TRUE	FALSE	TRUE	Basal	Basal	c085	c090	TCGA-E9-A1NC	TCGA-E9-A1NC-01A	Basal	1.27982063933
Negative	Negative	Negative	TRUE	FALSE	FALSE	FALSE	Basal	Basal	c090	c090	TCGA-A1-A0SP	TCGA-A1-A0SP-01A	Basal	1.30380407184
Negative	Negative	[Not Evaluated]	FALSE	FALSE	FALSE	FALSE	Basal	Basal	c090	c090	TCGA-AR-A0U0	TCGA-AR-A0U0-01A	Basal	1.30418191669
Negative	Negative	Positive	FALSE	FALSE	FALSE	TRUE	Her2	Her2	c090	c090	TCGA-AR-A24U	TCGA-AR-A24U-01A	Her2	1.30672100333
Positive	Positive	Negative	FALSE	TRUE	TRUE	FALSE	LumA	LumA	c045	c040	TCGA-E9-A1NG	TCGA-E9-A1NG-01A	LumA	1.32146432675
Negative	Negative	Negative	TRUE	FALSE	FALSE	FALSE	Basal	Basal	c090	c090	TCGA-EW-A1P4	TCGA-EW-A1P4-01A	Basal	1.32871201917
Negative	Negative	Negative	TRUE	FALSE	FALSE	FALSE	Basal	Basal	c090	c090	TCGA-BH-A1F6	TCGA-BH-A1F6-01A	Basal	1.3385652034
Positive	Positive	Equivocal	FALSE	TRUE	TRUE	FALSE	LumA	LumB	c060	c065	TCGA-S3-AA11	TCGA-S3-AA11-01A	LumA	1.33897401296
Positive	Positive	Negative	FALSE	TRUE	TRUE	FALSE	Her2	Her2	c085	c070	TCGA-BH-A0DK	TCGA-BH-A0DK-01A	unclassified	1.35192997982
Negative	Negative	[Not Evaluated]	FALSE	FALSE	FALSE	FALSE	Basal	Basal	c065	c065	TCGA-B6-A0WX	TCGA-B6-A0WX-01A	Basal	1.36105365411
Positive	Positive	Negative	FALSE	TRUE	TRUE	FALSE	LumB	LumB	c090	c090	TCGA-AR-A24S	TCGA-AR-A24S-01A	LumB	1.36169373618
Negative	Negative	Negative	TRUE	FALSE	FALSE	FALSE	Basal	Basal	c090	c090	TCGA-E2-A1LH	TCGA-E2-A1LH-01A	Basal	1.37308363051
Positive	Positive	Equivocal	FALSE	TRUE	TRUE	FALSE	Her2	Her2	c090	c090	TCGA-A2-A0SV	TCGA-A2-A0SV-01A	LumB	1.37754162378
Positive	Positive	Positive	FALSE	TRUE	TRUE	TRUE	LumB	Her2	c090	c090	TCGA-A7-A2KD	TCGA-A7-A2KD-01A	LumB	1.37896316372
Negative	Positive	Negative	FALSE	FALSE	TRUE	FALSE	LumA	LumA	c005	c005	TCGA-AC-A2FO	TCGA-AC-A2FO-01A	LumA	1.37950017704
Negative	Negative	[Not Evaluated]	FALSE	FALSE	FALSE	FALSE	LumA	LumA	c040	c045	TCGA-GM-A2DI	TCGA-GM-A2DI-01A	LumA	1.38037687818
Positive	Positive	Positive	FALSE	TRUE	TRUE	TRUE	Her2	Her2	c090	c090	TCGA-A1-A0SN	TCGA-A1-A0SN-01A	LumB	1.38083555903
Positive	Positive	[Not Evaluated]	FALSE	TRUE	TRUE	FALSE	LumA	LumA	c005	c020	TCGA-GM-A5PV	TCGA-GM-A5PV-01A	LumA	1.40240535775
Positive	Positive	[Not Evaluated]	FALSE	TRUE	TRUE	FALSE	LumA	LumA	c005	c005	TCGA-OL-A5RX	TCGA-OL-A5RX-01A	LumA	1.41495575456
Positive	Positive	Positive	FALSE	TRUE	TRUE	TRUE	LumB	LumB	c090	c090	TCGA-E9-A22H	TCGA-E9-A22H-01A	LumB	1.41812893407
Positive	Positive	Negative	FALSE	TRUE	TRUE	FALSE	LumB	LumB	c090	c090	TCGA-EW-A6SC	TCGA-EW-A6SC-01A	LumB	1.4299801706
Negative	Negative	Negative	TRUE	FALSE	FALSE	FALSE	Basal	Basal	c060	c090	TCGA-A7-A26G	TCGA-A7-A26G-01A	Basal	1.43816818796
Positive	Positive	Negative	FALSE	TRUE	TRUE	FALSE	LumB	LumB	c060	c060	TCGA-BH-A0DQ	TCGA-BH-A0DQ-01A	LumA	1.44624238127
Positive	Positive	[Not Available]	FALSE	TRUE	TRUE	FALSE	LumA	LumA	c055	c050	TCGA-BH-A0HA	TCGA-BH-A0HA-01A	LumA	1.4580487984
Negative	Negative	Negative	TRUE	FALSE	FALSE	FALSE	Basal	Basal	c090	c090	TCGA-S3-AA10	TCGA-S3-AA10-01A	Basal	1.46788955915
Negative	Positive	Negative	FALSE	FALSE	TRUE	FALSE	Basal	Basal	c090	c090	TCGA-A2-A0YJ	TCGA-A2-A0YJ-01A	Basal	1.47678874144
Negative	Positive	Negative	FALSE	FALSE	TRUE	FALSE	Basal	Basal	c090	c090	TCGA-AR-A0TP	TCGA-AR-A0TP-01A	Basal	1.48415836003
Positive	Positive	Equivocal	FALSE	TRUE	TRUE	FALSE	LumA	LumA	c005	c005	TCGA-EW-A1PG	TCGA-EW-A1PG-01A	Normal	1.48860988945
Positive	Positive	Negative	FALSE	TRUE	TRUE	FALSE	LumB	LumB	c090	c090	TCGA-E9-A6HE	TCGA-E9-A6HE-01A	LumB	1.49610585921
Positive	Positive	[Not Evaluated]	FALSE	TRUE	TRUE	FALSE	LumB	LumB	c090	c090	TCGA-B6-A0X5	TCGA-B6-A0X5-01A	LumB	1.49806571962
Positive	Positive	Negative	FALSE	TRUE	TRUE	FALSE	LumB	LumB	c065	c060	TCGA-E2-A1L9	TCGA-E2-A1L9-01A	LumA	1.50595446009
Positive	Positive	Negative	FALSE	TRUE	TRUE	FALSE	LumA	LumA	c055	c050	TCGA-C8-A1HI	TCGA-C8-A1HI-01A	Normal	1.50878589234
Negative	Negative	[Not Evaluated]	FALSE	FALSE	FALSE	FALSE	Basal	Basal	c090	c090	TCGA-B6-A0RE	TCGA-B6-A0RE-01A	Basal	1.52765015007
Positive	Positive	Positive	FALSE	TRUE	TRUE	TRUE	Her2	Her2	c090	c090	TCGA-EW-A1J3	TCGA-EW-A1J3-01A	LumB	1.54259281965
Positive	Positive	Negative	FALSE	TRUE	TRUE	FALSE	LumA	LumA	c030	c020	TCGA-AR-A1AL	TCGA-AR-A1AL-01A	Normal	1.54816813953
[Not Evaluated]	[Not Evaluated]	[Not Evaluated]	FALSE	FALSE	FALSE	FALSE	Her2	Her2	c090	c090	TCGA-E9-A248	TCGA-E9-A248-01A	Her2	1.5525182102
Positive	Positive	Negative	FALSE	TRUE	TRUE	FALSE	LumB	LumB	c070	c070	TCGA-C8-A26Z	TCGA-C8-A26Z-01A	LumB	1.55472721545
Negative	Negative	Negative	TRUE	FALSE	FALSE	FALSE	Basal	Basal	c090	c090	TCGA-OL-A6VO	TCGA-OL-A6VO-01A	Basal	1.60662186505
Positive	Positive	Negative	FALSE	TRUE	TRUE	FALSE	LumB	LumB	c085	c070	TCGA-BH-A0BC	TCGA-BH-A0BC-01A	LumA	1.61569544989
Positive	Positive	Negative	FALSE	TRUE	TRUE	FALSE	LumA	LumA	c020	c040	TCGA-BH-A28Q	TCGA-BH-A28Q-01A	LumA	1.64264653479
Positive	Positive	Negative	FALSE	TRUE	TRUE	FALSE	LumA	LumA	c035	c040	TCGA-D8-A27V	TCGA-D8-A27V-01A	LumA	1.645098115
Negative	Negative	[Not Evaluated]	FALSE	FALSE	FALSE	FALSE	Her2	LumB	c045	c045	TCGA-OL-A97C	TCGA-OL-A97C-01A	Normal	1.64771385312
[Not Evaluated]	[Not Evaluated]	[Not Evaluated]	FALSE	FALSE	FALSE	FALSE	Her2	LumB	c085	c070	TCGA-E9-A1RF	TCGA-E9-A1RF-01A	LumB	1.64775712554
Positive	Positive	Equivocal	FALSE	TRUE	TRUE	FALSE	LumB	LumB	c090	c090	TCGA-C8-A26W	TCGA-C8-A26W-01A	LumB	1.65994011485
Positive	Positive	Negative	FALSE	TRUE	TRUE	FALSE	LumA	LumA	c030	c020	TCGA-E2-A1IL	TCGA-E2-A1IL-01A	LumA	1.6636475977
Negative	Negative	[Not Evaluated]	FALSE	FALSE	FALSE	FALSE	Basal	Basal	c090	c090	TCGA-A2-A0YM	TCGA-A2-A0YM-01A	Basal	1.66994131172
Positive	Positive	Negative	FALSE	TRUE	TRUE	FALSE	LumB	LumB	c065	c060	TCGA-AC-A5XS	TCGA-AC-A5XS-01A	LumB	1.69661970491
Positive	Positive	Positive	FALSE	TRUE	TRUE	TRUE	LumB	Her2	c090	c090	TCGA-E9-A22D	TCGA-E9-A22D-01A	LumB	1.71153660142
Positive	Positive	Equivocal	FALSE	TRUE	TRUE	FALSE	LumB	LumB	c085	c090	TCGA-E2-A1IE	TCGA-E2-A1IE-01A	LumB	1.72236381386
Positive	Positive	[Not Evaluated]	FALSE	TRUE	TRUE	FALSE	LumA	LumA	c005	c020	TCGA-OL-A6VQ	TCGA-OL-A6VQ-01A	LumA	1.72318008449
Positive	Positive	[Not Evaluated]	FALSE	TRUE	TRUE	FALSE	Her2	Her2	c090	c090	TCGA-BH-A1FN	TCGA-BH-A1FN-01A	LumB	1.73492434642
Negative	Positive	Equivocal	FALSE	FALSE	TRUE	FALSE	LumB	LumB	c060	c060	TCGA-E9-A1R2	TCGA-E9-A1R2-01A	unclassified	1.73811636564
Positive	Positive	Positive	FALSE	TRUE	TRUE	TRUE	Her2	Her2	c065	c060	TCGA-3C-AALK	TCGA-3C-AALK-01A	LumA	1.75583916387
Positive	Positive	Positive	FALSE	TRUE	TRUE	TRUE	Her2	Her2	c090	c090	TCGA-D8-A1XJ	TCGA-D8-A1XJ-01A	Her2	1.75894517803
Positive	Positive	Positive	FALSE	TRUE	TRUE	TRUE	Her2	Her2	c090	c090	TCGA-AO-A0JM	TCGA-AO-A0JM-01A	Her2	1.76330131443
Positive	Positive	[Not Evaluated]	FALSE	TRUE	TRUE	FALSE	LumA	LumA	c050	c050	TCGA-B6-A0RO	TCGA-B6-A0RO-01A	LumA	1.76458883547
Negative	Negative	Negative	TRUE	FALSE	FALSE	FALSE	Basal	Basal	c090	c090	TCGA-GM-A2DF	TCGA-GM-A2DF-01A	Basal	1.76609175105
Positive	Positive	Negative	FALSE	TRUE	TRUE	FALSE	LumA	LumA	c005	c020	TCGA-AO-A0JF	TCGA-AO-A0JF-01A	LumA	1.77805012397
Negative	Positive	Negative	FALSE	FALSE	TRUE	FALSE	LumB	LumB	c085	c085	TCGA-A2-A0YF	TCGA-A2-A0YF-01A	LumB	1.78397550712
Positive	Positive	Negative	FALSE	TRUE	TRUE	FALSE	LumA	LumA	c035	c020	TCGA-A8-A0A6	TCGA-A8-A0A6-01A	LumA	1.78797445607
Positive	Positive	Negative	FALSE	TRUE	TRUE	FALSE	LumA	LumA	c040	c040	TCGA-D8-A27K	TCGA-D8-A27K-01A	LumA	1.78867336504
[Not Evaluated]	[Not Evaluated]	[Not Evaluated]	FALSE	FALSE	FALSE	FALSE	Basal	Basal	c090	c090	TCGA-E9-A3QA	TCGA-E9-A3QA-01A	Basal	1.80011414712
Negative	Negative	Negative	TRUE	FALSE	FALSE	FALSE	Her2	Her2	c090	c090	TCGA-C8-A26Y	TCGA-C8-A26Y-01A	Her2	1.80829866828
Positive	Positive	Negative	FALSE	TRUE	TRUE	FALSE	LumB	LumB	c090	c090	TCGA-BH-A1FD	TCGA-BH-A1FD-01A	LumB	1.81423245893
Positive	Positive	Equivocal	FALSE	TRUE	TRUE	FALSE	LumB	LumB	c090	c090	TCGA-S3-A6ZH	TCGA-S3-A6ZH-01A	unclassified	1.82158014739
Positive	Positive	Negative	FALSE	TRUE	TRUE	FALSE	LumA	LumA	c005	c020	TCGA-A7-A5ZW	TCGA-A7-A5ZW-01A	LumA	1.8237619182
Negative	Negative	Negative	TRUE	FALSE	FALSE	FALSE	Basal	Basal	c090	c090	TCGA-AN-A0XU	TCGA-AN-A0XU-01A	Basal	1.82797794557
Positive	Positive	Negative	FALSE	TRUE	TRUE	FALSE	LumA	LumA	c005	c005	TCGA-AR-A2LN	TCGA-AR-A2LN-01A	LumA	1.8448363254
Positive	Positive	Negative	FALSE	TRUE	TRUE	FALSE	LumA	LumA	c030	c020	TCGA-E9-A1NH	TCGA-E9-A1NH-01A	LumA	1.86319993573
Positive	Positive	Equivocal	FALSE	TRUE	TRUE	FALSE	Her2	Her2	c070	c065	TCGA-A1-A0SJ	TCGA-A1-A0SJ-01A	Normal	1.87100470243
Negative	Negative	Equivocal	FALSE	FALSE	FALSE	FALSE	Basal	Basal	c090	c090	TCGA-E2-A573	TCGA-E2-A573-01A	Basal	1.87235715663
Positive	Positive	Negative	FALSE	TRUE	TRUE	FALSE	LumA	LumA	c005	c005	TCGA-BH-A8G0	TCGA-BH-A8G0-01A	LumA	1.89315325373
Positive	Positive	Negative	FALSE	TRUE	TRUE	FALSE	LumA	LumA	c005	c020	TCGA-D8-A1JH	TCGA-D8-A1JH-01A	LumA	1.90177619993
Positive	Positive	Negative	FALSE	TRUE	TRUE	FALSE	LumA	LumA	c060	c055	TCGA-A2-A3KD	TCGA-A2-A3KD-01A	LumA	1.91113681135
Positive	Positive	Negative	FALSE	TRUE	TRUE	FALSE	LumA	LumA	c055	c055	TCGA-E2-A1IN	TCGA-E2-A1IN-01A	LumA	1.91183649005
Negative	Positive	Positive	FALSE	FALSE	TRUE	TRUE	LumB	LumB	c055	c065	TCGA-PE-A5DD	TCGA-PE-A5DD-01A	LumB	1.9486334221
Positive	Positive	Equivocal	FALSE	TRUE	TRUE	FALSE	Basal	Basal	c090	c090	TCGA-S3-AA0Z	TCGA-S3-AA0Z-01A	Basal	1.98571723532
Positive	Positive	Negative	FALSE	TRUE	TRUE	FALSE	LumB	Her2	c090	c090	TCGA-BH-A0E2	TCGA-BH-A0E2-01A	unclassified	1.99751927611
Positive	Positive	Negative	FALSE	TRUE	TRUE	FALSE	LumA	LumA	c005	c005	TCGA-Z7-A8R5	TCGA-Z7-A8R5-01A	Normal	2.00462567654
Positive	Positive	Negative	FALSE	TRUE	TRUE	FALSE	Her2	Her2	c055	c065	TCGA-AO-A0JB	TCGA-AO-A0JB-01A	Normal	2.00683264783
Positive	Positive	Positive	FALSE	TRUE	TRUE	TRUE	LumA	LumA	c040	c040	TCGA-AC-A2FB	TCGA-AC-A2FB-01A	LumA	2.03631399613
Negative	Negative	[Not Evaluated]	FALSE	FALSE	FALSE	FALSE	Basal	Basal	c090	c090	TCGA-B6-A0I1	TCGA-B6-A0I1-01A	Basal	2.03921333442
Positive	Positive	Negative	FALSE	TRUE	TRUE	FALSE	LumA	LumA	c005	c005	TCGA-GM-A5PX	TCGA-GM-A5PX-01A	LumA	2.05448114688
Negative	Negative	Negative	TRUE	FALSE	FALSE	FALSE	Basal	Basal	c090	c090	TCGA-AR-A256	TCGA-AR-A256-01A	Basal	2.06331380715
Positive	Positive	Negative	FALSE	TRUE	TRUE	FALSE	LumB	LumB	c065	c070	TCGA-BH-A5J0	TCGA-BH-A5J0-01A	LumA	2.07195426742
Negative	Positive	Negative	FALSE	FALSE	TRUE	FALSE	LumB	Her2	c090	c090	TCGA-E9-A22A	TCGA-E9-A22A-01A	LumB	2.10245004729
[Not Evaluated]	[Not Evaluated]	[Not Evaluated]	FALSE	FALSE	FALSE	FALSE	Her2	Basal	c005	c005	TCGA-BH-A208	TCGA-BH-A208-01A	Normal	2.10282372126
[Not Evaluated]	[Not Evaluated]	[Not Evaluated]	FALSE	FALSE	FALSE	FALSE	LumB	LumB	c090	c090	TCGA-E9-A3HO	TCGA-E9-A3HO-01A	LumB	2.10806342694
Negative	Negative	Negative	TRUE	FALSE	FALSE	FALSE	Basal	Basal	c090	c090	TCGA-E9-A5FL	TCGA-E9-A5FL-01A	Basal	2.11206431735
Positive	Positive	Positive	FALSE	TRUE	TRUE	TRUE	LumB	Her2	c085	c070	TCGA-BH-A1EV	TCGA-BH-A1EV-01A	Her2	2.1304354792
Positive	Positive	Positive	FALSE	TRUE	TRUE	TRUE	Her2	Her2	c090	c090	TCGA-EW-A1IW	TCGA-EW-A1IW-01A	LumA	2.13786241581
Positive	Negative	Negative	FALSE	TRUE	FALSE	FALSE	LumB	LumB	c065	c060	TCGA-AN-A0XN	TCGA-AN-A0XN-01A	LumB	2.15424218005
Negative	Negative	[Not Evaluated]	FALSE	FALSE	FALSE	FALSE	LumA	LumA	c005	c040	TCGA-B6-A0RN	TCGA-B6-A0RN-01A	LumA	2.16583452482
Positive	Positive	Equivocal	FALSE	TRUE	TRUE	FALSE	LumB	LumB	c060	c060	TCGA-AR-A24X	TCGA-AR-A24X-01A	LumA	2.16744288633
Negative	Negative	Equivocal	FALSE	FALSE	FALSE	FALSE	Basal	Basal	c090	c090	TCGA-B6-A409	TCGA-B6-A409-01A	Basal	2.20990753496
Negative	Negative	Negative	TRUE	FALSE	FALSE	FALSE	Basal	Basal	c090	c090	TCGA-A7-A4SE	TCGA-A7-A4SE-01A	Basal	2.21329213455
Negative	Positive	Positive	FALSE	FALSE	TRUE	TRUE	Her2	Her2	c090	c090	TCGA-A1-A0SM	TCGA-A1-A0SM-01A	Her2	2.21414942475
Negative	Negative	Equivocal	FALSE	FALSE	FALSE	FALSE	Basal	Basal	c090	c090	TCGA-E2-A1LK	TCGA-E2-A1LK-01A	Basal	2.22893036042
Positive	Positive	Negative	FALSE	TRUE	TRUE	FALSE	LumA	LumA	c005	c005	TCGA-W8-A86G	TCGA-W8-A86G-01A	LumA	2.24407092715
[Not Evaluated]	[Not Evaluated]	[Not Evaluated]	FALSE	FALSE	FALSE	FALSE	Basal	Basal	c090	c090	TCGA-PL-A8LZ	TCGA-PL-A8LZ-01A	Basal	2.25302797208
Positive	Positive	Negative	FALSE	TRUE	TRUE	FALSE	LumA	LumA	c005	c005	TCGA-D8-A1JU	TCGA-D8-A1JU-01A	LumA	2.25843661348
Positive	Positive	Positive	FALSE	TRUE	TRUE	TRUE	LumA	LumA	c005	c040	TCGA-D8-A1XY	TCGA-D8-A1XY-01A	LumA	2.28534278175
Negative	Positive	Negative	FALSE	FALSE	TRUE	FALSE	Basal	Basal	c060	c055	TCGA-AR-A1AO	TCGA-AR-A1AO-01A	Basal	2.30168879631
Positive	Positive	Positive	FALSE	TRUE	TRUE	TRUE	LumA	LumA	c005	c005	TCGA-AC-A3YI	TCGA-AC-A3YI-01A	Normal	2.32367448047
[Not Evaluated]	[Not Evaluated]	[Not Evaluated]	FALSE	FALSE	FALSE	FALSE	LumB	LumB	c085	c090	TCGA-E9-A226	TCGA-E9-A226-01A	LumB	2.32773982402
Negative	Negative	[Not Evaluated]	FALSE	FALSE	FALSE	FALSE	Her2	Basal	c090	c090	TCGA-B6-A0X1	TCGA-B6-A0X1-01A	Basal	2.36501235533
Positive	Positive	Positive	FALSE	TRUE	TRUE	TRUE	LumB	LumB	c075	c070	TCGA-E9-A1N5	TCGA-E9-A1N5-01A	LumB	2.4166337458
Positive	Positive	Negative	FALSE	TRUE	TRUE	FALSE	LumB	LumB	c090	c090	TCGA-D8-A1JD	TCGA-D8-A1JD-01A	LumB	2.44633183828
Positive	Positive	Positive	FALSE	TRUE	TRUE	TRUE	Her2	Her2	c065	c065	TCGA-AR-A1AX	TCGA-AR-A1AX-01A	unclassified	2.46462963914
Positive	Positive	Equivocal	FALSE	TRUE	TRUE	FALSE	LumA	LumA	c020	c020	TCGA-E2-A1IJ	TCGA-E2-A1IJ-01A	LumA	2.47294474519
Positive	Positive	Negative	FALSE	TRUE	TRUE	FALSE	LumA	LumA	c050	c050	TCGA-D8-A1XB	TCGA-D8-A1XB-01A	LumA	2.48246790762
Positive	Positive	Negative	FALSE	TRUE	TRUE	FALSE	LumA	LumA	c005	c005	TCGA-BH-A0DV	TCGA-BH-A0DV-01A	LumA	2.49182950238
Positive	Positive	[Not Evaluated]	FALSE	TRUE	TRUE	FALSE	LumA	LumA	c055	c050	TCGA-A2-A0SY	TCGA-A2-A0SY-01A	LumA	2.50401714613
Negative	Negative	Equivocal	FALSE	FALSE	FALSE	FALSE	Basal	Basal	c090	c090	TCGA-AR-A1AI	TCGA-AR-A1AI-01A	Basal	2.52465475556
Positive	Positive	Negative	FALSE	TRUE	TRUE	FALSE	LumB	LumB	c055	c055	TCGA-EW-A423	TCGA-EW-A423-01A	LumB	2.52921662452
Negative	Negative	Indeterminate	FALSE	FALSE	FALSE	FALSE	Basal	Basal	c090	c090	TCGA-E2-A1AZ	TCGA-E2-A1AZ-01A	Basal	2.53651145086
Positive	Positive	Negative	FALSE	TRUE	TRUE	FALSE	LumB	LumB	c090	c090	TCGA-GM-A2DL	TCGA-GM-A2DL-01A	Her2	2.54498808555
Positive	Positive	Negative	FALSE	TRUE	TRUE	FALSE	LumA	LumA	c055	c050	TCGA-BH-A0W4	TCGA-BH-A0W4-01A	LumA	2.55351478775
Positive	Positive	Positive	FALSE	TRUE	TRUE	TRUE	Her2	Her2	c090	c090	TCGA-D8-A27N	TCGA-D8-A27N-01A	Her2	2.55413160012
Negative	Positive	Negative	FALSE	FALSE	TRUE	FALSE	Basal	Basal	c090	c090	TCGA-AR-A1AJ	TCGA-AR-A1AJ-01A	Basal	2.58889635346
Negative	Negative	Negative	TRUE	FALSE	FALSE	FALSE	Basal	Basal	c090	c090	TCGA-AO-A124	TCGA-AO-A124-01A	Basal	2.59416035025
Positive	Positive	Equivocal	FALSE	TRUE	TRUE	FALSE	LumA	LumA	c005	c005	TCGA-AC-A3QP	TCGA-AC-A3QP-01A	LumA	2.60056678441
Positive	Positive	Negative	FALSE	TRUE	TRUE	FALSE	LumA	LumA	c040	c040	TCGA-D8-A27L	TCGA-D8-A27L-01A	LumA	2.60126558517
Positive	Positive	[Not Evaluated]	FALSE	TRUE	TRUE	FALSE	LumB	LumB	c065	c060	TCGA-OL-A5D8	TCGA-OL-A5D8-01A	LumB	2.61072472482
Negative	Negative	Negative	TRUE	FALSE	FALSE	FALSE	Basal	Basal	c090	c090	TCGA-D8-A1JL	TCGA-D8-A1JL-01A	Basal	2.6177251493
Negative	Positive	[Not Evaluated]	FALSE	FALSE	TRUE	FALSE	LumA	LumA	c040	c045	TCGA-B6-A0WY	TCGA-B6-A0WY-01A	Normal	2.62600081735
Negative	Negative	Positive	FALSE	FALSE	FALSE	TRUE	Her2	Her2	c090	c090	TCGA-D8-A1XT	TCGA-D8-A1XT-01A	Her2	2.64658744926
Negative	Negative	[Not Evaluated]	FALSE	FALSE	FALSE	FALSE	Basal	Basal	c090	c090	TCGA-B6-A0RU	TCGA-B6-A0RU-01A	Basal	2.6599108371
Positive	Negative	Negative	FALSE	TRUE	FALSE	FALSE	Basal	Basal	c090	c090	TCGA-E2-A1II	TCGA-E2-A1II-01A	Basal	2.68504719067
Positive	Positive	Equivocal	FALSE	TRUE	TRUE	FALSE	Her2	Her2	c090	c090	TCGA-BH-A0C0	TCGA-BH-A0C0-01A	LumB	2.71447582761
Positive	Positive	Negative	FALSE	TRUE	TRUE	FALSE	LumA	LumA	c060	c055	TCGA-A2-A0T5	TCGA-A2-A0T5-01A	Normal	2.71565109761
Negative	Negative	Negative	TRUE	FALSE	FALSE	FALSE	Basal	Basal	c090	c090	TCGA-EW-A1P8	TCGA-EW-A1P8-01A	Basal	2.73697903338
Positive	Positive	[Not Evaluated]	FALSE	TRUE	TRUE	FALSE	LumA	LumA	c005	c005	TCGA-OL-A66L	TCGA-OL-A66L-01A	LumA	2.74171955914
Positive	Positive	Negative	FALSE	TRUE	TRUE	FALSE	Her2	Her2	c090	c090	TCGA-A1-A0SI	TCGA-A1-A0SI-01A	Her2	2.75224436597
Negative	Positive	Negative	FALSE	FALSE	TRUE	FALSE	Her2	Her2	c075	c065	TCGA-BH-A0DG	TCGA-BH-A0DG-01A	unclassified	2.76814963046
Positive	Positive	[Not Evaluated]	FALSE	TRUE	TRUE	FALSE	Her2	Her2	c090	c090	TCGA-BH-A209	TCGA-BH-A209-01A	LumB	2.77078004579
Positive	Positive	Negative	FALSE	TRUE	TRUE	FALSE	LumA	LumB	c055	c055	TCGA-BH-AB28	TCGA-BH-AB28-01A	LumA	2.8650634413
Negative	Negative	Negative	TRUE	FALSE	FALSE	FALSE	Basal	Basal	c090	c090	TCGA-EW-A1PB	TCGA-EW-A1PB-01A	Basal	2.92093638975
Negative	Negative	Positive	FALSE	FALSE	FALSE	TRUE	Her2	Her2	c090	c090	TCGA-A2-A3XZ	TCGA-A2-A3XZ-01A	Her2	2.93537927237
Positive	Positive	Equivocal	FALSE	TRUE	TRUE	FALSE	Her2	Her2	c055	c060	TCGA-GM-A2DA	TCGA-GM-A2DA-01A	Her2	2.95191524066
Negative	Negative	Negative	TRUE	FALSE	FALSE	FALSE	Basal	Basal	c090	c090	TCGA-EW-A6SB	TCGA-EW-A6SB-01A	Basal	2.9615147556
Positive	Positive	Negative	FALSE	TRUE	TRUE	FALSE	LumB	Her2	c065	c060	TCGA-E9-A1NE	TCGA-E9-A1NE-01A	unclassified	2.9807199966
Negative	Negative	Negative	TRUE	FALSE	FALSE	FALSE	Basal	Basal	c090	c090	TCGA-A2-A3XT	TCGA-A2-A3XT-01A	Basal	2.99838316719
Positive	Positive	Negative	FALSE	TRUE	TRUE	FALSE	LumA	LumA	c040	c040	TCGA-OL-A6VR	TCGA-OL-A6VR-01A	LumA	3.00558262562
Negative	Negative	Negative	TRUE	FALSE	FALSE	FALSE	Basal	Basal	c090	c090	TCGA-EW-A1PH	TCGA-EW-A1PH-01A	Basal	3.02960758942
Positive	Positive	Negative	FALSE	TRUE	TRUE	FALSE	LumB	LumB	c085	c090	TCGA-BH-A0HX	TCGA-BH-A0HX-01A	LumB	3.07327670471
Positive	Positive	Positive	FALSE	TRUE	TRUE	TRUE	Her2	Her2	c090	c090	TCGA-BH-A202	TCGA-BH-A202-01A	Her2	3.09311273389
Negative	Positive	Negative	FALSE	FALSE	TRUE	FALSE	Basal	Basal	c090	c090	TCGA-LL-A8F5	TCGA-LL-A8F5-01A	Basal	3.09607555434
Negative	Negative	Equivocal	FALSE	FALSE	FALSE	FALSE	Basal	Basal	c090	c090	TCGA-A7-A4SD	TCGA-A7-A4SD-01A	Basal	3.0987609261
Positive	Positive	Positive	FALSE	TRUE	TRUE	TRUE	Her2	Her2	c090	c090	TCGA-A2-A0YG	TCGA-A2-A0YG-01A	LumB	3.10645538021
Positive	Positive	Negative	FALSE	TRUE	TRUE	FALSE	LumB	LumB	c090	c090	TCGA-B6-A40C	TCGA-B6-A40C-01A	Her2	3.11300519619
Negative	Negative	Equivocal	FALSE	FALSE	FALSE	FALSE	Basal	Basal	c090	c090	TCGA-E2-A574	TCGA-E2-A574-01A	Basal	3.13296128837
Negative	Positive	Positive	FALSE	FALSE	TRUE	TRUE	Her2	Her2	c090	c090	TCGA-BH-A0HY	TCGA-BH-A0HY-01A	Her2	3.18641154397
[Not Evaluated]	[Not Evaluated]	[Not Evaluated]	FALSE	FALSE	FALSE	FALSE	LumA	LumA	c040	c040	TCGA-E9-A1RI	TCGA-E9-A1RI-01A	LumA	3.20405698146
Positive	Positive	Positive	FALSE	TRUE	TRUE	TRUE	LumA	Her2	c055	c060	TCGA-E9-A295	TCGA-E9-A295-01A	LumA	3.27878455354
Positive	Positive	Negative	FALSE	TRUE	TRUE	FALSE	LumA	LumA	c005	c005	TCGA-A2-A0T6	TCGA-A2-A0T6-01A	LumA	3.29259256505
Positive	Positive	Negative	FALSE	TRUE	TRUE	FALSE	LumA	LumA	c045	c045	TCGA-D8-A73X	TCGA-D8-A73X-01A	LumA	3.29726978916
Negative	Negative	Negative	TRUE	FALSE	FALSE	FALSE	Basal	Basal	c090	c090	TCGA-A2-A0T0	TCGA-A2-A0T0-01A	Basal	3.37721072871
Positive	Positive	Indeterminate	FALSE	TRUE	TRUE	FALSE	LumB	LumB	c090	c090	TCGA-AQ-A04H	TCGA-AQ-A04H-01B	LumB	3.3823178255
Negative	Positive	[Not Evaluated]	FALSE	FALSE	TRUE	FALSE	Basal	Basal	c090	c090	TCGA-OL-A5S0	TCGA-OL-A5S0-01A	Basal	3.41497425495
Positive	Positive	Negative	FALSE	TRUE	TRUE	FALSE	LumA	LumA	c045	c040	TCGA-E2-A1IU	TCGA-E2-A1IU-01A	LumA	3.44437050658
Positive	Positive	Positive	FALSE	TRUE	TRUE	TRUE	LumA	LumA	c005	c020	TCGA-AC-A8OS	TCGA-AC-A8OS-01A	LumA	3.47921929785
Positive	Positive	Positive	FALSE	TRUE	TRUE	TRUE	Her2	Her2	c090	c090	TCGA-UL-AAZ6	TCGA-UL-AAZ6-01A	Her2	3.52077559923
Positive	Positive	Negative	FALSE	TRUE	TRUE	FALSE	LumA	LumA	c005	c005	TCGA-BH-A0DI	TCGA-BH-A0DI-01A	LumA	3.55444595074
Positive	Positive	Equivocal	FALSE	TRUE	TRUE	FALSE	Her2	Her2	c090	c090	TCGA-LL-A5YN	TCGA-LL-A5YN-01A	unclassified	3.57214787988
Negative	Negative	Negative	TRUE	FALSE	FALSE	FALSE	Basal	Basal	c090	c090	TCGA-A2-A0YE	TCGA-A2-A0YE-01A	Basal	3.57568042671
Negative	Negative	Equivocal	FALSE	FALSE	FALSE	FALSE	Her2	Her2	c055	c060	TCGA-LL-A740	TCGA-LL-A740-01A	Her2	3.57943508273
Negative	Negative	[Not Evaluated]	FALSE	FALSE	FALSE	FALSE	Her2	Her2	c090	c090	TCGA-EW-A6SD	TCGA-EW-A6SD-01A	Her2	3.597950572
Positive	Positive	Positive	FALSE	TRUE	TRUE	TRUE	LumB	LumB	c090	c090	TCGA-BH-A1F8	TCGA-BH-A1F8-01A	LumB	3.6674697923
Positive	Positive	Negative	FALSE	TRUE	TRUE	FALSE	Her2	Her2	c070	c075	TCGA-B6-A40B	TCGA-B6-A40B-01A	LumA	3.69781476914
Positive	Positive	Equivocal	FALSE	TRUE	TRUE	FALSE	LumB	LumB	c055	c060	TCGA-E2-A1IH	TCGA-E2-A1IH-01A	LumB	3.70862287828
Positive	Positive	Negative	FALSE	TRUE	TRUE	FALSE	LumA	LumA	c005	c005	TCGA-A7-A5ZX	TCGA-A7-A5ZX-01A	LumA	3.71739791208
Positive	Positive	Negative	FALSE	TRUE	TRUE	FALSE	LumB	LumB	c090	c090	TCGA-D8-A1JC	TCGA-D8-A1JC-01A	LumB	3.72680340843
Negative	Negative	Negative	TRUE	FALSE	FALSE	FALSE	Her2	Her2	c090	c090	TCGA-GM-A2DB	TCGA-GM-A2DB-01A	Her2	3.75690031613
Positive	Positive	Positive	FALSE	TRUE	TRUE	TRUE	Her2	Her2	c090	c090	TCGA-AR-A254	TCGA-AR-A254-01A	Her2	3.77849684204
Positive	Positive	[Not Evaluated]	FALSE	TRUE	TRUE	FALSE	Her2	LumB	c060	c065	TCGA-B6-A0RV	TCGA-B6-A0RV-01A	LumA	3.89115711422
Negative	Negative	Negative	TRUE	FALSE	FALSE	FALSE	Basal	Basal	c090	c090	TCGA-A2-A3XX	TCGA-A2-A3XX-01A	Basal	3.90299569131
Negative	Negative	Negative	TRUE	FALSE	FALSE	FALSE	Basal	Basal	c090	c090	TCGA-E2-A14N	TCGA-E2-A14N-01A	Basal	3.90760332032
Positive	Positive	Negative	FALSE	TRUE	TRUE	FALSE	LumA	LumA	c005	c005	TCGA-HN-A2OB	TCGA-HN-A2OB-01A	LumA	3.94818185326
Negative	Negative	Negative	TRUE	FALSE	FALSE	FALSE	Basal	Basal	c090	c090	TCGA-AC-A2BK	TCGA-AC-A2BK-01A	Basal	3.96412116878
Positive	Positive	Negative	FALSE	TRUE	TRUE	FALSE	LumA	LumA	c040	c045	TCGA-XX-A899	TCGA-XX-A899-01A	LumA	4.03639267178
Negative	Negative	Positive	FALSE	FALSE	FALSE	TRUE	Her2	Her2	c090	c090	TCGA-A2-A0T1	TCGA-A2-A0T1-01A	Her2	4.07181828234
Negative	Positive	Negative	FALSE	FALSE	TRUE	FALSE	Basal	Basal	c090	c090	TCGA-A2-A3Y0	TCGA-A2-A3Y0-01A	Basal	4.10448113194
Positive	Positive	Negative	FALSE	TRUE	TRUE	FALSE	Her2	LumA	c055	c060	TCGA-BH-A2L8	TCGA-BH-A2L8-01A	LumA	4.1053966388
Positive	Positive	Positive	FALSE	TRUE	TRUE	TRUE	Her2	Her2	c090	c090	TCGA-EW-A6S9	TCGA-EW-A6S9-01A	Her2	4.12716556423
Positive	Positive	Negative	FALSE	TRUE	TRUE	FALSE	LumA	LumA	c005	c005	TCGA-E2-A1BC	TCGA-E2-A1BC-01A	LumA	4.18450609701
Positive	Positive	Equivocal	FALSE	TRUE	TRUE	FALSE	LumB	LumB	c090	c090	TCGA-A7-A13F	TCGA-A7-A13F-01A	LumB	4.22858314785
Positive	Positive	Equivocal	FALSE	TRUE	TRUE	FALSE	LumB	LumB	c070	c090	TCGA-AR-A0TW	TCGA-AR-A0TW-01A	LumB	4.26969989648
Positive	Positive	Negative	FALSE	TRUE	TRUE	FALSE	LumA	LumA	c050	c050	TCGA-A1-A0SF	TCGA-A1-A0SF-01A	LumA	4.27041730365
[Not Evaluated]	[Not Evaluated]	[Not Evaluated]	FALSE	FALSE	FALSE	FALSE	LumB	LumB	c090	c090	TCGA-E9-A1RE	TCGA-E9-A1RE-01A	LumB	4.29285990952
Negative	Negative	Equivocal	FALSE	FALSE	FALSE	FALSE	Her2	Her2	c070	c065	TCGA-GM-A2DD	TCGA-GM-A2DD-01A	Her2	4.33605208078
Positive	Positive	Negative	FALSE	TRUE	TRUE	FALSE	LumB	LumB	c065	c055	TCGA-BH-A0DH	TCGA-BH-A0DH-01A	LumA	4.37671624821
Negative	Positive	Negative	FALSE	FALSE	TRUE	FALSE	Basal	Basal	c090	c090	TCGA-LL-A5YP	TCGA-LL-A5YP-01A	Basal	4.50366914565
Positive	Positive	[Not Evaluated]	FALSE	TRUE	TRUE	FALSE	LumB	LumB	c065	c065	TCGA-OL-A66H	TCGA-OL-A66H-01A	LumA	4.5120931222
Negative	Negative	Negative	TRUE	FALSE	FALSE	FALSE	Basal	Basal	c090	c090	TCGA-BH-A0WA	TCGA-BH-A0WA-01A	Basal	4.52751455558
Negative	Negative	Negative	TRUE	FALSE	FALSE	FALSE	Basal	Basal	c090	c090	TCGA-BH-A0B9	TCGA-BH-A0B9-01A	Basal	4.53653689525
Positive	Positive	Negative	FALSE	TRUE	TRUE	FALSE	Her2	Her2	c090	c090	TCGA-LL-A7SZ	TCGA-LL-A7SZ-01A	Her2	4.59849016961
Negative	Negative	Negative	TRUE	FALSE	FALSE	FALSE	Basal	Basal	c090	c090	TCGA-A7-A6VW	TCGA-A7-A6VW-01A	Basal	4.62071481015
Positive	Positive	[Not Evaluated]	FALSE	TRUE	TRUE	FALSE	LumA	LumA	c005	c005	TCGA-AC-A2FF	TCGA-AC-A2FF-01A	Normal	4.63201891013
Negative	Positive	Negative	FALSE	FALSE	TRUE	FALSE	Her2	Her2	c090	c090	TCGA-A2-A25D	TCGA-A2-A25D-01A	Her2	4.64525829823
Negative	Negative	Equivocal	FALSE	FALSE	FALSE	FALSE	Basal	Basal	c090	c090	TCGA-B6-A1KF	TCGA-B6-A1KF-01A	Basal	4.68761241687
Negative	Negative	Negative	TRUE	FALSE	FALSE	FALSE	Her2	Her2	c060	c065	TCGA-D8-A1JF	TCGA-D8-A1JF-01A	Her2	4.80949979103
Positive	Positive	Positive	FALSE	TRUE	TRUE	TRUE	Her2	LumB	c090	c090	TCGA-AN-A0XW	TCGA-AN-A0XW-01A	unclassified	4.82924439328
Negative	Negative	Positive	FALSE	FALSE	FALSE	TRUE	Her2	Her2	c070	c070	TCGA-BH-A1EN	TCGA-BH-A1EN-01A	Her2	4.85426212118
Positive	Positive	Equivocal	FALSE	TRUE	TRUE	FALSE	Her2	Her2	c090	c090	TCGA-BH-A0HB	TCGA-BH-A0HB-01A	LumB	4.95487941933
Negative	Positive	Negative	FALSE	FALSE	TRUE	FALSE	LumB	LumB	c090	c090	TCGA-A2-A1FW	TCGA-A2-A1FW-01A	LumB	4.96844228541
Negative	Negative	[Not Evaluated]	FALSE	FALSE	FALSE	FALSE	Basal	Basal	c090	c090	TCGA-GM-A3XL	TCGA-GM-A3XL-01A	Basal	5.07450029065
Negative	Negative	Equivocal	FALSE	FALSE	FALSE	FALSE	Her2	Her2	c065	c065	TCGA-AR-A2LH	TCGA-AR-A2LH-01A	Basal	5.25966224896
Positive	Positive	Negative	FALSE	TRUE	TRUE	FALSE	LumB	LumB	c075	c070	TCGA-EW-A1J5	TCGA-EW-A1J5-01A	LumA	5.28540775986
Positive	Positive	[Not Evaluated]	FALSE	TRUE	TRUE	FALSE	LumA	LumA	c050	c050	TCGA-V7-A7HQ	TCGA-V7-A7HQ-01A	LumA	5.2955155201
Negative	Positive	Negative	FALSE	FALSE	TRUE	FALSE	Basal	Basal	c090	c090	TCGA-D8-A1JM	TCGA-D8-A1JM-01A	Basal	5.30011447667
Negative	Negative	[Not Evaluated]	FALSE	FALSE	FALSE	FALSE	Basal	Basal	c090	c090	TCGA-OL-A66I	TCGA-OL-A66I-01A	Basal	5.35477138605
Positive	Positive	Negative	FALSE	TRUE	TRUE	FALSE	LumA	LumA	c005	c005	TCGA-BH-A42V	TCGA-BH-A42V-01A	Normal	5.37387655633
[Not Evaluated]	[Not Evaluated]	[Not Evaluated]	FALSE	FALSE	FALSE	FALSE	LumB	LumB	c090	c090	TCGA-E9-A228	TCGA-E9-A228-01A	LumB	5.56284747224
Negative	Positive	Negative	FALSE	FALSE	TRUE	FALSE	LumA	LumA	c055	c050	TCGA-BH-A0HP	TCGA-BH-A0HP-01A	Normal	5.56885492384
Negative	Positive	[Not Evaluated]	FALSE	FALSE	TRUE	FALSE	Her2	Her2	c090	c090	TCGA-A2-A0SW	TCGA-A2-A0SW-01A	LumB	5.57311314584
Positive	Positive	Negative	FALSE	TRUE	TRUE	FALSE	Her2	Her2	c065	c090	TCGA-A7-A56D	TCGA-A7-A56D-01A	LumB	5.59895993307
Positive	Positive	Negative	FALSE	TRUE	TRUE	FALSE	LumA	LumA	c045	c045	TCGA-A2-A1FV	TCGA-A2-A1FV-01A	LumA	5.61280233049
Positive	Negative	Equivocal	FALSE	TRUE	FALSE	FALSE	Basal	Basal	c090	c090	TCGA-A7-A13D	TCGA-A7-A13D-01A	Basal	5.70161020521
Positive	Positive	Negative	FALSE	TRUE	TRUE	FALSE	LumB	LumB	c050	c045	TCGA-BH-A0H6	TCGA-BH-A0H6-01A	LumA	5.74288917537
[Not Evaluated]	[Not Evaluated]	[Not Evaluated]	FALSE	FALSE	FALSE	FALSE	Her2	Her2	c090	c090	TCGA-E9-A2JS	TCGA-E9-A2JS-01A	LumB	5.8173078888
Negative	Positive	Negative	FALSE	FALSE	TRUE	FALSE	LumB	LumB	c060	c065	TCGA-EW-A1P0	TCGA-EW-A1P0-01A	LumB	5.85093837316
Positive	Positive	Negative	FALSE	TRUE	TRUE	FALSE	LumB	LumB	c070	c070	TCGA-EW-A1P6	TCGA-EW-A1P6-01A	LumB	5.86100204661
Positive	Positive	Negative	FALSE	TRUE	TRUE	FALSE	LumB	LumB	c090	c090	TCGA-AR-A0U3	TCGA-AR-A0U3-01A	LumB	5.91239368965
Negative	Positive	[Not Evaluated]	FALSE	FALSE	TRUE	FALSE	Basal	Basal	c090	c090	TCGA-AC-A62X	TCGA-AC-A62X-01A	Basal	5.95458653737
Positive	Positive	Negative	FALSE	TRUE	TRUE	FALSE	Her2	LumB	c070	c065	TCGA-EW-A1PA	TCGA-EW-A1PA-01A	unclassified	6.01271147414
Positive	Positive	[Not Evaluated]	FALSE	TRUE	TRUE	FALSE	LumB	LumB	c065	c065	TCGA-B6-A2IU	TCGA-B6-A2IU-01A	LumA	6.08380999625
Positive	Positive	Negative	FALSE	TRUE	TRUE	FALSE	Her2	LumB	c090	c090	TCGA-A2-A4S3	TCGA-A2-A4S3-01A	LumB	6.21790193583
Positive	Positive	[Not Evaluated]	FALSE	TRUE	TRUE	FALSE	LumA	LumA	c050	c045	TCGA-GM-A2D9	TCGA-GM-A2D9-01A	LumA	6.30192479464
Positive	Positive	Negative	FALSE	TRUE	TRUE	FALSE	LumA	LumA	c060	c055	TCGA-BH-A201	TCGA-BH-A201-01A	Normal	6.42234444726
Positive	Positive	Negative	FALSE	TRUE	TRUE	FALSE	LumB	LumB	c065	c065	TCGA-AC-A6NO	TCGA-AC-A6NO-01A	LumA	6.43564177598
Negative	Positive	Negative	FALSE	FALSE	TRUE	FALSE	Her2	Her2	c090	c090	TCGA-AR-A0TT	TCGA-AR-A0TT-01A	LumB	6.51250542014
Positive	Positive	Equivocal	FALSE	TRUE	TRUE	FALSE	Her2	Her2	c090	c090	TCGA-D8-A1XL	TCGA-D8-A1XL-01A	Her2	6.5277413294
Negative	Negative	Negative	TRUE	FALSE	FALSE	FALSE	Basal	Basal	c090	c090	TCGA-D8-A1XQ	TCGA-D8-A1XQ-01A	Basal	6.61622999965
Negative	Negative	Indeterminate	FALSE	FALSE	FALSE	FALSE	Basal	Basal	c090	c090	TCGA-AC-A8OQ	TCGA-AC-A8OQ-01A	Basal	6.85445962459
Positive	Positive	Equivocal	FALSE	TRUE	TRUE	FALSE	LumB	LumB	c090	c090	TCGA-AO-A1KS	TCGA-AO-A1KS-01A	LumB	6.95689210769
Positive	Positive	[Not Evaluated]	FALSE	TRUE	TRUE	FALSE	LumB	LumB	c070	c065	TCGA-B6-A0WT	TCGA-B6-A0WT-01A	LumA	6.9857534591
Positive	Positive	Negative	FALSE	TRUE	TRUE	FALSE	Her2	Her2	c090	c090	TCGA-EW-A2FV	TCGA-EW-A2FV-01A	unclassified	7.10738151269
Positive	Positive	Equivocal	FALSE	TRUE	TRUE	FALSE	LumA	LumA	c005	c005	TCGA-D8-A1JB	TCGA-D8-A1JB-01A	LumA	7.15260991021
Negative	Positive	Negative	FALSE	FALSE	TRUE	FALSE	LumA	LumA	c005	c005	TCGA-A2-A0YK	TCGA-A2-A0YK-01A	Normal	7.26130895159
Positive	Positive	Negative	FALSE	TRUE	TRUE	FALSE	LumB	LumB	c090	c090	TCGA-C8-A1HO	TCGA-C8-A1HO-01A	LumB	7.29923593798
[Not Evaluated]	[Not Evaluated]	[Not Evaluated]	FALSE	FALSE	FALSE	FALSE	LumB	Her2	c050	c050	TCGA-E9-A2JT	TCGA-E9-A2JT-01A	unclassified	7.31179010822
Positive	Positive	Indeterminate	FALSE	TRUE	TRUE	FALSE	Her2	Her2	c090	c090	TCGA-D8-A1Y3	TCGA-D8-A1Y3-01A	LumB	7.41871385876
Negative	Negative	[Not Evaluated]	FALSE	FALSE	FALSE	FALSE	Basal	Basal	c090	c090	TCGA-A2-A3XU	TCGA-A2-A3XU-01A	Basal	7.47896277557
Positive	Positive	Negative	FALSE	TRUE	TRUE	FALSE	LumA	LumA	c005	c010	TCGA-AR-A2LQ	TCGA-AR-A2LQ-01A	Normal	7.56096886793
[Not Evaluated]	[Not Evaluated]	[Not Evaluated]	FALSE	FALSE	FALSE	FALSE	LumB	LumB	c070	c070	TCGA-E9-A1R4	TCGA-E9-A1R4-01A	LumB	7.70040674219
Positive	Positive	Equivocal	FALSE	TRUE	TRUE	FALSE	LumB	LumB	c065	c070	TCGA-D8-A27G	TCGA-D8-A27G-01A	LumB	7.74847856548
Positive	Positive	[Not Evaluated]	FALSE	TRUE	TRUE	FALSE	Her2	Her2	c085	c080	TCGA-BH-A1FE	TCGA-BH-A1FE-01A	unclassified	7.80592421842
Negative	Positive	Negative	FALSE	FALSE	TRUE	FALSE	LumB	LumB	c060	c065	TCGA-B6-A1KC	TCGA-B6-A1KC-01B	LumB	7.81717268266
Positive	Positive	Negative	FALSE	TRUE	TRUE	FALSE	LumB	LumB	c090	c090	TCGA-EW-A1P3	TCGA-EW-A1P3-01A	LumA	7.87771441048
Negative	Positive	Negative	FALSE	FALSE	TRUE	FALSE	LumA	LumA	c045	c040	TCGA-LD-A74U	TCGA-LD-A74U-01A	Normal	7.90574379646
Negative	Negative	Positive	FALSE	FALSE	FALSE	TRUE	Her2	Her2	c090	c090	TCGA-C8-A278	TCGA-C8-A278-01A	Her2	7.99665125095
Positive	Positive	Negative	FALSE	TRUE	TRUE	FALSE	LumB	LumB	c090	c090	TCGA-EW-A2FW	TCGA-EW-A2FW-01A	LumB	8.01145171731
Negative	Negative	Positive	FALSE	FALSE	FALSE	TRUE	Her2	Her2	c090	c090	TCGA-AO-A0JE	TCGA-AO-A0JE-01A	Her2	8.01327318348
Positive	Positive	Negative	FALSE	TRUE	TRUE	FALSE	Her2	Her2	c090	c090	TCGA-AR-A0U2	TCGA-AR-A0U2-01A	LumB	8.07341230397
Positive	Positive	Equivocal	FALSE	TRUE	TRUE	FALSE	Her2	Her2	c055	c055	TCGA-LL-A73Z	TCGA-LL-A73Z-01A	Basal	8.11738832637
Positive	Positive	[Not Evaluated]	FALSE	TRUE	TRUE	FALSE	LumA	LumA	c005	c005	TCGA-OL-A5RV	TCGA-OL-A5RV-01A	LumA	8.27672294946
Negative	Positive	Equivocal	FALSE	FALSE	TRUE	FALSE	Her2	Her2	c090	c090	TCGA-AR-A250	TCGA-AR-A250-01A	LumB	8.38520623607
Positive	Positive	Negative	FALSE	TRUE	TRUE	FALSE	LumA	LumA	c005	c005	TCGA-WT-AB44	TCGA-WT-AB44-01A	LumA	8.55235205032
Positive	Positive	Equivocal	FALSE	TRUE	TRUE	FALSE	LumA	LumA	c060	c050	TCGA-4H-AAAK	TCGA-4H-AAAK-01A	LumA	8.79895493337
Negative	Negative	[Not Evaluated]	FALSE	FALSE	FALSE	FALSE	Her2	Her2	c090	c090	TCGA-OL-A66P	TCGA-OL-A66P-01A	Her2	8.89009038299
Positive	Positive	Equivocal	FALSE	TRUE	TRUE	FALSE	Her2	LumB	c090	c090	TCGA-AO-A1KT	TCGA-AO-A1KT-01A	LumB	9.01274225629
Negative	Positive	[Not Evaluated]	FALSE	FALSE	TRUE	FALSE	LumA	LumA	c005	c005	TCGA-OL-A66N	TCGA-OL-A66N-01A	LumA	9.08090525535
Positive	Positive	Positive	FALSE	TRUE	TRUE	TRUE	LumB	LumB	c065	c065	TCGA-AC-A4ZE	TCGA-AC-A4ZE-01A	LumA	9.13149017663
Positive	Positive	Equivocal	FALSE	TRUE	TRUE	FALSE	Her2	LumB	c090	c090	TCGA-AR-A1AW	TCGA-AR-A1AW-01A	LumB	9.22651997349
Positive	Positive	Equivocal	FALSE	TRUE	TRUE	FALSE	Her2	Her2	c055	c055	TCGA-E2-A1B1	TCGA-E2-A1B1-01A	Normal	9.94564464594
Negative	Positive	Negative	FALSE	FALSE	TRUE	FALSE	LumB	LumB	c070	c070	TCGA-S3-AA12	TCGA-S3-AA12-01A	LumB	10.0260505694
Positive	Positive	Positive	FALSE	TRUE	TRUE	TRUE	LumB	Her2	c090	c090	TCGA-LL-A7T0	TCGA-LL-A7T0-01A	LumB	10.0990022369
Negative	Negative	Negative	TRUE	FALSE	FALSE	FALSE	Basal	Basal	c090	c090	TCGA-D8-A1XK	TCGA-D8-A1XK-01A	Basal	10.2187328647
Negative	Negative	Negative	TRUE	FALSE	FALSE	FALSE	Her2	Her2	c090	c090	TCGA-EW-A1OV	TCGA-EW-A1OV-01A	Her2	10.2714683341
Negative	Negative	[Not Evaluated]	FALSE	FALSE	FALSE	FALSE	Basal	Basal	c090	c090	TCGA-OL-A5D7	TCGA-OL-A5D7-01A	Basal	10.2984526044
Positive	Positive	Equivocal	FALSE	TRUE	TRUE	FALSE	LumB	LumB	c065	c065	TCGA-E2-A570	TCGA-E2-A570-01A	LumB	10.615878995
Positive	Positive	Negative	FALSE	TRUE	TRUE	FALSE	Her2	LumB	c090	c090	TCGA-E2-A10C	TCGA-E2-A10C-01A	LumB	10.7194010368
Positive	Positive	Negative	FALSE	TRUE	TRUE	FALSE	LumA	LumA	c055	c050	TCGA-A1-A0SG	TCGA-A1-A0SG-01A	LumA	10.7968084292
Negative	Positive	Negative	FALSE	FALSE	TRUE	FALSE	LumA	LumA	c045	c045	TCGA-A7-A0D9	TCGA-A7-A0D9-01A	LumA	11.0321641456
Positive	Positive	Positive	FALSE	TRUE	TRUE	TRUE	LumB	LumB	c090	c090	TCGA-JL-A3YX	TCGA-JL-A3YX-01A	unclassified	11.145992321
Negative	Positive	[Not Evaluated]	FALSE	FALSE	TRUE	FALSE	Her2	Basal	c090	c090	TCGA-OL-A5RY	TCGA-OL-A5RY-01A	Basal	11.1881513365
Negative	Positive	Negative	FALSE	FALSE	TRUE	FALSE	Her2	Her2	c090	c090	TCGA-AC-A5EH	TCGA-AC-A5EH-01A	Her2	11.5335866293
Positive	Positive	[Not Evaluated]	FALSE	TRUE	TRUE	FALSE	LumB	LumB	c055	c050	TCGA-BH-A6R8	TCGA-BH-A6R8-01A	LumB	11.7729502003
Negative	Negative	Positive	FALSE	FALSE	FALSE	TRUE	Her2	Her2	c090	c090	TCGA-C8-A8HP	TCGA-C8-A8HP-01A	Her2	11.7761936892
Positive	Positive	Equivocal	FALSE	TRUE	TRUE	FALSE	LumB	LumB	c090	c090	TCGA-AR-A0TZ	TCGA-AR-A0TZ-01A	LumB	11.7823278162
[Not Evaluated]	[Not Evaluated]	[Not Evaluated]	FALSE	FALSE	FALSE	FALSE	Her2	Her2	c090	c090	TCGA-BH-A203	TCGA-BH-A203-01A	Her2	11.8496359507
Positive	Positive	Negative	FALSE	TRUE	TRUE	FALSE	LumB	LumB	c090	c090	TCGA-A2-A0YH	TCGA-A2-A0YH-01A	LumB	12.2555175238
Negative	Positive	Equivocal	FALSE	FALSE	TRUE	FALSE	Her2	Her2	c065	c070	TCGA-A2-A3XV	TCGA-A2-A3XV-01A	Her2	12.4442728555
Positive	Positive	Equivocal	FALSE	TRUE	TRUE	FALSE	LumB	LumB	c090	c090	TCGA-D8-A27R	TCGA-D8-A27R-01A	LumB	12.45054283
Positive	Positive	Negative	FALSE	TRUE	TRUE	FALSE	Her2	Her2	c090	c090	TCGA-C8-A8HQ	TCGA-C8-A8HQ-01A	Her2	12.6248353782
Positive	Positive	Equivocal	FALSE	TRUE	TRUE	FALSE	LumB	LumB	c050	c045	TCGA-LL-A6FP	TCGA-LL-A6FP-01A	LumA	13.3561265669
Negative	Negative	Positive	FALSE	FALSE	FALSE	TRUE	Her2	Her2	c090	c090	TCGA-E2-A1B0	TCGA-E2-A1B0-01A	Her2	13.6762750845
Positive	Negative	Equivocal	FALSE	TRUE	FALSE	FALSE	LumA	LumA	c040	c020	TCGA-A1-A0SH	TCGA-A1-A0SH-01A	LumA	13.7748685946
Negative	Negative	[Not Evaluated]	FALSE	FALSE	FALSE	FALSE	Her2	Her2	c045	c050	TCGA-OL-A5D6	TCGA-OL-A5D6-01A	Normal	14.5992044211
Negative	Negative	Positive	FALSE	FALSE	FALSE	TRUE	Her2	Her2	c065	c065	TCGA-E2-A1LB	TCGA-E2-A1LB-01A	Her2	14.7194430494
Negative	Negative	Negative	TRUE	FALSE	FALSE	FALSE	Her2	Her2	c090	c090	TCGA-GM-A2DH	TCGA-GM-A2DH-01A	Her2	15.3902747299
Positive	Positive	Negative	FALSE	TRUE	TRUE	FALSE	Her2	Her2	c060	c060	TCGA-BH-A0BT	TCGA-BH-A0BT-01A	LumA	15.9762869892
Negative	Positive	[Not Evaluated]	FALSE	FALSE	TRUE	FALSE	LumB	LumB	c090	c090	TCGA-A2-A0YT	TCGA-A2-A0YT-01A	LumB	17.2227994519
Positive	Positive	[Not Evaluated]	FALSE	TRUE	TRUE	FALSE	LumB	LumB	c050	c050	TCGA-AC-A6IX	TCGA-AC-A6IX-01A	LumA	17.2689273858
Positive	Negative	Equivocal	FALSE	TRUE	FALSE	FALSE	LumA	LumA	c050	c050	TCGA-GM-A3NW	TCGA-GM-A3NW-01A	LumA	17.3637013154
Positive	Positive	Positive	FALSE	TRUE	TRUE	TRUE	LumB	Her2	c090	c090	TCGA-A8-A075	TCGA-A8-A075-01A	LumB	17.4512437156
Positive	Positive	Negative	FALSE	TRUE	TRUE	FALSE	LumA	LumA	c005	c005	TCGA-D8-A4Z1	TCGA-D8-A4Z1-01A	Normal	17.7244069969
Positive	Positive	Negative	FALSE	TRUE	TRUE	FALSE	Her2	Her2	c065	c065	TCGA-OK-A5Q2	TCGA-OK-A5Q2-01A	unclassified	18.6461585545
Positive	Positive	Negative	FALSE	TRUE	TRUE	FALSE	Her2	Her2	c085	c090	TCGA-EW-A1IZ	TCGA-EW-A1IZ-01A	unclassified	18.6740304553
Positive	Positive	Negative	FALSE	TRUE	TRUE	FALSE	Her2	Her2	c090	c090	TCGA-BH-A0BZ	TCGA-BH-A0BZ-01A	LumB	18.713168425
Positive	Positive	Negative	FALSE	TRUE	TRUE	FALSE	Her2	Her2	c055	c055	TCGA-BH-A0BA	TCGA-BH-A0BA-01A	LumA	18.9060265022
Positive	Positive	Positive	FALSE	TRUE	TRUE	TRUE	LumB	LumB	c055	c060	TCGA-LL-A9Q3	TCGA-LL-A9Q3-01A	LumA	18.9544792896
Negative	Negative	Negative	TRUE	FALSE	FALSE	FALSE	Her2	Her2	c050	c040	TCGA-C8-A3M7	TCGA-C8-A3M7-01A	Normal	19.2936650754
[Not Evaluated]	[Not Evaluated]	[Not Evaluated]	FALSE	FALSE	FALSE	FALSE	Her2	Her2	c090	c090	TCGA-C8-A275	TCGA-C8-A275-01A	Her2	19.8431667188
Negative	Negative	[Not Evaluated]	FALSE	FALSE	FALSE	FALSE	Her2	Her2	c075	c065	TCGA-BH-A1FU	TCGA-BH-A1FU-01A	Her2	20.003972733
Negative	Negative	Positive	FALSE	FALSE	FALSE	TRUE	Her2	Her2	c070	c090	TCGA-D8-A1JA	TCGA-D8-A1JA-01A	Her2	20.6681316465
Negative	Negative	[Not Evaluated]	FALSE	FALSE	FALSE	FALSE	Her2	Her2	c090	c090	TCGA-B6-A0IK	TCGA-B6-A0IK-01A	Her2	20.8654287039
Negative	Positive	Positive	FALSE	FALSE	TRUE	TRUE	Her2	Her2	c090	c090	TCGA-D8-A1J9	TCGA-D8-A1J9-01A	Her2	21.1105654316
Positive	Positive	Positive	FALSE	TRUE	TRUE	TRUE	Her2	Her2	c090	c090	TCGA-AO-A03L	TCGA-AO-A03L-01A	LumB	21.4391833515
Positive	Positive	Positive	FALSE	TRUE	TRUE	TRUE	Her2	Her2	c090	c090	TCGA-3C-AALI	TCGA-3C-AALI-01A	Her2	24.1674577613
Negative	Positive	Equivocal	FALSE	FALSE	TRUE	FALSE	Her2	Her2	c090	c090	TCGA-EW-A1OZ	TCGA-EW-A1OZ-01A	Her2	24.8142860404
Positive	Positive	Positive	FALSE	TRUE	TRUE	TRUE	Her2	Her2	c090	c090	TCGA-AR-A0TX	TCGA-AR-A0TX-01A	Her2	27.4670464607
Negative	Positive	Positive	FALSE	FALSE	TRUE	TRUE	Her2	Her2	c085	c090	TCGA-LL-A5YL	TCGA-LL-A5YL-01A	Her2	32.5903406307
Positive	Positive	Equivocal	FALSE	TRUE	TRUE	FALSE	LumA	LumA	c005	c005	TCGA-BH-A8FZ	TCGA-BH-A8FZ-01A	Normal	34.0984082523
Negative	Positive	Equivocal	FALSE	FALSE	TRUE	FALSE	LumB	Her2	c090	c090	TCGA-AR-A0TQ	TCGA-AR-A0TQ-01A	Her2	35.9718914072
Positive	Positive	[Not Evaluated]	FALSE	TRUE	TRUE	FALSE	Her2	Her2	c090	c090	TCGA-AC-A3W5	TCGA-AC-A3W5-01A	Her2	38.01695253
Positive	Positive	Positive	FALSE	TRUE	TRUE	TRUE	Her2	Her2	c045	c045	TCGA-AQ-A0Y5	TCGA-AQ-A0Y5-01A	Her2	38.6726412254
Positive	Negative	Positive	FALSE	TRUE	FALSE	TRUE	Her2	Her2	c090	c090	TCGA-E9-A1N9	TCGA-E9-A1N9-01A	Basal	38.6748007313
Positive	Positive	Positive	FALSE	TRUE	TRUE	TRUE	LumB	Her2	c060	c055	TCGA-S3-AA14	TCGA-S3-AA14-01A	LumA	38.7895149776
Negative	Negative	[Not Evaluated]	FALSE	FALSE	FALSE	FALSE	Her2	Her2	c090	c090	TCGA-B6-A0RS	TCGA-B6-A0RS-01A	Her2	39.0150938859
Positive	Negative	Positive	FALSE	TRUE	FALSE	TRUE	Her2	Her2	c090	c090	TCGA-C8-A1HF	TCGA-C8-A1HF-01A	Her2	40.8901971886
Negative	Negative	Equivocal	FALSE	FALSE	FALSE	FALSE	Her2	Her2	c090	c090	TCGA-D8-A1JG	TCGA-D8-A1JG-01B	Her2	42.7647100971
Positive	Positive	[Not Evaluated]	FALSE	TRUE	TRUE	FALSE	LumA	LumA	c045	c050	TCGA-OL-A5DA	TCGA-OL-A5DA-01A	LumA	44.3117188536
Negative	Positive	Equivocal	FALSE	FALSE	TRUE	FALSE	LumB	LumB	c090	c090	TCGA-5T-A9QA	TCGA-5T-A9QA-01A	LumB	45.8498967829
Negative	Negative	Positive	FALSE	FALSE	FALSE	TRUE	Her2	Her2	c090	c090	TCGA-C8-A1HK	TCGA-C8-A1HK-01A	Her2	46.1899704151
Negative	Positive	Positive	FALSE	FALSE	TRUE	TRUE	Her2	Her2	c090	c090	TCGA-BH-A0AW	TCGA-BH-A0AW-01A	Her2	48.1142534335
Negative	Negative	Equivocal	FALSE	FALSE	FALSE	FALSE	Her2	Her2	c065	c065	TCGA-EW-A2FR	TCGA-EW-A2FR-01A	Her2	48.7618333173
Negative	Positive	Equivocal	FALSE	FALSE	TRUE	FALSE	Her2	Her2	c085	c090	TCGA-A2-A0CT	TCGA-A2-A0CT-01A	LumB	50.01370945
Positive	Positive	Equivocal	FALSE	TRUE	TRUE	FALSE	LumB	LumB	c090	c090	TCGA-D8-A27W	TCGA-D8-A27W-01A	LumB	53.1728411212
Positive	Positive	Negative	FALSE	TRUE	TRUE	FALSE	LumB	LumB	c090	c090	TCGA-AR-A24H	TCGA-AR-A24H-01A	LumB	53.8372646021
Negative	Positive	Positive	FALSE	FALSE	TRUE	TRUE	Her2	Her2	c090	c090	TCGA-AC-A23H	TCGA-AC-A23H-01A	Her2	56.4524646821
Positive	Positive	Indeterminate	FALSE	TRUE	TRUE	FALSE	LumB	LumB	c045	c045	TCGA-D8-A1JN	TCGA-D8-A1JN-01A	LumA	66.1893062676
Negative	Positive	[Not Evaluated]	FALSE	FALSE	TRUE	FALSE	Her2	Her2	c090	c090	TCGA-OL-A5RZ	TCGA-OL-A5RZ-01A	Her2	99.9536353953

## Sheet: TCGA_Adjusted_BetaValues
CpG_id	TCGA-GM-A2DM	TCGA-D8-A1XF	TCGA-D8-A1JE	TCGA-GI-A2C8	TCGA-EW-A6SA	TCGA-A2-A04R	TCGA-E9-A1N4	TCGA-LL-A5YM	TCGA-AO-A0JJ	TCGA-BH-A6R9	TCGA-AN-A0XP	TCGA-AC-A8OR	TCGA-AC-A2BM	TCGA-E9-A5UO	TCGA-AR-A2LE	TCGA-A2-A25C	TCGA-D8-A1XW	TCGA-BH-A1EX	TCGA-A2-A0YD	TCGA-BH-A204	TCGA-B6-A0X4	TCGA-A7-A26J	TCGA-E2-A1L8	TCGA-D8-A1XV	TCGA-BH-A1EU	TCGA-E9-A1N3	TCGA-D8-A1JI	TCGA-E9-A22E	TCGA-AR-A1AV	TCGA-E9-A249	TCGA-E9-A244	TCGA-EW-A1J1	TCGA-C8-A1HE	TCGA-AC-A3YJ	TCGA-E9-A1R5	TCGA-D8-A27E	TCGA-BH-A1ES	TCGA-C8-A27A	TCGA-D8-A1JS	TCGA-D8-A1XG	TCGA-B6-A1KI	TCGA-D8-A27T	TCGA-E9-A24A	TCGA-AR-A24V	TCGA-BH-A1EO	TCGA-E9-A1QZ	TCGA-AN-A0XV	TCGA-UU-A93S	TCGA-E9-A245
cg17655320	0.497	0	0.484	0.567	0.051	0.33	0.219	0.047	0.628	0.777	0.082	0.535	0.081	0.146	0.135	0.094	0.71	0.127	0.194	0.091	0.491	0.394	0.109	0.534	0.201	0.386	0.534	0.175	0	0.167	0.751	0.359	0.405	0.322	0.556	0.577	0.071	0.061	0.563	0.502	0.073	0.044	0.593	0.498	0.138	0.163	0.219	0.75	0.1
cg19956155	0.556	1	0.833	0.875	0.312	0.878	0.54	0.822	0.211	0.301	0.099	0.552	0.91	0.332	0.55	0.983	0.359	0.26	0.573	0.836	0.623	0.818	0.928	0.484	0.93	0.476	0.531	0.55	0.68	0.946	0.354	0.533	0.833	0.673	0.586	0.2	0.655	0.679	0.543	0.117	0.301	0.889	0.922	0	0.562	0.509	0.349	0.916	0.957
cg17475304	0.931	1	0.274	0.921	0.909	0.951	0.833	0.918	0.571	1	0.608	0.951	0.984	0.978	0.83	0.993	0.636	0.83	0.999	0.736	0.736	0.914	0.868	0.226	0.999	0.892	0.617	0.553	0.81	0.957	0.665	0.291	0.726	0.497	0.902	0.571	1	0.936	0.819	0.57	0.521	0.611	0.355	0.364	0.857	0.603	0.504	0.887	0.364
cg27294629	0.152	0.973	0.04	0.054	0.475	0.087	0.038	0.54	0.112	0.05	0.105	0.085	0.03	0.017	0.032	0.035	0.103	0.069	0.111	0.059	0.045	0.028	0.1	0.056	0.095	0.105	0.029	0.047	0.092	0.03	0.05	0.039	0.064	0.075	0.026	0.046	0.092	0.07	0.054	0.03	0.055	0.034	0.032	0.029	0.083	0.068	0.101	0.143	0.083
cg11408622	0.012	0.642	0.146	0.022	0.702	0.1	0.015	0.829	0.022	0	0.018	0.007	0.018	0.777	0.011	0.058	0.019	0.015	0.021	0.005	0.015	0.012	0.018	0.013	0.029	0.009	0.005	0.025	0.015	0.013	0.023	0.011	0.008	0.008	0.013	0.022	0.007	0.011	0.004	0.007	0.029	0.021	0.016	0.026	0.022	0.029	0.02	0.02	0.032
cg23197992	0	0.889	0.277	0.389	0.875	0.573	0.157	0.537	0.362	0.013	0	0	0.273	0.836	0	0.269	0	0	0	0.1	0	0.15	0	0	0	0	0.069	0	0	0.004	0	0	0	0	0	0	0.001	0	0	0.346	0.001	0	0	0	0	0	0	0	0
cg21042539	0	1	0.304	0.387	0.952	0.76	0	0.879	0.528	0.002	0	0.113	0.296	0.779	0	0.296	0.001	0.001	0	0.012	0	0.211	0	0	0	0.008	0.005	0	0	0.002	0.001	0.001	0	0.004	0	0.005	0.002	0.009	0	0.248	0	0	0	0	0	0.001	0	0	0
cg15442702	0.061	0.803	0.059	0.105	0.609	0.168	0.079	0.422	0.044	0.06	0.086	0.065	0.186	0.151	0.08	0.092	0.029	0.068	0.058	0.171	0.079	0.123	0.018	0.049	0.041	0.051	0.059	0.054	0.038	0.106	0.072	0.062	0.059	0.059	0.059	0.06	0.055	0.157	0.059	0.085	0.071	0.073	0.079	0.083	0.037	0.084	0.068	0.078	0.06
cg26480626	0.017	0.903	0.008	0.045	0.387	0.069	0.46	0.609	0.013	0.063	0.068	0.003	0.046	0.543	0.031	0.005	0.004	0.026	0.017	0.444	0.02	0.019	0	0	0.007	0.168	0.011	0.293	0	0.005	0.005	0.011	0.011	0.031	0.008	0.007	0.033	0.051	0	0	0	0.011	0.01	0.014	0.025	0.024	0.247	0	0
cg12033014	0.094	0.761	0.049	0.105	0.531	0.156	0.083	0.502	0.059	0.215	0.417	0.058	0.368	0.251	0.183	0.102	0.042	0.067	0.081	0.187	0.105	0.21	0.11	0.075	0.094	0.298	0.131	0.073	0.327	0.055	0.089	0.047	0.08	0.096	0.024	0.057	0.087	0.095	0.059	0.141	0.124	0.076	0.09	0.09	0.041	0.114	0.124	0.093	0.303
cg00618323	0.584	0.861	0.623	0.661	0.453	0.179	0.904	0.589	0.908	0.774	0.911	0.953	0.839	0.86	0.671	0.84	0.71	0.664	0.841	0.81	0.838	0.895	0.694	0.498	0.769	0.878	0.642	0.887	0.592	0.559	0.562	0.852	0.811	0.75	0.887	0.572	0.677	0.71	0.955	0.622	0.918	0.485	0.917	0.264	0.658	0.867	0.604	0.964	0.843
cg18229134	1	0.991	0.884	0.992	0.892	1	1	0.871	1	0.892	1	0.935	1	1	1	0.958	1	0.949	1	0.993	1	1	1	1	1	1	1	1	1	1	0.943	0.692	1	1	1	1	1	1	1	1	1	0.982	1	0.992	0.964	0.984	1	0.959	1
cg04849878	0.788	1	0.947	1	0.938	0.992	0.751	0.953	1	0.672	1	0.968	1	1	0.781	1	0.942	0.978	1	1	1	1	0.984	1	1	1	0.859	1	1	1	0.79	1	0.983	0.994	0.995	1	0.998	1	1	1	1	0.966	1	0.929	1	1	1	1	1
cg15676371	1	0.968	1	0.99	0.761	0.605	1	0.908	0.992	0.986	1	1	1	0.962	0.995	1	1	1	1	0.965	0.997	1	0.932	1	1	1	0.886	1	1	1	0.953	0.867	1	1	1	1	1	0.995	0.985	1	1	0.96	1	0.805	1	1	1	0.894	0.935
cg06460652	0.997	0.998	0.995	0.994	0.985	0.501	0.996	0.998	0.994	1	0.995	0.998	0.995	0.999	0.997	0.996	0.996	0.996	0.994	0.994	0.998	0.997	0.995	0.996	0.992	0.998	0.9	0.993	0.996	0.996	0.978	0.997	0.998	1	0.997	0.994	0.998	0.997	0.999	0.998	0.992	0.994	0.996	0.864	0.994	0.992	0.995	0.996	0.991
[truncated: 596 more columns]

## Sheet: SCANB_Annotations
Methylation.External.ID	PAM50_NCN	FGFR4_FPKM
S000225.l.d.mth	LumA	0
S001157.l.d.mth	LumB	0
S002410.l.d.mth	LumA	0
S003080.l.d.mth	LumB	0
S003136.l.d.mth	LumB	0
S003279.l2.d.mth	LumA	0
S003280.l2.d.mth	unclassified	0
S003350.l.d.mth	LumB	0
S003384.l.d.mth	LumB	0
S003397.l.d.mth	LumB	0
S003565.l.d.mth	LumB	0
S003846.l.d.mth	LumB	0
S004301.l.d.mth	LumB	0
S004380.l.d.mth	LumB	0
S004740.l.d.mth	LumA	0
S004922.l.d.mth	LumA	0
S005151.l.d.mth	LumB	0
S005405.l2.d.mth	unclassified	0
S005829.l.d.mth	LumB	0
S005978.l.d.mth	LumB	0
S006177.l.d.mth	LumB	0
S002970.l.d.mth	LumB	0
S003095.l.d.mth	LumB	0
S003178.l.d.mth	LumB	0
S003321.l.d.mth	LumB	0
S003410.l.d.mth	LumB	0
S003513.l.d.mth	LumB	0
S004127.l.d.mth	LumB	0
S004270.l.d.mth	LumB	0
S005286.l.d.mth	LumB	0
S005425.l.d.mth	LumB	0
S005569.l.d.mth	LumB	0
S005574.l.d.mth	LumB	0
S005620.l.d.mth	LumB	0
S005624.l.d.mth	LumB	0
S005630.l.d.mth	LumB	0
S005631.l.d.mth	LumB	0
S006011.l.d.mth	LumB	0
S002940.l.d.mth	LumA	0
S003125.l.d.mth	LumA	0
S003218.l.d.mth	LumA	0.00801868509358736
S006525.l.d.mth	LumA	0.0145945266598187
S003014.l.d.mth	LumB	0.015481826452397
S005452.l.d.mth	LumB	0.0155615385027284
S003328.l.d.mth	LumA	0.0159677478905286
S004272.l.d.mth	LumA	0.0163916710672912
S001247.l.d.mth	LumB	0.025085115586772
S005026.l.d.mth	LumB	0.029123456884119
S001415.l.d.mth	LumB	0.0307692289131844
S004269.l.d.mth	LumB	0.0315301166663482
S006349.l.d.mth	LumB	0.0318240045286813
S003109.l.d.mth	Basal	0.0334347515659343
S002400.l.d.mth	LumA	0.0375169747495749
S005406.l2.d.mth	LumB	0.040505
S001334.l.d.mth	LumB	0.0431209734395431
S003617.l.d.mth	LumA	0.0466717829543074
S005602.l.d.mth	LumA	0.0469407104776478
S004122.l.d.mth	LumB	0.0476629499639842
S002975.l.d.mth	LumB	0.0521968747661697
S006105.l.d.mth	LumB	0.0549078896496643
S002355.l.d.mth	LumB	0.0555290800216917
S004116.l.d.mth	LumB	0.061933
S004629.l.d.mth	Basal	0.0643199503804665
S001022.l.d.mth	LumA	0.0688880950022386
S004776.l.d.mth	LumB	0.0700004404318638
S005563.l.d.mth	LumB	0.0720310847847517
S004777.l.d.mth	LumB	0.0724759424393792
S000212.l.d.mth	LumA	0.0741273506740235
S003925.l2.d.mth	LumB	0.074735
S000724.l.d.mth	LumB	0.0753850296903641
S006318.l.d.mth	LumA	0.0785215780950725
S003562.l.d.mth	LumB	0.0802885285440862
S002096.l.d.mth	LumA	0.082083257434882
S002871.l.d.mth	LumB	0.0883595749332013
S003022.l.d.mth	LumA	0.0902915856884568
S003575.l.d.mth	unclassified	0.0956954990803708
S005015.l.d.mth	LumB	0.0976073805299871
S003372.l.d.mth	LumB	0.0989234345326815
S004378.l.d.mth	LumB	0.0996126619577695
S003069.l.d.mth	LumA	0.102814026726636
S002253.l.d.mth	LumA	0.110961564477181
S003119.l.d.mth	LumA	0.112785279568097
S004822.l.d.mth	LumA	0.114166552521063
S000250.l.d.mth	LumA	0.114578398114442
S002243.l.d.mth	LumB	0.116714922614992
S004677.l.d.mth	LumA	0.119037441899649
S003951.l.d.mth	LumB	0.123424422770668
S002664.l.d.mth	LumA	0.12420101138223
S004779.l.d.mth	LumB	0.127903998447627
S000471.l.d.mth	LumB	0.13466945807298
S002533.l.d.mth	LumA	0.136900187723923
S003952.l.d.mth	LumA	0.13746783414295
S006157.l.d.mth	LumB	0.138633320939462
S004657.l.d.mth	LumB	0.140153083515226
S003247.l.d.mth	LumA	0.141061317785669
S005459.l.d.mth	LumB	0.142437759705281
S006071.l.d.mth	LumA	0.145710382216111
S000266.l.d.mth	LumB	0.147098499132994
S005549.l.d.mth	LumB	0.150682320709007
S006620.l.d.mth	LumB	0.153946086325355
S003427.l.d.mth	LumB	0.159600810865534
S005361.l.d.mth	LumA	0.160329894315788
S001426.l.d.mth	LumB	0.16153725006803
S006018.l.d.mth	LumB	0.163352510850578
S000006.l.d.mth	Basal	0.177831922983006
S003028.l.d.mth	LumB	0.178455931457823
S003241.l.d.mth	LumB	0.18187710824427
S005570.l.d.mth	LumB	0.184248340448575
S000498.l.d.mth	LumB	0.186387
S002945.l.d.mth	LumA	0.187269749225026
S005062.l.d.mth	Basal	0.187773787038233
S004206.l.d.mth	LumB	0.188948935901453
S004654.l.d.mth	LumB	0.191775492999317
S002686.l.d.mth	LumA	0.193365708144818
S004967.l.d.mth	LumB	0.195340393028029
S002688.l.d.mth	LumA	0.205452148422851
S002760.l.d.mth	LumB	0.206695334339132
S000472.l.d.mth	LumB	0.209907568933044
S002434.l.d.mth	LumB	0.212884842770443
S003715.l.d.mth	LumB	0.213141140590933
S005150.l.d.mth	LumB	0.215027256529331
S005027.l.d.mth	LumB	0.217926681713609
S003058.l.d.mth	LumA	0.219090558165671
S005059.l.d.mth	LumB	0.221224667149545
S005632.l.d.mth	LumB	0.222452554793539
S000733.l.d.mth	LumA	0.230751464922491
S003828.l.d.mth	LumB	0.231330786338788
S003743.l.d.mth	LumB	0.232025512100025
S003129.l.d.mth	LumA	0.240132526522608
S004670.l.d.mth	LumB	0.240318923892828
S000151.l.d.mth	LumB	0.246086372544587
S000725.l.d.mth	LumB	0.248166132403234
S005373.l.d.mth	LumB	0.248930643431413
S002380.l.d.mth	LumB	0.251758005701503
S004173.l.d.mth	LumA	0.254145280699241
S003258.l.d.mth	LumA	0.254878048075587
S000560.l.d.mth	LumA	0.256990819995483
S003500.l.d.mth	LumB	0.268584092285355
S002917.l.d.mth	LumB	0.272499242232189
S002947.l.d.mth	LumB	0.272943697300704
S001339.l.d.mth	LumB	0.274966289931336
S000226.l.d.mth	LumA	0.275756969056846
S002072.l.d.mth	LumA	0.278432556362416
S003050.l.d.mth	LumB	0.28261220538535
S005241.l.d.mth	LumB	0.283923025768579
S002487.l.d.mth	LumA	0.28672462252745
S003560.l.d.mth	LumA	0.287080911237265
S005855.l.d.mth	LumB	0.287434784430403
S004132.l.d.mth	LumB	0.287829721407045
S003173.l.d.mth	LumA	0.298978136042289
S001020.l.d.mth	LumB	0.302983062692275
S002271.l.d.mth	LumA	0.303570435830828
S003945.l.d.mth	LumB	0.303708925453626
S000602.l.d.mth	LumB	0.303898140926635
S005693.l.d.mth	LumB	0.30416183483051
S005616.l.d.mth	LumB	0.305181585454194
S006509.l.d.mth	LumB	0.306031042152171
S005392.l.d.mth	LumB	0.31182747700405
S005013.l.d.mth	LumB	0.326572595970916
S002850.l.d.mth	LumB	0.336486681584361
S002366.l.d.mth	LumB	0.341638278455191
S003111.l.d.mth	LumA	0.35031430680019
S003716.l.d.mth	LumB	0.351429872918717
S000933.l.d.mth	LumA	0.353147305275858
S003703.l.d.mth	LumB	0.354994772947429
S005644.l.d.mth	LumA	0.356508496731501
S005850.l.d.mth	LumA	0.361967920853857
S006466.l.d.mth	LumB	0.362269101419342
S002306.l.d.mth	LumA	0.36742583477166
S005465.l.d.mth	LumA	0.368228986233013
S004545.l.d.mth	LumB	0.370864717513416
S003481.l.d.mth	LumB	0.373793934070041
S004647.l.d.mth	LumB	0.37838341575579
S000601.l.d.mth	LumB	0.389295109756717
S006490.l.d.mth	LumB	0.390002050970767
S003138.l.d.mth	LumA	0.394025093995829
S004913.l.d.mth	LumB	0.394843954149233
S000037.l.d.mth	Basal	0.396643916659496
S005782.l.d.mth	LumB	0.399181819514493
S001342.l.d.mth	LumA	0.400835240679701
S006441.l.d.mth	LumB	0.401566739646631
S003213.l.d.mth	LumA	0.401715
S006158.l.d.mth	LumA	0.403317586651134
S005633.l.d.mth	LumB	0.405453708565571
S004060.l.d.mth	LumB	0.408570932836866
S003273.l.d.mth	LumB	0.40907013961672
S003592.l.d.mth	LumA	0.410455438430813
S002244.l.d.mth	LumA	0.412772606763825
S003130.l.d.mth	LumA	0.413736515250011
S005443.l.d.mth	LumA	0.416005490581668
S003814.l.d.mth	LumA	0.419187128631008
S002853.l.d.mth	LumA	0.422289859802243
S004859.l.d.mth	LumB	0.422445258041778
S003417.l.d.mth	LumB	0.424694506653908
S003217.l.d.mth	LumA	0.433886755367129
S001457.l.d.mth	LumA	0.435077
S001168.l.d.mth	LumB	0.438198050048945
S002171.l.d.mth	LumA	0.438252399174171
S001023.l.d.mth	Basal	0.44626184988803
S000207.l.d.mth	LumB	0.450307
S003735.l.d.mth	LumA	0.45167099689941
S005245.l.d.mth	LumB	0.464017910392415
S000915.l.d.mth	LumA	0.464923729146182
S005288.l.d.mth	LumB	0.476645023819919
S006607.l2.d.mth	LumB	0.477777
S001145.l.d.mth	LumA	0.479172459435984
S002190.l.d.mth	LumA	0.479786403257981
S001412.l.d.mth	LumB	0.480195028162458
S001511.l.d.mth	LumB	0.480707922870146
S005963.l.d.mth	LumB	0.485178239066511
S002590.l.d.mth	LumA	0.499518356403915
S000981.l.d.mth	LumA	0.501804642938422
S004549.l.d.mth	LumB	0.5060644065978
S003428.l.d.mth	LumB	0.507396161458894
S004200.l.d.mth	LumB	0.524924358223443
S004117.l.d.mth	LumB	0.526084208814376
S005139.l.d.mth	LumB	0.529286
S003185.l.d.mth	LumA	0.531567834256622
S001547.l.d.mth	LumB	0.535873895318971
S003186.l.d.mth	LumB	0.545954651583109
S005567.l.d.mth	LumB	0.549043292240396
S000873.l.d.mth	LumA	0.55062384531919
S006566.l.d.mth	LumB	0.550698726336168
S003176.l.d.mth	LumB	0.551016366779156
S004176.l.d.mth	LumB	0.555212119246602
S004329.l.d.mth	LumB	0.557598247137079
S005388.l.d.mth	LumB	0.559135723501805
S000763.l.d.mth	Her2	0.566511906260253
S003815.l.d.mth	LumA	0.575519367947706
S001486.l.d.mth	LumA	0.576868836597762
S004051.l.d.mth	LumB	0.578780718047378
S004454.l.d.mth	Basal	0.584891965597708
S004047.l.d.mth	LumB	0.587441955677836
S003326.l.d.mth	LumB	0.588749957958275
S003102.l.d.mth	LumA	0.590394924815114
S001534.l.d.mth	Basal	0.593608769753478
S005126.l.d.mth	LumB	0.594673610021794
S000152.l.d.mth	LumB	0.599461566661147
S002325.l.d.mth	LumA	0.602565103004607
S002935.l.d.mth	LumA	0.606282180583952
S004523.l.d.mth	LumB	0.607196856232199
S001318.l.d.mth	Basal	0.622872351705712
S002531.l.d.mth	LumB	0.628665968454801
S002677.l.d.mth	LumB	0.633869393962548
S006161.l.d.mth	LumB	0.636251093405785
S003057.l.d.mth	LumA	0.644620053518361
S004406.l.d.mth	LumA	0.652867432624876
S003192.l.d.mth	LumB	0.657867954731779
S000803.l.d.mth	Normal	0.658261683950083
S003830.l.d.mth	LumB	0.661130915175902
S002339.l.d.mth	LumB	0.670330813025267
S003789.l.d.mth	LumA	0.680140226249388
S003134.l.d.mth	LumA	0.682893512674725
S005049.l.d.mth	LumB	0.690181529074473
S003302.l.d.mth	LumB	0.692610331092905
S003027.l.d.mth	LumA	0.696799239596434
S005039.l.d.mth	LumB	0.69817044789658
S005601.l.d.mth	LumB	0.701534457455012
S003987.l.d.mth	LumB	0.701544119521718
S004065.l.d.mth	LumB	0.705774091808751
S004582.l.d.mth	LumB	0.712703001395895
S006162.l.d.mth	LumB	0.713707856333407
S002282.l.d.mth	LumB	0.717376220993104
S004265.l.d.mth	LumA	0.719505096357512
S001240.l.d.mth	LumA	0.741659410144074
S003374.l.d.mth	LumB	0.742058775567957
S003834.l.d.mth	LumB	0.746285124579974
S003383.l.d.mth	LumB	0.747236032978373
S000393.l.d.mth	LumA	0.758679945820401
S003474.l.d.mth	LumB	0.759822887794598
S003433.l.d.mth	Basal	0.76072226517056
S001389.l.d.mth	LumB	0.761095462497111
S004682.l.d.mth	LumB	0.777407044028824
S002950.l.d.mth	LumB	0.77740784920105
S001623.l.d.mth	LumA	0.797477572095611
S003825.l.d.mth	LumB	0.80018053525685
S003791.l.d.mth	LumB	0.804431442021747
S002804.l.d.mth	LumA	0.80728376463083
S005541.l.d.mth	LumB	0.814002926853213
S002572.l.d.mth	LumB	0.831061708210254
S003275.l.d.mth	LumB	0.831959072655652
S004873.l.d.mth	LumB	0.83261649577783
S004641.l.d.mth	LumB	0.844028201730836
S002906.l.d.mth	LumB	0.846851135553685
S003642.l.d.mth	LumA	0.848198188687063
S002374.l.d.mth	LumB	0.854313471740269
S003665.l.d.mth	LumA	0.855142396546493
S003636.l.d.mth	LumB	0.866812160197794
S004527.l.d.mth	Basal	0.875859477910413
S001312.l.d.mth	LumA	0.882309310023342
S001072.l.d.mth	LumA	0.886029205705476
S002150.l.d.mth	LumA	0.889627117795436
S003190.l.d.mth	LumB	0.890456042601661
S005634.l.d.mth	LumB	0.892232252531269
S004571.l.d.mth	LumA	0.897851549493523
S003209.l.d.mth	LumA	0.905538931317153
S005394.l.d.mth	LumB	0.912054384966467
S003255.l.d.mth	LumA	0.91296986578694
S005378.l.d.mth	LumA	0.918333923153689
S000657.l.d.mth	LumB	0.927881655404499
S005458.l.d.mth	LumB	0.950393063073102
S002464.l.d.mth	LumB	0.955511542911051
S004727.l.d.mth	LumA	0.956178628099936
S002803.l.d.mth	LumB	0.957466903660848
S005136.l.d.mth	Her2	0.958590521501631
S000965.l.d.mth	LumB	0.958788996455234
S005467.l.d.mth	Normal	0.959523313524954
S002720.l.d.mth	LumB	0.970711584185364
S003189.l.d.mth	LumA	0.977826488556615
S003591.l.d.mth	Basal	0.97816546606358
S001531.l.d.mth	LumB	0.979098660673016
S003779.l.d.mth	LumB	0.980331379350364
S003498.l.d.mth	LumB	0.982919202883346
S003259.l.d.mth	LumB	1.01253061923703
S003079.l.d.mth	LumA	1.02512874646441
S003126.l.d.mth	LumA	1.02539002485161
S004516.l.d.mth	LumB	1.03395625215945
S002666.l.d.mth	LumA	1.03835208992495
S002552.l.d.mth	Basal	1.04638609839169
S002138.l.d.mth	LumB	1.04729111197323
S000589.l.d.mth	LumB	1.04771100928886
S000594.l.d.mth	LumB	1.07677128525414
S005845.l.d.mth	LumA	1.09598551265903
S002918.l.d.mth	LumA	1.12043094401345
S003831.l.d.mth	LumB	1.12341934072866
S000643.l.d.mth	Her2	1.13604202570892
S002405.l.d.mth	Normal	1.14705758692695
S003133.l.d.mth	LumA	1.14914016488838
S005626.l.d.mth	LumB	1.16720339859682
S005893.l.d.mth	LumB	1.16870101893638
S002173.l.d.mth	LumB	1.18265706912219
S003289.l2.d.mth	LumB	1.184958
S002432.l.d.mth	LumB	1.18952961665355
S004118.l.d.mth	LumA	1.20361449439544
S004634.l.d.mth	LumA	1.22160727553415
S002137.l.d.mth	LumB	1.22659531747155
S002283.l.d.mth	LumA	1.2384176612596
S004304.l.d.mth	LumB	1.24048936939599
S005050.l.d.mth	LumB	1.24460138395198
S002133.l.d.mth	LumA	1.25152667026411
S003576.l.d.mth	LumB	1.29433445680877
S004868.l.d.mth	LumA	1.33314697877015
S001398.l.d.mth	LumA	1.34178607416441
S002990.l.d.mth	LumB	1.36354947683546
S005446.l.d.mth	LumB	1.40229919536324
S002491.l.d.mth	Normal	1.40581417471397
S004451.l.d.mth	LumA	1.41680356783466
S005529.l.d.mth	Her2	1.42000130932852
S001143.l.d.mth	Her2	1.44082829670123
S000299.l.d.mth	Basal	1.45658471198341
S003684.l.d.mth	LumB	1.46389084475823
S003432.l.d.mth	LumB	1.46756001459015
S002636.l2.d.mth	LumB	1.468229
S000632.l.d.mth	unclassified	1.47958969022629
S003301.l.d.mth	LumA	1.48478627177012
S003620.l.d.mth	LumA	1.48867082517238
S005042.l.d.mth	Normal	1.493631088668
S005305.l.d.mth	LumB	1.49400549375289
S004074.l.d.mth	unclassified	1.54044702255155
S004645.l.d.mth	LumB	1.57207740826085
S003351.l.d.mth	LumB	1.57875268859694
S006221.l.d.mth	LumA	1.58418558818897
S004348.l.d.mth	LumB	1.59580945702342
S003733.l.d.mth	unclassified	1.60666197086576
S003473.l.d.mth	LumA	1.6210596580173
S004558.l.d.mth	LumA	1.64719353552874
S001461.l.d.mth	LumB	1.67863631610948
S001118.l.d.mth	Her2	1.68647507031152
S003068.l.d.mth	LumA	1.69008385222652
S000259.l.d.mth	LumA	1.69422122970761
S004787.l.d.mth	LumB	1.71313714080293
S004145.l.d.mth	LumB	1.71692145026311
S005105.l.d.mth	LumA	1.72080841918205
S002606.l.d.mth	unclassified	1.74389673275028
S006215.l.d.mth	LumB	1.74539354791761
S004921.l2.d.mth	LumB	1.78134046192819
S003108.l.d.mth	LumB	1.7909574389904
S002422.l.d.mth	LumA	1.79548290948422
S003851.l.d.mth	LumA	1.81515568247157
S003340.l.d.mth	LumA	1.85044557594609
S006287.l2.d.mth	LumA	1.86332470828019
S001232.l.d.mth	LumB	1.86457634850484
S004781.l.d.mth	Her2	1.92884479296374
S005528.l.d.mth	LumA	1.95439169992274
S003254.l.d.mth	LumB	1.9573313837183
S000327.l.d.mth	Basal	1.97045649616732
S002369.l.d.mth	Her2	2.01420633421589
S003656.l.d.mth	LumA	2.13300547023764
S003008.l.d.mth	LumA	2.16537540663612
S004379.l.d.mth	LumB	2.23629296333378
S003429.l.d.mth	LumB	2.24388291931811
S003243.l.d.mth	LumA	2.25026431179187
S004149.l.d.mth	Her2	2.27233166697807
S005950.l.d.mth	unclassified	2.29885726077725
S000964.l.d.mth	LumA	2.3305270999256
S001550.l.d.mth	LumB	2.35057669351453
S000199.l.d.mth	LumA	2.36049923343634
S006116.l.d.mth	LumA	2.37826495600743
S004745.l.d.mth	LumB	2.38034069000495
S000179.l.d.mth	LumA	2.42028166084047
S003067.l.d.mth	LumA	2.52003364269413
S003847.l.d.mth	unclassified	2.59053009431781
S001310.l.d.mth	Her2	2.71944863487052
S005783.l.d.mth	LumA	2.7294488739121
S003613.l.d.mth	LumB	2.84983379663211
S001348.l.d.mth	Normal	2.85844028255123
S002756.l.d.mth	LumB	2.88846958328998
S000939.l.d.mth	Basal	2.90879253284948
S004935.l.d.mth	LumB	3.03295250554907
S004437.l.d.mth	LumB	3.04350334685919
S004646.l.d.mth	LumB	3.06017698884005
S002763.l.d.mth	LumA	3.1669822793897
S003933.l.d.mth	LumB	3.23492754281667
S006051.l.d.mth	LumB	3.25930010608467
S003268.l.d.mth	Her2	3.33648552597228
S002705.l.d.mth	LumA	3.43506115120438
S001193.l.d.mth	Her2	3.47022704815616
S006024.l.d.mth	LumB	3.54428799722244
S005619.l.d.mth	LumB	3.59693700129413
S000646.l.d.mth	LumA	3.62175200670009
S004444.l.d.mth	LumB	3.68142412550932
S002869.l.d.mth	LumB	3.72545537125073
S004351.l.d.mth	LumB	3.72771951554904
S004673.l.d.mth	LumB	3.8134812273973
S006233.l.d.mth	LumB	3.862439
S003557.l.d.mth	LumB	3.89033048788073
S005142.l.d.mth	LumB	3.90231467128611
S006526.l.d.mth	LumB	3.909782
S002375.l.d.mth	LumB	3.91316555343929
S000984.l.d.mth	Her2	3.964082
S000681.l.d.mth	LumB	3.98009712637898
S005376.l.d.mth	unclassified	4.108395684318
S003556.l.d.mth	LumB	4.15186491984597
S005169.l.d.mth	LumB	4.22446971494231
S001347.l.d.mth	Her2	4.29918406126964
S000690.l.d.mth	Her2	4.30425827370849
S002889.l.d.mth	LumB	4.39172129739607
S001282.l.d.mth	Her2	4.44690377587552
S002761.l.d.mth	LumA	4.53738419955174
S002097.l.d.mth	Her2	4.5459101682483
S004055.l.d.mth	LumA	4.70491437159556
S004864.l.d.mth	LumB	4.74034275469287
S001135.l.d.mth	LumB	4.9616813788132
S001237.l.d.mth	LumA	5.00043633096045
S003393.l.d.mth	LumB	5.10861202463802
S005137.l.d.mth	LumB	5.12628555498929
S000722.l.d.mth	LumB	5.20091092978569
S002236.l.d.mth	Her2	5.49201812983779
S005548.l.d.mth	LumB	5.49780973365631
S005709.l.d.mth	LumB	5.61281006711782
S004959.l.d.mth	LumB	5.67875810083925
S003097.l.d.mth	LumB	5.76328474957477
S003083.l.d.mth	LumB	5.77084766120827
S004050.l.d.mth	LumB	5.86605927688194
S004821.l.d.mth	LumB	5.98621432293155
S003430.l.d.mth	LumA	6.01940231431121
S002442.l.d.mth	Her2	6.1146050730904
S006291.l.d.mth	LumB	6.143003
S003518.l.d.mth	LumA	6.21604550110108
S003544.l.d.mth	LumB	6.37093607954789
S003499.l.d.mth	Her2	6.72989715597935
S006414.l.d.mth	LumB	6.78139073790735
S005990.l.d.mth	LumB	7.035361
S000898.l.d.mth	LumB	7.08521845136511
S000422.l.d.mth	LumA	7.28851115297985
S006214.l.d.mth	LumB	7.36119243943761
S000910.l.d.mth	Her2	7.38139582092162
S002078.l.d.mth	LumB	7.47136214213181
S004672.l.d.mth	LumA	7.7704735592783
S006087.l.d.mth	LumA	7.77616572432697
S002605.l.d.mth	Her2	7.93117627343539
S001484.l.d.mth	Her2	7.93236712315701
S004725.l.d.mth	Her2	8.12886698929072
S000127.l.d.mth	LumB	8.86522718353307
S006178.l.d.mth	LumB	9.39318907907835
S004581.l.d.mth	LumA	10.193742
S002134.l.d.mth	LumB	10.4559210039222
S004382.l.d.mth	LumA	10.8778860018323
S003516.l.d.mth	Her2	10.9198592273651
S005179.l.d.mth	Normal	11.9386782667847
S003257.l.d.mth	LumB	12.2222349642915
S000377.l.d.mth	Her2	12.3672698321113
S000621.l.d.mth	LumB	12.5306416921961
S002129.l.d.mth	LumB	13.3546118711305
S002347.l.d.mth	LumA	13.8419818140959
S003100.l.d.mth	Her2	14.2479975579758
S003090.l.d.mth	LumA	14.5296005050773
S000180.l.d.mth	Her2	18.1866758450001
S003643.l.d.mth	LumB	19.1763661688152
S003091.l.d.mth	LumA	19.489103515535
S006103.l.d.mth	LumA	20.3894966162594
S004742.l.d.mth	LumB	22.5245110163008
S003780.l.d.mth	Her2	26.6406693911463
S001596.l.d.mth	Her2	28.2887961463854
S004939.l.d.mth	Normal	30.6087529704346
S002168.l.d.mth	LumB	35.8811008181043
S000284.l.d.mth	Normal	42.5479964932225
S002151.l.d.mth	LumB	45.1184943302551
S003571.l.d.mth	Her2	55.8185367341071

## Sheet: SCANB_Unadjusted_BetaValues
CpG_id	S000225.l.d.mth	S001157.l.d.mth	S002410.l.d.mth	S003080.l.d.mth	S003136.l.d.mth	S003279.l2.d.mth	S003280.l2.d.mth	S003350.l.d.mth	S003384.l.d.mth	S003397.l.d.mth	S003565.l.d.mth	S003846.l.d.mth	S004301.l.d.mth	S004380.l.d.mth	S004740.l.d.mth	S004922.l.d.mth	S005151.l.d.mth	S005405.l2.d.mth	S005829.l.d.mth	S005978.l.d.mth	S006177.l.d.mth	S002970.l.d.mth	S003095.l.d.mth	S003178.l.d.mth	S003321.l.d.mth	S003410.l.d.mth	S003513.l.d.mth	S004127.l.d.mth	S004270.l.d.mth	S005286.l.d.mth	S005425.l.d.mth	S005569.l.d.mth	S005574.l.d.mth	S005620.l.d.mth	S005624.l.d.mth	S005630.l.d.mth	S005631.l.d.mth	S006011.l.d.mth	S002940.l.d.mth	S003125.l.d.mth	S003218.l.d.mth	S006525.l.d.mth	S003014.l.d.mth	S005452.l.d.mth	S003328.l.d.mth	S004272.l.d.mth	S001247.l.d.mth	S005026.l.d.mth	S001415.l.d.mth
cg17075102	1	1	1	1	0.994974917782961	1	1	0.984251647416461	0.974111081522847	1	1	1	1	1	1	1	1	0.98367206606628	1	1	0.99474032252359	0.996499493547516	0.993171938429618	1	1	0.999360340247353	1	1	0.835182878239418	1	1	1	1	0.999060858786784	1	1	1	1	1	0.971724281206278	1	0.891604330149787	1	1	1	1	1	1	1
cg07512717	0.729916708050079	0.216697043423586	0.610594608897976	0.910660124928845	0.664254970877174	0.797152313840846	0.693853079228359	0.576897868913126	0.897723848057673	0.674629372693936	0.907199624572421	0.540616445234859	0.904213933588103	0.96450436195914	0.691346526389099	0.843636956378368	0.816050618871184	0.616211665536936	0.782052014876547	0.935932209355708	0.578415951958882	0.75425542780329	0.885784135229574	0.907258440505983	0.570375092583308	0.811760053184346	0.751413601542419	0.620853814118405	0.572933670373111	0.620599593013518	0.659663983209042	0.926162028305436	0.899488640932649	0.751492392746115	0.852831443906725	0.712586813460287	0.603820442784405	0.897332534887958	0.465574061466521	0.784967457915813	0.646392778968763	0.474529802429994	0.866728625069	0.766413953511986	0.846573126881927	0.836683030789843	0.657758335750874	0.810237990239695	0.838474366877824
cg20254755	0.157920311626741	0.179500621870249	0.232264461188958	0.201091724278427	0.217872087232851	0.154674371151105	0.325962717414522	0.375693879801689	0.236161060506233	0.203032619346007	0.309051823380483	0.172423362228763	0.233830053621944	0.263282376370427	0.223319726260663	0.314769938461278	0.206797691668707	0.251920244862838	0.260224440520672	0.208872232708856	0.149726913256348	0.129708121042315	0.210879522389647	0.218443514312897	0.150224580037423	0.21795148960451	0.130516601770276	0.213793653745485	0.263413088878168	0.383105920958032	0.267264212307664	0.150049488510833	0.154949996891381	0.113749287834611	0.123765118033137	0.215782766503017	0.131952637113116	0.282612830562513	0.334581480445083	0.13023167755636	0.32641536224986	0.145408369661147	0.338403364405162	0.171036310824894	0.207562541853349	0.304431060888654	0.18345018815466	0.279999477925146	0.238330807766799
cg19956155	0.495839687282401	0.553920990387539	0.771628037481224	0.562793947866066	0.559810144253229	0.167645860639114	0.690968850803166	0.568619086994894	0.8821708047629	0.56777940161503	0.246983472691277	0.299388602546504	0.743135123857829	0.801205424041845	0.584948553184739	0.421862580517307	0.570500502894536	0.42854693408298	0.462819756180113	0.587479058716698	0.37142171939511	0.356479747638849	0.504201158337269	0.640571051542098	0.391500648067988	0.784702874734104	0.300641203424846	0.137214852577637	0.630262435748144	0.62642360504146	0.633414708667973	0.537237547092895	0.801234885321383	0.537388475164553	0.248166707826884	0.648813094564381	0.33039285794236	0.421123953517316	0.681063285636759	0.465520095390376	0.44635047326071	0.418807892502183	0.684556423514867	0.554291579258869	0.55456817259695	0.582450311600722	0.421555054024345	0.461351443304317	0.82291632415092
cg17773250	0.883764570733173	0.923185180982564	0.973879844465545	0.953329550775626	0.858473093226828	0.926087426026186	0.952277190317814	0.668929755284731	0.95683560116722	0.701072522922583	0.987214013137476	0.906671516247009	0.975706917446612	0.989489364677439	0.682713583664967	0.836047050616395	0.927163120777615	0.745891132418161	0.77609007551767	0.714772486338193	0.932938245253844	0.706855679421967	0.943689918429518	0.97937338421017	0.882366337439333	0.732292028426204	0.934974067118369	0.587814864975219	0.616813026582272	0.985051106234544	0.743406548503953	0.578856656672717	0.890414466862359	0.558582723594865	0.808252925658013	0.749881922758305	0.964428594263696	0.938464124027321	0.930173227312436	0.924149508740455	0.940309648276002	0.961797074388715	0.943837790571362	0.902528841957652	0.978934713022974	0.89218333282663	0.844354315168041	0.791347324467993	0.94367840414887
cg17475304	0.831383428609399	0.816129229294895	0.980428900769671	0.92146324880145	0.776620970847242	0.673270851501489	0.870211560140446	0.738663933706563	0.554319197537374	0.696719111491713	0.978934547432396	0.453890450824168	0.840010536014579	0.992849487117828	0.798886044737578	0.914084943417219	0.748559949470644	0.712577405620722	0.714730411945825	0.973859722406761	0.493055115762582	0.846324083939762	0.917646694454776	1	0.627466931329674	0.914285384680942	0.616992880195628	0.923198836993205	0.64320917557592	1	0.676502876793644	0.519845877583165	0.755044928113128	0.54301136324752	0.351837850138001	0.577809215985239	0.504925971260965	0.980561273522225	0.907259374036714	0.608495645627802	0.833448013344755	0.845131162724953	0.892608919431251	0.620070339075235	0.682270035537069	0.7582344142617	0.751297510265737	0.748929941734247	0.951750316196477
cg13847825	0.760889296841443	0.41822266846566	0.83380464672091	0.747230734273818	0.651878556694839	0.576566024576585	0.797454581113075	0.753351701734907	0.629904656427754	0.760304822115144	0.768705982101688	0.555819541459528	0.611622513180568	0.847027580243316	0.655312152614229	0.795675377891874	0.807755801220064	0.617640725369818	0.544560178077021	0.834321746586575	0.599752576423232	0.779325639421311	0.832462174823019	0.837089622604187	0.604532123483394	0.775502606864263	0.749277908585409	0.858700978958776	0.516581308192406	0.80235822729834	0.589434918622151	0.448925808536407	0.702973200165157	0.543437214251486	0.625021696084061	0.641500801648218	0.59364508739985	0.843473303337905	0.770996954825498	0.703185956971645	0.658704811315499	0.613812671846109	0.72732568317245	0.760293971230633	0.649125908042136	0.755020936549377	0.667344369823389	0.691239839791141	0.791897982059477
cg17002112	1	0.966100234746088	1	0.997971733376672	0.932311935868845	1	1	1	1	1	1	0.981908487585124	1	1	1	1	1	1	0.984324522592632	1	0.995576441528334	1	1	1	1	1	0.998776915924331	1	0.737721616336613	1	1	0.850909994449461	1	1	0.975614434534843	1	1	1	1	1	1	1	1	1	1	1	0.991560881029774	1	1
cg14194014	0.130818843747172	0.161002235382221	0.153156767748793	0.10071852978013	0.0964869651567762	0.063482939898375	0.139281094954573	0.14023771542735	0.129515723389919	0.30710783173085	0.0930999077870792	0.141019568893814	0.0852509850049259	0.125778546596648	0.0935321175342965	0.116642139472775	0.151027302274534	0.0979887618903604	0.222052501879709	0.136893365127688	0.121835899256319	0.123095907821332	0.038649640654644	0.123871731247571	0.101798379747366	0.186856923148654	0.0920667733761868	0.125265127602605	0.134862534987634	0.162931565227819	0.237184547786453	0.130773645362661	0.118046618545272	0.0634960435599944	0.138041377841654	0.083840927550242	0.0948443226942668	0.118524656379854	0.141748234099217	0.0982498493751553	0.139554853293368	0.11403789143819	0.135209825873483	0.128591271588389	0.135462545465766	0.181144382237354	0.150401074005315	0.137497575865569	0.149724201287199
cg27294629	0.0007457856686163	0	0	0.0102982704268549	0	0	0.0146018907635093	0.0157260438539827	0.00510090364786631	0.626338846875149	0.00650068602705534	0.00187524094711105	0.00352570714807318	0	0.00493240789255732	0.00741188292440027	0.00789859604560646	0	0.00149223948712273	0.00541854925082057	0.00056418059252331	0	0	0	0.0154554754501348	0.0232313685032305	0	0	0	0.0116301999761516	0.0148383333175998	0	0	0	0	0	0.0122101416200779	0.0127979105618013	0.00767097830435424	0	0.00525512515499656	0.00527676570290549	0.0083202251319327	0	0.0111482878874554	0.00077219809544409	0.0105471853630474	0.0140772130614647	0.00031669001801857
cg00194186	0.0247220712446813	0.0217835099013102	0.013827074659226	0.025933978825049	0.0135751403537882	0.0153558676629677	0.0227708956225749	0.0248281249167892	0.0132834476295767	0.0483447078703646	0.0251404142315133	0.0169536133169134	0.0212610055578127	0.0198370020650621	0.0199352205826636	0.0208456559610743	0.0181760430797316	0.0236344741624311	0.0306821080036444	0.0208551454056233	0.0218928380663333	0.0258983819125027	0.00647857015225838	0.0222853662173594	0.0226153292641424	0.0212718305172249	0.0144175252397572	0.0210131898466135	0.0207148260228226	0.0278050007395174	0.0304641524168366	0.00858311724212725	0.0236173495427178	0.0108386209914607	0.0228298451092696	0.0219315118056002	0.035863192137702	0.0195165208120957	0.0219751819434464	0.0192716528967909	0.0267172034493934	0.0232810975265764	0.0302379600848221	0.017517663495843	0.0212996836583698	0.0172072181831138	0.0215791386781225	0.0435349963692707	0.0232908666112318
cg11408622	0.00251910936785218	0.00324595488863031	0	0.00556292479393953	0.00073392528461846	0.0248841028085115	0.00542837775501046	0.00544836090181833	0.0522488503554732	0.333905683183407	0.483657780639112	0.00280716122346898	0.0162231746972693	0.00224781225249683	0.00512403673440472	0.00016931917198391	0.00559111708614934	0.00632135547057262	0.00310199448150421	0	0.00604291790706692	0.0202987013870382	0	0.00077651338921673	0.00851087806631489	0.0096409108551752	0.00450002564996308	0.0220257940899137	0.00168986114652129	0.00920896078752237	0.00270966371295205	0	0.00431921875312382	0	0.00043734512880695	0.00024263585078402	0.00185940314158845	0.0282926118274969	0.00128158820074718	0	0.00758622156687094	0.00606229657266971	0	0.00930307822299157	0.0017156061371944	0.006904941350046	0.00760153528223591	0.0109517616747905	0.00152660960422552
cg23197992	0.0132397310898863	0	0.0239763861597305	0.234683660572143	0	0.0508884212583311	0.0108248004472581	0.0816357026201638	0.242961584981837	0.545194735958984	0.386113530983441	0.00076568044464423	0.0791927772605055	0.085901550169767	0	0	0	0.00124684030925354	0.0187881076346805	0.0183709676411846	0	0.154613041281732	0	0	0.46576916952478	0.031850678168021	0.0178044219574035	0.545405795815644	0	0.0078643934990849	0.0166913961950594	0.00656818033211009	0	0.0114054310438918	0	0	0.00167241363705005	0.218901510924332	0	0	0.0618225934586503	0	0.00731234825859251	0	0.0060448030209784	0.0298718605806588	0.010331726218202	0	0.116799433960488
cg21042539	0.0277078537893216	0.0162353217167072	0.0280937777412897	0.282425784995661	0.00992788396270296	0.0658386342623788	0.0498325518742554	0.175301141091792	0.219695202355166	0.526826686373239	0.458933485384254	0.0364837554544214	0.0665968859695832	0.0886312010769076	0.0279296627548855	0.00498677576135551	0.0150468198064626	0.0246383541954154	0.0294135691007565	0.0470063683456644	0.00986126664823008	0.168852678833424	0.0331269235004704	0.0120835581372899	0.203860692759222	0.0376651231179121	0.0264858596030901	0.431508514392047	0.013241832085799	0.0384235618335924	0.0436087312669814	0.0359612005402889	0.0441714174733987	0.0205669175407194	0.0264045970672783	0.0303668305235877	0.0305157556566776	0.124938304829053	0.0196291290590819	0.0141928925752554	0.0559397790938339	0.0215818253934609	0.029229286369164	0.017419527548376	0.0277379125348198	0.0544548353343167	0.0173037731171185	0.0241623290647242	0.100543891975837
cg15442702	0.0842077743500653	0.0749799749431784	0.0883469945762905	0.147547794676887	0.0776357231627233	0.108536013095005	0.0522646919942854	0.108751137826305	0.272348587775498	0.581874906249284	0.521214040949117	0.0711626749155213	0.0718465385052089	0.0861022954014526	0.0945561805869229	0.0809225159262462	0.0641585835080327	0.0874730451003477	0.106894066193437	0.0650397223528588	0.0564141564487295	0.117140829896698	0.101241346434066	0.0758821206979405	0.162556311653545	0.0886339116622389	0.066188022824037	0.101909282638071	0.0881518921127933	0.0881766338909288	0.0626630493656445	0.175950804047125	0.0616729173671241	0.0782931114261579	0.0751814770564379	0.100228067558552	0.0757728535245084	0.396512136178805	0.0640327010530942	0.165460787467549	0.07347985666919	0.0991988745608185	0.0553609206951204	0.0917013756247719	0.0892458789076544	0.105517534510087	0.0760194538646357	0.123769181091905	0.284172849961008
cg26480626	0.0507237640741413	0.0263024096884103	0.0696566910143396	0.0329393826708454	0.147189094126137	0.0395790052042923	0.0602026523909142	0.0320482686558631	0.262194401759447	0.388267160586338	0.335381036751824	0.0296273996414832	0.0481519013673348	0.0334961476684656	0.0492239619705502	0.0582337013466412	0.0475367260248387	0.0628506532195601	0.0883277262942722	0.0322067619901265	0.0292194650542365	0.0314203413283213	0.363914903376905	0.0356910552186828	0.046059524432134	0.019186500001563	0.0587585713319867	0.0323704502253194	0.057565139697829	0.079199027653101	0.0198123501560076	0.033447602919805	0.0311070100226513	0.044040616228888	0.0298133582347824	0.0918597832734705	0.0442314598258838	0.0825564046754238	0.0593761150317421	0.104524767458263	0.0342802612330282	0.0468567998334588	0.0544864134305103	0.0972871311026009	0.0347162657628037	0.0432899132559649	0.045277291243376	0.395954538629192	0.0373546593725557
cg12033014	0.115840714436036	0.139755768345925	0.191101101236889	0.146161209412906	0.172916783613465	0.112771655138414	0.173448640358101	0.182373597037119	0.296922814449267	0.529589328469055	0.397635176041648	0.110857650334663	0.121537344457638	0.12455996284911	0.159665258603483	0.174601946849737	0.131599435252917	0.170537086831664	0.187884485324212	0.202764382679235	0.124682738522925	0.205934667890581	0.340942169494761	0.17011334871124	0.176594299607572	0.192929415392618	0.113385268849333	0.115619161115529	0.152197199464324	0.216047100024306	0.181202319583671	0.119084287466856	0.124691018019576	0.104951891876725	0.117988857044841	0.123006866307105	0.183140364079415	0.313728197378369	0.142431217115856	0.0875392684431161	0.233861206122752	0.106674991064732	0.140567504298338	0.13217840321778	0.145071213357873	0.18603963793177	0.126088609805075	0.141543915202237	0.138055213431289
cg00618323	0.79621138314463	0.293541798338497	0.572399214101488	0.772854623533108	0.673904171356235	0.507048606709265	0.754141289040173	0.706740328963714	0.44191697765761	0.676850530494607	0.584342355838346	0.794074731822473	0.742602186264095	0.865952704436803	0.74274316322497	0.746669176675818	0.742069547307203	0.519636901515959	0.597403511259901	0.59305502051888	0.749028545817339	0.694616082006224	0.858359172880367	0.638412414529614	0.42634967590246	0.604079561853922	0.624485251577178	0.534410587742513	0.459686160731465	0.70370712112575	0.806214812910517	0.867377267094661	0.44001434532499	0.53874096946579	0.850137056726785	0.660349720706149	0.576372769211731	0.721701756064805	0.738149593572145	0.617660143578428	0.60620883144386	0.558036453187643	0.724665562296248	0.551343168066712	0.792369346393432	0.761284765067352	0.676106918007226	0.453037004199263	0.761186619463598
cg20898288	0.860553975565958	0.48019365483749	0.821195881413689	0.796440206680106	0.798761821535633	0.653211770663144	0.95998868020448	0.736158712067378	0.385177939910531	0.745153117635019	0.87055190043475	0.819295234829825	0.792754585744167	0.939853885270458	0.913602452101702	0.777394228358558	0.893048567474918	0.77977495911869	0.866140554051515	0.767435396196636	0.81034323680469	0.596077882461128	0.937387582584329	0.71551575286827	0.54184982895142	0.8466111651663	0.842577637095838	0.959442911460888	0.733210458999876	0.920930464730223	0.873178071205394	0.700154012489668	0.870060522053076	0.898777279287129	0.740731055907893	0.863724674712563	0.977743341866131	0.994258536064442	0.955703682135072	0.965562537817322	0.875367906828366	0.960957618469349	0.911560978673666	0.665791599867839	0.917209236416883	0.93635028995718	0.834116240429942	0.752350139884574	0.979693634674167
cg18229134	0.942626001259276	0.968980181670406	0.892161422938879	0.962029931734944	0.941221589173628	0.882813204833059	0.915347479792703	0.910144964630019	0.937502741100231	0.927120981773942	0.907096896393634	0.960586049116682	0.950712376492082	0.984451330649212	0.880287212810085	0.915144101132706	0.942703738463444	0.899829283606603	0.955936059747327	0.998508376362984	0.941018934851755	0.944509448377023	0.986239022924857	0.935647884147277	0.747728334874232	0.925468219298292	0.920513711974935	0.956424065039922	0.906397725794944	0.974170213072332	0.991769806273788	0.962472841502886	0.988088780321127	0.975137205410074	0.986554630027067	0.961420659546485	1	0.93154963054764	0.907708051695848	0.937206536677624	0.934049681432951	0.994704103377742	0.917583921929471	0.938629801562556	0.961354062110052	0.884202918705962	0.953460567377096	1	0.987508381355849
cg04849878	0.767590030104719	0.626442558555349	0.870309536569119	0.890986214835681	0.890128064765418	0.859340292438971	0.786026145769624	0.665594919262779	0.801137184563629	0.783329696461374	0.89592486281834	0.719622106080645	0.894381439193589	0.920830621575622	0.872319154545491	0.874942416972676	0.87990090357184	0.779326990389101	0.826312234398255	0.905222640791381	0.890200746759388	0.691901757204082	0.904188637179966	0.921235775230423	0.570367327195336	0.870193027675793	0.819498786693825	0.900021953294896	0.810129364525483	0.864522672954645	0.887348562664518	0.956116467044397	0.947836069116829	0.816894262827615	0.632168535817602	0.85246415044519	0.914433861325211	0.866300655617667	0.864611093523227	0.923423844236175	0.897129869379981	0.919497658938341	0.870423786154145	0.670204225115777	0.912296775381707	0.784554366333492	0.911086020164432	0.908039389537022	0.900897084524122
cg19245151	0.649901547782632	0.447390210325782	0.61296484748136	0.694704742323925	0.627684440360203	0.561472243350172	0.523475265215617	0.426773724904587	0.476461892210005	0.379115950565912	0.404696104223421	0.54484875769249	0.459023197831309	0.732070579275436	0.533670158306088	0.530457177100548	0.517013255834843	0.437724110487564	0.483416561428582	0.521872220371681	0.690738073059678	0.572875414034875	0.795255753230842	0.676934748215485	0.258538527473037	0.306285548354862	0.31385671235468	0.0539237202656771	0.456530518067872	0.322581827965202	0.32501330146804	0.751612880255558	0.594375709838005	0.539457166876907	0.474111389115958	0.617757141275586	0.740408306438659	0.602120936306843	0.585248103544236	0.546792759384144	0.444655063238356	0.579007751395705	0.611253648992466	0.4298237614891	0.544887306610164	0.555169724248916	0.603761116608146	0.393367160415633	0.674204707468254
cg20761646	0.922944289099313	0.942551704844458	0.952320182352302	0.955562987823578	0.95440855391823	0.885021540870092	0.960136345694092	0.904355781993483	0.678765243936765	0.931322906902681	0.95458427243037	0.967060155920925	1	0.944426083183783	0.979585752043177	0.974158921907226	0.928269669452899	0.901702083667576	0.946841937079215	0.96803427224983	0.936533422435312	0.875820500937497	0.922354595326342	0.939166050977511	0.780309376683119	0.987436369664251	0.898344095148201	0.986751829982515	0.862091696527763	0.936376825423202	0.922573412998778	0.945266641242165	0.990528367473222	0.913132750175331	0.978412509264174	0.925241654677762	0.986230781834964	0.941397783988401	0.990385235770523	0.971080737286925	0.951973817854367	0.963419586931171	0.993165918132638	0.971841918544931	0.942567992302714	0.968023047132397	0.926224721571434	0.91913724523208	0.944528807721119
[truncated: 450 more columns]
