# Supplementary material for: Genomic characterization of the HER2-enriched intrinsic molecular subtype in primary ER-positive HER2-negative breast cancer
Source: Nat Commun. 2025 Mar 5;16:2208. doi: 10.1038/s41467-025-57419-z (PMC11882987; doi:10.1038/s41467-025-57419-z)
Supplement: Supplementary file 9 — Source Data [file 41467_2025_57419_MOESM9_ESM.xlsx]

## Sheet: Table 1 - SCAN-B
sampleID	PAM50	Age	PR	Size	NHG	LN	HER2_Low	Review_cohort	Size_review	NHG_review	LN_review
S000001.l.r.m.c.lib.g.k2.a.t	LumA	85	Positive	13	2	0
S000008.l.r.m.c.lib.g.k2.a.t	LumA	40	Positive	9	2	0
S000011.l.r.m.c.lib.g.k2.a.t	LumA	80	Positive	18	2	1
S000013.l.r.m.c.lib.g.k2.a.t	LumB	80	Positive	27	2	1	1	1	27	2	1
S000014.l.r.m.c.lib.g.k2.a.t	LumA	60	Positive	14	3	1
S000015.l.r.m.c.lib.g.k2.a.t	LumA	55	Positive	18	2	0
S000021.l.r.m.c.lib.g.k2.a.t	LumA	45	Positive	10	2	0	1		10	2	0
S000022.l.r.m2.c.lib.g.k2.a.t	LumA	70	Negative	23	2	0
S000023.l.r.m.c.lib.g.k2.a.t	LumA	70	Positive	20	1	1	1	1	20	2	1
S000024.l.r.m.c.lib.g.k2.a.t	LumA	60	Positive	33	3	0	1	1	33	3	0
S000025.l.r.m.c.lib.g.k2.a.t	LumA	40	Negative	45	2	1
S000028.l.r.lib2.g.k2.a.t	LumA	45	Positive	25	3	1
S000029.l.r.m.c.lib.g.k2.a.t	LumB	65	Positive	26	3	0
S000031.l.r.m.c.lib.g.k2.a.t	LumA	70	Positive	7	2	0
S000033.l.r.m.c.lib.g.k2.a.t	LumA	70	Negative	21	2	0
S000034.l.r.m.c.lib.g.k2.a.t	LumB	65	Positive	14	2	0	1	1	14	2	0
S000038.l.r.m.c.lib.g.k2.a.t	LumA	90	Positive	22	2	0	0	1	22	2	0
S000041.l.r.m.c.lib.g.k2.a.t	LumB	55	Negative	25	3	0	1	1	25	3	0
S000042.l.r.m.c.lib.g.k2.a.t	LumA	60	Positive	10	2	0
S000044.l.r.m.c.lib.g.k2.a.t	LumA	65	Positive	50	2	1
S000045.l.r.m2.c.lib.g.k2.a.t	LumA	60	Positive	11	3	1
S000047.l.r.m.c.lib.g.k2.a.t	LumA	55	Positive	42	2	0
S000048.l.r.m.c.lib.g.k2.a.t	LumB	55	Negative	20	2	0
S000050.l.r.m.c.lib.g.k2.a.t	LumA	50	Positive	25	2	0	0	1	25	2	0
S000053.l.r.m.c.lib.g.k2.a.t	LumB	65	Negative	23	3	0	1	1	23	3	0
S000057.l.r.m.c.lib.g.k2.a.t	LumB	60	Positive	17	2	1
S000058.l.r.m.c.lib.g.k2.a.t	LumA	60	Positive	25	2	0
S000059.l.r.m.c.lib.g.k2.a.t	LumB	75	Negative	34	3	0	1	1	34	3	0
S000060.l.r.m.c.lib.g.k2.a.t	LumA	65	Positive	65	2	1
S000063.l.r.m2.c.lib.g.k2.a.t	LumA	55	Positive	13	1	0
S000064.l.r.m.c.lib.g.k2.a.t	LumA	65	Positive	20	1	1	1	1	20	1	1
S000065.l.r.m.c.lib.g.k2.a.t	LumA	55	Positive	28	2	1
S000066.l.r.m.c.lib.g.k2.a.t	LumB	95	Positive	10	2	0	1		10	2	0
S000070.l.r.m.c.lib.g.k2.a.t	LumB	50	Negative	11	3	0	1	1	11	3	0
S000072.l.r.m.c.lib.g.k2.a.t	LumA	85	Positive	14	2	0	0	1	14	2	0
S000073.l.r.lib.g.k2.a.t	LumA	60	Negative	11	2	0	1	1	11	2	0
S000074.l.r.m.c.lib.g.k2.a.t	LumB	70	Positive	15	3	0	1	1	15	3	0
S000075.l.r.m.c.lib.g.k2.a.t	LumA	80	Positive	22	1	0	1	1	22	1	0
S000077.l.r.lib.g.k2.a.t	LumA	55	Positive	7	2	0
S000079.l.r.m.c.lib.g.k2.a.t	LumA	85	Positive	60	2	0
S000081.l.r.m.c.lib.g.k2.a.t	LumA	55	Positive	19	2	0	1	1	19	2	0
S000082.l.r.m.c.lib.g.k2.a.t	LumA	75	Positive	7	1	0	1	1	7	1	0
S000083.l.r.m.c.lib.g.k2.a.t	LumB	85	Positive	3	2	0
S000085.l.r.m.c.lib.g.k2.a.t	LumA	85	Positive	21	3		1	1	21	3	1
S000086.l.r.m.c.lib.g.k2.a.t	LumA	60	Positive	10	1	0
S000088.l.r.m.c.lib.g.k2.a.t	LumA	55	Positive	25	2	0	1	1	25	2	0
S000090.l.r.m.c.lib.g.k2.a.t	LumB	70	Positive	14	3	0	1	1	14	3	0
S000093.l.r.m2.c.lib.g.k2.a.t	LumA	65	Positive	8	1	0	0		8	1	0
S000096.l.r.m.c.lib.g.k2.a.t	LumA	60	Positive	13	2	1
S000097.l.r.m.c.lib.g.k2.a.t	LumA	65	Positive	15	1	0	0	1	15	1	0
S000098.l.r.m.c.lib.g.k2.a.t	LumA	70	Negative	15	2	1	0	1	15	2	1
S000099.l.r.m.c.lib.g.k2.a.t	LumB	80	Negative	20	2	0
S000100.l.r.m.c.lib.g.k2.a.t	LumB	85	Negative	37	3	1	1	1	37	3	1
S000104.l.r.m.c.lib.g.k2.a.t	LumA	40	Positive	7	1	0
S000105.l.r.m.c.lib.g.k2.a.t	LumA	70	Negative	26	2	0
S000106.l.r.m.c.lib.g.k2.a.t	LumB	70	Negative	6	3	0
S000107.l.r.m.c.lib.g.k2.a.t	LumB	60	Positive	16	3	0	1	1	16	3	0
S000108.l.r.m.c.lib.g.k2.a.t	LumB	60	Positive	60	2	0
S000111.l.r.m2.c.lib.g.k2.a.t	LumB	65	Negative	32	2	0
S000112.l.r.m.c.lib.g.k2.a.t	LumA	70	Positive	10	2	0	1	1	10	2	0
S000113.l.r.m.c.lib.g.k2.a.t	LumA	65	Positive	11	1	1	0	1	11	1	1
S000114.l.r.m.c.lib.g.k2.a.t	LumA	75	Positive	12	2	1	0	1	12	2	1
S000115.l.r.m.c.lib.g.k2.a.t	LumA	70	Negative	12	1	1	1	1	12	1	1
S000116.l.r.m.c.lib.g.k2.a.t	LumA	70	Positive	17	2	1	1	1	17	2	1
S000117.l.r.m2.c.lib.g.k2.a.t	LumA	45	Positive	18	2	0	1	1	18	2	0
S000119.l.r.m2.c.lib.g.k2.a.t	LumA	70	Positive	11	2	0	1	1	11	2	0
S000120.l.r.m.c.lib.g.k2.a.t	LumA	70	Positive	8	2	0
S000121.l.r.m.c.lib.g.k2.a.t	LumA	85	Positive	29	2	0
S000125.l.r.m.c.lib.g.k2.a.t	LumA	45	Positive	15	3	0	0	1	15	3	0
S000127.l.r.m.c.lib.g.k2.a.t	LumB	65	Positive	18	3	1	0	1	18	3	1
S000129.l.r.m.c.lib.g.k2.a.t	LumA	70	Positive	12	2	0
S000131.l.r.m.c.lib.g.k2.a.t	LumB	75	Positive	31	2	1	1	1	31	2	1
S000133.l.r.m.c.lib.g.k2.a.t	LumA	75	Positive	12	2	0
S000134.l.r.m.c.lib.g.k2.a.t	LumB	70	Positive	22	3	1	1	1	22	3	1
S000135.l.r.m.c.lib.g.k2.a.t	LumA	65	Positive	13	2	1	1	1	13	2	1
S000138.l.r.m.c.lib.g.k2.a.t	LumA	65	Positive	11	1	0	1	1	11	1	0
S000140.l.r.m.c.lib.g.k2.a.t	LumB	40	Positive	14	2	0	1	1	14	2	0
S000143.l.r.m.c.lib.g.k2.a.t	LumA	70	Negative	25	2	0
S000144.l.r.m.c.lib.g.k2.a.t	LumA	85	Negative	23	2	1	1		23	2	1
S000145.l.r.m.c.lib.g.k2.a.t	LumA	65	Positive	11	1	1
S000146.l.r.m.c.lib.g.k2.a.t	LumA	50	Positive	11	2	1
S000149.l.r.m.c.lib.g.k2.a.t	LumA	55	Positive	14	2	0
S000150.l.r.m.c.lib.g.k2.a.t	LumB	50	Positive	20	2	0	1	1	20	2	0
S000151.l.r.m.c.lib.g.k2.a.t	LumB	50	Positive	19	3	0	0	1	19	3	0
S000152.l.r.m.c.lib.g.k2.a.t	LumB	65	Positive	12	2	1	1	1	12	2	1
S000155.l.r.m.c.lib.g.k2.a.t	LumA	50	Positive	20	1	1	1	1	20	1	1
S000157.l.r.m.c.lib.g.k2.a.t	LumB	65	Positive	11	2	0
S000158.l.r.m.c.lib.g.k2.a.t	LumA	50	Positive	14	2	1
S000159.l2.r.m.c.lib.g.k2.a.t	LumA	65	Negative	13	2	0
S000161.l.r.m.c.lib.g.k2.a.t	LumA	70	Positive	12	1	0
S000162.l.r.m.c.lib.g.k2.a.t	LumA	55	Positive	12	1	0
S000163.l.r.m.c.lib.g.k2.a.t	LumA	55	Positive	22	2	1
S000164.l.r.m.c.lib.g.k2.a.t	LumA	70	Negative	10	2	0
S000165.l.r.m.c.lib.g.k2.a.t	LumA	50	Positive	19	2	0	0	1	19	2	0
S000166.l.r.m4.c.lib.g.k2.a.t	LumA	65	Positive	21	2	1
S000167.l.r.m3.c.lib.g.k2.a.t	LumA	55	Positive	7	2	0	1	1	7	2	0
S000168.l.r.m3.c.lib.g.k2.a.t	LumA	65	Positive	21	2	0	1	1	21	2	0
S000169.l.r.m3.c.lib.g.k2.a.t	LumA	65	Positive	13	3	0
S000170.l.r.m3.c.lib.g.k2.a.t	LumB	65	Positive	12	3	0
S000171.l.r.m3.c.lib.g.k2.a.t	LumB	75	Positive	40	2	1
S000173.l.r.m4.c.lib.g.k2.a.t	LumB	65	Negative	35	3	1
S000174.l.r.lib.g.k2.a.t	LumA	55	Positive	13	1	0
S000175.l.r.m3.c.lib.g.k2.a.t	LumA	90	Positive	27	2	0
S000179.l.r.m3.c.lib.g.k2.a.t	LumA	50	Positive	17	1	1	1	1	17	1	1
S000180.l.r.m3.c.lib.g.k2.a.t	Her2	35	Positive	15	2	0	0	1	15	2	0
S000182.l.r.m3.c.lib.g.k2.a.t	LumA	80	Positive	23	2	0
S000183.l.r.m3.c.lib.g.k2.a.t	LumA	55	Positive	16	1	0	1	1	16	1	0
S000187.l.r.m3.c.lib.g.k2.a.t	LumA	75	Negative	23	1	1
S000192.l2.r.m2.c.lib.g.k2.a.t	LumA	60	Positive	33	2	0
S000194.l.r.m3.c.lib.g.k2.a.t	LumA	50	Positive	15	1	0
S000196.l.r.m2.c.lib.g.k2.a.t	LumA	65	Positive	18	1	1
S000198.l.r.m2.c.lib.g.k2.a.t	LumA	65	Positive	18	1	0
S000199.l.r.m2.c.lib.g.k2.a.t	LumA	50	Positive	22	2	1	1	1	22	2	1
S000201.l.r.m3.c.lib.g.k2.a.t	LumA	80	Positive	32	2	1	0	1	32	2	1
S000203.l.r.m2.c.lib.g.k2.a.t	LumA	45	Positive	15	2	0	0	1	15	2	0
S000207.l.r.m3.c.lib.g.k2.a.t	LumB	55	Positive	25	3	1	0	1	25	3	1
S000208.l.r.lib2.g.k2.a.t	LumB	70	Positive	26	2	0	1	1	12	2	0
S000210.l.r.m2.c.lib.g.k2.a.t	LumA	95	Positive	20	2	0	1	1	20	2	0
S000212.l.r.m2.c.lib.g.k2.a.t	LumA	50	Positive	20	2	1	0	1	20	2	1
S000220.l.r.m2.c.lib.g.k2.a.t	LumA	70	Positive	23	3	0	0	1	23	3	0
S000221.l.r.m2.c.lib.g.k2.a.t	LumA	85	Positive	22	2	1
S000224.l.r.m2.c.lib.g.k2.a.t	LumA	45	Positive	18	2	0
S000225.l.r.m2.c.lib.g.k2.a.t	LumA	45	Positive	29	2	1	1	1	29	2	1
S000226.l.r.m2.c.lib.g.k2.a.t	LumA	40	Positive	15	1	1	1	1	15	1	1
S000228.l.r.m2.c.lib.g.k2.a.t	LumB	65	Positive	7	2	0	1		7	2	0
S000229.l.r.m2.c.lib.g.k2.a.t	LumB	75	Positive	22	3	1	1	1	22	3	1
S000230.l.r.lib.g.k2.a.t	LumB	50	Positive	15	2	1	1	1	15	2	1
S000231.l.r.m2.c.lib.g.k2.a.t	LumA	75	Positive	16	2	1	1	1	16	2	1
S000234.l.r.m2.c.lib.g.k2.a.t	LumA	80	Positive	19	2	0
S000235.l.r.m2.c.lib.g.k2.a.t	LumB	75	Negative	11	3	0
S000238.l.r.m2.c.lib.g.k2.a.t	LumA	45	Positive	8	2	0	1		8	2	0
S000240.l.r.m3.c.lib.g.k2.a.t	LumA	50	Positive	16	2	0	1	1	16	2	0
S000241.l.r.m2.c.lib.g.k2.a.t	LumA	45	Positive	17	2	0	1	1	17	2	0
S000242.l.r.m2.c.lib.g.k2.a.t	LumA	50	Positive	17	2	0	1	1	17	2	0
S000243.l.r.m2.c.lib.g.k2.a.t	LumA	65	Positive	16	2	0
S000246.l.r.m2.c.lib.g.k2.a.t	LumA	45	Positive	20	2	1
S000247.l.r.m.c.lib.g.k2.a.t	LumB	65	Negative	32	3	1
S000248.l.r.m.c.lib.g.k2.a.t	LumA	55	Positive	14	2	0	1	1	14	2	0
S000249.l.r.m.c.lib.g.k2.a.t	LumA	70	Negative	9	3	0	1	1	9	3	0
S000250.l.r.m.c.lib.g.k2.a.t	LumA	50	Positive	14	2	1	1	1	14	2	1
S000253.l.r.m.c.lib.g.k2.a.t	LumA	60	Negative	15	2	0
S000254.l.r.m.c.lib.g.k2.a.t	LumA	45	Positive	27	2	0
S000255.l.r.m.c.lib.g.k2.a.t	LumA	65	Positive	10	2	0
S000256.l.r.m.c.lib.g.k2.a.t	LumB	50	Positive	15	2	0
S000257.l.r.m.c.lib.g.k2.a.t	LumA	70	Positive	18	2	0
S000258.l.r.m.c.lib.g.k2.a.t	LumA	70	Positive	8	1	0
S000259.l.r.m.c.lib.g.k2.a.t	LumA	50	Positive	21	1	1	1	1	21	1	1
S000263.l.r.m.c.lib.g.k2.a.t	LumA	60	Positive	18	2	0	1	1	18	2	0
S000266.l.r.m.c.lib.g.k2.a.t	LumB	65	Positive	37	2	1	1	1	37	2	1
S000267.l.r.m.c.lib.g.k2.a.t	LumA	70	Positive	55	2	1	1	1	55	2	1
S000271.l.r.m.c.lib.g.k2.a.t	LumA	80	Positive	11	2	0	1	1	11	2	0
S000272.l.r.m.c.lib.g.k2.a.t	LumA	85	Positive	22	2	0	0	1	22	2	0
S000275.l.r.m.c.lib.g.k2.a.t	LumA	75	Positive	25	3	0
S000280.l.r.m.c.lib.g.k2.a.t	LumB	75	Positive	15	2	0
S000282.l.r.m.c.lib.g.k2.a.t	LumA	65	Positive	14	1	0	1	1	14	1	0
S000288.l.r.m.c.lib.g.k2.a.t	LumA	65	Positive	12	2	0
S000289.l.r.m.c.lib.g.k2.a.t	LumA	80	Positive	46	2	1
S000290.l.r.m.c.lib.g.k2.a.t	LumB	65	Negative	19	3	0
S000291.l.r.m.c.lib.g.k2.a.t	LumA	55	Positive	30	3	1
S000292.l.r.m.c.lib.g.k2.a.t	LumA	60	Positive	17	1	0
S000293.l.r.m.c.lib.g.k2.a.t	LumA	65	Positive	15	2	0
S000298.l.r.m.c.lib.g.k2.a.t	LumA	75	Positive	11	1	0	1		11	1	0
S000300.l.r.m.c.lib.g.k2.a.t	LumA	65	Positive	11	1	0
S000304.l.r.m.c.lib.g.k2.a.t	LumB	85	Positive	16	2	0	1	1	16	2	0
S000305.l.r.m.c.lib.g.k2.a.t	LumB	60	Positive	20	2	0	1	1	20	2	0
S000306.l.r.m.c.lib.g.k2.a.t	LumB	55	Positive	17	2	0	1	1	17	2	0
S000307.l.r.m.c.lib.g.k2.a.t	LumB	65	Positive	17	3	1	1	1	17	3	1
S000309.l.r.m.c.lib.g.k2.a.t	LumB	80	Positive	20	3	0	1	1	20	3	0
S000310.l.r.m.c.lib.g.k2.a.t	LumB	70	Positive	18	2	0	1	1	18	2	0
S000311.l.r.m.c.lib.g.k2.a.t	LumA	65	Positive	10	2	0
S000312.l.r.m.c.lib.g.k2.a.t	LumA	55	Positive	17	1	0
S000314.l.r.m.c.lib.g.k2.a.t	LumA	40	Positive	15	3	1
S000315.l.r.m2.c.lib.g.k2.a.t	LumA	60	Positive	15	1	0
S000317.l.r.m.c.lib.g.k2.a.t	LumA	65	Positive	12	2	0
S000319.l.r.lib2.g.k2.a.t	LumB	75	Positive	10	2	1	1	1	10	2	1
S000320.l.r.m.c.lib.g.k2.a.t	LumA	85	Positive	23	2	0
S000321.l.r.m.c.lib.g.k2.a.t	LumB	40	Positive	21	1	0
S000322.l.r.m.c.lib.g.k2.a.t	LumA	80	Positive	30	1	0	1	1	30	1	0
S000323.l.r.m.c.lib.g.k2.a.t	LumA	80	Positive	26	3	1	1	1	26	3	1
S000324.l.r.m.c.lib.g.k2.a.t	LumB	70	Positive	13	2	1	1	1	13	2	1
S000325.l.r.m.c.lib.g.k2.a.t	LumA	70	Positive	22	2	1
S000329.l.r.m.c.lib.g.k2.a.t	LumA	75	Positive	20	2	1
S000330.l.r.m.c.lib.g.k2.a.t	LumB	60	Positive	20	3	0	1	1	20	3	0
S000332.l.r.m.c.lib.g.k2.a.t	LumB	40	Positive	14	2	0
S000333.l.r.m.c.lib.g.k2.a.t	LumA	60	Negative	13	2	0	1	1	13	1	0
S000336.l.r.m2.c.lib.g.k2.a.t	LumA	85	Positive	25	3	1
S000337.l.r.m2.c.lib.g.k2.a.t	LumB	80	Negative	25	3	0
S000341.l.r.m2.c.lib.g.k2.a.t	LumA	75	Positive	12	2	1	1	1	12	2	1
S000344.l.r.m2.c.lib.g.k2.a.t	LumA	70	Positive	8	2	0	1		8	2	0
S000345.l.r.m2.c.lib.g.k2.a.t	LumA	55	Positive	13	2	0
S000347.l.r.m2.c.lib.g.k2.a.t	LumB	75	Positive	21	1	0
S000354.l.r.m2.c.lib.g.k2.a.t	LumA	60	Positive	25	2	1	1	1	25	2	1
S000359.l.r.m2.c.lib.g.k2.a.t	LumB	65	Positive	21	3	1
S000363.l.r.m2.c.lib.g.k2.a.t	LumA	65	Positive	15	2	0
S000366.l.r.m2.c.lib.g.k2.a.t	LumA	55	Positive	14	2	0	1	1	14	2	0
S000367.l.r.m2.c.lib.g.k2.a.t	LumA	65	Positive	13	2	1	1	1	13	2	1
S000370.l.r.m2.c.lib.g.k2.a.t	LumA	50	Positive	11	2	1
S000372.l.r.m2.c.lib.g.k2.a.t	LumB	65	Positive	8	3	0
S000374.l.r.m2.c.lib.g.k2.a.t	LumA	60	Negative	21	1	1
S000377.l.r.m2.c.lib.g.k2.a.t	Her2	85	Positive	35	3	0	1	1	35	3	0
S000385.l.r.m3.c.lib.g.k2.a.t	LumA	70	Positive	32	2	1	1	1	32	2	1
S000387.l.r.m2.c.lib.g.k2.a.t	LumB	65	Negative	45	3	0	1	1	45	3	0
S000389.l.r.m2.c.lib.g.k2.a.t	LumA	85	Positive	12	2	0
S000390.l.r.m2.c.lib.g.k2.a.t	LumA	55	Positive	17	2	1
S000391.l.r.m2.c.lib.g.k2.a.t	LumA	60	Positive	19	2	1
S000392.l.r.m2.c.lib.g.k2.a.t	LumA	45	Positive	6	1	0	1		6	1	0
S000393.l.r.m2.c.lib.g.k2.a.t	LumA	50	Positive	11	2	1	0	1	11	2	1
S000394.l.r.m2.c.lib.g.k2.a.t	LumA	55	Positive	18	2	0	1	1	18	2	1
S000396.l.r.m2.c.lib.g.k2.a.t	LumA	65	Positive	25	3	1
S000401.l.r.m2.c.lib.g.k2.a.t	LumA	60	Positive	11	2	0	1	1	11	2	0
S000403.l.r.m2.c.lib.g.k2.a.t	LumB	85	Positive	25	2	0	1	1	25	2	0
S000404.l.r.m2.c.lib.g.k2.a.t	LumB	55	Positive	12	1	0
S000405.l.r.m2.c.lib.g.k2.a.t	LumA	45	Positive	16	1	0	1	1	16	1	0
S000406.l.r.m2.c.lib.g.k2.a.t	LumA	50	Positive	16	2	0	1	1	16	2	0
S000407.l.r.m2.c.lib.g.k2.a.t	LumA	70	Positive	50	2	1
S000411.l.r.m2.c.lib.g.k2.a.t	LumA	65	Positive	29	2	1
S000416.l.r.lib.g.k2.a.t	LumA	65	Positive	20	2	1	1	1	20	2	1
S000419.l.r.m2.c.lib.g.k2.a.t	LumB	60	Positive	48	3	1	1	1	48	3	1
S000420.l.r.m2.c.lib.g.k2.a.t	LumB	50	Positive	19	2	1
S000421.l.r.m2.c.lib.g.k2.a.t	LumB	65	Positive	20	3	1	0		20	3	1
S000422.l.r.m3.c.lib.g.k2.a.t	LumA	45	Positive	14	1	1	1	1	14	1	1
S000424.l.r.m3.c.lib.g.k2.a.t	LumB	70	Positive	27	3	1	1	1	27	3	1
S000426.l.r.m3.c.lib.g.k2.a.t	LumA	70	Positive	17	2	0	0	1	17	2	0
S000427.l.r.m3.c.lib.g.k2.a.t	LumA	55	Positive	13	2	0	0	1	13	2	0
S000428.l.r.m3.c.lib.g.k2.a.t	LumA	55	Positive	19	3	0	1	1	19	3	0
S000431.l.r.m3.c.lib.g.k2.a.t	LumA	70	Positive	17	1	0
S000433.l.r.m.c.lib.g.k2.a.t	LumA	80	Negative	9	1	0
S000434.l.r.m3.c.lib.g.k2.a.t	LumA	55	Negative	12	2	1
S000435.l.r.m3.c.lib.g.k2.a.t	LumB	60	Positive	15	2	0
S000437.l2.r.m.c.lib.g.k2.a.t	LumB	90	Negative	45	2
S000442.l.r.m3.c.lib.g.k2.a.t	LumA	80	Negative	25	2	0	1	1	25	2	0
S000448.l.r.m3.c.lib.g.k2.a.t	LumA	80	Positive	45	2	1
S000454.l.r.m3.c.lib.g.k2.a.t	Her2	45	Positive	20	3	0
S000455.l.r2.lib.g.k2.a.t	LumB	60	Negative	25	2	0
S000456.l.r.m3.c.lib.g.k2.a.t	LumB	55	Positive	15	3	1	1	1	15	3	1
S000457.l.r.m.c.lib.g.k2.a.t	LumA	50	Positive	30	2	1
S000458.l.r.m3.c.lib.g.k2.a.t	LumA	55	Positive	9	1	0
S000463.l.r.m2.c.lib.g.k2.a.t	LumB	70	Positive	25	2	1	1	1	25	2	1
S000466.l.r.m2.c.lib.g.k2.a.t	LumA	60	Positive	9	3	0
S000468.l.r.m2.c.lib.g.k2.a.t	LumA	65	Positive	15	2	0	1	1	15	2	0
S000469.l2.r.m.c.lib.g.k2.a.t	LumA	90	Negative	12	2	0
S000471.l.r.m2.c.lib.g.k2.a.t	LumB	65	Positive	25	2		1	1	25	2	1
S000472.l.r.m2.c.lib.g.k2.a.t	LumB	50	Positive	32	2	1	1	1	32	2	1
S000475.l.r.m2.c.lib.g.k2.a.t	LumA	65	Positive	9	1	0	1		9	1	0
S000477.l.r.m2.c.lib.g.k2.a.t	LumA	70	Positive	12	2	0
S000478.l.r.m2.c.lib.g.k2.a.t	LumB	45	Positive	7	3	0	1		7	3	0
S000483.l.r.m2.c.lib.g.k2.a.t	LumA	75	Negative	17	3	0	1	1	17	3	0
S000485.l.r.m2.c.lib.g.k2.a.t	Her2	45	Positive	15	2	0
S000486.l.r.m2.c.lib.g.k2.a.t	LumA	40	Positive	27	2	0
S000487.l.r.m3.c.lib.g.k2.a.t	LumB	45	Positive	30	3	0
S000489.l.r.m2.c.lib.g.k2.a.t	LumB	75	Positive	21	1	0
S000495.l.r.m2.c.lib.g.k2.a.t	LumA	70	Positive	17	2	0	1	1	17	2	0
S000496.l.r.m2.c.lib.g.k2.a.t	LumA	50	Positive	47	3	0
S000498.l.r.m4.c.lib.g.k2.a.t	LumB	50	Negative	24	3	1	1	1	24	3	1
S000499.l.r.m2.c.lib.g.k2.a.t	LumA	65	Positive	7	2	0	1		7	2	0
S000500.l.r.m2.c.lib.g.k2.a.t	LumA	75	Negative	25	2	0
S000501.l.r.lib.g.k2.a.t	LumB	85	Positive	35	3	0
S000503.l.r.m3.c.lib.g.k2.a.t	LumA	75	Positive	13	1	0	1	1	13	1	0
S000507.l.r.m2.c.lib.g.k2.a.t	LumA	45	Positive	8	1	0
S000509.l.r.m2.c.lib.g.k2.a.t	LumA	60	Positive	10	2	0
S000510.l.r.m2.c.lib.g.k2.a.t	LumA	70	Negative	18	2	0
S000512.l.r.m2.c.lib.g.k2.a.t	LumA	75	Positive	16	2	1
S000513.l.r.m2.c.lib.g.k2.a.t	LumA	70	Positive	17	2	1
S000514.l.r.m2.c.lib.g.k2.a.t	LumB	80	Positive	32	2	0
S000515.l.r.m2.c.lib.g.k2.a.t	LumA	75	Positive	14	2	0	1	1	14	2	0
S000522.l.r.m.c.lib.g.k2.a.t	LumB	70	Negative	35	2	0	1	1	36	2	0
S000523.l.r.m.c.lib.g.k2.a.t	LumA	60	Positive	16	1	0
S000527.l.r.m.c.lib.g.k2.a.t	LumB	80	Negative	16	3	1
S000530.l.r.m.c.lib.g.k2.a.t	LumA	55	Positive	13	1	0
S000532.l.r.m.c.lib.g.k2.a.t	LumA	55	Positive	14	1	0	1	1	14	1	0
S000533.l.r.m.c.lib.g.k2.a.t	LumB	65	Positive	22	3	0	0	1	22	3	0
S000534.l.r.m.c.lib.g.k2.a.t	LumB	55	Negative	14	3	0	1	1	14	3	0
S000535.l.r.m.c.lib.g.k2.a.t	LumA	70	Positive	55	2	1	1	1	55	2	1
S000536.l.r.m.c.lib.g.k2.a.t	LumA	75	Negative	11	2	0	1	1	11	2	0
S000538.l.r.m.c.lib.g.k2.a.t	LumA	60	Positive	11	2	1	0	1	11	2	1
S000542.l.r.m.c.lib.g.k2.a.t	LumB	45	Positive	23	2	0	1	1	23	2	0
S000546.l.r.m.c.lib.g.k2.a.t	LumA	75	Positive	13	1	0	1	1	13	1	0
S000548.l.r.m.c.lib.g.k2.a.t	LumA	80	Positive	12	2	1
S000549.l.r.m.c.lib.g.k2.a.t	LumB	90	Positive	23	2	0	1	1	23	2	0
S000552.l2.r.m.c.lib.g.k2.a.t	LumA	80	Positive	11	2	0	1	1	11	2	0
S000555.l.r.m2.c.lib.g.k2.a.t	LumA	70	Positive	14	3	0	1	1	14	3	0
S000557.l.r.m.c.lib.g.k2.a.t	LumA	55	Positive	16	3	0	1	1	16	3	0
S000560.l.r.m.c.lib.g.k2.a.t	LumA	65	Positive	18	3	1	1	1	18	3	1
S000562.l2.r.n.m.c.lib.g.k2.a.t	LumA	50	Positive	33	2	1
S000563.l.r.m.c.lib.g.k2.a.t	LumB	50	Positive	24	2	0
S000565.l.r.m.c.lib.g.k2.a.t	LumA	45	Positive	13	1	0	1	1	13	1	0
S000566.l.r.m.c.lib.g.k2.a.t	LumB	70	Positive	21	3	0
S000569.l.r.m.c.lib.g.k2.a.t	LumA	75	Positive	10	1	0	1		10	1	0
S000573.l.r.m.c.lib.g.k2.a.t	LumB	55	Positive	18	2	0	1	1	18	2	0
S000574.l.r.m2.c.lib.g.k2.a.t	LumA	85	Positive	10	1	0
S000575.l.r.m.c.lib.g.k2.a.t	LumA	75	Negative	35	2	1
S000577.l.r.m.c.lib.g.k2.a.t	LumB	50	Positive	12	3	1	1	1	12	3	1
S000578.l.r.m.c.lib.g.k2.a.t	LumA	50	Positive	15	1	0	1	1	15	1	0
S000584.l.r.m.c.lib.g.k2.a.t	LumA	60	Positive	20	2	1	1	1	20	2	1
S000586.l.r.m.c.lib.g.k2.a.t	LumA	60	Positive	17	2	0
S000587.l.r.m.c.lib.g.k2.a.t	LumA	55	Positive	17	2	0
S000589.l.r.m.c.lib.g.k2.a.t	LumB	70	Positive	45	2	1	0	1	45	2	1
S000592.l.r.m.c.lib.g.k2.a.t	LumA	50	Positive	15	2	0
S000593.l.r.m.c.lib.g.k2.a.t	LumA	70	Positive	35	2	1
S000594.l.r.m.c.lib.g.k2.a.t	LumB	55	Positive	25	3	1	1	1	25	3	1
S000595.l.r.m.c.lib.g.k2.a.t	LumA	50	Positive	17	1	0	1	1	17	1	0
S000596.l.r.m.c.lib.g.k2.a.t	LumB	65	Positive	6	2	0	1		6	2	0
S000598.l.r.m.c.lib.g.k2.a.t	LumA	60	Positive	4	2	0
S000601.l.r.m.c.lib.g.k2.a.t	LumB	45	Positive	16	3	0	0	1	16	3	0
S000602.l.r.m.c.lib.g.k2.a.t	LumB	65	Positive	32	2	1	1	1	32	2	1
S000603.l.r.m.c.lib.g.k2.a.t	LumA	85	Positive	25	3	0	0	1	25	2	0
S000608.l.r.m.c.lib.g.k2.a.t	LumB	75	Positive	11	1	0	1	1	11	1	0
S000611.l.r.m.c.lib.g.k2.a.t	LumB	75	Negative	22	3	0	1	1	22	3	0
S000614.l.r.m.c.lib.g.k2.a.t	LumB	90	Negative	23	2
S000616.l.r.m.c.lib.g.k2.a.t	LumB	85	Positive	36	3	1	1	1	36	3	1
S000621.l.r.m.c.lib.g.k2.a.t	LumB	55	Negative	19	2	1	1	1	19	3	1
S000622.l.r.m.c.lib.g.k2.a.t	LumB	70	Negative	10	2	0	1	1	10	2	0
S000623.l.r.m.c.lib.g.k2.a.t	LumA	70	Positive	14	2	0
S000624.l.r.m.c.lib.g.k2.a.t	LumB	70	Positive	11	2	0
S000625.l.r.m.c.lib.g.k2.a.t	LumA	55	Positive	8	1	0
S000627.l.r.m.c.lib.g.k2.a.t	LumB	85	Negative	13	2	0
S000629.l.r.m.c.lib.g.k2.a.t	LumB	75	Positive	21	2	0	1	1	21	2	0
S000631.l.r.m.c.lib.g.k2.a.t	LumA	80	Positive	11	1	0	1	1	11	1	0
S000634.l.r.m.c.lib.g.k2.a.t	LumA	65	Positive	10	1	0
S000635.l.r.m.c.lib.g.k2.a.t	LumB	45	Positive	24	3	1
S000636.l.r.lib2.g.k2.a.t	LumA	70	Positive	16	2	0
S000637.l.r.m.c.lib.g.k2.a.t	LumA	70	Positive	18	1	1
S000643.l.r.m.c.lib.g.k2.a.t	Her2	50	Positive	18	3	0	0	1	18	3	0
S000644.l.r.m.c.lib.g.k2.a.t	LumA	65	Positive	14	2	0	1	1	14	2	0
S000646.l.r.m.c.lib.g.k2.a.t	LumA	65	Positive	12	3	1	1	1	12	3	1
S000647.l.r.m.c.lib.g.k2.a.t	LumA	50	Positive	33	1	0	1	1	33	1	0
S000649.l.r.m.c.lib.g.k2.a.t	LumA	65	Positive	10	2	0
S000651.l.r.m.c.lib.g.k2.a.t	LumA	70	Positive	22	2	0	1	1	22	2	0
S000653.l.r.m.c.lib.g.k2.a.t	LumA	65	Positive	11	2	0	0	1	11	2	0
S000654.l.r.m.c.lib.g.k2.a.t	LumA	55	Positive	9	1	0	1	1	9	1	0
S000657.l.r.m.c.lib.g.k2.a.t	LumB	35	Positive	23	2	1	1	1	23	2	1
S000659.l.r.m.c.lib.g.k2.a.t	LumA	70	Positive	14	2	0
S000660.l.r.m.c.lib.g.k2.a.t	LumA	75	Negative	11	1	0
S000661.l.r.lib.g.k2.a.t	LumA	50	Positive	18	2	1
S000662.l.r.m.c.lib.g.k2.a.t	LumB	65	Negative	27	2	0	1	1	27	2	0
S000663.l.r.m.c.lib.g.k2.a.t	LumA	70	Positive	20	1	0	1	1	20	1	0
S000664.l.r.m.c.lib.g.k2.a.t	LumA	90	Positive	17	2	1
S000665.l.r.m.c.lib.g.k2.a.t	LumA	75	Positive	13	2	0	0	1	13	2	0
S000667.l.r.lib.g.k2.a.t	LumB	60	Positive	20	2	0
S000668.l.r.m2.c.lib.g.k2.a.t	LumA	65	Positive	10	2	0
S000669.l.r.m2.c.lib.g.k2.a.t	LumB	75	Positive	29	3	1	1	1	29	3	1
S000670.l.r.m.c.lib.g.k2.a.t	LumA	50	Positive	16	2	0	1	1	16	2	0
S000671.l.r.m.c.lib.g.k2.a.t	LumA	60	Positive	11	1	0
S000674.l.r.m.c.lib.g.k2.a.t	LumA	65	Positive	17	1	1
S000675.l.r.m.c.lib.g.k2.a.t	LumB	80	Positive	18	1	0
S000681.l.r.m.c.lib.g.k2.a.t	LumB	50	Negative	16	2	1	1	1	16	2	1
S000683.l.r.m.c.lib.g.k2.a.t	LumA	55	Positive	10	2	0	0		10	2	0
S000684.l.r.m.c.lib.g.k2.a.t	LumA	70	Positive	35	2	0
S000686.l.r.m2.c.lib.g.k2.a.t	LumA	70	Positive	9	1	0
S000687.l.r.lib3.g.k2.a.t	LumA	60	Negative	16	2	0
S000690.l.r.lib.g.k2.a.t	Her2	70	Positive	22	2	0
S000691.l.r.m.c.lib.g.k2.a.t	LumA	85	Positive	18	2	0
S000697.l.r.m.c.lib.g.k2.a.t	LumB	65	Positive	25	2	1
S000700.l.r.m.c.lib.g.k2.a.t	LumB	75	Positive	17	3	1	1	1	17	3	1
S000701.l.r.m3.c.lib.g.k2.a.t	LumA	80	Positive	10	1	1	1	1	10	1	1
S000709.l.r.m3.c.lib.g.k2.a.t	LumB	70	Positive	16	2	1
S000711.l.r.m3.c.lib.g.k2.a.t	LumA	70	Positive	12	1	1	1	1	12	1	1
S000714.l.r.m3.c.lib.g.k2.a.t	LumB	70	Positive	9	2	0
S000715.l.r.m3.c.lib.g.k2.a.t	LumB	75	Negative	33	3	0	0	1	33	3	0
S000717.l.r.m3.c.lib.g.k2.a.t	LumA	80	Positive	18	2	0
S000722.l.r.m3.c.lib.g.k2.a.t	LumB	50	Positive	17	3	1	1	1	17	3	1
S000724.l.r.m3.c.lib.g.k2.a.t	LumB	70	Positive	12	3	1	0	1	12	3	1
S000725.l.r.m3.c.lib.g.k2.a.t	LumB	70	Positive	60	3	1	0	1	60	3	1
S000726.l.r.m2.c.lib.g.k2.a.t	LumA	60	Positive	14	1	0
S000727.l.r.m3.c.lib.g.k2.a.t	Her2	75	Positive	25	3	1
S000729.l.r.m3.c.lib.g.k2.a.t	LumA	65	Negative	40	2	0
S000730.l.r.m3.c.lib.g.k2.a.t	LumA	70	Positive	16	3	0	1	1	16	3	0
S000731.l.r.m3.c.lib.g.k2.a.t	LumA	60	Positive	22	2	1
S000732.l.r.m2.c.lib.g.k2.a.t	LumA	60	Positive	18	3	0
S000733.l.r.m3.c.lib.g.k2.a.t	LumA	40	Positive	12	2	1	1	1	12	2	1
S000737.l.r.m2.c.lib.g.k2.a.t	LumA	55	Positive	18	2	0	0	1	18	2	0
S000742.l.r.m2.c.lib.g.k2.a.t	LumB	65	Positive	20	3	1
S000744.l.r.m2.c.lib.g.k2.a.t	LumB	75	Positive	25	3	0	1	1	25	3	0
S000746.l.r.m2.c.lib.g.k2.a.t	LumA	45	Positive	22	1	0
S000747.l.r.m3.c.lib.g.k2.a.t	LumB	80	Positive	28	2	1	1	1	28	2	1
S000750.l.r.m2.c.lib.g.k2.a.t	LumA	75	Positive	13	2	0	0	1	13	2	0
S000758.l.r.m2.c.lib.g.k2.a.t	LumA	55	Positive	11	2	0	1	1	11	2	0
S000762.l.r.m2.c.lib.g.k2.a.t	LumA	50	Positive	10	2	0
S000763.l.r.m2.c.lib.g.k2.a.t	Her2	50	Positive	23	2	1	1	1	23	2	1
S000765.l.r.m2.c.lib.g.k2.a.t	LumA	80	Positive	31	2	1
S000767.l.r.m2.c.lib.g.k2.a.t	LumA	80	Positive	16	1	0	1	1	16	1	0
S000771.l.r.m2.c.lib.g.k2.a.t	LumA	70	Positive	12	2	0	1	1	12	2	0
S000772.l.r.m2.c.lib.g.k2.a.t	LumB	35	Positive	26		1
S000776.l.r.m2.c.lib.g.k2.a.t	LumA	60	Positive	13	1	0	1	1	13	1	0
S000780.l.r.m2.c.lib.g.k2.a.t	LumB	65	Positive	33	3	1
S000783.l.r.m2.c.lib.g.k2.a.t	LumA	55	Positive	16	2	0	0	1	16	2	0
S000785.l.r.m2.c.lib.g.k2.a.t	LumB	90	Positive	22	3	1	1	1	22	3	1
S000788.l.r.m2.c.lib.g.k2.a.t	LumA	75	Positive	25	2	1	1	1	25	2	1
S000789.l.r.m2.c.lib.g.k2.a.t	LumA	85	Negative	70	2	0
S000794.l.r.m.c.lib.g.k2.a.t	LumA	70	Positive	12	2	0
S000796.l.r.m2.c.lib.g.k2.a.t	LumA	70	Positive	23	2	0	1	1	23	2	0
S000797.l.r.m2.c.lib.g.k2.a.t	LumB	90	Positive	30	3	1
S000798.l.r.m.c.lib.g.k2.a.t	LumA	60	Positive	8	1	0
S000801.l.r.m.c.lib.g.k2.a.t	LumA	85	Positive	32	2	0	1	1	32	2	0
S000804.l.r.m.c.lib.g.k2.a.t	LumA	75	Negative	55	2	1
S000805.l.r.m.c.lib.g.k2.a.t	LumA	70	Positive	8	1	1	1	1	8	1	1
S000808.l.r.m.c.lib.g.k2.a.t	LumA	80	Positive	9	1	0
S000809.l.r.m.c.lib.g.k2.a.t	LumA	75	Positive	12	1	0
S000811.l.r.m.c.lib.g.k2.a.t	LumA	60	Positive	13	2	0
S000813.l.r.m.c.lib.g.k2.a.t	LumA	60	Positive	14	1	0	1	1	14	1	0
S000822.l.r.m.c.lib.g.k2.a.t	LumA	85	Positive	2	1	0
S000823.l.r.m.c.lib.g.k2.a.t	LumB	75	Positive	45	3	0	1	1	45	3	0
S000825.l.r.m.c.lib.g.k2.a.t	LumA	65	Positive	15	2	0
S000826.l.r.m.c.lib.g.k2.a.t	LumA	80	Positive	14	1	0	1	1	14	1	0
S000828.l.r.m.c.lib.g.k2.a.t	LumA	80	Positive	45	2	0
S000829.l.r.m.c.lib.g.k2.a.t	LumA	70	Positive	13	1	0	1	1	13	1	0
S000830.l.r.m2.c.lib.g.k2.a.t	LumB	75	Positive	12	3	0	1	1	12	2	0
S000835.l.r.m.c.lib.g.k2.a.t	LumA	60	Positive	17	2	0	1	1	17	2	0
S000836.l.r.m.c.lib.g.k2.a.t	LumA	85	Positive	25	2	1	1	1	25	2	1
S000843.l.r.m.c.lib.g.k2.a.t	LumA	50	Positive	10	1	0	1		10	1	0
S000844.l.r.lib.g.k2.a.t	LumA	70	Positive	25	1	0	1	1	25	1	0
S000845.l.r.m.c.lib.g.k2.a.t	LumA	65	Positive	12	2	0	1	1	12	2	0
S000847.l.r.m.c.lib.g.k2.a.t	LumA	50	Positive	14	1	0	1	1	14	1	0
S000848.l.r.m.c.lib.g.k2.a.t	LumB	80	Positive	13	3	0	0	1	13	3	0
S000850.l.r.m2.c.lib.g.k2.a.t	LumA	60	Positive	40	2	1
S000852.l.r.m.c.lib.g.k2.a.t	LumB	75	Positive	12	2	0	0	1	12	2	0
S000853.l.r.m.c.lib.g.k2.a.t	LumA	80	Positive	16	2	0
S000855.l.r.m.c.lib.g.k2.a.t	LumA	80	Positive	12	1	1	1	1	12	1	1
S000857.l.r.m.c.lib.g.k2.a.t	LumA	60	Positive	18	2	0	1	1	18	2	0
S000859.l.r.m.c.lib.g.k2.a.t	LumA	55	Positive	8	1	0
S000866.l.r.m.c.lib.g.k2.a.t	LumB	85	Positive	17	3	1	1	1	17	3	1
S000867.l.r.m.c.lib.g.k2.a.t	LumB	60	Positive	13	3	0	1	1	13	3	0
S000869.l.r.m.c.lib.g.k2.a.t	LumA	80	Positive	26	2	0	1	1	26	2	0
S000871.l.r.m.c.lib.g.k2.a.t	LumB	85	Positive	25	3	0
S000872.l.r.m.c.lib.g.k2.a.t	LumA	80	Positive	11	1	0
S000873.l.r.m.c.lib.g.k2.a.t	LumA	70	Negative	30	3	1	1	1	30	3	1
S000879.l.r.m.c.lib.g.k2.a.t	LumA	75	Positive	42	2	1	0	1	42	2	1
S000880.l.r.m.c.lib.g.k2.a.t	LumB	90	Positive	11	3	1	1	1	11	3	1
S000882.l.r.m.c.lib.g.k2.a.t	LumB	50	Positive	14	1	0
S000883.l.r.m2.c.lib.g.k2.a.t	LumA	50	Positive	16	2	0
S000886.l.r.m.c.lib.g2.k2.a.t	LumA	70	Positive	12	2	0
S000888.l.r.m.c.lib.g.k2.a.t	LumA	80	Negative	25	2	1
S000889.l.r.m.c.lib.g.k2.a.t	LumB	80	Positive	10	2	0	0		10	2	0
S000890.l.r.m.c.lib.g.k2.a.t	LumA	70	Positive	11	2	0	1	1	11	2	0
S000891.l.r.m.c.lib.g.k2.a.t	LumA	55	Positive	10	2	1
S000893.l.r.m.c.lib.g.k2.a.t	LumB	80	Positive	40	3	0	1	1	40	3	0
S000894.l.r.m.c.lib.g.k2.a.t	LumB	80	Negative	45	2	0
S000895.l.r.m.c.lib.g.k2.a.t	LumA	75	Negative	18	1	0
S000898.l.r.m.c.lib.g.k2.a.t	LumB	50	Positive	90	3	1	1	1	90	3	1
S000899.l.r.m.c.lib.g.k2.a.t	LumA	45	Positive	14	3	1	1	1	14	3	1
S000900.l.r.m.c.lib.g.k2.a.t	LumB	85	Positive	45	2	0
S000903.l.r.m.c.lib.g.k2.a.t	LumA	65	Positive	30	2	1
S000906.l.r.m.c.lib.g.k2.a.t	LumB	50	Positive	14	3	1
S000908.l.r.m.c.lib.g.k2.a.t	LumA	25	Positive	18	2	1
S000909.l.r.m.c.lib.g.k2.a.t	LumA	65	Positive	15	2	1
S000910.l.r.m.c.lib.g.k2.a.t	Her2	85	Negative	16	3	1	1	1	16	3	1
S000911.l.r.m.c.lib.g.k2.a.t	LumB	55	Positive	15	2	0	1	1	15	3	0
S000912.l.r.m.c.lib.g.k2.a.t	LumA	70	Positive	16	2	1	0	1	16	2	1
S000913.l.r.m.c.lib.g.k2.a.t	LumA	65	Positive	14	2	0	1	1	14	2	0
S000914.l.r.m.c.lib.g.k2.a.t	LumA	60	Positive	9	2	0	0	1	9	2	0
S000915.l.r.m.c.lib.g.k2.a.t	LumA	65	Positive	17	1	1	1	1	17	1	1
S000921.l.r.m.c.lib.g.k2.a.t	LumA	70	Positive	14	2	0
S000924.l.r.m.c.lib.g.k2.a.t	LumB	85	Positive	55	3	1	1	1	55	3	1
S000926.l.r.m.c.lib.g.k2.a.t	LumA	65	Positive	14	1	0	1	1	14	1	0
S000929.l.r.m.c.lib.g.k2.a.t	LumA	60	Positive	12	2	0
S000930.l.r.m.c.lib.g.k2.a.t	LumA	50	Positive	13	1	0	1	1	13	1	0
S000932.l.r.m.c.lib.g.k2.a.t	Her2	55	Positive	25		0
S000933.l.r.m.c.lib.g.k2.a.t	LumA	45	Positive	14	1	1	1	1	14	1	1
S000934.l.r.m.c.lib.g.k2.a.t	LumB	50	Positive	11	1	0	1	1	11	1	0
S000935.l.r.m2.c.lib.g.k2.a.t	LumB	75	Positive	21	3	0	1	1	21	3	0
S000937.l.r.m.c.lib.g.k2.a.t	LumA	90	Positive	17	1	0	1	1	17	1	0
S000940.l.r.m.c.lib.g.k2.a.t	LumB	70	Positive	19	2	1	1	1	19	2	1
S000941.l.r.m.c.lib.g.k2.a.t	LumA	55	Positive	14	2	0	1	1	14	2	0
S000943.l.r.m.c.lib.g.k2.a.t	LumA	60	Positive	10	2	0
S000947.l.r.m.c.lib.g.k2.a.t	LumA	55	Positive	11	2	1	1	1	10.5	2	1
S000949.l.r.m.c.lib.g.k2.a.t	LumB	55	Negative	15	3	0
S000951.l.r.m.c.lib.g.k2.a.t	LumA	65	Positive	9	2	0
S000952.l.r.m.c.lib.g.k2.a.t	LumA	45	Positive	10	2	0	1	1	10	2	0
S000953.l.r.m.c.lib.g.k2.a.t	LumA	80	Positive	14	1	0
S000955.l.r.m.c.lib.g.k2.a.t	LumB	75	Negative	30	3	1
S000959.l.r.m.c.lib.g.k2.a.t	LumB	85	Positive	60	3	1	0	1	60	3	1
S000961.l.r.m.c.lib.g.k2.a.t	LumB	85	Positive	15	2	0
S000964.l.r.m.c.lib.g.k2.a.t	LumA	45	Positive	16	3	0	0	1	16	3	0
S000965.l.r.m.c.lib.g.k2.a.t	LumB	50	Positive	22	3	0	1	1	21	3	0
S000968.l.r.m.c.lib.g.k2.a.t	LumA	75	Positive	8	2	0
S000972.l.r.m.c.lib.g.k2.a.t	LumA	55	Positive	12	1	0	1	1	12	1	0
S000974.l.r.m.c.lib.g.k2.a.t	LumA	75	Positive	60	2	1
S000975.l.r.lib2.g.k2.a.t	LumA	70	Positive	18	2	0	0	1	18	2	0
S000977.l.r.m.c.lib.g.k2.a.t	LumA	50	Positive	14	2	0
S000978.l.r.m3.c.lib.g.k2.a.t	LumB	85	Negative	40	3	0
S000980.l.r.m.c.lib.g.k2.a.t	Her2	65	Positive	27	3	0	1	1	27	3	0
S000981.l.r.m.c.lib.g.k2.a.t	LumA	50	Positive	11	3	0	1	1	12	3	0
S000983.l.r.m.c.lib.g.k2.a.t	LumA	75	Positive	20	2	1	1	1	20	2	1
S000984.l.r.m2.c.lib.g.k2.a.t	Her2	75	Negative	33	2	0
S000985.l.r.m.c.lib.g.k2.a.t	LumA	60	Positive	7	2	0	1		7	2	0
S000989.l.r.m.c.lib.g.k2.a.t	LumA	50	Positive	27	2	1
S000990.l.r.m.c.lib.g.k2.a.t	LumA	75	Positive	12	2	0	1	1	12	2	0
S000991.l.r.lib3.g.k2.a.t	LumB	70	Positive	28	3	1	1	1	28	3	1
S000993.l.r.m.c.lib.g.k2.a.t	LumA	70	Negative	45	2	1
S000996.l.r.m.c.lib.g.k2.a.t	LumA	85	Positive	21	2	0
S000997.l.r.m.c.lib.g.k2.a.t	LumA	75	Positive	13	2	1
S001001.l.r.m.c.lib.g.k2.a.t	LumA	85	Positive	26	3	1	0	1	26	3	1
S001002.l.r.m.c.lib.g.k2.a.t	LumA	50	Positive	11	1	0	1	1	11	1	0
S001003.l.r.m.c.lib.g.k2.a.t	LumA	40	Positive	35	2	1
S001005.l.r.m.c.lib.g.k2.a.t	LumA	80	Positive	15	2	0	1	1	15	2	0
S001006.l.r.m.c.lib.g.k2.a.t	Her2	65	Negative	30	2	1
S001009.l.r.m2.c.lib.g.k2.a.t	LumA	65	Positive	2	2	0
S001010.l.r.m.c.lib.g.k2.a.t	LumA	50	Positive	15	1	0	1	1	15	1	0
S001011.l.r.m.c.lib.g.k2.a.t	LumA	60	Positive	16	2
S001012.l.r.m.c.lib.g.k2.a.t	LumA	45	Positive	18	1	0
S001013.l.r.m.c.lib.g.k2.a.t	LumA	60	Positive	11	2	0
S001015.l.r.m.c.lib.g.k2.a.t	LumA	85	Positive	11	2	0
S001018.l.r.m.c.lib.g.k2.a.t	LumA	65	Negative	15	1	1
S001020.l.r.m2.c.lib.g.k2.a.t	LumB	50	Positive	12	3	1	1	1	12	3	1
S001022.l.r.m.c.lib.g.k2.a.t	LumA	70	Positive	10	1	1	1	1	10	1	1
S001024.l.r.m2.c.lib.g.k2.a.t	LumB	90	Positive	35	2	0
S001025.l.r.m.c.lib.g.k2.a.t	LumB	85	Positive	30	2	0	1	1	30	2	0
S001026.l.r.m.c.lib.g.k2.a.t	Her2	70	Positive	22	2	0
S001028.l.r.m.c.lib.g.k2.a.t	LumB	70	Positive	17	3	0	0	1	17	3	0
S001030.l.r.m.c.lib.g.k2.a.t	LumA	50	Positive	11	1	0	1	1	11	1	0
S001033.l.r.m.c.lib.g.k2.a.t	LumA	80	Positive	9	2	0
S001034.l.r.lib3.g.k2.a.t	LumA	85	Positive	13	1	0	1	1	13	1	0
S001035.l.r.m.c.lib.g.k2.a.t	LumA	70	Positive	32	2	1
S001036.l.r.m2.c.lib.g.k2.a.t	LumB	45	Positive	23	2	1
S001039.l.r.m.c.lib.g.k2.a.t	LumB	80	Positive	40	2	0	1	1	40	2	0
S001041.l.r.lib2.g.k2.a.t	LumA	50	Positive	20	2	0
S001042.l.r.m.c.lib.g.k2.a.t	LumB	70	Positive	21	2	1	1	1	21	2	1
S001045.l.r.m.c.lib.g.k2.a.t	LumA	65	Positive	20	3		1	1	20	3	0
S001046.l.r.m2.c.lib.g.k2.a.t	LumB	65	Negative	20	2	0	1	1	20	2	0
S001047.l.r.m.c.lib.g.k2.a.t	LumA	65	Positive	21	2	0	1	1	21	2	0
S001049.l.r.m.c.lib.g.k2.a.t	LumA	70	Positive	15	2	0
S001050.l.r.m.c.lib.g.k2.a.t	LumA	65	Positive	12	1	0	1	1	12	1	0
S001051.l.r.m.c.lib.g.k2.a.t	LumA	75	Positive	20	3	1	1	1	20	3	1
S001052.l.r.m.c.lib.g.k2.a.t	LumA	70	Negative	12	1	1	1	1	12	1	1
S001053.l.r.m.c.lib.g.k2.a.t	LumA	70	Positive	9	2	1
S001055.l.r.m.c.lib.g.k2.a.t	LumA	70	Positive	15	1	1	1	1	15	1	1
S001064.l.r.m.c.lib.g.k2.a.t	LumA	70	Positive	9	2	0
S001065.l.r.m.c.lib.g.k2.a.t	LumB	55	Positive	25	2	0
S001066.l.r.m.c.lib.g.k2.a.t	LumA	65	Negative	13	1	0
S001069.l.r.m.c.lib.g.k2.a.t	LumB	90	Positive	17	2	1	1	1	17	2	1
S001071.l.r.m.c.lib.g.k2.a.t	LumA	70	Positive	13	2	0
S001072.l.r.m.c.lib.g.k2.a.t	LumA	50	Positive	17	2	1	1	1	17	2	1
S001073.l.r.m.c.lib.g.k2.a.t	LumA	50	Positive	14	2	0	0	1	14	2	0
S001074.l.r.m.c.lib.g.k2.a.t	LumA	65	Positive	24	2	1
S001075.l.r.m.c.lib.g.k2.a.t	LumB	70	Positive	21	2	0	1	1	21	2	0
S001076.l.r.m.c.lib.g.k2.a.t	Her2	60	Positive	17	3	1	1	1	17	3	1
S001077.l.r.m.c.lib.g.k2.a.t	LumA	85	Positive	14	2	0
S001078.l.r.m.c.lib.g.k2.a.t	LumA	70	Positive	14	2	0
S001079.l.r.m.c.lib.g.k2.a.t	LumA	75	Positive	9	2	0
S001081.l.r.m.c.lib.g.k2.a.t	LumA	65	Negative	13	2	0	0	1	13	2	0
S001082.l.r.m.c.lib.g.k2.a.t	LumA	85	Positive	35	2	1
S001084.l.r.m.c.lib.g.k2.a.t	LumB	50	Positive	18	2	0
S001086.l.r.m.c.lib.g.k2.a.t	LumA	55	Positive	14	1	0
S001087.l.r.m.c.lib.g.k2.a.t	LumA	65	Positive	24	2	1
S001089.l.r.m.c.lib.g.k2.a.t	LumB	50	Positive	30	3	1
S001091.l.r.m.c.lib.g.k2.a.t	LumA	70	Positive	22	2	0
S001092.l.r.m.c.lib.g.k2.a.t	LumA	60	Positive	8	1	0	1	1	8	1	0
S001093.l.r.m.c.lib.g.k2.a.t	LumA	90	Positive	60	1	0
S001095.l.r.m.c.lib.g.k2.a.t	LumA	50	Positive	17	2	1
S001096.l.r.m.c.lib.g.k2.a.t	LumB	65	Positive	15	3	0	1	1	15	3	0
S001097.l.r.m.c.lib.g.k2.a.t	LumA	65	Positive	15	2	0	1	1	15	2	0
S001098.l.r.m.c.lib.g.k2.a.t	LumA	65	Positive	11	2	0	1	1	11	2	0
S001099.l.r.m.c.lib.g.k2.a.t	LumB	50	Positive	2		0		1	0		0
S001100.l.r.m.c.lib.g.k2.a.t	LumA	70	Positive	9	2	0	1	1	9	2	0
S001101.l.r.m.c.lib.g.k2.a.t	LumA	75	Positive	5	2	0	1	1	5	2	0
S001102.l.r.m.c.lib.g.k2.a.t	LumB	50	Positive	14	2	0	0	1	14	2	0
S001104.l.r.m.c.lib.g.k2.a.t	LumA	75	Negative	11	2	0	0	1	11	2	1
S001105.l.r.m.c.lib.g.k2.a.t	LumA	50	Positive	19	2	0	1	1	19	2	0
S001106.l.r.m.c.lib.g.k2.a.t	LumB	65	Positive	14	2	0
S001107.l.r.m.c.lib.g.k2.a.t	LumA	85	Positive	17	2	0
S001109.l.r.m.c.lib.g.k2.a.t	LumA	75	Positive	11	1	0	1	1	11	1	0
S001110.l.r.m.c.lib.g.k2.a.t	LumA	65	Positive	15	2	0
S001111.l.r.m.c.lib.g.k2.a.t	LumA	60	Positive	20	1	1	1	1	20	1	1
S001112.l.r.m.c.lib.g.k2.a.t	LumA	65	Negative	20	2	0	1	1	20	2	0
S001113.l.r.m.c.lib.g.k2.a.t	LumA	65	Positive	50	3	1
S001115.l.r.m.c.lib.g.k2.a.t	LumA	80	Positive	19	2	0
S001116.l.r.m.c.lib.g.k2.a.t	LumA	80	Negative	34	2	0
S001118.l.r.m.c.lib.g.k2.a.t	Her2	85	Positive	25	2	0	1	1	25	2	0
S001119.l.r.m.c.lib.g.k2.a.t	LumB	50	Positive	21	3	1
S001120.l.r.m.c.lib.g.k2.a.t	LumA	65	Positive	8	1	0	1	1	13	1	0
S001121.l.r.m.c.lib.g.k2.a.t	LumA	65	Positive	21	2	1
S001123.l.r.m.c.lib.g.k2.a.t	LumB	75	Negative	19	2	0	1	1	19	2	0
S001124.l2.r.m.c.lib.g.k2.a.t	LumA	75	Negative	8	1	0	1	1	8	1	0
S001128.l.r.m.c.lib.g.k2.a.t	LumA	70	Negative	20	2		1	1	20	2	0
S001129.l.r.m.c.lib.g.k2.a.t	LumB	55	Negative	23	3	1
S001131.l.r.m.c.lib.g.k2.a.t	LumB	60	Negative	26	3	1
S001132.l.r.m.c.lib.g.k2.a.t	LumA	80	Positive	15	1	1
S001134.l.r.m.c.lib.g.k2.a.t	LumB	80	Positive	15	2	0	1	1	15	2	0
S001135.l.r.m.c.lib.g.k2.a.t	LumB	45	Positive	12	3	0	1	1	12	3	0
S001137.l.r.m.c.lib.g.k2.a.t	LumA	70	Negative	10	1	0	1	1	10	1	0
S001139.l.r.m.c.lib.g.k2.a.t	LumA	70	Positive	14	2	1
S001141.l.r.m.c.lib.g.k2.a.t	LumA	75	Negative	21	2
S001142.l.r.m.c.lib.g.k2.a.t	LumB	70	Negative	15	3	0
S001143.l.r.m.c.lib.g.k2.a.t	Her2	60	Positive	21	3	0	1	1	21	3	0
S001144.l.r.m.c.lib.g.k2.a.t	LumA	65	Positive	4	3	0	1		9	3	0
S001145.l.r.m.c.lib.g.k2.a.t	LumA	50	Positive	9	3	1	1	1	9	3	1
S001148.l.r.m.c.lib.g.k2.a.t	LumA	75	Negative	27	2	0
S001149.l.r.m.c.lib.g.k2.a.t	LumB	65	Negative	14	3	1
S001150.l.r.m.c.lib.g.k2.a.t	LumA	90	Positive	19	2	1	1	1	19	2	1
S001153.l.r.m.c.lib.g.k2.a.t	LumB	70	Positive	11	3	0
S001154.l.r.m.c.lib.g.k2.a.t	LumA	50	Positive	21	3	0
S001155.l.r.m.c.lib.g.k2.a.t	LumB	80	Positive	36	2	0	1	1	36	2	0
S001156.l.r.lib.g.k2.a.t	LumA	80	Positive	32	1	0
S001157.l.r.m.c.lib.g.k2.a.t	LumB	60	Negative	20	3	1	1	1	20	3	1
S001160.l.r.m.c.lib.g.k2.a.t	Her2	65	Positive	42	3	1
S001161.l.r.m.c.lib.g.k2.a.t	LumB	60	Positive	35	3	1
S001162.l.r.m.c.lib.g.k2.a.t	LumB	85	Positive	50	3	1	1	1	50	3	1
S001163.l.r.m.c.lib.g.k2.a.t	LumA	70	Positive	8	2	0	1		8	2	0
S001166.l.r.m.c.lib.g.k2.a.t	LumB	65	Positive	30	2	0	1	1	30	2	0
S001167.l.r.m.c.lib.g.k2.a.t	LumB	70	Positive	18	2	0	1	1	18	2	0
S001168.l.r.m.c.lib.g.k2.a.t	LumB	45	Positive	22	3	0	1	1	22	3	0
S001169.l.r.m.c.lib.g.k2.a.t	LumA	65	Negative	17	2	1
S001173.l.r.m.c.lib.g.k2.a.t	LumA	90	Positive	40	2	1
S001174.l.r.m.c.lib.g.k2.a.t	LumA	55	Positive	19	2	0
S001175.l.r.m.c.lib.g.k2.a.t	LumA	70	Positive	25	2	1	1	1	25	2	1
S001176.l.r.m.c.lib.g.k2.a.t	LumA	25	Positive	11	2	1	1	1	11	2	1
S001177.l.r.m.c.lib.g.k2.a.t	LumB	50	Positive	18	3	0	1	1	18	3	0
S001178.l.r.m.c.lib.g.k2.a.t	LumA	70	Positive	8	2	1	1	1	8	2	1
S001179.l.r.lib.g.k2.a.t	LumA	65	Positive	14	2	0
S001180.l.r.m.c.lib.g.k2.a.t	LumB	85	Positive	21	2	1	1	1	21	2	1
S001186.l.r.m.c.lib.g.k2.a.t	LumA	70	Positive	12	1	0	1	1	12	1	0
S001189.l.r.m.c.lib.g.k2.a.t	LumA	70	Negative	32	2	0	1	1	32	2	0
S001190.l.r.m.c.lib.g.k2.a.t	LumB	80	Positive	19	3	1	0	1	19	3	1
S001193.l.r.m.c.lib.g.k2.a.t	Her2	70	Negative	28	3	0	1	1	22	3	0
S001194.l.r.m.c.lib.g.k2.a.t	LumA	70	Positive	23	1	0	1	1	23	1	0
S001195.l.r.m.c.lib.g.k2.a.t	LumA	65	Positive	9	2	1
S001196.l.r.m.c.lib.g.k2.a.t	LumB	75	Positive	12	2	0
S001198.l.r.m.c.lib.g.k2.a.t	LumA	70	Positive	16	2	0
S001199.l.r.m.c.lib.g.k2.a.t	LumA	55	Positive	21	3	0
S001200.l.r.m.c.lib.g.k2.a.t	LumB	50	Positive	21	3	0
S001201.l.r.m.c.lib.g.k2.a.t	LumA	70	Positive	12	1	0	0	1	12	1	0
S001203.l.r.m.c.lib.g.k2.a.t	LumA	75	Positive	14	1	0	1	1	14	1	0
S001204.l.r.m.c.lib.g.k2.a.t	LumA	70	Positive	11	2	0	0	1	11	2	0
S001205.l.r.m.c.lib.g.k2.a.t	LumA	65	Negative	27	2	1
S001206.l.r.m.c.lib.g.k2.a.t	LumB	70	Positive	21	2	1	1	1	21	2	1
S001210.l.r.m.c.lib.g.k2.a.t	Her2	80	Positive	18	3	1
S001213.l.r.m.c.lib.g.k2.a.t	LumB	70	Negative	12	3	0	0	1	12	3	0
S001214.l2.r.n.m.c.lib.g.k2.a.t	LumA	70	Positive	11	2	0
S001215.l2.r.n.m.c.lib.g.k2.a.t	LumA	50	Negative	15	2	0	1	1	15	2	0
S001219.l.r.m.c.lib.g.k2.a.t	LumB	75	Positive	15	2	1
S001220.l.r.m.c.lib.g.k2.a.t	LumA	70	Positive	15	2	1
S001221.l.r.m.c.lib.g.k2.a.t	LumA	85	Positive	12	2	0
S001224.l.r.m.c.lib.g.k2.a.t	LumB	85	Positive	26	3	1
S001226.l.r.m.c.lib.g.k2.a.t	LumA	70	Positive	12	2	0	1	1	12	2	0
S001228.l.r.m2.c.lib.g.k2.a.t	LumA	75	Positive	15	2	0	1	1	15	2	0
S001229.l.r.m2.c.lib.g.k2.a.t	LumA	65	Positive	20	2	1
S001232.l.r.m2.c.lib.g.k2.a.t	LumB	50	Positive	30	3	0	1	1	30	3	0
S001233.l.r.m2.c.lib.g.k2.a.t	LumA	75	Negative	13	1	0
S001234.l.r.m2.c.lib.g.k2.a.t	LumA	85	Positive	18	2	1	0	1	18	2	1
S001236.l.r.m2.c.lib.g.k2.a.t	LumA	55	Positive	17	2	0	1	1	17	2	0
S001237.l.r.m.c.lib.g.k2.a.t	LumA	50	Positive	21	3	1	1	1	21	3	1
S001240.l.r.m2.c.lib.g.k2.a.t	LumA	55	Positive	23	2	1	0	1	23	2	1
S001243.l.r.m2.c.lib.g.k2.a.t	LumA	70	Negative	9	2	0	1		9	2	0
S001244.l.r.m2.c.lib.g.k2.a.t	LumA	70	Positive	19	2	0
S001245.l.r.m2.c.lib.g.k2.a.t	LumA	55	Positive	13	1	1
S001246.l.r.m2.c.lib.g.k2.a.t	LumA	55	Positive	15	1	1
S001247.l.r.m2.c.lib.g.k2.a.t	LumB	60	Positive	15	2	1	1	1	15	2	1
S001250.l.r.m2.c.lib.g.k2.a.t	LumA	70	Positive	14	2	0
S001251.l.r.lib.g.k2.a.t	LumA	75	Positive	17	2	0
S001253.l.r.lib.g.k2.a.t	LumA	70	Positive	16	2	0	0	1	16	2	0
S001254.l.r.m2.c.lib.g.k2.a.t	LumA	70	Negative	11	2	0	1	1	11	2	0
S001255.l.r.m3.c.lib.g.k2.a.t	LumA	65	Positive	10	1	0	1		10	1	0
S001256.l.r.m2.c.lib.g.k2.a.t	LumA	65	Positive	13	1	0	1	1	13	1	0
S001257.l.r.m2.c.lib.g.k2.a.t	LumB	85	Positive	20	2	0
S001258.l.r.m2.c.lib.g.k2.a.t	LumA	75	Positive	13	2	0	1	1	13	2	0
S001265.l.r.m2.c.lib.g.k2.a.t	LumB	80	Positive	45	3	1	1	1	45	3	1
S001266.l.r.m2.c.lib.g.k2.a.t	LumA	70	Positive	16	2	0	1	1	16	2	0
S001267.l2.r.m.c.lib.g.k2.a.t	LumA	50	Positive	0	2	1
S001270.l.r.m2.c.lib.g.k2.a.t	LumB	85	Positive	18	1	0
S001271.l.r.m2.c.lib.g.k2.a.t	LumB	50	Positive	15	2
S001273.l.r.m2.c.lib.g.k2.a.t	LumA	40	Positive	20	2	0
S001274.l.r.m2.c.lib.g.k2.a.t	LumA	55	Positive	22	1	1	1		22	1	1
S001276.l.r.m2.c.lib.g.k2.a.t	LumA	85	Positive	34	2	0	1	1	34	2	0
S001278.l.r.m2.c.lib.g.k2.a.t	LumA	75	Positive	17	2	0
S001279.l.r.m3.c.lib.g.k2.a.t	LumB	80	Positive	25	3	1	1	1	25	3	1
S001280.l.r.m2.c.lib.g.k2.a.t	LumA	35	Positive	20	3	0
S001281.l.r.m2.c.lib.g.k2.a.t	LumA	85	Positive	25	3	1
S001282.l.r.m2.c.lib.g.k2.a.t	Her2	50	Positive	11	2	0	1	1	11	2	0
S001283.l.r.m2.c.lib.g.k2.a.t	LumB	70	Positive	11		0	1	1	11	2	0
S001285.l.r.m2.c.lib.g.k2.a.t	LumA	70	Positive	11	1	0	1	1	11	1	0
S001286.l.r.m2.c.lib.g.k2.a.t	LumA	85	Positive	24	2	0	0	1	24	2	0
S001288.l.r.m2.c.lib.g.k2.a.t	LumA	85	Positive	15	2	0
S001291.l.r.m2.c.lib.g.k2.a.t	LumA	70	Positive	9	2	0	1		9	2	0
S001292.l.r.m2.c.lib.g.k2.a.t	LumA	70	Positive	20	2	1
S001293.l.r.m2.c.lib.g.k2.a.t	LumB	75	Positive	17	1	0
S001297.l.r.m2.c.lib.g.k2.a.t	LumA	75	Positive	15	2	1
S001299.l.r.m2.c.lib.g.k2.a.t	LumB	60	Positive	21	3	1
S001302.l.r.m2.c.lib.g.k2.a.t	LumA	75	Positive	12	2	0
S001303.l.r.m2.c.lib.g.k2.a.t	LumB	70	Positive	30	3	0	1	1	30	3	0
S001305.l.r.lib.g.k2.a.t	LumB	75	Positive	15	2	0	1	1	15	2	0
S001310.l.r.m2.c.lib.g.k2.a.t	Her2	85	Positive	12	2	1	1		12	2	1
S001312.l.r.m2.c.lib.g.k2.a.t	LumA	65	Positive	24	2	1	1	1	23	2	1
S001314.l.r.m2.c.lib.g.k2.a.t	LumA	85	Positive	21	3	0	1	1	21	3	0
S001315.l.r.m2.c.lib.g.k2.a.t	LumA	75	Positive	12	1	0	0	1	12	1	0
S001316.l.r.m2.c.lib.g.k2.a.t	LumA	70	Positive	20	2	0	1	1	20	2	0
S001317.l.r.m3.c.lib.g.k2.a.t	LumA	60	Positive	20	2	0
S001319.l.r.m2.c.lib.g.k2.a.t	LumA	75	Positive	11	1	1
S001324.l.r.m2.c.lib.g.k2.a.t	LumA	70	Positive	10	1	0	1		10	1	0
S001325.l.r.m2.c.lib.g.k2.a.t	LumB	75	Positive	10	2	0
S001327.l.r.m2.c.lib.g.k2.a.t	LumA	55	Positive	10	2	1
S001328.l.r.m2.c.lib.g.k2.a.t	LumB	80	Positive	21	2	1
S001331.l2.r.m.c.lib.g.k2.a.t	LumA	70	Positive	13	2	0
S001332.l.r.m2.c.lib.g.k2.a.t	LumB	60	Negative	15	3	0	1	1	15	3	0
S001333.l.r.m2.c.lib.g.k2.a.t	LumA	75	Positive	12	2	0	1	1	12	2	0
S001334.l.r.m2.c.lib.g.k2.a.t	LumB	70	Negative	38	3	1	1	1	26	3	1
S001335.l.r.lib.g.k2.a.t	LumA	65	Positive	32	2	1
S001336.l.r.m2.c.lib.g.k2.a.t	LumA	65	Positive	19	2	1
S001337.l.r.m2.c.lib.g.k2.a.t	LumB	70	Positive	27	2	0	1	1	27	2	0
S001338.l2.r.m.c.lib.g.k2.a.t	LumA	75	Positive	24	2	0
S001339.l.r.m2.c.lib.g.k2.a.t	LumB	40	Positive	12	3	0	0	1	12	3	0
S001342.l.r.m2.c.lib.g.k2.a.t	LumA	65	Positive	18	3	1	1	1	18	3	1
S001344.l.r.m2.c.lib.g.k2.a.t	LumA	80	Positive	85	1	1	1	1	85	1	1
S001345.l.r.m2.c.lib.g.k2.a.t	LumA	70	Negative	19	2	1	1	1	19	2	1
S001346.l.r.m2.c.lib.g.k2.a.t	LumA	70	Positive	25	2	1	1		25	2	1
S001347.l.r.m2.c.lib.g.k2.a.t	Her2	65	Positive	35	3	1	0	1	35	3	1
S001350.l.r.m2.c.lib.g.k2.a.t	LumB	85	Positive	14	2	0
S001352.l.r.m2.c.lib.g.k2.a.t	LumB	70	Negative	29	3	1	1		29	3	1
S001353.l.r.m2.c.lib.g.k2.a.t	LumB	70	Positive	30	2	1	1	1	30	2	1
S001354.l.r.m2.c.lib.g.k2.a.t	LumA	70	Positive	14	1	1	1	1	14	1	1
S001355.l.r.m2.c.lib.g.k2.a.t	LumA	40	Positive	12	1	0	1	1	12	1	0
S001356.l.r.m2.c.lib.g.k2.a.t	LumA	65	Positive	11	2	0	1	1	11	2	0
S001357.l.r.m.c.lib.g.k2.a.t	LumA	80	Positive	4	2	1
S001358.l.r.m2.c.lib.g.k2.a.t	LumA	70	Positive	10	2	0	1	1	10	2	0
S001362.l.r.m.c.lib.g.k2.a.t	LumA	65	Positive	11	2	0
S001363.l.r.m.c.lib.g.k2.a.t	LumA	70	Positive	20	2	1	1	1	20	2	1
S001364.l.r.m.c.lib.g.k2.a.t	LumB	70	Positive	20	2	0	1	1	20	2	0
S001365.l.r.m.c.lib.g.k2.a.t	LumA	85	Negative	47	2	0
S001367.l.r.m.c.lib.g.k2.a.t	LumB	65	Negative	11	2	0
S001369.l.r.m.c.lib.g.k2.a.t	LumB	70	Positive	21	3	0
S001371.l.r.m.c.lib.g.k2.a.t	LumA	40	Positive	14	1	0	1	1	14	1	0
S001372.l.r.m.c.lib.g.k2.a.t	LumA	65	Positive	22	2	1	1	1	22	2	1
S001373.l.r.m.c.lib.g.k2.a.t	LumB	60	Positive	14	2	0
S001374.l.r.m.c.lib.g.k2.a.t	LumA	70	Positive	16	1	0	1	1	16	1	0
S001375.l.r.m.c.lib.g.k2.a.t	LumA	70	Positive	14	2	0	1	1	14	2	0
S001376.l.r.m.c.lib.g.k2.a.t	LumA	65	Positive	24	2	0	1	1	24	2	0
S001377.l.r.m.c.lib.g.k2.a.t	LumA	70	Positive	17	1	0
S001378.l.r.m.c.lib.g.k2.a.t	LumA	70	Negative	48	2	1
S001384.l.r.m.c.lib.g.k2.a.t	LumB	65	Positive	16	2	1
S001386.l.r.m.c.lib.g.k2.a.t	LumA	65	Positive	14	2	0
S001387.l.r.m.c.lib.g.k2.a.t	LumA	60	Positive	11	2	0	1	1	11	2	0
S001389.l.r.m.c.lib.g.k2.a.t	LumB	60	Negative	15	3	1	1	1	15	3	1
S001390.l.r.lib.g.k2.a.t	LumA	55	Positive	14	1	1
S001393.l.r.m.c.lib.g.k2.a.t	LumA	70	Positive	9	2	0
S001395.l.r.lib.g.k2.a.t	LumB	65	Positive	21	1	0	1	1	21	1	0
S001396.l.r.m.c.lib.g.k2.a.t	LumB	70	Positive	14	2	0	1	1	14	2	0
S001398.l.r.m.c.lib.g.k2.a.t	LumA	45	Positive	18	1	1	1	1	18	1	1
S001400.l.r.m.c.lib.g.k2.a.t	LumB	70	Negative	25	2	0
S001402.l.r.m.c.lib.g.k2.a.t	LumB	70	Positive	13	1	0	1	1	13	1	0
S001403.l.r.m.c.lib.g.k2.a.t	LumA	70	Positive	16	2	0
S001405.l.r.m.c.lib.g.k2.a.t	LumA	90	Positive	21	2	0
S001406.l.r.m.c.lib.g.k2.a.t	LumB	85	Positive	11	2	0
S001407.l.r.m.c.lib.g.k2.a.t	LumA	50	Positive	8	2	0
S001409.l.r.m.c.lib.g.k2.a.t	LumA	90	Positive	13	2	0	0	1	13	2	0
S001412.l.r.m.c.lib.g.k2.a.t	LumB	30	Positive	14	3	0	0		14	3	0
S001414.l.r.m.c.lib.g.k2.a.t	LumB	65	Negative	20	3	1
S001415.l.r.m.c.lib.g.k2.a.t	LumB	65	Negative	30	3	1	1	1	30	3	1
S001416.l.r.m.c.lib.g.k2.a.t	LumA	60	Positive	19	2	1
S001417.l.r.m.c.lib.g.k2.a.t	LumA	75	Positive	8	1	0
S001418.l.r.m.c.lib.g.k2.a.t	LumB	70	Positive	35	3	0	1	1	35	3	0
S001420.l.r.m.c.lib.g.k2.a.t	LumA	70	Positive	25	2	0	1	1	25	2	0
S001422.l.r.m2.c.lib.g.k2.a.t	LumA	45	Positive	13	2	0	0	1	13	2	0
S001424.l.r.m.c.lib.g.k2.a.t	LumA	75	Positive	18	2	0
S001426.l.r.m.c.lib.g.k2.a.t	LumB	40	Positive	17	3	0	1	1	17	3	0
S001428.l.r.m.c.lib.g.k2.a.t	LumB	90	Positive	15	2
S001431.l.r.m.c.lib.g.k2.a.t	LumA	40	Positive	11	2	0
S001436.l.r.m.c.lib.g.k2.a.t	LumA	60	Positive	20	2	1	1	1	20	2	1
S001439.l.r.m.c.lib.g.k2.a.t	LumA	55	Positive	17	2	0
S001441.l.r.m.c.lib.g.k2.a.t	LumB	65	Positive	15	3	0
S001442.l.r.m.c.lib.g.k2.a.t	LumA	75	Positive	11	1	0
S001445.l.r.m.c.lib.g.k2.a.t	LumA	75	Positive	34	3	1
S001446.l.r.m.c.lib.g.k2.a.t	LumA	65	Negative	15	2	1
S001448.l.r.m.c.lib.g.k2.a.t	LumB	70	Positive	11	2	0
S001449.l.r.m.c.lib.g.k2.a.t	LumA	45	Positive	19	2	0
S001450.l.r.m.c.lib.g.k2.a.t	LumB	70	Positive	19	3	0	1	1	19	3	0
S001453.l.r.m.c.lib.g.k2.a.t	LumA	85	Positive	13	2	0
S001454.l.r.m.c.lib.g.k2.a.t	LumA	70	Negative	9	1	0
S001457.l.r.m4.c.lib.g.k2.a.t	LumA	50	Positive	32	2	1	1	1	32	2	1
S001458.l.r.m.c.lib.g.k2.a.t	LumB	55	Positive	23	2	1	1	1	23	2	1
S001460.l.r.m.c.lib.g.k2.a.t	LumA	75	Positive	12	2		0	1	12	2	0
S001461.l.r.m.c.lib.g.k2.a.t	LumB	50	Positive	38	3	1	0	1	38	3	1
S001463.l.r.m.c.lib.g2.k2.a.t	LumA	55	Positive	13	2		1	1	13	2	1
S001467.l.r.m.c.lib.g.k2.a.t	LumA	60	Positive	24	3	0	1	1	24	3	0
S001470.l.r.m.c.lib.g.k2.a.t	LumA	50	Positive	13	2	0	1	1	13	2	0
S001472.l.r.m.c.lib.g2.k2.a.t	LumA	55	Positive	8	1	0
S001474.l.r.m.c.lib.g2.k2.a.t	LumA	70	Positive	20	2	0	1	1	20	2	0
S001475.l.r.m.c.lib.g.k2.a.t	LumA	40	Positive	42	2	1
S001476.l.r.m2.c.lib.g.k2.a.t	LumA	70	Positive	6	1	0	1		6	1	0
S001478.l.r.m.c.lib.g.k2.a.t	LumA	50	Positive	13	1	0	1	1	13	1	0
S001480.l.r.m.c.lib.g.k2.a.t	LumA	75	Negative	11	1	0	1	1	11	1	0
S001482.l.r.m.c.lib.g.k2.a.t	LumA	70	Positive	9	2	0
S001483.l.r.m.c.lib.g.k2.a.t	LumA	75	Positive	10	2	0
S001484.l.r.m.c.lib.g.k2.a.t	Her2	85	Positive	29	3	1	1	1	54	3	1
S001486.l.r.m.c.lib.g.k2.a.t	LumA	50	Positive	10	2	1	1	1	10	2	1
S001487.l.r.m.c.lib.g.k2.a.t	LumA	50	Positive	14	2	0	1	1	14	2	0
S001488.l.r.m.c.lib.g.k2.a.t	LumB	75	Positive	11	3	0
S001489.l.r.m.c.lib.g.k2.a.t	LumB	70	Positive	25	2	0	1	1	25	2	0
S001490.l.r.m.c.lib.g.k2.a.t	LumB	80	Positive	18	2	0
S001491.l.r.m.c.lib.g.k2.a.t	LumA	70	Positive	11	1	0
S001492.l.r.m.c.lib.g.k2.a.t	LumA	70	Negative	9	1	0	1		9	1	0
S001493.l.r.m.c.lib.g.k2.a.t	LumA	70	Negative	15	1	0	1	1	15	1	0
S001494.l.r.m.c.lib.g.k2.a.t	LumB	75	Positive	11	3	0	1	1	11	3	0
S001495.l.r.m.c.lib.g.k2.a.t	LumB	55	Positive	25	2	1	1	1	25	2	1
S001496.l.r.m.c.lib.g.k2.a.t	LumB	65	Positive	14	2	0
S001497.l.r.m.c.lib.g.k2.a.t	LumB	75	Positive	17	2	1
S001499.l.r.m.c.lib.g.k2.a.t	LumA	75	Negative	11	2	0
S001501.l.r.m.c.lib.g.k2.a.t	LumA	55	Positive	55	2	1
S001504.l.r.m.c.lib.g.k2.a.t	LumA	65	Negative	7	1	0	1		7	1	0
S001507.l.r.m.c.lib.g.k2.a.t	LumB	85	Positive	30	3	0
S001508.l.r.m.c.lib.g.k2.a.t	LumA	50	Positive	23	2	0
S001509.l.r.m.c.lib.g.k2.a.t	LumA	75	Positive	36	2	0
S001510.l.r.m.c.lib.g.k2.a.t	LumB	55	Positive	12	2	1
S001511.l.r.m.c.lib.g.k2.a.t	LumB	50	Positive	24	3	1	1	1	24	3	1
S001512.l.r.m.c.lib.g.k2.a.t	LumA	65	Positive	10	1	0	1		10	1	0
S001513.l.r.m.c.lib.g.k2.a.t	LumB	70	Positive	10	2	0	1	1	10	2	0
S001515.l.r.m.c.lib.g.k2.a.t	LumA	55	Positive	15	2	0	1	1	15	2	0
S001516.l.r.m.c.lib.g.k2.a.t	LumA	50	Positive	19	1	0
S001517.l.r.m.c.lib.g.k2.a.t	LumB	60	Positive	11	3	0
S001518.l.r.m.c.lib.g.k2.a.t	LumA	75	Positive	9	2	0
S001520.l.r.m.c.lib.g.k2.a.t	LumB	65	Negative	11	2	0
S001521.l.r.m.c.lib.g.k2.a.t	LumB	60	Positive	14	2	0	1	1	14	2	0
S001522.l.r.m.c.lib.g.k2.a.t	LumA	60	Positive	20	2	0	1	1	20	2	0
S001525.l.r.m.c.lib.g.k2.a.t	LumB	80	Positive	18	1	0	1	1	18	1	0
S001526.l.r.m.c.lib.g.k2.a.t	LumA	70	Positive	6	2	0	1	1	6	2	0
S001529.l.r.m.c.lib.g.k2.a.t	LumA	55	Positive	24	2	1
S001531.l.r.m.c.lib.g.k2.a.t	LumB	60	Negative	10	3	1	1	1	10	3	1
S001535.l.r.m.c.lib.g.k2.a.t	LumA	70	Negative	34	2	1	1	1	34	2	1
S001536.l.r.m.c.lib.g.k2.a.t	LumB	70	Positive	32	3	1	1	1	32	3	1
S001539.l.r.m.c.lib.g.k2.a.t	LumB	55	Positive	18	2	0
S001540.l.r.m.c.lib.g.k2.a.t	LumA	70	Positive	13	1	0	1	1	13	1	0
S001542.l.r.m.c.lib.g.k2.a.t	LumA	70	Positive	6	1	0	1		6	1	0
S001545.l.r.m.c.lib.g.k2.a.t	LumB	70	Positive	11	3	0
S001547.l.r.m.c.lib.g.k2.a.t	LumB	60	Positive	23	3	1	1	1	23	3	1
S001548.l.r.m.c.lib.g.k2.a.t	LumA	65	Positive	11	2	0	0	1	11	2	0
S001549.l.r.m.c.lib.g.k2.a.t	LumA	60	Positive	17	2	1	1	1	17	2	1
S001550.l.r.m.c.lib.g.k2.a.t	LumB	60	Positive	13	3	0	1	1	13	3	0
S001551.l.r.m.c.lib.g.k2.a.t	LumA	75	Positive	22	2	1
S001559.l2.r.n.m.c.lib.g.k2.a.t	Her2	50	Positive	40	3	1
S001560.l.r.m.c.lib.g.k2.a.t	LumA	50	Negative	14	1	1
S001561.l.r.m.c.lib.g.k2.a.t	LumB	65	Positive	15	2	0	1	1	15	2	0
S001562.l.r.m.c.lib.g.k2.a.t	LumA	65	Positive	10	1	1	1	1	10	1	1
S001563.l.r.m.c.lib.g.k2.a.t	LumA	75	Positive	7	1	0	1	1	7	1	0
S001565.l.r.lib.g.k2.a.t	LumA	70	Positive	70	2	1
S001566.l.r.m.c.lib.g.k2.a.t	LumA	65	Positive	10	1	0	1		10	1	0
S001567.l.r.lib.g.k2.a.t	LumA	70	Positive	9	2	0
S001568.l.r.m.c.lib.g.k2.a.t	LumA	95	Positive	53	2	1
S001573.l.r.m.c.lib.g.k2.a.t	LumA	70	Positive	25	1	0	1	1	25	1	0
S001574.l.r.m.c.lib.g.k2.a.t	LumA	65	Positive	6	2	0	1		6	1	0
S001575.l.r.m.c.lib.g.k2.a.t	LumB	60	Positive	15	3	0	1	1	15	3	0
S001577.l.r.m.c.lib.g.k2.a.t	LumA	60	Negative	20	2	1	1	1	20	2	1
S001579.l.r.m.c.lib.g.k2.a.t	LumA	75	Positive	42	2	0
S001580.l.r.m.c.lib.g.k2.a.t	LumA	70	Positive	14	2	0	1	1	14	2	0
S001581.l.r.m.c.lib.g.k2.a.t	LumB	65	Positive	23	3	1
S001582.l.r.m.c.lib.g.k2.a.t	LumA	60	Positive	12	2	0
S001583.l.r.m.c.lib.g.k2.a.t	LumA	65	Positive	19	2	0
S001584.l.r.lib.g.k2.a.t	LumB	65	Negative	16	3	0
S001585.l.r.m.c.lib.g.k2.a.t	LumA	85	Positive	15	1	0
S001586.l.r.m.c.lib.g.k2.a.t	LumA	80	Positive	20	2	0	1	1	20	1	0
S001588.l.r.m.c.lib.g.k2.a.t	LumA	60	Positive	11	1	1	1	1	11	1	1
S001589.l.r.m.c.lib.g.k2.a.t	LumB	70	Negative	20	2	0	1	1	20	2	0
S001591.l.r.m.c.lib.g.k2.a.t	LumA	55	Positive	10	1	0	1		10	1	0
S001592.l.r.lib.g.k2.a.t	LumA	80	Positive	11	2	0	1	1	11	2	0
S001596.l.r.m.c.lib.g.k2.a.t	Her2	80	Negative	30	3	0	1	1	30	3	0
S001598.l.r.m.c.lib.g.k2.a.t	LumB	70	Positive	21	3	0	1	1	21	3	0
S001599.l.r.m.c.lib.g.k2.a.t	LumA	70	Positive	15	1	1	1	1	15	1	1
S001600.l.r.lib.g.k2.a.t	LumA	70	Positive	35	2	1
S001601.l.r.m.c.lib.g.k2.a.t	LumB	75	Positive	11	3	0	0	1	11	3	0
S001602.l.r.m.c.lib.g.k2.a.t	LumA	50	Negative	12	1	0	1	1	12	1	0
S001604.l.r.m.c.lib.g.k2.a.t	LumA	55	Positive	12	1	0	1	1	12	1	0
S001606.l.r.m.c.lib.g.k2.a.t	LumA	80	Positive	19	2	1
S001614.l.r.m.c.lib.g.k2.a.t	LumA	65	Positive	11	1	1	1	1	11	1	1
S001615.l.r.m.c.lib.g.k2.a.t	LumB	75	Positive	20	3	0	0	1	21	3	0
S001617.l.r.m.c.lib.g.k2.a.t	LumA	75	Positive	10	1	0	1		10	1	0
S001618.l.r.m.c.lib.g.k2.a.t	LumA	70	Positive	9	1	0	1		9	1	0
S001620.l.r.m.c.lib.g.k2.a.t	LumA	85	Positive	35	1	0	1	1	35	2	0
S001622.l.r.m.c.lib.g.k2.a.t	LumA	65	Positive	15	1	0	1	1	15	1	0
S001623.l.r.m.c.lib.g.k2.a.t	LumA	50	Positive	10	2	1	1	1	10	2	1
S001624.l.r.m.c.lib.g.k2.a.t	LumB	85	Negative	20	2	1	1	1	20	2	1
S001625.l.r.m.c.lib.g.k2.a.t	LumA	65	Positive	9	1	0	1		9	1	0
S001626.l.r.m.c.lib.g.k2.a.t	LumA	75	Positive	29	2	0
S001627.l.r.m.c.lib.g.k2.a.t	LumA	70	Positive	8	1	0
S001629.l.r.m.c.lib.g.k2.a.t	LumA	60	Positive	31	1	0	1	1	31	1	0
S001631.l.r.m.c.lib.g.k2.a.t	Her2	80	Negative	14	2	0
S001632.l.r.m.c.lib.g.k2.a.t	LumA	65	Positive	11	1	0	1	1	11	1	0
S002061.l.r.m2.c.lib.g.k2.a.t	LumA	65	Negative	11	3	0	1	1	11	3	0
S002062.l.r.m.c.lib.g.k2.a.t	LumA	80	Positive	20	2	0	1	1	20	2	0
S002066.l.r.m.c.lib.g.k2.a.t	LumA	60	Positive	15	2	0	1	1	15	2	0
S002067.l.r.m.c.lib.g.k2.a.t	LumA	65	Positive	10	2		1		10	2	0
S002068.l.r.m.c.lib.g.k2.a.t	LumA	85	Positive	11	1	0
S002069.l.r.m.c.lib.g.k2.a.t	LumB	70	Positive	18	3	0
S002070.l.r.m.c.lib.g.k2.a.t	LumA	70	Positive	12	2	0
S002072.l.r.m.c.lib.g.k2.a.t	LumA	65	Positive	21	2	1	1	1	18	2	1
S002073.l.r.m.c.lib.g.k2.a.t	LumA	75	Positive	6	1	0	1		6	1	0
S002074.l.r.m.c.lib.g.k2.a.t	LumA	45	Positive	19	2	1	1	1	19	2	1
S002075.l.r.m.c.lib.g.k2.a.t	LumA	70	Negative	11	2	0	1	1	11	2	0
S002076.l.r.m.c.lib.g.k2.a.t	LumA	70	Positive	15	1	0	1	1	15	1	0
S002077.l.r.m.c.lib.g.k2.a.t	LumA	85	Positive	13	2	0	0	1	13	2	0
S002078.l.r.m.c.lib.g.k2.a.t	LumB	55	Positive	20	3	0	1	1	20	3	0
S002081.l.r.m.c.lib.g.k2.a.t	LumA	55	Positive	9	1	0	1		9	1	0
S002082.l.r.m.c.lib.g.k2.a.t	LumB	80	Positive	21	3	0
S002092.l.r.m.c.lib.g.k2.a.t	LumA	45	Positive	21	3	0	1	1	21	3	0
S002094.l.r.m.c.lib.g.k2.a.t	LumA	90	Positive	20	2	0
S002096.l.r.m.c.lib.g.k2.a.t	LumA	50	Positive	25	2	1	1	1	25	2	1
S002097.l.r.m.c.lib.g.k2.a.t	Her2	70	Positive	20	3	0	1	1	20	3	0
S002098.l.r.m.c.lib.g.k2.a.t	LumA	50	Positive	14	1	1	1	1	14	1	1
S002103.l.r.m.c.lib.g.k2.a.t	LumA	70	Negative	40	2	1
S002104.l.r.m.c.lib.g.k2.a.t	LumA	70	Positive	13	2		1	1	13	2
S002105.l.r.m.c.lib.g.k2.a.t	LumA	65	Negative	8	1	0	1		8	1	0
S002109.l.r.m.c.lib.g.k2.a.t	LumB	65	Positive	19	2	1	1	1	19	2	1
S002111.l.r.m.c.lib.g2.k2.a.t	Her2	85	Positive	21		1	1	1	21	2	1
S002119.l.r.m.c.lib.g2.k2.a.t	LumA	70	Positive	10	2	0	1	1	10	2	0
S002120.l.r.lib.g.k2.a.t	LumA	50	Positive	46	2
S002121.l.r.m.c.lib.g.k2.a.t	LumA	50	Positive	19	2	0
S002122.l.r.m.c.lib.g.k2.a.t	LumA	85	Positive	126	2	1
S002123.l.r.m.c.lib.g.k2.a.t	LumA	70	Positive	7	2	1
S002124.l.r.m.c.lib.g.k2.a.t	LumA	50	Positive	33	2	0
S002125.l.r.m.c.lib.g.k2.a.t	LumA	45	Positive	12	2	0
S002129.l.r.m.c.lib.g.k2.a.t	LumB	65	Positive	53	3	1	1	1	53	3	1
S002133.l.r.m.c.lib.g.k2.a.t	LumA	55	Positive	24	2	1	1	1	24	2	1
S002134.l.r.m.c.lib.g.k2.a.t	LumB	50	Positive	18	3	0	1	1	18	3	0
S002137.l.r.m.c.lib.g.k2.a.t	LumB	70	Positive	18	3	1	1	1	18	3	1
S002138.l.r.m.c.lib.g.k2.a.t	LumB	60	Negative	11	3	0	1	1	11	3	0
S002150.l.r.m.c.lib.g.k2.a.t	LumA	60	Negative	20	3	0	1	1	20	3	0
S002151.l.r.m.c.lib.g.k2.a.t	LumB	50	Positive	12	3	0	1	1	12	3	0
S002152.l.r.m.c.lib.g.k2.a.t	LumB	65	Negative	25	3	1	1	1	25	3	1
S002154.l.r.m.c.lib.g.k2.a.t	LumA	60	Positive	10	1	0
S002155.l.r.m.c.lib.g.k2.a.t	LumA	85	Positive	13	2	0
S002158.l.r.m.c.lib.g.k2.a.t	LumA	70	Positive	14	1	0
S002165.l.r.m.c.lib.g.k2.a.t	LumB	90	Negative	23	3	0	1	1	23	3	0
S002167.l.r.m.c.lib.g.k2.a.t	LumA	65	Negative	20	2	1	1	1	20	2	1
S002168.l.r.m.c.lib.g.k2.a.t	LumB	60	Negative	14	3	1	0	1	14	3	1
S002169.l.r.m.c.lib.g.k2.a.t	LumA	70	Positive	17	2	0
S002170.l.r.m.c.lib.g.k2.a.t	LumA	70	Positive	9	2	0
S002171.l.r.m.c.lib.g.k2.a.t	LumA	45	Positive	11	3	1	1	1	11	3	1
S002173.l.r.m.c.lib.g.k2.a.t	LumB	55	Positive	36	2	0	1	1	36	2	0
S002176.l.r.m.c.lib.g.k2.a.t	LumA	75	Positive	12	1	0	1	1	12	1	0
S002177.l.r.m.c.lib.g.k2.a.t	LumB	75	Positive	20	3	1	1	1	20	3	1
S002178.l.r.m.c.lib.g.k2.a.t	LumB	80	Positive	27	3	0	1	1	27	3	0
S002179.l.r.m.c.lib.g.k2.a.t	LumA	65	Negative	7	1	0	1		7	1	0
S002180.l.r.m.c.lib.g.k2.a.t	LumA	85	Positive	17	2	0	1		17	2	0
S002189.l.r.m.c.lib.g.k2.a.t	LumA	80	Positive	17	2	0	1	1	17	2	0
S002190.l.r.m.c.lib.g.k2.a.t	LumA	40	Positive	9	2	1	1	1	9	2	1
S002194.l.r.m.c.lib.g.k2.a.t	LumA	65	Positive	11	2	0
S002195.l.r.m.c.lib.g.k2.a.t	LumA	60	Positive	13	1	0	1	1	13	1	0
S002196.l.r.m.c.lib.g.k2.a.t	LumA	70	Positive	11	2	0	1	1	11	2	0
S002197.l2.r.m.c.lib.g.k2.a.t	LumA	70		20		1
S002198.l.r.m.c.lib.g.k2.a.t	LumA	80	Positive	3	2	0	1	1	3	2	0
S002199.l.r.m.c.lib.g.k2.a.t	LumB	65	Positive	20	2	0	1	1	20	2	0
S002200.l.r.m.c.lib.g.k2.a.t	LumA	45	Positive	15	2	0
S002202.l.r.m.c.lib.g.k2.a.t	LumA	70	Positive	11	2	0	1	1	11	2	0
S002205.l.r.m.c.lib.g.k2.a.t	LumA	65	Positive	15	2	0
S002206.l.r.m2.c.lib.g.k2.a.t	LumA	50	Positive	19	1	1
S002208.l.r.m.c.lib.g.k2.a.t	LumB	80	Positive	31	3	0
S002209.l.r.m.c.lib.g.k2.a.t	LumB	65	Positive	30	2	1
S002212.l.r.m2.c.lib.g.k2.a.t	LumB	55	Positive	12	2	0	1	1	12	2	0
S002219.l.r.lib.g.k2.a.t	LumB	35	Positive	16	2	1
S002221.l.r.m.c.lib.g.k2.a.t	LumA	75	Positive	11	1	1
S002222.l.r.m.c.lib.g.k2.a.t	LumA	65	Positive	3	2	1
S002225.l.r.m.c.lib.g.k2.a.t	LumA	75	Positive	11	1	1
S002227.l.r.m.c.lib.g.k2.a.t	LumB	45	Positive	12	2	0
S002228.l.r.m.c.lib.g.k2.a.t	LumA	55	Positive	15	1	0
S002229.l.r.m.c.lib.g.k2.a.t	LumB	65	Positive	15	2	1	1	1	15	2	1
S002230.l.r.m.c.lib.g.k2.a.t	LumA	65	Positive	13	2	1	0	1	13	2	1
S002236.l.r.m.c.lib.g.k2.a.t	Her2	45	Positive	37	3	0	1	1	37	3	0
S002237.l.r.m2.c.lib.g.k2.a.t	LumA	65	Positive	17	1	0
S002239.l.r.m.c.lib.g.k2.a.t	LumA	70	Positive	27	2	0
S002240.l.r.m.c.lib.g.k2.a.t	LumA	65	Positive	14	2	0
S002243.l.r.m.c.lib.g.k2.a.t	LumB	65	Positive	20	3	1	1	1	20	3	1
S002244.l.r.lib.g.k2.a.t	LumA	70	Positive	33	2	1	1	1	33	2	1
S002251.l.r.m.c.lib.g.k2.a.t	LumA	90	Positive	45	1	0
S002253.l.r.m.c.lib.g.k2.a.t	LumA	50	Positive	20	2	1	1	1	20	2	1
S002267.l.r.m2.c.lib.g.k2.a.t	LumA	65	Positive	16	2	0	1	1	16	2	0
S002268.l.r.m.c.lib.g.k2.a.t	LumA	65	Positive	12	2	0	0	1	12	2	0
S002269.l.r.m.c.lib.g.k2.a.t	LumA	75	Positive	7	1	0	1	1	7	1	1
S002270.l.r.m.c.lib.g.k2.a.t	LumB	90	Positive	25	3	0	1	1	25	3	0
S002271.l.r.m.c.lib.g.k2.a.t	LumA	50	Positive	18	3	1	1	1	18	3	1
S002272.l.r.m.c.lib.g.k2.a.t	LumA	55	Positive	14	2	0
S002274.l.r.m.c.lib.g.k2.a.t	LumB	85	Negative	60	3		1	1	60	3	1
S002282.l.r.m.c.lib.g.k2.a.t	LumB	65	Positive	11	3	0	1	1	11	3	0
S002284.l.r.m.c.lib.g.k2.a.t	LumA	65	Positive	10	2	0	1	1	10	2	0
S002287.l.r.m.c.lib.g2.k2.a.t	LumA	50	Positive	11	1	0	1	1	11	1	0
S002290.l.r.m.c.lib.g.k2.a.t	LumA	55	Positive	12	1	1	1	1	12	1	1
S002292.l.r.m.c.lib.g.k2.a.t	LumA	75	Positive	8	2	0	1		8	2	0
S002294.l.r.m.c.lib.g2.k2.a.t	LumA	45	Positive	21	2	0	1	1	21	2	0
S002295.l.r.m.c.lib.g.k2.a.t	LumA	85	Negative	11	2	0	1	1	11	2	0
S002297.l.r.m.c.lib.g.k2.a.t	LumA	45	Positive	20	1	1
S002300.l.r.m.c.lib.g.k2.a.t	LumA	70	Positive	15	1	0	0	1	15	1	0
S002301.l.r.m.c.lib.g.k2.a.t	LumA	65	Positive	11	2	0	0	1	11	2	0
S002304.l.r.m.c.lib.g.k2.a.t	LumB	85	Positive	16	2	0	1	1	16	2	0
S002305.l.r.m.c.lib.g.k2.a.t	LumA	45	Positive	13	1	0	1		13	1	0
S002306.l.r.lib2.g.k2.a.t	LumA	35	Positive	20	2	1	1	1	20	2	1
S002318.l.r.m.c.lib.g.k2.a.t	LumA	50	Positive	35	1	1
S002320.l.r.lib2.g.k2.a.t	LumA	80	Positive	13	1	1	1	1	13	1	1
S002321.l.r.lib3.g.k2.a.t	LumA	70	Positive	14	2	0	1	1	14	2	0
S002323.l.r.m.c.lib.g.k2.a.t	LumB	80	Positive	13	3	1	0	1	13	3	1
S002324.l.r.m.c.lib.g.k2.a.t	LumB	65	Negative	22	2	0	0	1	22	2	0
S002325.l.r.m.c.lib.g.k2.a.t	LumA	45	Positive	20	2	1	1	1	20	2	1
S002327.l.r.m.c.lib.g.k2.a.t	LumB	80	Positive	32	2	1	0	1	32	2	1
S002329.l.r.m.c.lib.g.k2.a.t	LumB	55	Positive	18	3	1
S002330.l.r.lib2.g.k2.a.t	LumB	75	Positive	15	3	1	1	1	15	3	1
S002331.l.r.m.c.lib.g.k2.a.t	LumA	70	Positive	13	2	0	1	1	13	1	0
S002332.l.r.m.c.lib.g.k2.a.t	LumA	80	Positive	25	2	1	1	1	25	2	1
S002333.l.r.m2.c.lib.g.k2.a.t	LumA	70	Positive	15	2	0	1	1	15	2	0
S002334.l.r.m.c.lib.g.k2.a.t	LumA	60	Positive	10	2	1	1	1	10	2	1
S002335.l.r.m.c.lib.g.k2.a.t	LumA	70	Positive	15	1	0	1		15	1	0
S002336.l.r.lib2.g.k2.a.t	LumA	85	Positive	16	2	1
S002339.l.r.m.c.lib.g.k2.a.t	LumB	60	Negative	27	2	1	1	1	27	2	1
S002340.l.r.lib2.g.k2.a.t	LumB	65	Negative	14	2	1
S002341.l.r.m.c.lib.g.k2.a.t	LumA	85	Negative	12	2	0
S002343.l.r.m.c.lib.g.k2.a.t	LumB	70	Positive	30	3	1
S002344.l.r.m.c.lib.g.k2.a.t	LumA	90	Positive	19	2	0	1	1	19	2	0
S002345.l.r.m.c.lib.g.k2.a.t	LumA	95	Positive	32	2	1
S002347.l.r.m.c.lib.g.k2.a.t	LumA	60	Positive	12	2	0	1	1	12	2	0
S002348.l.r.m.c.lib.g.k2.a.t	LumA	75	Positive	16	2	0	1	1	16	2	0
S002350.l.r.m.c.lib.g.k2.a.t	LumB	65	Positive	27	2	0
S002354.l.r.m.c.lib.g.k2.a.t	LumA	60	Positive	12	2	0	1	1	12	2	0
S002355.l.r.m.c.lib.g.k2.a.t	LumB	60	Positive	20	2	1	1	1	20	2	1
S002358.l.r.m.c.lib.g.k2.a.t	LumA	55	Positive	4	1		1		4	1	0
S002359.l.r.m.c.lib.g.k2.a.t	LumB	95	Positive	32	3	0	0	1	32	3	0
S002361.l.r.m.c.lib.g.k2.a.t	LumB	75	Negative	19	3	0	1	1	19	3	0
S002362.l.r.m.c.lib.g.k2.a.t	LumB	90	Positive	24	1	0
S002363.l.r.m.c.lib.g.k2.a.t	LumA	70	Positive	13	1	0	1	1	13	1	0
S002364.l.r.m.c.lib.g.k2.a.t	LumA	50	Negative	19	2	1	1	1	19	2	1
S002365.l.r.m.c.lib.g.k2.a.t	LumA	55	Positive	15	2	1	1	1	15	2	1
S002366.l.r.lib.g.k2.a.t	LumB	65	Positive	15	3	0	1	1	15	3	0
S002367.l.r.m2.c.lib.g.k2.a.t	LumA	65	Positive	16	2	0
S002369.l.r.m.c.lib.g.k2.a.t	Her2	45	Positive	18	2	1	1	1	18	2	1
S002371.l.r.m.c.lib.g.k2.a.t	LumB	75	Positive	12	2	0
S002374.l.r.m.c.lib.g.k2.a.t	LumB	60	Positive	14	2	0	1	1	14	2	0
S002375.l.r.lib2.g.k2.a.t	LumB	50	Positive	30	2		1	1	30	2	0
S002377.l.r.m.c.lib.g2.k2.a.t	LumA	75	Negative	19	2	1	0	1	19	2	1
S002378.l.r.m.c.lib.g.k2.a.t	LumA	60	Positive	25	1	1	1	1	25	1	1
S002379.l.r.m.c.lib.g.k2.a.t	LumA	70	Positive	15	2	0	1	1	15	2	0
S002380.l.r.m.c.lib.g.k2.a.t	LumB	65	Negative	25	3	1	1	1	25	3	1
S002382.l.r.m.c.lib.g.k2.a.t	LumA	60	Negative	18	1	1	1	1	18	1	1
S002384.l.r.m.c.lib.g.k2.a.t	LumA	65	Positive	12	1	1	1	1	12	1	1
S002387.l.r.m.c.lib.g.k2.a.t	LumA	75	Positive	10	3	0
S002388.l.r.m.c.lib.g.k2.a.t	LumA	60	Positive	12	2	1
S002400.l.r.m.c.lib.g.k2.a.t	LumA	55	Positive	18	2	1	1	1	18	2	1
S002401.l.r.m.c.lib.g.k2.a.t	LumB	65	Positive	30	3	0	1	1	10	3	1
S002406.l.r.m3.c.lib.g.k2.a.t	LumA	65	Positive	25	2	1	1	1	25	2	1
S002407.l.r.lib2.g.k2.a.t	LumA	70	Positive	22	2	1
S002409.l.r.m2.c.lib.g.k2.a.t	LumA	85	Positive	19	2	0	1	1	19	2	0
S002410.l.r.m2.c.lib.g.k2.a.t	LumA	65	Positive	16	2	1	1	1	16	2	1
S002415.l.r.m2.c.lib.g.k2.a.t	LumA	65	Positive	9	1	0	1		9	1	0
S002420.l.r.m2.c.lib.g.k2.a.t	LumA	80	Positive	21	2	1
S002422.l.r.m.c.lib.g2.k2.a.t	LumA	55	Positive	16	2	1	1	1	16	2	1
S002425.l.r.m.c.lib.g2.k2.a.t	LumA	80	Positive	20	2	0
S002426.l.r.m.c.lib.g.k2.a.t	LumA	45	Positive	18	2	1
S002427.l.r.m.c.lib.g.k2.a.t	LumA	65	Positive	17	2	0
S002429.l.r.m.c.lib.g.k2.a.t	LumA	60	Positive	12	1	1	1	1	12	1	1
S002430.l.r.m.c.lib.g.k2.a.t	LumA	70	Negative	23	2	0
S002431.l.r.m.c.lib.g.k2.a.t	LumB	85	Positive	16	2	0	1	1	16	2	0
S002432.l.r.m.c.lib.g.k2.a.t	LumB	45	Positive	47	3	0	1	1	47	3	0
S002434.l.r.lib2.g.k2.a.t	LumB	35	Positive	21	3	1	1	1	21	3	1
S002435.l.r.m.c.lib.g.k2.a.t	LumA	85	Positive	20	2	0	0	1	20	2	0
S002436.l.r.m.c.lib.g.k2.a.t	LumA	55	Positive	15	1		1	1	15	1	0
S002437.l.r.m.c.lib.g.k2.a.t	LumA	45	Positive	15	2	1
S002438.l.r.m.c.lib.g.k2.a.t	LumB	30	Positive	15	3	0
S002439.l.r.m.c.lib.g.k2.a.t	LumB	50	Positive	30	3	1
S002440.l.r.m.c.lib.g.k2.a.t	LumA	65	Positive	14	2	0	1	1	14	2	0
S002442.l.r.m.c.lib.g.k2.a.t	Her2	85	Negative	25	3	0
S002446.l2.r.m.c.lib.g.k2.a.t	LumA	75	Positive	50	2	0
S002449.l.r.m.c.lib.g.k2.a.t	LumA	75	Positive	12	1	0	1	1	12	1	0
S002450.l.r.m.c.lib.g.k2.a.t	LumA	55	Positive	32	3	0
S002453.l.r.m.c.lib.g.k2.a.t	LumA	90	Negative	20	2	0	1	1	20	2	0
S002454.l.r.m.c.lib.g.k2.a.t	LumA	65	Positive	15	1	1	1	1	15	1	0
S002456.l.r.lib.g.k2.a.t	LumA	70	Positive	18	2	1	1	1	18	2	1
S002458.l.r.m.c.lib.g.k2.a.t	LumA	70	Positive	14	1	0
S002459.l2.r.m.c.lib.g.k2.a.t	LumA	60	Positive	11	1	0
S002464.l.r.m.c.lib.g.k2.a.t	LumB	65	Positive	15	3	1	1	1	15	3	1
S002465.l.r.m.c.lib.g.k2.a.t	LumB	80	Positive	30	2	0	1	1	30	2	0
S002471.l.r.m.c.lib.g.k2.a.t	LumB	65	Negative	27	2	1	1	1	27	2	1
S002472.l.r.m.c.lib.g.k2.a.t	LumB	80	Positive	16	3	0	1	1	16	3	0
S002476.l.r.m.c.lib.g.k2.a.t	LumB	50	Positive	15	3	0	1	1	15	3	0
S002478.l.r.m.c.lib.g.k2.a.t	LumA	50	Positive	19	2
S002486.l.r.m.c.lib.g.k2.a.t	LumB	65	Positive	11	2	1	1	1	11	2	1
S002487.l.r.m.c.lib.g.k2.a.t	LumA	50	Positive	12	2	0	1	1	12	2	0
S002488.l.r.m.c.lib.g.k2.a.t	LumA	55	Positive	10	2	0
S002489.l.r.m.c.lib.g.k2.a.t	LumA	45	Positive	10	1	0
S002490.l.r.m.c.lib.g.k2.a.t	LumB	75	Positive	39	3	1	0	1	39	3	1
S002492.l2.r.m.c.lib.g.k2.a.t	LumA	80	Negative	18	2	0
S002494.l.r.m.c.lib.g.k2.a.t	LumA	65	Positive	17	2	1
S002496.l.r.m.c.lib.g.k2.a.t	LumB	70	Positive	19	3	0	1	1	19	3	0
S002499.l.r.m.c.lib.g.k2.a.t	LumA	75	Positive	9	2	0	1	1	9	2	0
S002500.l.r.m.c.lib.g.k2.a.t	LumA	80	Positive	15	2	1	1	1	15	2	1
S002501.l.r.m.c.lib.g.k2.a.t	LumA	60	Positive	16	2	0
S002503.l.r.m.c.lib.g.k2.a.t	LumA	55	Positive	11	1	1
S002504.l.r.m.c.lib.g.k2.a.t	LumA	85	Positive	20	2	0	1	1	20	2	0
S002517.l.r.m.c.lib.g.k2.a.t	LumA	50	Positive	22	2	1
S002519.l.r.m.c.lib.g.k2.a.t	LumA	60	Positive	18	2		1	1	18	2	1
S002520.l.r.m.c.lib.g.k2.a.t	LumA	90	Positive	18	2	0
S002522.l.r.m.c.lib.g.k2.a.t	LumA	70	Positive	16	3		1	1	16	3	0
S002524.l.r.m.c.lib.g.k2.a.t	LumA	50	Positive	25	1	0
S002525.l.r.m.c.lib.g.k2.a.t	LumA	65	Positive	14	2	0	1	1	14	2	0
S002526.l.r.m4.c.lib.g.k2.a.t	LumA	65	Positive	10	2	0	1	1	10	2	0
S002528.l.r.m.c.lib.g.k2.a.t	LumB	70	Positive	15	2	1
S002529.l.r.m.c.lib.g.k2.a.t	LumA	65	Positive	11	1	0
S002530.l.r.lib.g.k2.a.t	LumA	65	Positive	26	2	0
S002531.l.r.m.c.lib.g.k2.a.t	LumB	65	Positive	18	3	1	1	1	18	3	1
S002532.l.r.lib.g.k2.a.t	LumB	80	Negative	36	3	1	0	1	36	3	1
S002533.l.r.m.c.lib.g.k2.a.t	LumA	55	Positive	17	2	1	1	1	17	2	1
S002534.l.r.m.c.lib.g.k2.a.t	LumA	35	Positive	33	1	1
S002535.l.r.m.c.lib.g.k2.a.t	LumA	55	Positive		1	0	1	1	20	1	0
S002536.l.r.m.c.lib.g.k2.a.t	LumA	70	Positive	13	1	0	1	1	13	1	0
S002537.l.r.m.c.lib.g.k2.a.t	LumA	70	Positive	7	2	0
S002538.l.r.m.c.lib.g.k2.a.t	LumB	50	Positive	125		1
S002539.l.r.m.c.lib.g.k2.a.t	LumB	50	Positive	15		1
S002549.l.r.m.c.lib.g.k2.a.t	LumA	65	Negative	11	2	0	1	1	11	2	0
S002551.l.r.lib2.g.k2.a.t	LumA	70	Positive	45	2	1
S002553.l.r.m.c.lib.g.k2.a.t	LumB	80	Positive	16	2	0	1	1	16	2	0
S002558.l.r.m.c.lib.g.k2.a.t	LumA	95	Positive	15	2	1	1	1	15	2	1
S002560.l.r.m.c.lib.g.k2.a.t	LumA	95	Positive	10	1	0	1		10	1	0
S002562.l.r.m.c.lib.g.k2.a.t	LumB	45	Positive	23	3	0
S002565.l.r.m.c.lib.g.k2.a.t	LumA	80	Positive	14	1	0	1	1	14	1	0
S002572.l.r.m.c.lib.g.k2.a.t	LumB	80	Positive	35	3	1	1	1	35	3	1
S002574.l.r.m.c.lib.g.k2.a.t	LumB	95	Positive	25	2	0	1	1	25	2	0
S002577.l.r.m.c.lib.g.k2.a.t	LumA	65	Negative	15	2	0	0	1	15	2	0
S002578.l.r.m.c.lib.g.k2.a.t	LumB	80	Positive	15	2	0	1	1	15	2	0
S002581.l.r.m.c.lib.g.k2.a.t	LumA	70	Positive	21	2
S002582.l.r.m.c.lib.g.k2.a.t	LumA	70	Positive	16	1	0	1	1	16	1	0
S002583.l.r.m.c.lib.g.k2.a.t	LumB	70	Negative	20	2	0	1	1	20	2	0
S002585.l.r.m.c.lib.g.k2.a.t	LumA	70	Positive	16	2	0
S002586.l.r.m.c.lib.g.k2.a.t	LumB	75	Negative	15	2	1
S002587.l.r.m2.c.lib.g.k2.a.t	LumA	55	Negative	20	1	0	1	1	20	1	0
S002588.l.r.m.c.lib.g.k2.a.t	LumA	75	Positive	25	1	1	1	1	25	1	1
S002589.l.r.m.c.lib.g.k2.a.t	LumB	80	Positive	17	3	1	1	1	17	3	1
S002590.l.r.m.c.lib.g.k2.a.t	LumA	75	Positive	30	3	0	1	1	30	3	0
S002591.l.r.m.c.lib.g.k2.a.t	LumA	65	Positive	25	1	1	1	1	25	1	1
S002592.l.r.m.c.lib.g.k2.a.t	LumB	75	Negative	25	2	0	1	1	25	2	0
S002593.l.r.m.c.lib.g.k2.a.t	LumA	90	Positive	45	3	1	1	1	45	3	1
S002594.l.r.m.c.lib.g.k2.a.t	LumA	45	Positive	15	2	0
S002595.l.r.m.c.lib.g.k2.a.t	LumA	70	Positive	15	1	0	1	1	15	1	0
S002600.l.r.m.c.lib.g.k2.a.t	LumB	45	Positive	11	2	0
S002601.l.r.m.c.lib.g.k2.a.t	LumA	70	Positive	16	2	0
S002604.l.r.m.c.lib.g.k2.a.t	LumA	45	Positive	20	2	1
S002619.l.r.m.c.lib.g.k2.a.t	LumA	55	Positive	15	2	0
S002620.l.r.m.c.lib.g.k2.a.t	LumA	55	Positive	11	1	0
S002621.l.r.m.c.lib.g.k2.a.t	LumB	50	Positive	9	2	0	0		9	2	0
S002623.l.r.m.c.lib.g.k2.a.t	LumA	75	Positive	11	2	0
S002624.l.r.m.c.lib.g.k2.a.t	LumA	65	Positive	13	3	0
S002632.l.r.m.c.lib.g.k2.a.t	LumA	50	Positive	14	1	1
S002636.l2.r.n.m.c.lib.g.k2.a.t	LumB	50	Negative	27	3	0	1	1	27	3	1
S002638.l2.r.n.m.c.lib.g.k2.a.t	LumA	70	Positive	20	2	1	1	1	20	2	1
S002642.l2.r.n.m.c.lib.g.k.a.t	LumB	70	Positive	8	3	0
S002644.l2.r.n.m.c.lib.g.k2.a.t	LumB	70	Negative	33	2	0	1		33	2	0
S002658.l.r.m.c.lib.g.k2.a.t	LumA	55	Positive	14	2	1
S002662.l.r.m.c.lib.g.k2.a.t	LumB	45	Negative	2		0		1	2		0
S002663.l.r.m.c.lib.g.k2.a.t	LumB	85	Negative	22	2	1	1	1	22	2	1
S002664.l.r.m.c.lib.g.k2.a.t	LumA	45	Positive	21	1	1	1	1	21	1	1
S002665.l.r.m.c.lib.g.k2.a.t	LumA	50	Positive	23	2		1	1	23	2	0
S002666.l.r.m.c.lib.g.k2.a.t	LumA	60	Positive	21	2	1	1	1	21	2	1
S002668.l.r.m.c.lib.g.k2.a.t	LumA	85	Positive	22	1	0	1	1	21	1	0
S002669.l.r.m.c.lib.g.k2.a.t	LumB	80	Negative	16	3		1	1	16	3	1
S002670.l.r.m.c.lib.g.k2.a.t	LumA	65	Positive	11	2	0	0	1	11	2	0
S002671.l.r.m.c.lib.g.k2.a.t	LumA	75	Negative	14	2	0
S002674.l.r.m.c.lib.g.k2.a.t	LumB	70	Positive	13	2	0	1	1	13	2	0
S002676.l.r.m.c.lib.g.k2.a.t	LumA	70	Positive	40	2	1
S002677.l.r.m.c.lib.g.k2.a.t	LumB	50	Positive	19	2	0	1	1	19	2	0
S002680.l.r.m.c.lib.g.k2.a.t	LumA	50	Positive	24	2	1
S002681.l.r.m.c.lib.g.k2.a.t	LumA	65	Positive	13	1	1	1	1	13	1	1
S002682.l.r.m.c.lib.g.k2.a.t	LumA	55	Positive	6	1	0
S002684.l.r.m.c.lib.g.k2.a.t	LumA	50	Positive	14	2
S002685.l.r.m.c.lib.g.k2.a.t	LumA	75	Positive	8	1	0
S002686.l.r.m.c.lib.g.k2.a.t	LumA	50	Positive	22	2	0	1	1	22	2	0
S002688.l.r.m.c.lib.g.k2.a.t	LumA	65	Positive	26	3	1	1	1	26	3	1
S002691.l.r.m.c.lib.g.k2.a.t	LumA	70	Positive	19	2	1	1	1	19	2	1
S002692.l.r.m.c.lib.g.k2.a.t	LumB	65	Positive	21	1	1	1	1	21	1	1
S002693.l.r.m.c.lib.g.k2.a.t	LumA	85	Negative	20	1	1	1	1	20	1	1
S002694.l.r.m2.c.lib.g.k2.a.t	LumA	70	Positive	20	2		1	1	20	2	0
S002696.l.r.m.c.lib.g.k2.a.t	LumB	55	Positive	13	2	0
S002697.l.r.m.c.lib.g.k2.a.t	LumA	45	Negative	14	2	0
S002699.l.r.m.c.lib.g.k2.a.t	LumA	60	Positive	16	1	0
S002700.l.r.m.c.lib.g.k2.a.t	LumA	65	Positive	13	1	0
S002701.l.r.m.c.lib.g.k2.a.t	LumA	70	Positive	13	2	1
S002705.l.r.m.c.lib.g.k2.a.t	LumA	55	Positive	13	2	1	1	1	13	2	1
S002707.l.r.m.c.lib.g.k2.a.t	LumB	60	Negative	28	2	0	1	1	28	2	0
S002713.l.r.m.c.lib.g.k2.a.t	LumA	80	Positive	20	2	1
S002716.l.r.m.c.lib.g.k2.a.t	LumA	85	Positive	20	2	0
S002718.l.r.m.c.lib.g.k2.a.t	LumB	80	Positive	17	3	0
S002720.l.r.m.c.lib.g.k2.a.t	LumB	70	Positive	33	2	1	1	1	33	2	1
S002726.l.r.m.c.lib.g.k2.a.t	LumA	70	Positive	11	2	0
S002727.l.r.lib.g.k2.a.t	LumB	50	Positive	20	3	0
S002728.l.r.m.c.lib.g.k2.a.t	LumA	75	Positive	22	2	1	1	1	22	2	1
S002730.l.r.m.c.lib.g.k2.a.t	LumA	65	Positive	20	2	0
S002747.l.r.lib.g.k2.a.t	LumA	65	Positive	9	2	0
S002749.l.r.m.c.lib.g.k2.a.t	LumA	50	Positive	28	2	0
S002750.l.r.m.c.lib.g.k2.a.t	LumB	80	Positive	23	2	0	1	1	23	2	0
S002756.l.r.m.c.lib.g.k2.a.t	LumB	50	Negative	28	3	1	1	1	28	3	1
S002758.l.r.m.c.lib.g.k2.a.t	LumA	65	Positive	22	2	1
S002760.l.r.m.c.lib.g.k2.a.t	LumB	70	Positive	22	3	1	1	1	22	3	1
S002761.l.r.m.c.lib.g.k2.a.t	LumA	70	Positive	16	2	0	1	1	16	2	1
S002762.l.r.m.c.lib.g.k2.a.t	LumA	55	Positive	18	2	0
S002763.l.r.m.c.lib.g.k2.a.t	LumA	35	Positive	20	2	1	1	1	20	2	1
S002765.l.r.m.c.lib.g.k2.a.t	LumA	45	Positive	17	1	0	1	1	17	1	0
S002766.l.r.m.c.lib.g.k2.a.t	LumA	75	Positive	15	2	0	1	1	15	2	0
S002784.l.r.m.c.lib.g.k2.a.t	LumA	70	Positive	70	2	0	1	1	20	2	0
S002786.l.r.m.c.lib.g.k2.a.t	LumA	80	Negative	15	2	0	1	1	15	2	0
S002789.l.r.m.c.lib.g.k2.a.t	LumB	70	Positive	14	2	0	1	1	10	2	0
S002791.l.r.m.c.lib.g.k2.a.t	LumA	70	Positive	8	2	1	1	1	8	2	1
S002795.l.r.m.c.lib.g.k2.a.t	LumA	80	Positive	21	2	1	1	1	21	2	1
S002796.l.r.m.c.lib.g.k2.a.t	LumA	70	Positive	18	1		1	1	18	1	0
S002799.l.r.m2.c.lib.g.k2.a.t	LumA	70	Positive	20	2	0	1		20	2	0
S002801.l.r.m2.c.lib.g.k2.a.t	LumA	65	Positive	10	1	1	1	1	10	1	1
S002803.l.r.m2.c.lib.g.k2.a.t	LumB	55	Positive	25	3	0	1	1	25	3	0
S002804.l.r.m2.c.lib.g.k2.a.t	LumA	70	Positive	28	3	0	1	1	28	3	0
S002805.l.r.m.c.lib.g.k2.a.t	LumB	65	Positive	35	3	1	1		35	3	1
S002810.l.r.m2.c.lib.g.k2.a.t	LumA	70	Positive	32	2	1	1	1	32	2	1
S002812.l.r.m2.c.lib.g.k2.a.t	LumA	80	Positive	15	3	0
S002813.l.r.m2.c.lib.g.k2.a.t	LumA	65	Positive	33	3	1
S002814.l.r.m2.c.lib.g.k2.a.t	LumA	45	Positive	14	2	0
S002818.l2.r.m.c.lib.g.k2.a.t	LumA	85	Positive	60		1
S002819.l2.r.m.c.lib.g.k2.a.t	LumA	75	Positive	25	2	1	1	1	25	2	1
S002824.l.r.m2.c.lib.g.k2.a.t	LumB	75	Positive	13	3	0
S002825.l.r.m.c.lib.g.k2.a.t	LumA	80	Positive	11	1	0
S002826.l.r.m2.c.lib.g.k2.a.t	LumA	70	Positive	11	2	0
S002827.l.r.m2.c.lib.g.k2.a.t	LumB	65	Positive	17	3	0
S002828.l.r.m2.c.lib.g.k2.a.t	LumA	55	Positive	55	2	0
S002830.l.r.m2.c.lib.g.k2.a.t	LumA	70	Positive	8	1	1	1	1	8	1	1
S002831.l.r.m2.c.lib.g.k2.a.t	LumA	70	Positive	15	2
S002835.l.r.m2.c.lib.g.k2.a.t	LumB	65	Positive	14	3	0
S002836.l.r.m2.c.lib.g.k2.a.t	LumB	65	Positive	40	3	1
S002849.l.r.m2.c.lib.g.k2.a.t	LumA	45	Positive	4	1	0
S002850.l.r.m2.c.lib.g.k2.a.t	LumB	70	Positive	13	2	1	1	1	13	2	1
S002851.l.r.m2.c.lib.g.k2.a.t	LumA	50	Positive	7	1		1		7	1	0
S002852.l.r.m2.c.lib.g.k2.a.t	LumB	65	Positive	17	2	0
S002853.l.r.m2.c.lib.g.k2.a.t	LumA	70	Positive	20	2	1	1	1	20	2	1
S002855.l.r.m2.c.lib.g.k2.a.t	LumA	45	Positive	34	1	0	1	1	34	1	0
S002856.l.r.m2.c.lib.g.k2.a.t	LumA	60	Positive	12	3	0
S002869.l.r.m2.c.lib.g.k2.a.t	LumB	50	Positive	23	2	0	1	1	23	2	0
S002871.l.r.m2.c.lib.g.k2.a.t	LumB	50	Positive	16	2	1	1	1	16	2	1
S002872.l.r.m2.c.lib.g.k2.a.t	LumA	75	Positive	18	2	1
S002877.l.r.lib.g.k2.a.t	LumA	65	Positive	14	2	0
S002878.l.r.m2.c.lib.g.k2.a.t	LumA	80	Positive	22	2	0
S002882.l.r.lib.g.k2.a.t	LumA	65	Positive	18	2
S002887.l.r.m2.c.lib.g.k2.a.t	LumB	65	Positive	7	1	0	1		7	1	0
S002889.l.r.m2.c.lib.g.k2.a.t	LumB	40	Negative	33	3	1	1	1	33	3	1
S002893.l.r.m2.c.lib.g.k2.a.t	LumA	60	Positive	14	2
S002895.l.r.m2.c.lib.g.k2.a.t	LumB	85	Negative	10	3	0
S002898.l.r.m3.c.lib.g.k2.a.t	LumA	70	Negative	18	2	0
S002900.l.r.m3.c.lib.g.k2.a.t	LumA	75	Negative	22	2	0
S002903.l.r.m3.c.lib.g.k2.a.t	LumA	45	Positive	18	2	0	1	1	18	2	0
S002906.l.r.m4.c.lib.g.k2.a.t	LumB	55	Positive	30	3	0	1	1	30	3	1
S002907.l.r.m3.c.lib.g.k2.a.t	LumA	60	Positive	13	2	1	0	1	13	2	1
S002908.l.r.m3.c.lib.g.k2.a.t	LumB	60	Positive	8	2	0	1	1	8	2	0
S002910.l.r.m3.c.lib.g.k2.a.t	LumB	55	Positive	9	2	1
S002915.l.r.m3.c.lib.g.k2.a.t	LumA	60	Positive	18	2	0	0	1	18	2	0
S002917.l.r.m3.c.lib.g.k2.a.t	LumB	40	Positive	13	3	0	1	1	13	2	0
S002918.l.r.m3.c.lib.g.k2.a.t	LumA	55	Positive	20	2	1	1	1	20	2	1
S002933.l.r.m.c.lib.g.k2.a.t	LumA	65	Negative	10	1		1		10	1	0
S002934.l.r.m.c.lib.g.k2.a.t	LumA	70	Positive	15	2		1	1	15	2	0
S002935.l.r.m.c.lib.g.k2.a.t	LumA	60	Positive	14	3	1	1	1	14	3	1
S002936.l.r.m.c.lib.g.k2.a.t	LumA	65	Positive	7	2	0
S002937.l.r.lib.g.k2.a.t	LumA	65	Positive	40	2	1
S002939.l.r.m.c.lib.g.k2.a.t	LumB	75	Negative	10	3	1
S002940.l.r.m.c.lib.g.k2.a.t	LumA	60	Positive	23	2	1
S002941.l.r.m.c.lib.g.k2.a.t	LumA	65	Positive	12	2	1
S002943.l.r.m.c.lib.g.k2.a.t	LumA	75	Negative	28	2	0
S002944.l.r.m.c.lib.g.k2.a.t	Her2	75	Negative	10	3		1	1	10	3	0
S002945.l.r.m.c.lib.g.k2.a.t	LumA	60	Positive	13	3		1	1	13	3	0
S002946.l.r.m.c.lib.g.k2.a.t	LumA	60	Positive	12	2
S002947.l.r.m.c.lib.g.k2.a.t	LumB	70	Positive	16	3	1	1	1	16	3	1
S002950.l.r.m.c.lib.g.k2.a.t	LumB	65	Positive	25	3	0	1	1	25	3	0
S002951.l.r.m.c.lib.g.k2.a.t	LumA	70	Positive	12	2	0
S002954.l.r.m.c.lib.g.k2.a.t	LumB	60	Positive	6	3	0	1		6	2	0
S002955.l.r.m.c.lib.g.k2.a.t	LumA	40	Positive	16	2	0	1	1	16	2	0
S002958.l.r.m.c.lib.g.k2.a.t	LumA	70	Positive	16	2	1
S002960.l.r.m.c.lib.g.k2.a.t	LumA	60	Positive	6	1	0
S002961.l.r.m2.c.lib.g.k2.a.t	LumA	65	Positive	24	1	0
S002969.l.r.m.c.lib.g.k2.a.t	LumA	70	Negative	10	2		1		10	2	0
S002970.l.r.m.c.lib.g.k2.a.t	LumB	85	Positive	18	2	1	1	1	18	2	1
S002974.l.r.m.c.lib.g.k2.a.t	LumA	95	Negative	21	1	1
S002975.l.r.m.c.lib.g.k2.a.t	LumB	75	Positive	20	3	1	1	1	20	3	1
S002976.l.r.m.c.lib.g.k2.a.t	LumA	70	Negative	12	1	0	1	1	12	1	0
S002978.l.r.m.c.lib.g.k2.a.t	LumA	70	Positive	10	2	0
S002981.l.r.m.c.lib.g.k2.a.t	LumA	75	Positive	32	2
S002983.l.r.m.c.lib.g.k2.a.t	LumA	70	Positive	8	2	1	1		8	2	0
S002984.l.r.m.c.lib.g.k2.a.t	LumA	85	Positive	25	3
S002986.l.r.m.c.lib.g.k2.a.t	LumA	60	Positive	7	1	0
S002987.l.r.m.c.lib.g.k2.a.t	LumA	50	Positive	13	1	0	1	1	13	1	0
S002988.l.r.m.c.lib.g.k2.a.t	LumA	75	Positive	17	2	0	1	1	17	2	0
S002989.l.r.m.c.lib.g.k2.a.t	LumA	60	Positive	12	1	1	1	1	12	1	1
S002990.l.r.m.c.lib.g.k2.a.t	LumB	50	Positive	31	3	1	0	1	31	3	1
S003004.l.r.m.c.lib.g.k2.a.t	LumA	50	Positive	30	1	1	1	1	30	1	1
S003008.l.r.m.c.lib.g.k2.a.t	LumA	75	Positive	16	2	0
S003010.l.r.m2.c.lib.g.k2.a.t	LumA	65	Positive	20	2	1
S003011.l.r.m.c.lib.g.k2.a.t	LumA	55	Positive	25	2	0
S003012.l.r.m.c.lib.g.k2.a.t	LumB	85	Positive	24	3	1
S003014.l.r.m.c.lib.g.k2.a.t	LumB	55	Positive	11	2	0
S003015.l.r.m.c.lib.g.k2.a.t	LumA	65	Positive	15	1	0	1	1	15	1	0
S003017.l.r.m.c.lib.g.k2.a.t	LumA	70	Positive	14	2	0
S003020.l.r.m.c.lib.g.k2.a.t	LumA	70	Positive	7	1		1		7	1	0
S003022.l.r.m.c.lib.g.k2.a.t	LumA	80	Positive	18	3	1	1	1	18	3	1
S003025.l.r.m.c.lib.g.k2.a.t	LumA	65	Positive	23	2	1
S003027.l.r.m.c.lib.g.k2.a.t	LumA	85	Negative	26	1	1
S003028.l.r.m.c.lib.g.k2.a.t	LumB	55	Positive	13	2	1
S003042.l.r.m.c.lib.g.k2.a.t	LumA	65	Positive	17	2	0
S003045.l.r.m.c.lib.g.k2.a.t	LumB	80	Positive	16	2	0
S003047.l.r.m.c.lib.g.k2.a.t	LumB	75	Positive	19	2	0
S003048.l.r.m.c.lib.g.k2.a.t	LumA	50	Positive	11	2	0
S003050.l.r.m.c.lib.g.k2.a.t	LumB	70	Positive	32	3	0	1	1	32	3	0
S003054.l.r.m.c.lib.g.k2.a.t	LumA	65	Positive	15	2	1
S003055.l.r.m.c.lib.g.k2.a.t	LumA	65	Positive	10	2	0
S003056.l.r.m.c.lib.g.k2.a.t	LumA	65	Positive	17	2	0
S003057.l.r.m.c.lib.g.k2.a.t	LumA	50	Positive	15	2	0
S003058.l.r.m.c.lib.g.k2.a.t	LumA	70	Positive	19	2	0
S003059.l.r.m.c.lib.g.k2.a.t	Her2	75	Positive	11	3	0
S003060.l.r.m.c.lib.g.k2.a.t	LumA	70	Positive	25	2	0
S003061.l.r.m.c.lib.g.k2.a.t	LumB	60	Positive	13	2	1
S003063.l.r.m.c.lib.g.k2.a.t	LumA	75	Positive	15	2	0
S003066.l.r.m.c.lib.g.k2.a.t	LumA	70	Positive	16	1	0
S003067.l.r.m.c.lib.g.k2.a.t	LumA	70	Positive	15	1	1
S003068.l.r.m.c.lib.g.k2.a.t	LumA	65	Positive	13	2	1	1	1	13	2	1
S003069.l.r.m.c.lib.g.k2.a.t	LumA	70	Positive	28	2	1
S003074.l.r.lib.g.k2.a.t	LumA	50	Positive	8	2
S003077.l.r.m.c.lib.g.k2.a.t	LumA	65	Positive	12	1
S003079.l.r.m.c.lib.g.k2.a.t	LumA	75	Positive	9	1	0
S003080.l.r.m.c.lib.g.k2.a.t	LumB	50	Positive	18	3	0	1	1	18	3	0
S003083.l.r.m.c.lib.g.k2.a.t	LumB	70	Negative	32	3	0	1	1	32	3	0
S003087.l.r.m.c.lib.g.k2.a.t	LumB	50	Positive	23	3	1	1	1	23	3	1
S003090.l.r.m.c.lib.g.k2.a.t	LumA	50	Positive	16	1	0
S003091.l.r.m.c.lib.g.k2.a.t	LumA	85	Positive	28	1	1	1	1	28	1	1
S003092.l.r.lib.g.k2.a.t	LumA	70	Positive	15	1	1
S003093.l.r.m.c.lib.g.k2.a.t	LumA	65	Positive	15	2	0
S003094.l.r.m.c.lib.g.k2.a.t	LumA	80	Positive	25	2	0
S003095.l.r.m2.c.lib.g.k2.a.t	LumB	85	Positive	30	2	0	1	1	21	2	0
S003097.l.r.lib.g.k2.a.t	LumB	75	Positive	17	2	0
S003099.l.r.m.c.lib.g.k2.a.t	LumB	50	Positive	11	2
S003100.l.r.m.c.lib.g.k2.a.t	Her2	40	Positive	30	3	0	1	1	30	3	0
S003102.l.r.m.c.lib.g.k2.a.t	LumA	85	Positive	12	2	0
S003108.l.r.m.c.lib.g.k2.a.t	LumB	60	Positive	38	3	1	1	1	38	3	1
S003110.l.r.m.c.lib.g.k2.a.t	LumB	85	Positive	25	3	0
S003111.l.r.m.c.lib.g.k2.a.t	LumA	85	Positive	11	1	0	1	1	11	1	0
S003117.l.r.m.c.lib.g.k2.a.t	LumA	90	Positive	24	3	1
S003119.l.r.m.c.lib.g.k2.a.t	LumA	65	Positive	12	1	1
S003122.l.r.m.c.lib.g.k2.a.t	LumA	55	Positive	25	2
S003124.l.r.m.c.lib.g.k2.a.t	LumB	70	Positive	15	3	0
S003125.l.r.m.c.lib.g.k2.a.t	LumA	35	Positive	30	2	0
S003126.l.r.m.c.lib.g.k2.a.t	LumA	85	Positive	17	2	1	1	1	17	2	1
S003127.l.r.m.c.lib.g.k2.a.t	LumA	85	Positive	20	1
S003129.l.r.m.c.lib.g.k2.a.t	LumA	45	Positive	17	3	1	1	1	17	3	1
S003130.l.r.m.c.lib.g.k2.a.t	LumA	65	Positive	12	1	0
S003133.l.r.m.c.lib.g.k2.a.t	LumA	90	Positive	20	2	1
S003134.l.r.m.c.lib.g.k2.a.t	LumA	50	Positive	8	1	0
S003136.l.r.m.c.lib.g.k2.a.t	LumB	65	Positive	22	2	0	1	1	22	2	0
S003138.l.r.m.c.lib.g.k2.a.t	LumA	75	Positive	10	1	0
S003173.l.r.m.c.lib.g.k2.a.t	LumA	45	Positive	15	1	0
S003175.l2.r.lib.g.k2.a.t	LumA	65	Positive	80	2	1
S003176.l.r.m.c.lib.g.k2.a.t	LumB	80	Positive	15	3	1
S003178.l.r.m.c.lib.g.k2.a.t	LumB	85	Negative	20	2	1	1	1	20	2	1
S003180.l.r.m.c.lib.g.k2.a.t	LumA	85	Positive	11	3
S003185.l.r.m.c.lib.g.k2.a.t	LumA	65	Positive	12	2	1
S003186.l.r.m.c.lib.g.k2.a.t	LumB	60	Positive	15	2	0	1	1	15	2	0
S003187.l.r.m.c.lib.g.k2.a.t	LumA	55	Positive	17	2	0
S003188.l.r.m.c.lib.g.k2.a.t	LumA	60	Positive	35	2	1
S003189.l.r.m.c.lib.g.k2.a.t	LumA	70	Positive	13	1	0
S003190.l.r.m.c.lib.g.k2.a.t	LumB	55	Positive	22	3	0	1	1	22	3	0
S003192.l.r.m.c.lib.g.k2.a.t	LumB	55	Negative	14	3	0	1	1	14	3	0
S003206.l.r.m.c.lib.g.k2.a.t	LumA	65	Positive	16	1	1
S003209.l.r.m.c.lib.g.k2.a.t	LumA	70	Positive	8	2	1
S003212.l.r.m.c.lib.g.k2.a.t	LumA	70	Positive	15	1	0
S003213.l.r.m.c.lib.g.k2.a.t	LumA	50	Positive	20	1	1	1	1	20	1	1
S003214.l.r.m.c.lib.g.k2.a.t	LumB	50	Positive	19	2
S003215.l.r.m.c.lib.g.k2.a.t	LumA	55	Positive	17	2
S003216.l.r.m.c.lib.g.k2.a.t	LumA	75	Positive	15	2	0
S003217.l.r.m.c.lib.g.k2.a.t	LumA	65	Positive	12	1	0
S003218.l.r.m.c.lib.g.k2.a.t	LumA	60	Positive	16	2	0
S003225.l.r.m.c.lib.g.k2.a.t	LumA	70	Positive	8	2	0
S003227.l.r.m.c.lib.g.k2.a.t	LumA	85	Positive	19	2	1
S003230.l.r.m.c.lib.g.k2.a.t	LumA	55	Positive	11		1	0	1	11	2	1
S003240.l.r.m.c.lib.g.k2.a.t	LumA	70	Positive	45	1
S003241.l.r.m.c.lib.g.k2.a.t	LumB	55	Positive	35	2	1	1	1	35	2	1
S003243.l.r.m.c.lib.g.k2.a.t	LumA	95	Positive	24	2	0	1	1	24	2	0
S003247.l.r.m.c.lib.g.k2.a.t	LumA	50	Positive	10	1	0
S003249.l.r.m.c.lib.g.k2.a.t	LumA	65	Positive	14	2	1
S003250.l2.r.m2.c.lib.g.k2.a.t	LumA	65	Positive	12	2	0
S003254.l.r.m.c.lib.g.k2.a.t	LumB	65	Negative	22	2	0
S003255.l.r.m.c.lib.g.k2.a.t	LumA	60	Positive	22	2	1
S003257.l.r.m2.c.lib.g.k2.a.t	LumB	70	Positive	22	3	1	1	1	22	3	1
S003258.l.r.m.c.lib.g.k2.a.t	LumA	45	Positive	19	1	0
S003259.l.r.m.c.lib.g.k2.a.t	LumB	65	Positive	14	3	0	1	1	14	3	0
S003261.l.r.m.c.lib.g.k2.a.t	LumA	55	Positive	23	2	0
S003262.l.r.m.c.lib.g.k2.a.t	LumA	60	Positive	14	1	1
S003268.l.r.m.c.lib.g.k2.a.t	Her2	70	Positive	9	2	0
S003269.l.r.m.c.lib.g.k2.a.t	LumA	50	Positive	10	2	0
S003270.l.r.m.c.lib.g.k2.a.t	LumB	95	Positive	13	2	0
S003271.l.r.m.c.lib.g.k2.a.t	LumA	75	Positive	29	2	0
S003273.l.r.m.c.lib.g.k2.a.t	LumB	70	Positive	20	3	0	0	1	20	3	0
S003275.l.r.m2.c.lib.g.k2.a.t	LumB	70	Positive	19	2	0
S003276.l.r.m.c.lib.g.k2.a.t	Her2	75	Positive	21	3	1
S003279.l2.r.n.m.c.lib.g.k2.a.t	LumA	70	Positive	20	2	1	1	1	20	2	1
S003282.l.r.m.c.lib.g.k2.a.t	LumA	80	Positive	18	2	0
S003289.l2.r.n.m.c.lib.g.k.a.t	LumB	50	Positive	20	3	1	1	1	20	3	1
S003300.l.r.m.c.lib.g.k2.a.t	LumA	80	Positive	11	2	0
S003301.l.r.m.c.lib.g.k2.a.t	LumA	50	Positive	18	3	0	1	1	18	3	0
S003302.l.r.m.c.lib.g.k2.a.t	LumB	65	Negative	30	3	0
S003305.l.r.m.c.lib.g.k2.a.t	LumA	50	Positive	25	2	1
S003306.l.r.m.c.lib.g.k2.a.t	LumA	55	Positive	12	2	0
S003307.l.r.m.c.lib.g.k2.a.t	LumB	85	Negative	40	3	0
S003308.l.r.m.c.lib.g.k2.a.t	LumB	80	Positive	44	3	1
S003311.l.r.m.c.lib.g.k2.a.t	LumA	70	Positive		2	0
S003314.l.r.m.c.lib.g.k2.a.t	LumA	50	Positive	24	2	0
S003315.l.r.m.c.lib.g.k2.a.t	LumA	65	Positive	46	2	1
S003321.l.r.m.c.lib.g.k2.a.t	LumB	75	Negative	24	3	0
S003323.l.r.m.c.lib.g.k2.a.t	LumA	60	Positive	10	2	0
S003326.l.r.m.c.lib.g.k2.a.t	LumB	70	Positive	15	2	0
S003327.l.r.m.c.lib.g.k2.a.t	LumA	60	Positive	25	2	0
S003328.l.r.m.c.lib.g.k2.a.t	LumA	55	Positive	12	3	1	1	1	12	3	1
S003335.l.r.m.c.lib.g.k2.a.t	LumB	75	Positive	50	2	1
S003338.l.r.m.c.lib.g.k2.a.t	LumA	50	Positive	17	2	1
S003339.l.r.m.c.lib.g.k2.a.t	LumA	75	Positive	14	2	0
S003340.l.r.m.c.lib.g.k2.a.t	LumA	55	Positive	14	2	0	1	1	14	2	0
S003342.l.r.m.c.lib.g.k2.a.t	LumA	60	Positive	14	1	0
S003345.l2.r.m.c.lib.g.k2.a.t	LumA	70	Negative	14	2	0
S003346.l.r.m.c.lib.g.k2.a.t	LumA	85	Positive	58	2	1
S003348.l.r.m.c.lib.g.k2.a.t	LumA	50	Positive	18	2	1
S003350.l.r.m.c.lib.g.k2.a.t	LumB	60	Positive	18	2	0	0	1	18	2	0
S003351.l.r.m.c.lib.g.k2.a.t	LumB	55	Positive	45	3	1	1	1	45	3	1
S003352.l.r.m.c.lib.g.k2.a.t	LumA	75	Positive	11	2	0
S003353.l.r.m.c.lib.g.k2.a.t	LumA	75	Positive	12	2	1
S003355.l.r.m.c.lib.g.k2.a.t	LumA	65	Positive	8	1		1		8	1	0
S003356.l.r.m.c.lib.g.k2.a.t	LumA	85	Positive	16	2	0	1	1	16	2	0
S003357.l.r.m.c.lib.g.k2.a.t	LumA	80	Positive	31	2	0
S003358.l.r.m.c.lib.g.k2.a.t	LumA	80	Positive	10	2	0
S003360.l.r.m.c.lib.g.k2.a.t	LumA	65	Positive	14	2	1
S003361.l.r.m.c.lib.g.k2.a.t	LumA	45	Positive	13	1	0
S003372.l.r.m.c.lib.g.k2.a.t	LumB	70	Positive	22	3	0
S003374.l.r.m.c.lib.g.k2.a.t	LumB	80	Positive	22	3	0	1	1	22	3	0
S003383.l.r.m.c.lib.g.k2.a.t	LumB	75	Positive	17	2	0
S003384.l.r.m.c.lib.g.k2.a.t	LumB	50	Positive	20	3	1	1	1	20	3	1
S003385.l.r.m.c.lib.g.k2.a.t	LumA	85	Negative	19	2	0
S003387.l.r.m.c.lib.g.k2.a.t	LumA	65	Positive	9	1	0
S003388.l.r.m.c.lib.g.k2.a.t	LumA	70	Positive	20	2	0
S003390.l.r.m.c.lib.g.k2.a.t	LumB	65	Negative	8	2	0
S003391.l.r.m.c.lib.g.k2.a.t	LumA	55	Positive	13	1	0
S003392.l.r.m.c.lib.g.k2.a.t	LumA	70	Negative	11	1	0
S003393.l.r.m.c.lib.g.k2.a.t	LumB	55	Positive	40	3	1	1	1	40	3	1
S003394.l.r.m.c.lib.g.k2.a.t	LumA	65	Positive	24	2	1
S003396.l.r.m.c.lib.g.k2.a.t	LumA	55	Positive	15	1	0
S003397.l.r.m.c.lib.g.k2.a.t	LumB	55	Positive	23	3	1	1	1	23	3	1
S003399.l.r.m.c.lib.g.k2.a.t	LumB	70	Positive	15	3	0
S003408.l.r.m.c.lib.g.k2.a.t	LumA	50	Positive	17		1	1	1	17	2	1
S003409.l.r.m.c.lib.g.k2.a.t	LumA	55	Positive	12	2	0
S003410.l.r.m.c.lib.g.k2.a.t	LumB	90	Positive	23	3	1	1	1	23	3	1
S003411.l.r.m.c.lib.g.k2.a.t	LumA	75	Negative	14	1	0
S003412.l.r.m.c.lib.g.k2.a.t	LumA	70	Positive	14	2	0
S003417.l.r.m.c.lib.g.k2.a.t	LumB	65	Positive	17	2	0
S003423.l.r.m2.c.lib.g.k2.a.t	LumA	55	Positive	12	2	1
S003424.l.r.m.c.lib.g.k2.a.t	LumB	70	Positive	9	3	0
S003425.l.r.m.c.lib.g.k2.a.t	LumB	95	Negative	12	2	0
S003426.l.r.m.c.lib.g.k2.a.t	LumB	70	Positive	25	2	0
S003427.l.r.m.c.lib.g.k2.a.t	LumB	90	Positive	22	2	0	1	1	22	2	0
S003428.l.r.m.c.lib.g.k2.a.t	LumB	55	Positive	17	2	0	1	1	17	2	0
S003429.l.r.m.c.lib.g.k2.a.t	LumB	65	Positive	17	2	0	1	1	17	2	0
S003430.l.r.m.c.lib.g.k2.a.t	LumA	65	Positive	20	3	1	1	1	20	3	1
S003431.l.r.m.c.lib.g.k2.a.t	LumA	70	Positive	27	2	0
S003432.l.r.m.c.lib.g.k2.a.t	LumB	50	Positive	19	3	1	1	1	19	3	1
S003434.l.r.m.c.lib.g.k2.a.t	LumA	75	Positive	20	1	1
S003437.l.r.m.c.lib.g.k2.a.t	LumB	80	Positive	23	1	0
S003441.l.r.m.c.lib.g.k2.a.t	LumA	50	Positive	17	2	1
S003447.l.r.m2.c.lib.g.k2.a.t	LumA	55	Positive	16	2	0
S003449.l.r.m.c.lib.g.k2.a.t	LumA	70	Positive	15	3	1	1	1	15	3	1
S003473.l.r.m.c.lib.g.k2.a.t	LumA	50	Positive	7	2	1	0	1	7	2	1
S003474.l.r.m.c.lib.g.k2.a.t	LumB	90	Positive	23	3	1	1	1	23	3	1
S003476.l.r.m.c.lib.g.k2.a.t	LumA	75	Positive	25	1	0
S003479.l.r.m.c.lib.g.k2.a.t	LumA	50	Positive	12	2	0
S003480.l.r.m.c.lib.g.k2.a.t	LumB	40	Positive	25	3	1
S003481.l.r.m.c.lib.g.k2.a.t	LumB	70	Negative	12	1	0
S003482.l.r.m.c.lib.g.k2.a.t	LumA	70	Positive	10	1	0
S003483.l.r.m.c.lib.g.k2.a.t	LumA	75	Positive	16	3	0
S003484.l.r.m.c.lib.g.k2.a.t	LumA	70	Negative	15	2	0
S003490.l.r.m.c.lib.g.k2.a.t	LumA	75	Positive	10	2	1
S003497.l.r.m.c.lib.g.k2.a.t	LumA	70	Positive	8	3	0
S003498.l.r.m.c.lib.g.k2.a.t	LumB	55	Positive	16	2	0
S003499.l.r.m.c.lib.g.k2.a.t	Her2	75	Positive	16	3	1
S003500.l.r.m2.c.lib.g.k2.a.t	LumB	65	Positive	23	2	0
S003501.l.r.m.c.lib.g.k2.a.t	LumA	80	Positive	20	2	0
S003502.l.r.m.c.lib.g.k2.a.t	LumA	50	Positive	15	2	0
S003513.l.r.m.c.lib.g.k2.a.t	LumB	75	Positive	13	3	0
S003514.l.r.m.c.lib.g.k2.a.t	LumA	55	Negative	7	1	0
S003516.l.r.m.c.lib.g.k2.a.t	Her2	60	Negative	23	3	1	1	1	23	3	1
S003517.l.r.m.c.lib.g.k2.a.t	LumA	65	Positive	21	2	0
S003518.l.r.m2.c.lib.g.k2.a.t	LumA	50	Positive	28	3	0	1	1	28	3	0
S003519.l.r.m2.c.lib.g.k2.a.t	LumB	40	Negative	23	3	1
S003520.l.r.m.c.lib.g.k2.a.t	LumA	60	Positive	20	1	0
S003525.l.r.m.c.lib.g.k2.a.t	LumA	55	Positive	22	2	1
S003529.l.r.m.c.lib.g.k2.a.t	LumA	70	Positive	11	2	0
S003530.l.r.m.c.lib.g.k2.a.t	LumA	80	Positive	32	2	1
S003544.l.r.m.c.lib.g.k2.a.t	LumB	55	Positive	30	2	0
S003545.l.r.m.c.lib.g.k2.a.t	LumB	50	Positive	32		1
S003546.l.r.m.c.lib.g.k2.a.t	LumA	70	Positive	11	1	0
S003548.l.r.m.c.lib.g.k2.a.t	LumB	95	Positive	17	2
S003549.l.r.m.c.lib.g.k2.a.t	LumB	90	Negative	40	2	0
S003550.l.r.m.c.lib.g.k2.a.t	LumA	70	Positive	22	2	0
S003551.l.r.m.c.lib.g.k2.a.t	LumA	60	Positive	8	2	0
S003552.l.r.m.c.lib.g.k2.a.t	LumA	60	Positive	21	2	0
S003554.l.r.m.c.lib.g.k2.a.t	LumA	55	Positive	10	1	0
S003555.l.r.m.c.lib.g.k2.a.t	LumA	45	Positive	68	2	1
S003556.l.r.m.c.lib.g.k2.a.t	LumB	70	Negative	12	3	0
S003557.l.r.m.c.lib.g.k2.a.t	LumB	90	Negative	30	3	1
S003559.l.r.m.c.lib.g.k2.a.t	LumA	90	Negative	35	2	0
S003560.l.r.m.c.lib.g.k2.a.t	LumA	60	Positive	29	3	0	1	1	29	3	0
S003561.l.r.m.c.lib.g.k2.a.t	LumB	85	Positive	33	2
S003562.l.r.m.c.lib.g.k2.a.t	LumB	75	Positive	37	2	0
S003563.l.r.m.c.lib.g.k2.a.t	LumA	55	Positive	15	2	0
S003564.l.r.m.c.lib.g.k2.a.t	LumA	75	Positive	6	2	1
S003565.l.r.m.c.lib.g.k2.a.t	LumB	50	Positive	20	3	1	1	1	20	3	1
S003567.l.r.m.c.lib.g.k2.a.t	LumA	85	Positive	30	1	1
S003568.l.r.m.c.lib.g.k2.a.t	LumA	50	Positive	30	2	0
S003569.l.r.m.c.lib.g.k2.a.t	LumB	65	Positive	18	3	1
S003570.l.r.m.c.lib.g.k2.a.t	LumB	70	Positive	14	2	0
S003571.l.r.m.c.lib.g.k2.a.t	Her2	65	Positive	9	3	0	0	1	9	3	0
S003576.l.r.m.c.lib.g.k2.a.t	LumB	60	Positive	21	3	0	1	1	21	3	0
S003580.l.r.m.c.lib.g.k2.a.t	LumA	45	Positive	18	1	0
S003590.l.r.m.c.lib.g.k2.a.t	LumB	60	Positive	16	3	1
S003592.l.r.m.c.lib.g.k2.a.t	LumA	70	Positive	30	2	1	0	1	30	2	1
S003604.l.r.m.c.lib.g.k2.a.t	LumA	60	Positive	12	2	0
S003610.l.r.m.c.lib.g.k2.a.t	LumA	55	Positive	14	1	0
S003611.l.r.m.c.lib.g.k2.a.t	LumA	50	Positive	16	2	0
S003612.l.r.m.c.lib.g.k2.a.t	LumA	45	Positive	15	1	0
S003613.l.r.m.c.lib.g.k2.a.t	LumB	40	Positive	20	3	1	1	1	20	3	1
S003615.l.r.m.c.lib.g.k2.a.t	LumA	90	Positive	21	3
S003616.l.r.m.c.lib.g.k2.a.t	LumA	80	Negative	20	2	1
S003617.l.r.m.c.lib.g.k2.a.t	LumA	50	Positive	18	2	0	1	1	18	2	1
S003619.l.r.m.c.lib.g.k2.a.t	LumA	70	Positive	24	2	1
S003620.l.r.m.c.lib.g.k2.a.t	LumA	50	Positive	17	2	0	0	1	17	2	0
S003621.l.r.m.c.lib.g.k2.a.t	LumA	55	Positive	8	1	0
S003623.l.r.lib.g.k2.a.t	LumB	85	Positive	40	3	0
S003625.l.r.m.c.lib.g.k2.a.t	LumB	70	Positive	14	2	0
S003626.l.r.m.c.lib.g.k2.a.t	LumA	85	Positive	15	2	0
S003627.l.r.m.c.lib.g.k2.a.t	LumB	65	Negative	25	3	1
S003630.l.r.m.c.lib.g.k2.a.t	LumA	70	Positive	11	2	0
S003631.l.r.m.c.lib.g.k2.a.t	LumB	35	Positive	16
S003636.l.r.m.c.lib.g.k2.a.t	LumB	70	Positive	15	3	0
S003638.l.r.m.c.lib.g.k2.a.t	LumB	75	Positive	12	2	0
S003640.l.r.m.c.lib.g.k2.a.t	LumA	65	Positive	18	1	0
S003642.l.r.m.c.lib.g.k2.a.t	LumA	60	Positive	17	2	1	0	1	17	2	1
S003643.l.r.m.c.lib.g.k2.a.t	LumB	60	Positive	14	2	0
S003644.l.r.m.c.lib.g.k2.a.t	LumA	55	Positive	15	2	0
S003655.l.r.m.c.lib.g.k2.a.t	LumA	85	Positive	13	1	1	1	1	13	1	1
S003656.l.r.m.c.lib.g.k2.a.t	LumA	75	Positive	15	2	1	1	1	15	2	1
S003660.l.r.m.c.lib.g.k2.a.t	LumB	80	Positive	29	2	0
S003661.l.r.m.c.lib.g.k2.a.t	LumA	50	Positive	10	1	0
S003663.l.r.m.c.lib.g.k2.a.t	LumA	45	Positive	20	2	0
S003665.l.r.m.c.lib.g.k2.a.t	LumA	50	Positive	13	1	1	1	1	13	1	1
S003666.l.r.m.c.lib.g.k2.a.t	LumB	45	Positive	11	2	0
S003668.l.r.m.c.lib.g.k2.a.t	LumA	70	Positive	30	2	0
S003681.l.r.m.c.lib.g.k2.a.t	LumA	60	Positive	15	1	0
S003683.l.r.m.c.lib.g.k2.a.t	LumA	65	Positive	12	1	0
S003684.l.r.m.c.lib.g.k2.a.t	LumB	85	Negative	45	3	1	1	1	45	3	1
S003686.l.r.m.c.lib.g.k2.a.t	LumA	75	Positive	2	1	0
S003687.l.r.m.c.lib.g.k2.a.t	LumA	65	Positive	15	2	0
S003691.l.r.m.c.lib.g.k2.a.t	LumA	45	Positive	15	1	0
S003695.l.r.m.c.lib.g.k2.a.t	LumA	70	Positive	23	2	0
S003697.l.r.m.c.lib.g.k2.a.t	LumA	60	Positive	22	2	0
S003699.l.r.m.c.lib.g.k2.a.t	LumA	35	Positive	45		1
S003700.l.r.m.c.lib.g.k2.a.t	LumA	75	Positive	12	2	1
S003701.l.r.m.c.lib.g.k2.a.t	LumA	60	Positive	10	1	1
S003703.l.r.m.c.lib.g.k2.a.t	LumB	70	Positive	9	3	1	1	1	9	3	1
S003704.l.r.m.c.lib.g.k2.a.t	LumA	65	Positive	17	2	0
S003715.l.r.m.c.lib.g.k2.a.t	LumB	70	Positive	22	3	0	1	1	22	3	0
S003716.l.r.m.c.lib.g.k2.a.t	LumB	80	Positive	20	3	0	1	1	20	3	0
S003717.l.r.m.c.lib.g.k2.a.t	LumA	65	Positive	15	2	0
S003718.l.r.m.c.lib.g.k2.a.t	LumA	55	Positive	15	1	0
S003720.l.r.m.c.lib.g.k2.a.t	LumA	70	Positive	12	2	0
S003721.l.r.m.c.lib.g.k2.a.t	LumB	70	Positive	22	3	1	1	1	22	3	0
S003722.l.r.m.c.lib.g.k2.a.t	LumA	70	Negative	17	2	0
S003723.l.r.m.c.lib.g.k2.a.t	LumA	75	Positive	11	1	0
S003729.l.r.m.c.lib.g.k2.a.t	LumA	55	Positive	21	2	1
S003731.l.r.m.c.lib.g.k2.a.t	LumA	75	Positive	14	2	0
S003734.l.r.m.c.lib.g.k2.a.t	LumA	90	Positive	60	2	1
S003735.l.r.m.c.lib.g.k2.a.t	LumA	75	Positive	15	2	1	1	1	15	2	1
S003736.l.r.m.c.lib.g.k2.a.t	LumA	85	Negative	12	2	0	1	1	12	2	0
S003737.l.r.m.c.lib.g.k2.a.t	LumA	60	Positive	60	2	1
S003738.l.r.m.c.lib.g.k2.a.t	LumB	95	Negative	25	3
S003739.l.r.m.c.lib.g.k2.a.t	LumB	70	Positive	11	3	0
S003743.l.r.lib.g.k2.a.t	LumB	85	Positive	23	2	1	1	1	23	2	1
S003744.l.r.m.c.lib.g.k2.a.t	LumA	80	Positive	22	3	1	1	1	22	3	1
S003745.l.r.m.c.lib.g.k2.a.t	LumA	60	Positive	16	2	1
S003747.l.r.m.c.lib.g.k2.a.t	LumA	70	Positive	18	2	0	1	1	18	2	0
S003749.l.r.m.c.lib.g.k2.a.t	LumA	80	Positive	15	1	1
S003750.l.r.m.c.lib.g.k2.a.t	LumA	95	Positive	24	1
S003752.l.r.m.c.lib.g.k2.a.t	LumA	60	Positive	19	1	0
S003761.l2.r.m.c.lib.g.k2.a.t	LumA	80	Negative	91	2	0
S003765.l.r.m.c.lib.g.k2.a.t	LumA	90	Positive	18	3	0	1	1	18	3	0
S003766.l.r.m.c.lib.g.k2.a.t	LumA	65	Positive	12	1	0
S003767.l.r.m.c.lib.g.k2.a.t	LumA	50	Positive	12	2	0
S003768.l.r.m2.c.lib.g.k2.a.t	LumA	75	Positive	11	2	0
S003769.l.r.m.c.lib.g.k2.a.t	LumA	60	Positive	10	1	0
S003770.l.r.m.c.lib.g.k2.a.t	LumA	75	Positive	16	2	0
S003774.l.r.m.c.lib.g.k2.a.t	LumA	75	Positive	8	1	0
S003776.l.r.lib.g.k2.a.t	LumA	60	Positive	30	3	1
S003777.l.r.m.c.lib.g.k2.a.t	LumA	75	Positive	24	1	1
S003778.l.r.m.c.lib.g.k2.a.t	LumA	80	Positive	20	2	0
S003779.l.r.m.c.lib.g.k2.a.t	LumB	75	Positive	28	2	0
S003780.l.r.m.c.lib.g.k2.a.t	Her2	75	Negative	25	3	1
S003782.l.r.m.c.lib.g.k2.a.t	LumA	75	Positive	9	1	0
S003783.l.r.m.c.lib.g.k2.a.t	LumA	60	Negative	15	1	0
S003788.l.r.m.c.lib.g.k2.a.t	LumA	70	Positive	53	2	0
S003789.l.r.m.c.lib.g.k2.a.t	LumA	50	Positive	30	2	1	0	1	30	2	1
S003790.l2.r.m.c.lib.g.k2.a.t	LumA	85	Positive	51	2	1
S003791.l.r.m.c.lib.g.k2.a.t	LumB	75	Positive	24		1	1	1	24	2	1
S003795.l.r.m.c.lib.g.k2.a.t	LumA	65	Positive	7	1	0
S003798.l.r.m.c.lib.g.k2.a.t	LumA	65	Positive	23	2	0
S003800.l.r.m.c.lib.g.k2.a.t	LumA	50	Positive	18	2	0
S003801.l.r.m.c.lib.g.k2.a.t	LumA	75	Positive	6	1	0
S003805.l.r.m.c.lib.g.k2.a.t	LumA	70	Positive	21	2	0
S003806.l.r.m.c.lib.g.k2.a.t	LumA	85	Positive	15	2	1	1	1	15	2	1
S003807.l.r.m.c.lib.g.k2.a.t	LumA	75	Positive	12	2	0
S003809.l.r.m.c.lib.g.k2.a.t	LumA	65	Positive	13	2	1
S003811.l.r.m.c.lib.g.k2.a.t	LumA	70	Positive	16	2	0
S003813.l.r.m.c.lib.g.k2.a.t	LumA	70	Positive	15	2	0
S003814.l.r.m.c.lib.g.k2.a.t	LumA	65	Positive	30	3	1	1	1	30	3	1
S003815.l.r.m.c.lib.g.k2.a.t	LumA	60	Positive	23	2	1	1	1	23	2	1
S003818.l.r.m.c.lib.g.k2.a.t	LumA	55	Positive	7	1	0
S003819.l.r.m.c.lib.g.k2.a.t	LumB	65	Positive	10	2	1
S003823.l.r.m.c.lib.g.k2.a.t	LumA	70	Positive	8	2	0
S003825.l.r.m.c.lib.g.k2.a.t	LumB	50	Positive	15	2	0	1	1	15	2	0
S003826.l.r.m.c.lib.g.k2.a.t	LumA	60	Positive	22	1	1
S003828.l.r.m.c.lib.g.k2.a.t	LumB	65	Positive	18	2	0	1	1	18	2	0
S003829.l.r.m.c.lib.g.k2.a.t	LumA	75	Positive	19	1	0
S003830.l.r.m.c.lib.g.k2.a.t	LumB	50	Positive	14	3	0	1	1	14	3	0
S003831.l.r.m.c.lib.g.k2.a.t	LumB	75	Positive	14	2	0
S003832.l.r.m.c.lib.g.k2.a.t	LumA	45	Positive	10	1	0
S003833.l.r.m.c.lib.g.k2.a.t	LumB	80	Positive		2	1	0	1	24	2	1
S003834.l.r.m.c.lib.g.k2.a.t	LumB	70	Positive	25	3	1
S003837.l.r.m.c.lib.g.k2.a.t	LumA	70	Positive	7	1	0
S003838.l.r.m.c.lib.g.k2.a.t	LumA	85	Positive	30	2	0
S003840.l.r.m.c.lib.g.k2.a.t	LumA	85	Positive	10	2	0
S003844.l.r.m.c.lib.g.k2.a.t	LumB	65	Positive	15	2	0
S003846.l.r.m.c.lib.g.k2.a.t	LumB	60	Positive	28	2	0	1	1	28	2	1
S003848.l.r.m.c.lib.g.k2.a.t	LumA	50	Positive	20	1	0
S003851.l.r.m.c.lib.g.k2.a.t	LumA	55	Positive	22	2	1	0	1	22	2	1
S003852.l.r.m.c.lib.g.k2.a.t	LumA	60	Positive	28	2	1
S003882.l.r.m.c.lib.g.k2.a.t	LumA	80	Positive	15		0
S003885.l.r.m.c.lib.g.k2.a.t	LumA	50	Positive	33	2	1
S003887.l2.r.m2.c.lib.g.k2.a.t	LumA	85	Positive	16	1	0
S003925.l2.r.n.m.c.lib.g.k2.a.t	LumB	60	Positive	13	2	1
S003926.l2.r.n.m.c.lib.g.k2.a.t	LumA	65	Positive	20	2	0
S003931.l.r.m.c.lib.g.k2.a.t	LumB	70	Positive	17	3	1
S003932.l2.r.n.m.c.lib.g.k2.a.t	LumA	65	Positive	12	2	0
S003933.l.r.m.c.lib.g.k2.a.t	LumB	65	Positive	16	3	0	1	1	16	3	0
S003934.l.r.m.c.lib.g.k2.a.t	LumA	55	Positive	30	2	1
S003939.l.r.m.c.lib.g.k2.a.t	LumA	60	Positive	21	1	1
S003942.l.r.m.c.lib.g.k2.a.t	LumA	80	Positive	15	1	0
S003945.l.r.m.c.lib.g.k2.a.t	LumB	65	Positive	9	3	0
S003947.l.r.m.c.lib.g.k2.a.t	LumA	60	Positive	14	2	1
S003951.l.r.m.c.lib.g.k2.a.t	LumB	85	Positive	27	2	0	1	1	27	2	0
S003952.l.r.m.c.lib.g.k2.a.t	LumA	70	Positive	22	3	1	1	1	22	3	1
S003953.l.r.m.c.lib.g.k2.a.t	LumA	80	Positive	21	2	1
S003956.l.r.m.c.lib.g.k2.a.t	LumA	80	Negative	25	1	0
S003971.l.r.m.c.lib.g.k2.a.t	Her2	80	Positive	30	2	1
S003972.l.r.m.c.lib.g.k2.a.t	LumA	55	Positive	34	2	1
S003974.l.r.m.c.lib.g.k2.a.t	LumA	65	Positive	10	2	1
S003977.l.r.m.c.lib.g.k2.a.t	LumB	50	Positive	25		1
S003978.l.r.m.c.lib.g.k2.a.t	LumA	90	Positive	13	2	0
S003979.l.r.lib.g.k2.a.t	LumB	80	Positive	30	2	0
S003982.l.r.m.c.lib.g.k2.a.t	LumA	85	Positive	2	2	0	1	1	14	2	1
S003987.l.r.m.c.lib.g.k2.a.t	LumB	80	Positive	10	2	1
S003992.l.r.m.c.lib.g.k2.a.t	LumA	65	Positive	17	2	0
S003994.l.r.m.c.lib.g.k2.a.t	LumA	55	Positive	12	1	1
S003996.l.r.m.c.lib.g.k2.a.t	LumA	80	Positive	18	3	0
S004000.l.r.m.c.lib.g.k2.a.t	LumA	65	Positive	32	2	1
S004003.l2.r.m.c.lib.g.k2.a.t	LumA	75	Negative	39	1	0
S004004.l.r.m.c.lib.g.k2.a.t	LumA	70	Positive	11	2	0
S004020.l.r.m.c.lib.g.k2.a.t	LumA	50	Positive	20	2	0
S004026.l.r.m.c.lib.g.k2.a.t	LumA	65	Positive	19	2	1
S004031.l.r.m2.c.lib.g.k2.a.t	LumA	50	Positive	15	3	0
S004036.l.r.m.c.lib.g.k2.a.t	Her2	50	Positive	17	2	0	1	1	17	2	0
S004046.l.r.m.c.lib.g.k2.a.t	LumA	70	Positive	14	1	0
S004047.l.r.m.c.lib.g.k2.a.t	LumB	65	Positive	30	2	1	1	1	30	2	1
S004049.l.r.m.c.lib.g.k2.a.t	LumA	55	Positive	11	1	0
S004050.l.r.m.c.lib.g.k2.a.t	LumB	70	Negative	35	3	1	1	1	35	3	1
S004051.l.r.m.c.lib.g.k2.a.t	LumB	85	Positive	25	2	1	1	1	25	2	1
S004054.l.r.m.c.lib.g.k2.a.t	LumA	70	Positive	7	1	0
S004055.l.r.m.c.lib.g.k2.a.t	LumA	45	Positive	19	3	1	1	1	19	3	1
S004056.l.r.m2.c.lib.g.k2.a.t	LumA	55	Positive	12	1	0
S004058.l.r.m2.c.lib.g.k2.a.t	LumA	65	Negative	40	2	1
S004060.l.r.m2.c.lib.g.k2.a.t	LumB	85	Positive	16	3	0	1	1	16	3	0
S004061.l.r.m2.c.lib.g.k2.a.t	LumA	55	Positive	13	1	0
S004064.l.r.m2.c.lib.g.k2.a.t	LumA	70	Positive	14	2	1
S004065.l.r.m2.c.lib.g.k2.a.t	LumB	60	Positive	13	3	0	1	1	13	3	0
S004066.l.r.m.c.lib.g.k2.a.t	LumA	75	Positive	14	2	0
S004067.l.r.m.c.lib.g.k2.a.t	LumA	55	Positive	11	2	0
S004071.l.r.lib.g.k2.a.t	LumB	55	Negative	13	3	0
S004077.l.r.m2.c.lib.g.k2.a.t	LumA	65	Positive	8	1	0
S004079.l.r.m2.c.lib.g.k2.a.t	LumA	60	Positive	21	2	0	1	1	21	2	0
S004080.l2.r.m.c.lib.g.k2.a.t	LumA	65	Positive	18	2	0
S004081.l.r.m.c.lib.g.k2.a.t	LumB	75	Negative	17	3	0
S004105.l.r.m.c.lib.g.k2.a.t	LumB	60	Positive	9	3	0
S004106.l.r.m.c.lib.g.k2.a.t	LumB	60	Negative	25	3	1	0	1	25	3	1
S004110.l.r.m.c.lib.g.k2.a.t	LumB	50	Positive	16	2	0
S004111.l2.r.m.c.lib.g.k2.a.t	LumB	85	Positive	8	2	0
S004112.l.r.m.c.lib.g.k2.a.t	LumA	50	Positive	26	2	1
S004115.l.r.m2.c.lib.g.k2.a.t	LumA	60	Positive	18	2	0
S004116.l.r.m4.c.lib.g.k2.a.t	LumB	50	Positive	25	2	0
S004117.l.r.m2.c.lib.g.k2.a.t	LumB	70	Positive	22	2	1	1	1	22	3	1
S004118.l.r.m2.c.lib.g.k2.a.t	LumA	50	Positive	40	2	1	1	1	40	2	1
S004121.l.r.m2.c.lib.g.k2.a.t	LumA	60	Positive	10	2	0
S004122.l.r.m.c.lib.g.k2.a.t	LumB	90	Positive	20	3	1	0	1	20	3	1
S004127.l.r.m2.c.lib.g.k2.a.t	LumB	85	Positive	46	3	1	0	1	46	3	1
S004129.l.r.m2.c.lib.g.k2.a.t	LumA	70	Positive	20	2	1
S004132.l.r.m3.c.lib.g.k2.a.t	LumB	70	Negative	23	3	1	1	1	23	3	1
S004135.l.r.m.c.lib.g.k2.a.t	LumA	70	Positive	7	1	0
S004140.l.r.m2.c.lib.g.k2.a.t	LumA	50	Positive	12	1	0
S004141.l.r.m2.c.lib.g.k2.a.t	LumA	75	Positive	14	2	1
S004145.l.r.m2.c.lib.g.k2.a.t	LumB	90	Negative	22	3	0	1	1	22	3	0
S004146.l2.r.m.c.lib.g.k2.a.t	LumA	85	Positive	10	1	0	1		10	1	0
S004149.l.r.m2.c.lib.g.k2.a.t	Her2	70	Positive	13	2	1	1	1	13	2	1
S004150.l.r.m2.c.lib.g.k2.a.t	LumA	60	Positive	9	2	1
S004157.l.r.m.c.lib.g.k2.a.t	LumA	65	Negative	16	2	0
S004161.l.r.m2.c.lib.g.k2.a.t	LumA	65	Positive	9	1	0
S004173.l.r.lib.g.k2.a.t	LumA	45	Positive	17	1	1	1	1	17	1	1
S004174.l.r.lib.g.k2.a.t	LumA	75	Positive	12	1	0
S004175.l.r.m2.c.lib.g.k2.a.t	LumA	80	Positive	22	3	0
S004176.l.r.m2.c.lib.g.k2.a.t	LumB	70	Positive	21	3	0
S004177.l.r.m.c.lib.g.k2.a.t	LumA	65	Negative	8	1	0
S004200.l.r.m2.c.lib.g.k2.a.t	LumB	55	Positive	2		1	0	1	2.3	2	1
S004202.l.r.lib.g.k2.a.t	LumA	55	Positive	10	2	0
S004206.l.r.m2.c.lib.g.k2.a.t	LumB	55	Positive	10	2	0
S004207.l.r.m2.c.lib.g.k2.a.t	LumA	85	Positive	9	2	0	1		9	2	0
S004210.l.r.m.c.lib.g.k2.a.t	LumA	65	Positive	19	1	0
S004211.l.r.m.c.lib.g.k2.a.t	LumA	50	Positive	15	2	0
S004217.l.r.m.c.lib.g.k2.a.t	LumA	50	Positive	24	2	1
S004223.l.r.m.c.lib.g.k2.a.t	LumA	50	Positive	26	2	1
S004226.l.r.m.c.lib.g.k2.a.t	LumB	50	Positive	30		0
S004228.l.r.m.c.lib.g.k2.a.t	LumA	70	Positive	13	2	0
S004229.l.r.lib.g.k2.a.t	LumA	55	Positive	21	2	1
S004231.l.r.m.c.lib.g.k2.a.t	LumA	50	Positive	8	1	0
S004232.l.r.m.c.lib.g.k2.a.t	LumA	90	Positive	5	1	0	1		5	1	0
S004234.l.r.m.c.lib.g.k2.a.t	LumA	85	Positive	12	1	0	1	1	12	1	0
S004237.l.r.m.c.lib.g.k2.a.t	LumA	70	Positive	84	2	1
S004238.l.r.m.c.lib.g.k2.a.t	LumA	60	Positive	11	2	0
S004243.l.r.m.c.lib.g.k2.a.t	LumA	70	Negative	14	2	0
S004244.l.r.m.c.lib.g.k2.a.t	LumA	70	Positive	20	2	1
S004246.l.r.m.c.lib.g.k2.a.t	LumA	65	Positive	13	2	0
S004247.l.r.m.c.lib.g.k2.a.t	LumA	50	Positive	25	2	0	1	1	25	2	0
S004249.l.r.m.c.lib.g.k2.a.t	LumA	50	Positive	33	2	1
S004252.l.r.m.c.lib.g.k2.a.t	LumA	75	Positive	11	1	0
S004253.l.r.m.c.lib.g.k2.a.t	LumA	55	Positive	17	1	0
S004254.l.r.m.c.lib.g.k2.a.t	LumA	70	Negative	31	2	0
S004261.l.r.m.c.lib.g.k2.a.t	LumA	70	Positive	14	2	0
S004262.l.r.m.c.lib.g.k2.a.t	LumA	75	Positive	15	2	0
S004265.l.r.m.c.lib.g.k2.a.t	LumA	70	Positive	115	2	1	1	1	115	2	1
S004267.l.r.m.c.lib.g.k2.a.t	LumA	70	Positive	25	2	0
S004269.l.r.m.c.lib.g.k2.a.t	LumB	90	Positive	20	2	0	1	1	20	2	0
S004270.l.r.m.c.lib.g.k2.a.t	LumB	65	Positive	9	3	0
S004271.l.r.m.c.lib.g.k2.a.t	LumA	75	Positive	24	2	0
S004272.l.r.m.c.lib.g.k2.a.t	LumA	70	Negative	14	2	1	1	1	14	2	1
S004273.l.r.m.c.lib.g.k2.a.t	LumA	75	Positive	15	2	0
S004275.l.r.m.c.lib.g.k2.a.t	LumB	80	Positive	15	3	1
S004280.l.r.m.c.lib.g.k2.a.t	LumA	55	Positive	18	2	0
S004282.l.r.m.c.lib.g.k2.a.t	LumB	85	Positive	40	3	1
S004301.l.r.m.c.lib.g.k2.a.t	LumB	55	Positive	12	3	0	1	1	12	3	0
S004302.l.r.m.c.lib.g.k2.a.t	LumA	70	Positive	14	2	0
S004304.l.r.m.c.lib.g.k2.a.t	LumB	70	Positive	25	3	1	1	1	25	3	1
S004306.l.r.m.c.lib.g.k2.a.t	LumA	85	Positive	10	1	0
S004307.l.r.m.c.lib.g.k2.a.t	LumB	50	Positive	19		0
S004313.l.r.m.c.lib.g.k2.a.t	LumB	70	Positive	14	3	1
S004315.l.r.m.c.lib.g.k2.a.t	LumA	65	Negative	31	2	1
S004318.l.r.m.c.lib.g.k2.a.t	LumB	85	Positive	25
S004319.l.r.m.c.lib.g.k2.a.t	LumB	50	Positive	5		1
S004323.l.r.m.c.lib.g.k2.a.t	LumA	55	Positive	12	1	0
S004324.l.r.m.c.lib.g.k2.a.t	LumA	55	Positive	18	2	1
S004325.l.r.m.c.lib.g.k2.a.t	LumA	85	Positive	18	1	0
S004326.l.r.m.c.lib.g.k2.a.t	LumB	50	Positive	13	3	0
S004328.l.r.m.c.lib.g.k2.a.t	LumA	70	Positive	10	2	0
S004329.l.r.m.c.lib.g.k2.a.t	LumB	80	Positive	9	2	0
S004332.l.r.m.c.lib.g.k2.a.t	LumA	90	Positive	20	3	1
S004333.l.r.m.c.lib.g.k2.a.t	LumB	80	Negative	30	3	1
S004348.l.r.m.c.lib.g.k2.a.t	LumB	55	Negative	30	3	1	1	1	30	3	1
S004349.l.r.m.c.lib.g.k2.a.t	LumB	70	Positive	11	1	0
S004351.l.r.m.c.lib.g.k2.a.t	LumB	65	Positive	11	3	0	0	1	11	3	0
S004354.l.r.m.c.lib.g.k2.a.t	LumB	85	Positive	25	3	0
S004355.l.r.m.c.lib.g.k2.a.t	LumA	60	Positive	13	2	0
S004356.l.r.m.c.lib.g.k2.a.t	LumA	50	Positive	14	2	1
S004378.l.r.m.c.lib.g.k2.a.t	LumB	70	Positive	22	3	0	1	1	22	3	0
S004379.l.r.m.c.lib.g.k2.a.t	LumB	65	Negative	14		1	0	1	14	3	1
S004380.l.r.lib.g.k2.a.t	LumB	45	Positive	17	3	1	1	1	17	3	1
S004381.l.r.m.c.lib.g.k2.a.t	LumA	60	Positive	14	2	1
S004382.l.r.m.c.lib.g.k2.a.t	LumA	65	Positive	23	3	0	1	1	23	3	0
S004383.l.r.m.c.lib.g.k2.a.t	LumB	45	Positive	17	2	0
S004384.l.r.m3.c.lib.g.k2.a.t	LumA	90	Positive	25	2	1	1	1	25	2	1
S004385.l.r.m.c.lib.g.k2.a.t	LumA	65	Positive	12	2	0
S004387.l.r.m.c.lib.g.k2.a.t	LumA	75	Positive	35	2	1
S004388.l.r.m.c.lib.g.k2.a.t	LumA	75	Positive	12	1	0
S004403.l.r.m.c.lib.g.k2.a.t	LumA	80	Positive	12	1	0
S004405.l.r.m.c.lib.g.k2.a.t	LumA	70	Positive	14	2	0
S004406.l.r.m.c.lib.g.k2.a.t	LumA	70	Positive	20	3	0	0	1	20	3	0
S004410.l.r.m.c.lib.g.k2.a.t	LumB	65	Positive	10	2	1
S004411.l.r.m.c.lib.g.k2.a.t	LumA	70	Positive	22	2	0
S004412.l.r.m.c.lib.g.k2.a.t	LumA	75	Positive	27	2	1
S004437.l.r.lib.g.k2.a.t	LumB	70	Positive	20	3	0	1	1	20	3	0
S004438.l2.r.n.m.c.lib.g.k2.a.t	LumA	55	Positive	20	3	1	1	1	20	3	1
S004441.l.r.m.c.lib.g.k2.a.t	LumA	75	Positive	8	1	0
S004443.l.r.m.c.lib.g.k2.a.t	LumA	50	Positive	16	2	0
S004444.l.r.m.c.lib.g.k2.a.t	LumB	70	Negative	30	3	0	1	1	30	3	0
S004445.l.r.m.c.lib.g.k2.a.t	LumA	65	Positive	18	2	0
S004447.l.r.m.c.lib.g.k2.a.t	LumB	60	Positive	39	2	1
S004451.l.r.m.c.lib.g.k2.a.t	LumA	70	Positive	24	2	0	1	1	24	2	0
S004452.l.r.m.c.lib.g.k2.a.t	LumA	70	Negative	20	2	0
S004456.l.r.m.c.lib.g.k2.a.t	LumA	55	Positive	16	1	0
S004458.l.r.m.c.lib.g.k2.a.t	LumA	60	Positive	7	1	0
S004461.l.r.m.c.lib.g.k2.a.t	LumA	70	Positive	15	2	0
S004462.l.r.m.c.lib.g.k2.a.t	LumA	60	Positive	36	2	1
S004463.l.r.m.c.lib.g.k2.a.t	LumB	50	Positive	27	2	1
S004464.l.r.m.c.lib.g.k2.a.t	LumA	70	Positive	20	2	1
S004465.l.r.m.c.lib.g.k2.a.t	LumB	55	Negative			1
S004468.l.r.m.c.lib.g.k2.a.t	LumA	70	Positive	12	2	0
S004470.l.r.m.c.lib.g.k2.a.t	LumA	50	Positive	24	2	1	1	1	24	2	1
S004471.l.r.m.c.lib.g.k2.a.t	LumA	65	Positive	17	2	0
S004472.l.r.m.c.lib.g.k2.a.t	LumA	70	Negative	18	2	1
S004473.l.r.m2.c.lib.g.k2.a.t	LumA	65	Positive	20	1	1
S004474.l.r.m.c.lib.g.k2.a.t	LumA	60	Positive	15	2	0
S004475.l.r.m.c.lib.g.k2.a.t	LumA	75	Positive	8	2	0
S004476.l.r.m.c.lib.g.k2.a.t	LumA	60	Positive	10	1	0
S004477.l2.r.m.c.lib.g.k2.a.t	LumA	75	Positive	12	2	0
S004478.l.r.m.c.lib.g.k2.a.t	LumA	85	Positive	12	2	0
S004479.l.r.m.c.lib.g.k2.a.t	LumA	85	Positive	16	1	0
S004507.l.r.lib.g.k2.a.t	LumA	75	Positive	12	2	0
S004508.l.r.m.c.lib.g.k2.a.t	LumB	70	Positive	16	2	1
S004509.l.r.m.c.lib.g.k2.a.t	LumA	70	Positive	12	1	0
S004510.l.r.m.c.lib.g.k2.a.t	LumA	50	Positive	45	2	1
S004514.l.r.m.c.lib.g.k2.a.t	LumA	65	Positive	13	2	1
S004516.l.r.m.c.lib.g.k2.a.t	LumB	55	Positive	14	3	0	1	1	14	3	0
S004519.l.r.m.c.lib.g.k2.a.t	LumA	50	Positive	15	2	1
S004520.l.r.m.c.lib.g.k2.a.t	LumA	50	Positive	40	2	0
S004522.l.r.m.c.lib.g.k2.a.t	LumA	75	Positive	22	2	0
S004523.l.r.m.c.lib.g.k2.a.t	LumB	90	Positive	18	3	0	1	1	18	3	0
S004524.l.r.m.c.lib.g.k2.a.t	LumA	70	Positive	18	2	0
S004525.l.r.m.c.lib.g.k2.a.t	LumA	70	Positive	29	2	1
S004526.l.r.m.c.lib.g.k2.a.t	LumA	55	Negative	35	2	0
S004529.l.r.m.c.lib.g.k2.a.t	LumA	75	Positive	12	2	0
S004531.l.r.m.c.lib.g.k2.a.t	Her2	65	Positive	15	2	0
S004532.l.r.m2.c.lib.g.k2.a.t	LumB	85	Positive	27	2	0
S004533.l.r.m.c.lib.g.k2.a.t	LumA	70	Positive	14		1
S004535.l.r.m.c.lib.g.k2.a.t	LumA	55	Positive	8	1	0
S004545.l.r.m.c.lib.g.k2.a.t	LumB	60	Positive	20	3	1	0	1	20	3	1
S004549.l.r.m.c.lib.g.k2.a.t	LumB	75	Positive	36	3	1	1	1	36	3	1
S004552.l.r.m.c.lib.g.k2.a.t	LumA	75	Negative	6	2	0
S004553.l.r.m.c.lib.g.k2.a.t	LumB	50	Negative	10	3	1
S004554.l.r.m.c.lib.g.k2.a.t	LumA	75	Positive	30	3	1
S004556.l.r.m.c.lib.g.k2.a.t	LumA	40	Positive	15	3	0
S004557.l.r.m.c.lib.g.k2.a.t	LumA	60	Positive	17	2	0
S004558.l.r.m.c.lib.g.k2.a.t	LumA	50	Positive	18	3	1	0	1	18	3	1
S004559.l.r.m.c.lib.g.k2.a.t	LumA	70	Positive	25	2	0
S004565.l.r.m.c.lib.g.k2.a.t	LumB	75	Positive	15	3	0
S004566.l.r.lib.g.k2.a.t	LumA	50	Positive	13	2	0
S004568.l.r.m.c.lib.g.k2.a.t	LumB	65	Positive	21	2	1
S004569.l.r.m.c.lib.g.k2.a.t	LumB	70	Positive	30	3	0
S004571.l.r.m.c.lib.g.k2.a.t	LumA	50	Positive	15	3	1	0	1	15	3	1
S004572.l.r.m.c.lib.g.k2.a.t	LumA	80	Positive	11	2	0
S004573.l.r.m.c.lib.g.k2.a.t	LumA	50	Positive	16	1	0
S004578.l.r.m.c.lib.g.k2.a.t	LumB	65	Positive	21	2	0
S004581.l.r.m.c.lib.g.k2.a.t	LumA	55	Positive	19	2	0	1	1	19	2	0
S004582.l.r.m.c.lib.g.k2.a.t	LumB	60	Positive	22	3	1	1	1	22	3	1
S004628.l.r.m.c.lib.g.k2.a.t	LumA	75	Positive	28	2	1
S004630.l.r.m.c.lib.g.k2.a.t	LumA	75	Positive	41	2	0
S004631.l.r.m.c.lib.g.k2.a.t	LumA	75	Negative	22	3	0
S004632.l.r.m.c.lib.g.k2.a.t	LumA	45	Positive	25	2	0
S004634.l.r.m.c.lib.g.k2.a.t	LumA	45	Positive	25	2	0	1	1	25	2	0
S004635.l.r.m.c.lib.g.k2.a.t	LumA	70	Positive	11	3	0
S004637.l.r.m.c.lib.g.k2.a.t	LumA	70	Positive	20	2	1
S004638.l.r.m.c.lib.g.k2.a.t	LumA	50	Positive	26	1	0
S004639.l.r.m.c.lib.g.k2.a.t	LumA	65	Positive	13	1	0
S004640.l.r.m.c.lib.g.k2.a.t	LumA	65	Positive	12	1	0
S004641.l.r.m.c.lib.g.k2.a.t	LumB	80	Positive	18	3	0
S004643.l.r.m.c.lib.g.k2.a.t	LumA	45	Positive	12	2	1
S004645.l.r.m.c.lib.g.k2.a.t	LumB	65	Positive	16	3	0	1	1	16	3	0
S004646.l.r.m.c.lib.g.k2.a.t	LumB	70	Negative	38	3	0	1	1	38	3	0
S004647.l.r.m.c.lib.g.k2.a.t	LumB	60	Positive	15	1	1	1	1	16	1	1
S004653.l.r.m.c.lib.g.k2.a.t	LumA	70	Positive	18	2	1
S004654.l.r.m.c.lib.g.k2.a.t	LumB	75	Negative	77	2	1	0	1	25	2	1
S004655.l.r.m.c.lib.g.k2.a.t	LumA	50	Positive	19	2	1
S004657.l.r.m.c.lib.g.k2.a.t	LumB	75	Positive	14	3	0	0	1	14	3	0
S004662.l.r.m.c.lib.g.k2.a.t	LumB	60	Positive	23	3	0
S004663.l.r.m.c.lib.g.k2.a.t	LumA	60	Negative	16	1	1
S004664.l.r.m.c.lib.g.k2.a.t	LumA	65	Positive	15	1	1
S004665.l.r.m.c.lib.g.k2.a.t	LumA	65	Negative	30	2	1
S004667.l.r.m.c.lib.g.k2.a.t	LumB	50	Positive	11	2	1	1	1	11	2	1
S004668.l2.r.lib2.g.k2.a.t	LumA	70	Negative	45	2	1
S004669.l.r.m.c.lib.g.k2.a.t	LumA	35	Positive			0		1	0		0
S004670.l.r.m.c.lib.g.k2.a.t	LumB	90	Positive	23	2	0
S004672.l.r.m.c.lib.g.k2.a.t	LumA	65	Negative	12	2	1	1	1	12	2	1
S004673.l.r.m.c.lib.g.k2.a.t	LumB	90	Positive	67	3	1	1		67	3	1
S004675.l.r.m.c.lib.g.k2.a.t	LumA	75	Positive	11	2	0
S004676.l.r.m.c.lib.g.k2.a.t	LumA	75	Positive	23	2	0
S004677.l.r.m.c.lib.g.k2.a.t	LumA	30	Positive	35	2	0	1	1	35	2	0
S004680.l.r.m.c.lib.g.k2.a.t	LumA	75	Positive	18	2	0
S004682.l.r.m.c.lib.g.k2.a.t	LumB	75	Positive	18	3	0	1	1	18	3	0
S004704.l.r.m.c.lib.g.k2.a.t	LumB	50	Positive	82	2	1
S004721.l.r.m.c.lib.g.k2.a.t	LumA	70	Positive	100	2	1
S004723.l.r.m.c.lib.g.k2.a.t	LumA	50	Positive	10	1	0
S004725.l.r.m.c.lib.g.k2.a.t	Her2	50	Positive	18	3	0	1	1	18	3	0
S004727.l.r.m.c.lib.g.k2.a.t	LumA	65	Positive	30	3	1	1	1	30	3	1
S004728.l.r.m.c.lib.g.k2.a.t	LumA	65	Positive	15	1	0
S004729.l.r.m.c.lib.g.k2.a.t	LumA	55	Negative	27	3	1
S004731.l.r.m.c.lib.g.k2.a.t	LumA	65	Positive	15	3	0
S004732.l.r.m.c.lib.g.k2.a.t	LumA	70	Positive	7	2	0
S004733.l.r.m.c.lib.g.k2.a.t	LumA	50	Positive	11	1	0
S004734.l.r.m.c.lib.g.k2.a.t	LumA	75	Positive	12	2	0
S004736.l.r.m.c.lib.g.k2.a.t	LumA	55	Positive	27	2	1
S004737.l.r.m.c.lib.g.k2.a.t	LumB	70	Positive	8	3	0
S004740.l.r.m.c.lib.g.k2.a.t	LumA	50	Positive	14	1	1	1	1	14	1	1
S004741.l.r.m.c.lib.g.k2.a.t	LumA	70	Positive	20	2	1
S004742.l.r.m.c.lib.g.k2.a.t	LumB	45	Positive	50		1
S004745.l.r.m.c.lib.g.k2.a.t	LumB	50	Positive	20	3	0	1	1	20	3	0
S004747.l.r.m.c.lib.g.k2.a.t	LumA	70	Positive	15	1	0
S004749.l.r.m.c.lib.g.k2.a.t	LumA	90	Positive	21	2	1
S004750.l.r.m.c.lib.g.k2.a.t	LumB	80	Positive	18	2	1
S004754.l.r.m.c.lib.g.k2.a.t	LumA	75	Positive	44	2	1
S004755.l.r.m.c.lib.g.k2.a.t	LumA	80	Positive	27	2	0	1	1	27	2	0
S004756.l.r.m.c.lib.g.k2.a.t	LumA	65	Positive	8	2	0
S004759.l.r.m.c.lib.g.k2.a.t	LumA	45	Positive	13	2	0
S004762.l.r.m.c.lib.g.k2.a.t	LumA	80	Positive	15	2	1
S004763.l.r.m.c.lib.g.k2.a.t	LumA	80	Positive	39	2	0
S004764.l.r.m.c.lib.g.k2.a.t	LumA	70	Positive	9	1	0
S004766.l.r.m.c.lib.g.k2.a.t	LumA	75	Positive	12	2	1
S004768.l.r.m.c.lib.g.k2.a.t	LumA	85	Positive	19	2	1
S004774.l.r.m.c.lib.g.k2.a.t	LumA	55	Positive	5	2	0
S004775.l.r.m.c.lib.g.k2.a.t	LumA	55	Positive	60	1	1
S004776.l.r.m.c.lib.g.k2.a.t	LumB	70	Positive	14	3	0	1	1	14	3	0
S004777.l.r.m.c.lib.g.k2.a.t	LumB	75	Positive	12	3	0	1	1	12	3	0
S004778.l2.r.m.c.lib.g.k2.a.t	LumA	75	Negative	17	2	0
S004779.l.r.m.c.lib.g.k2.a.t	LumB	60	Positive	25	2	0
S004780.l.r.m.c.lib.g.k2.a.t	LumA	55	Positive	9	1	0
S004781.l.r.m.c.lib.g.k2.a.t	Her2	65	Positive	20	2	0
S004782.l.r.m.c.lib.g.k2.a.t	LumA	75	Negative	16	1	0
S004783.l.r.m.c.lib.g.k2.a.t	LumA	65	Negative	19	2	0
S004784.l.r.m.c.lib.g.k2.a.t	LumA	65	Positive	12	2	1
S004785.l.r.m.c.lib.g.k2.a.t	LumA	80	Positive	42	2	1
S004786.l.r.m.c.lib.g.k2.a.t	LumA	55	Negative	15	1	0
S004787.l.r.m.c.lib.g.k2.a.t	LumB	55	Negative	11	3	0	1	1	11	3	0
S004790.l.r.m.c.lib.g.k2.a.t	LumA	50	Negative	15	1	0
S004791.l.r.m.c.lib.g.k2.a.t	LumA	70	Positive	13	2	0
S004793.l.r.m.c.lib.g.k2.a.t	LumA	70	Positive	12	2	0
S004794.l.r.m.c.lib.g.k2.a.t	Her2	60	Positive	20	3	0
S004796.l.r.m.c.lib.g.k2.a.t	Her2	70	Positive	12	2	0
S004799.l.r.m.c.lib.g.k2.a.t	LumA	45	Positive	97	3	1
S004809.l.r.m.c.lib.g.k2.a.t	LumA	50	Positive	3	1	0
S004811.l.r.m.c.lib.g.k2.a.t	LumA	55	Positive	7	2	0
S004813.l.r.m.c.lib.g.k2.a.t	LumA	70	Positive	6	2	1
S004818.l.r.m.c.lib.g.k2.a.t	LumA	45	Positive	18		0	1	1	18	1	0
S004820.l.r.m.c.lib.g.k2.a.t	LumA	45	Positive	10	2	1
S004821.l.r.m.c.lib.g.k2.a.t	LumB	75	Positive	18	3	0
S004822.l.r.m.c.lib.g.k2.a.t	LumA	65	Positive	17	2	1	1	1	17	2	1
S004849.l.r.m.c.lib.g.k2.a.t	LumA	60	Positive	26	2	1
S004850.l.r.m.c.lib.g.k2.a.t	LumA	70	Negative	26	2	0
S004851.l.r.m.c.lib.g.k2.a.t	LumA	55	Positive	50	2	1
S004852.l.r.m.c.lib.g.k2.a.t	LumA	65	Positive	13	1	0
S004853.l.r.m.c.lib.g.k2.a.t	LumA	50	Positive	9	2	0
S004854.l.r.m.c.lib.g.k2.a.t	LumB	60	Positive	25	2	0
S004855.l.r.m.c.lib.g.k2.a.t	LumA	75	Positive	11	1	0
S004856.l.r.m.c.lib.g.k2.a.t	LumA	70	Positive	27	2	0
S004859.l.r.m.c.lib.g.k2.a.t	LumB	75	Positive	27	3	0
S004860.l.r.m2.c.lib.g.k2.a.t	LumA	75	Positive	17	3	0
S004861.l.r.m.c.lib.g.k2.a.t	LumA	70	Positive	35	2	0
S004863.l.r.m.c.lib.g.k2.a.t	LumA	60	Negative	20	3	1
S004864.l.r.m.c.lib.g.k2.a.t	LumB	50	Positive	27	3	1	1	1	27	3	1
S004865.l.r.m.c.lib.g.k2.a.t	LumA	80	Positive	45	2	1
S004868.l.r.m.c.lib.g.k2.a.t	LumA	60	Positive	15	1	1	0	1	15	1	1
S004869.l.r.m.c.lib.g.k2.a.t	LumA	65	Positive	22	2	1
S004870.l.r.m.c.lib.g.k2.a.t	LumA	75	Positive	10	2	0
S004871.l.r.m.c.lib.g.k2.a.t	LumA	70	Positive	12	2	0
S004873.l.r.m2.c.lib.g.k2.a.t	LumB	80	Positive	14	3	1
S004874.l.r.m.c.lib.g.k2.a.t	LumA	70	Positive	4	1	0
S004877.l.r.m.c.lib.g.k2.a.t	LumA	70	Positive	14	1	0
S004878.l.r.m.c.lib.g.k2.a.t	LumB	50	Positive	40		1
S004879.l.r.m.c.lib.g.k2.a.t	LumA	70	Positive	16		1	1	1	16	2	1
S004880.l.r.m.c.lib.g.k2.a.t	LumA	45	Positive	23	2	1
S004881.l.r.m.c.lib.g.k2.a.t	LumA	55	Positive	9	1	0
S004910.l.r.m.c.lib.g.k2.a.t	LumA	65	Positive	16		1	1	1	16	2	1
S004911.l.r.m.c.lib.g.k2.a.t	LumA	50	Positive	10	1	0
S004913.l.r.m.c.lib.g.k2.a.t	LumB	45	Positive	8	3	0
S004916.l.r.m.c.lib.g.k2.a.t	LumB	80	Positive	22	2	0
S004918.l.r.m.c.lib.g.k2.a.t	Her2	80	Negative	21	3	1
S004919.l.r.m.c.lib.g.k2.a.t	LumA	45	Positive	23	2	0
S004920.l.r.m.c.lib.g.k2.a.t	LumA	65	Positive	15	1	1
S004921.l2.r.m.c.lib.g.k2.a.t	LumB	90	Positive	35	3	1
S004922.l.r.m.c.lib.g.k2.a.t	LumA	65	Positive	22	2	1	1	1	22	2	1
S004924.l.r.m.c.lib.g.k2.a.t	LumA	60	Positive	9	1	0
S004925.l.r.m.c.lib.g.k2.a.t	LumA	45	Positive	8	1	0
S004927.l.r.m2.c.lib.g.k2.a.t	LumA	50	Positive	7	1	0
S004930.l.r.m.c.lib.g.k2.a.t	LumB	75	Negative	7	2	0
S004932.l.r.m.c.lib.g.k2.a.t	LumA	40	Positive	28	2	1
S004933.l.r.m.c.lib.g.k2.a.t	LumA	65	Positive	11	2	1
S004934.l.r.m.c.lib.g.k2.a.t	LumA	75	Negative	9	1	0
S004935.l.r.m.c.lib.g.k2.a.t	LumB	90	Positive	43	3	1	1	1	43	3	1
S004938.l.r.m.c.lib.g.k2.a.t	LumA	70	Positive	9	1	0
S004946.l.r.m.c.lib.g.k2.a.t	LumA	85	Negative	27	2	0
S004947.l.r.m.c.lib.g.k2.a.t	LumA	50	Positive	17	2	0
S004949.l.r.m.c.lib.g.k2.a.t	LumA	65	Positive	9	2	0
S004954.l.r.m.c.lib.g.k2.a.t	LumA	75	Positive	15	1	0
S004958.l.r.m.c.lib.g.k2.a.t	LumA	55	Positive	15	2	0
S004959.l.r.m.c.lib.g.k2.a.t	LumB	65	Positive	25	3	0	1	1	25	3	0
S004960.l.r.m.c.lib.g.k2.a.t	LumA	85	Positive	15	1	0
S004961.l.r.m.c.lib.g.k2.a.t	LumA	85	Positive	10	1	0	1	1	10	1	0
S004965.l.r.m.c.lib.g.k2.a.t	LumB	85	Positive	100	3	1
S004967.l.r.m.c.lib.g.k2.a.t	LumB	85	Positive	30	2	0	1	1	30	2	0
S005002.l.r.m.c.lib.g.k2.a.t	LumA	45	Positive	18	2	0
S005005.l.r.m.c.lib.g.k2.a.t	LumA	70	Positive	12	2	1
S005007.l.r.m.c.lib.g.k2.a.t	LumA	60	Negative	2	2	1
S005009.l.r.m.c.lib.g.k2.a.t	LumA	70	Positive	14	2	0
S005011.l.r.m.c.lib.g.k2.a.t	LumA	60	Positive	11	2	1
S005012.l.r.m.c.lib.g.k2.a.t	LumA	75	Positive	11	2	1
S005013.l.r.m.c.lib.g.k2.a.t	LumB	50	Positive	28	3	1	0	1	28	3	1
S005015.l.r.m.c.lib.g.k2.a.t	LumB	65	Positive	60	2	1	0	1	60	2	1
S005016.l.r.m.c.lib.g.k2.a.t	LumA	75	Positive	13	2	0
S005017.l.r.m.c.lib.g.k2.a.t	LumA	70	Positive	16	2	0
S005018.l.r.m.c.lib.g.k2.a.t	LumA	55	Positive	20	2	0
[truncated: 2,488 more rows]

## Sheet: Table 1 - METABRIC
sampleID	PAM50	Age	Size	NHG	LN	HER2_Low	IC10
MB-0002	LumA	43.19	10	3	0	0	4ER+
MB-0005	LumB	48.87	15	2	1	0	3
MB-0006	LumB	47.68	25	2	1	0	9
MB-0008	LumB	76.97	40	3	1	0	9
MB-0010	LumB	78.77	31	3	0	0	7
MB-0014	LumB	56.45	10	2	1	0	3
MB-0022	LumB	89.08	29	2	1	0	3
MB-0036	LumA	85.49	22	2	0	0	3
MB-0053	LumB	70.02	23	2	0	0	7
MB-0056	LumB	62.62	29	2	0	0	1
MB-0060	LumB	45.43	23	3	0	0	10
MB-0066	LumB	61.49	16	2	1	0	7
MB-0068	LumA	51.01	12	1	1	0	3
MB-0081	LumB	49.61	24	2	0	0	3
MB-0083	LumB	64.85	13	2	0	0	2
MB-0093	LumB	43.55	14	3	1	0	3
MB-0095	LumB	80.5	55	2	1	0	8
MB-0097	LumA	78.19	30	3	1	0	8
MB-0102	LumB	51.38	40	2	1	1	3
MB-0106	LumA	49.87	70	1	1	0	8
MB-0107	LumB	65.59	18	3	0	0	1
MB-0108	LumB	43.15	18	3	0	0	4ER+
MB-0111	LumA	54.23	27	1	0	0	3
MB-0112	LumA	83.89	150	3	1	0	3
MB-0114	LumA	48.59	30	2	0	0	8
MB-0117	LumA	60.07	23	2	1	0	1
MB-0121	LumA	78.73	30	2	1	0	8
MB-0122	LumA	58.95	20	1	1	0	8
MB-0123	LumB	76.89	25	3	0	0	1
MB-0124	LumA	43.46	50	2	1	1	8
MB-0125	LumB	73.98	9	1	0	0	8
MB-0126	LumA	61.95	35	2	0	0	8
MB-0131	LumA	69.16	39	3	0	0	8
MB-0133	LumA	58.89	80	1	1	0	8
MB-0134	LumB	73.11	22	3	1	0	8
MB-0135	LumB	74.09	35	3	1	0	2
MB-0136	LumA	72.3	13	2	0	0	3
MB-0138	LumA	51.33	18	2	0	0	3
MB-0139	LumA	47.62	30	2	1	0	3
MB-0140	LumB	74.07	27	2	1	0	8
MB-0142	LumA	57.99	16	2	0	0	1
MB-0143	LumA	85.39	22	3	1	0	9
MB-0144	LumB	79.73	26	3	1	0	8
MB-0145	LumA	62.4	20	2	0	0	3
MB-0146	LumB	81	22	3	1	0	1
MB-0147	LumA	79.28	38	2	1	0	2
MB-0151	LumB	67.7	50	3	1	1	2
MB-0154	LumA	62.46	12	2	0	0	4ER+
MB-0162	LumA	57.56	14	2	1	0	7
MB-0166	LumA	44.98	24	3	1	0	4ER+
MB-0167	LumB	76.4	38	3	1	1	9
MB-0170	LumA	83.35	26	1	1	0	3
MB-0172	LumA	48.11	20	2	1	1	3
MB-0173	LumB	83.99	44	3	1	0	7
MB-0175	LumA	69.51	20	1	0	0	6
MB-0176	LumA	38.78	36	3	1	1	1
MB-0177	LumA	85.94	44	2	1	0	6
MB-0178	LumB	74.63	21	3	0	0	1
MB-0180	LumA	51.69	18	2	0	1	8
MB-0181	LumA	68.45	21	2	1	0	7
MB-0184	LumA	68.41	25	2	0	1	4ER+
MB-0188	Her2	82.65	45	2	1	1	3
MB-0194	LumA	56.45	21	2	1	0	3
MB-0197	LumB	50.48	24	3	1	1	9
MB-0198	LumB	43.37	18	3	1	1	8
MB-0199	LumA	57.56	19	3	1	0	3
MB-0202	LumA	46	30	3	1	1	4ER+
MB-0203	LumA	86.24	25	3	1	0	7
MB-0204	LumA	79.38	10	1	0	0	3
MB-0215	LumB	75.63	40	2	0	0	3
MB-0218	LumB	43.39	20	3	1	1	1
MB-0224	LumA	44.01	25	3	0	0	4ER+
MB-0226	LumA	58.21	20	1	1	0	8
MB-0227	LumA	52.95	24	2	0	0	8
MB-0229	LumA	45.5	19	2	0	0	7
MB-0232	LumA	44.73	14	2	0	0	8
MB-0234	LumB	56.27	26		0	0	8
MB-0235	LumA	52.55	20	2	1	0	8
MB-0239	LumA	77.85	46	1	0	0	3
MB-0243	LumB	53.72	22	2	1	0	8
MB-0245	LumA	54.76	14		0	0	3
MB-0247	LumA	66.75	15	2	1	0	4ER+
MB-0248	LumA	45.76	21	3	0	0	8
MB-0256	LumA	53.1	17	1	0	0	3
MB-0260	LumA	78.26	12		0	0	3
MB-0261	LumB	63.93	26	1	1	0	8
MB-0262	Her2	55.44	26	3	0	0	7
MB-0263	LumA	76.49	27		0	0	7
MB-0268	LumB	66.54	19	3	0	0	9
MB-0270	LumB	29.98	14	3	0	0	10
MB-0272	LumB	55.36	28	3	1	1	8
MB-0273	LumA	68.66	25	2	1	0	8
MB-0286	LumA	62.92	23	3	0	0	4ER+
MB-0287	LumB	77.54	19	2	1	0	7
MB-0290	LumA	49.92	25	1	0	0	8
MB-0295	LumA	47.13	9	1	1	0	4ER+
MB-0301	LumA	82.46	23	3	1	0	7
MB-0302	LumA	81.53	29	3	1	0	3
MB-0304	LumB	84.85	14	3	1	0	6
MB-0306	LumA	82.53	35	3	1	0	3
MB-0308	LumA	51.21	19	1	0	0	3
MB-0309	LumA	89.43	21	1	1	0	8
MB-0310	LumA	67.38	16	2	1	0	3
MB-0311	LumB	77.94	47	1	0	0	8
MB-0312	LumB	70.49	33	2	0	0	2
MB-0313	LumB	55.52	23	3	1	0	10
MB-0317	LumA	76.68	39	3	0	0	7
MB-0320	LumA	50.98	17	1	0	0	3
MB-0321	LumA	46.86	30	3	1	0	8
MB-0322	LumA	86.28	25	2	1	0	8
MB-0325	LumB	79.34	45	3	0	0	10
MB-0328	LumB	69.62	34	3	1	0	9
MB-0336	LumB	74.76	22	3	1	0	10
MB-0341	LumA	67.01	26	2	1	0	8
MB-0345	LumA	37.3	28	2	1	0	3
MB-0348	LumA	81.88	22	1	0	0	8
MB-0349	LumB	72.26	30	3	1	0	3
MB-0352	Her2	61.32	13	3	0	0	4ER+
MB-0353	LumA	86.26	40	2	1	0	7
MB-0356	LumA	58.16	16	2	0	0	8
MB-0359	LumA	44.21	22	2	1	0	3
MB-0360	LumB	83.58	50	1	1	0	7
MB-0362	LumA	52.79	18	2	1	1	2
MB-0363	LumB	73.24	67	2	1	0	2
MB-0364	LumA	48.67	50	2	1	1	4ER+
MB-0366	LumA	51.74	22	2	0	0	8
MB-0368	LumB	74.79	31	3	1	0	2
MB-0370	LumB	64.01	47	3	1	1	9
MB-0374	LumB	34.68	25	3	1	1	1
MB-0377	LumA	63.25	12	2	0	0	4ER+
MB-0379	LumA	48.22	29	2	1	0	7
MB-0380	LumB	83.9	25	3	1	0	9
MB-0382	LumA	59.05	22	2	1	1	3
MB-0383	LumB	65.02	19	3	0	1	1
MB-0384	LumB	74.58	43	3	1	0	8
MB-0385	LumB	66.58	31	3	1	1	9
MB-0386	LumA	66.83	15	3	1	1	9
MB-0394	LumA	56.48	20	2	0	0	2
MB-0397	LumA	58.56	11	1	0	0	4ER+
MB-0398	LumB	56.41	42	3	1	1	6
MB-0404	LumA	60.71	15	3	1	0	8
MB-0406	LumB	69.32	180	3	1	1	2
MB-0410	LumA	57.41	20	2	0	0	3
MB-0411	LumA	54.6	18	2	1	1	6
MB-0412	LumB	54.06	19	3	1	0	6
MB-0413	LumA	56.58	47	3	1	1	2
MB-0417	Her2	54.22	40	2	1	0	7
MB-0418	Her2	58.72	31	3	1	0	9
MB-0419	LumA	77.92	21	2	1	0	8
MB-0422	LumA	66.72	16	2	1	0	8
MB-0425	LumA	83.17	22	2	1	0	3
MB-0427	LumA	81.89	21	2	1	0	7
MB-0428	LumA	85.21	20	3	1	0	9
MB-0431	LumA	63.61	57	2	1	0	3
MB-0437	LumB	82.17	15	2	1	0	4ER+
MB-0439	LumB	50.32	15	2	0	0	8
MB-0440	LumB	56.73	26	3	1	0	1
MB-0443	LumA	61.67	26	2	0	0	7
MB-0444	LumB	49.87	33	2	1	1	8
MB-0445	LumA	40.07	23	2	1	1	7
MB-0449	LumA	54.38	35	1	1	0	3
MB-0451	LumA	63.2	16	1	0	0	8
MB-0453	Her2	61.11	100	3	1	1	2
MB-0454	LumA	90.02	20	2	0	0	3
MB-0455	LumB	56.84	18	2	0	0	10
MB-0460	LumA	81.44	22	2	0	0	4ER+
MB-0463	LumA	60.48	21	2	0	0	4ER+
MB-0466	LumA	33.97	70	2	1	1	1
MB-0468	LumA	60.95	26	3	1	1	1
MB-0471	LumA	76.49	17	2	0	0	1
MB-0472	LumB	59.34	11		0	0	7
MB-0474	LumB	54.29	80	3	1	1	9
MB-0475	LumA	54.15	20	3	0	0	9
MB-0478	LumA	74.02	23	2	1	0	3
MB-0480	LumA	51.86	13	3	0	0	9
MB-0483	LumB	49.61	21	3	1	1	1
MB-0485	LumA	60.78	50	3	1	1	9
MB-0486	LumA	57.57	32	3	0	1	3
MB-0490	LumA	81.9	30	2	1	0	4ER+
MB-0491	LumA	43.4	30	2	0	0	4ER+
MB-0492	LumB	85.21	28	3	0	0	8
MB-0504	LumA	68.16	21	3	0	0	3
MB-0505	LumA	56.38	12	1	1	0	4ER+
MB-0507	LumA	58.71	18	3	0	0	3
MB-0511	LumA	59.84	31	2	0	0	3
MB-0512	LumA	56.74	24	1	0	0	9
MB-0513	LumA	73.39	32	2	1	0	9
MB-0514	LumB	42.89	20	2	1	1	3
MB-0517	LumA	47.92	17	2	0	0	9
MB-0521	LumA	52.2	30	2	1	1	3
MB-0527	LumA	73.22	19	2	1	0	4ER+
MB-0528	LumA	53.64	26	3	1	0	2
MB-0529	LumA	67.46	25	2	1	0	8
MB-0535	LumA	46.66	12	2	0	0	8
MB-0536	LumB	67.88	20	3	0	0	1
MB-0538	LumA	61.89	37	3	1	0	9
MB-0541	LumA	38.86	19	3	0	0	9
MB-0544	LumB	74.46	52	3	1	0	8
MB-0550	LumB	60.12	15	2	1	0	8
MB-0554	LumA	82.35	16		0	0	8
MB-0559	LumA	47.71	25	3	0	0	7
MB-0568	LumA	61.28	17	2	1	0	7
MB-0569	LumB	74.96	23	3	1	0	4ER+
MB-0571	LumA	61.79	20	1	0	0	7
MB-0573	LumA	76.22	65	2	0	0	7
MB-0574	LumA	71.21	21	3	1	0	2
MB-0576	LumB	68.47	21	3	1	1	2
MB-0577	LumB	51.42	10	2	0	0	7
MB-0583	LumA	75.67	22	2	0	0	3
MB-0584	LumB	41.31	20	3	0	0	7
MB-0585	LumB	76.72	28	3	1	0	6
MB-0586	LumA	77.99	65	2	1	0	6
MB-0591	LumB	84	17	3	0	0	8
MB-0594	LumB	77.96	45	3	1	0	4ER+
MB-0596	LumA	77.48	16	2	0	0	3
MB-0598	LumB	77.48	24	2	1	0	3
MB-0599	LumA	46.85	24	2	1	1	4ER+
MB-0600	LumA	70.5	27	3	1	0	6
MB-0601	LumB	32.99	25	3	1	1	10
MB-0603	LumA	79.52	21	2	1	0	7
MB-0606	LumB	83.19	18	2	0	0	3
MB-0609	LumA	51.15	12	1	1	1	8
MB-0610	LumA	71.3	18	2	1	0	4ER+
MB-0614	LumA	48.99	19	3	1	1	6
MB-0616	LumB	75.98	38	3	1	0	7
MB-0618	LumB	63.86	17	2	0	0	3
MB-0621	LumA	70.04	30	2	1	0	4ER+
MB-0624	LumA	64.28	16	2	1	0	3
MB-0626	LumB	61.11	20	3	0	0	1
MB-0631	LumA	84.41	25	2	1	0	8
MB-0632	LumA	51.92	20	2	0	0	4ER+
MB-0636	LumA	26.36	12	3	0	1	6
MB-0637	LumB	75.71	31	3	0	0	10
MB-0642	LumA	79.12	20	1	0	0	8
MB-0644	LumA	71.06	30	2	1	0	4ER+
MB-0646	LumB	67.06	33	2	1	1	8
MB-0649	LumA	60.62	8	1	1	0	7
MB-0650	LumA	79.48	21	2	1	1	2
MB-0653	Her2	69.95	28	3	1	0	9
MB-0654	LumA	82.5	24	1	0	0	8
MB-0666	LumA	61.31	25	3	1	1	9
MB-0877	LumB	79.41	35	3	1	0	6
MB-0880	LumA	73.64	30	1	0	0	7
MB-0882	LumB	73.39	47	3	0	0	7
MB-0884	LumB	56.47	23	3	1	1	9
MB-0891	LumA	83.68	37	1	1	0	3
MB-0899	LumA	50.62	25	2	1	0	8
MB-0904	LumA	83.01	22	2	1	0	3
MB-2564	LumA	52.98	10	1	0	1	8
MB-2610	LumA	58.99	25	1	1	1	8
MB-2613	LumB	59.63	20	3	0	1	1
MB-2617	LumB	63.3	18	3	0	1	4ER+
MB-2624	LumA	53.53	14	1	1	1	3
MB-2629	LumB	61.22	15	3	1	1	3
MB-2669	LumA	62.56	24	2	0	1	6
MB-2686	LumB	68.76	17	3	1	1	1
MB-2705	LumB	61.78	15	2	0	1	3
MB-2708	LumB	66.36	15	2	0	1	7
MB-2711	LumA	48.07	15	2	0	1	7
MB-2712	LumA	54.59	11	1	1	1	7
MB-2725	LumA	44.88	15	1	1	1	4ER+
MB-2730	LumB	61.99	35	3	1	1	1
MB-2745	LumA	46.85	30	2	1	1	8
MB-2747	LumA	68.23	19	1	0	1	8
MB-2749	LumA	60.13	13	1	0	1	3
MB-2752	LumA	51.36	35	2	0	1	7
MB-2760	LumB	63.1	15	2	1	0	7
MB-2763	LumB	70.32	26	2	0	1	4ER+
MB-2767	LumB	53.11	21	3	1	1	2
MB-2769	LumB	59.9	15	2	0	1	7
MB-2770	LumA	60.32	45	2	1	1	8
MB-2772	LumB	54.4	17	3	0	1	6
MB-2774	LumB	66.06	35	2	1	1	7
MB-2779	LumA	36.8	20	2	0	1	10
MB-2790	LumA	47.03	25	2	0	1	8
MB-2791	LumA	40.79	17	2	0	0	3
MB-2793	LumB	67.62	25	2	0	1	8
MB-2795	LumB	42.07	12	2	0	1	1
MB-2796	LumB	57.94	20	3	1	1	2
MB-2797	LumA	50.07	15	1	0	1	6
MB-2801	LumA	70.35	13	2	1	1	2
MB-2803	LumB	63.01	18	2	0	1	8
MB-2819	LumA	61.95	19	1	0	1	7
MB-2820	LumA	40.06	18	3	0	1	3
MB-2834	Her2	56.85	9	2	1	1	3
MB-2835	LumA	59.84	20	3	0	1	3
MB-2838	LumA	67.12	27	2	0	1	8
MB-2840	LumA	60.48	14	2	0	1	3
MB-2843	LumA	61.08	13	2	0	1	2
MB-2845	LumA	55.8	14	2	0	1	4ER+
MB-2848	LumA	60.11	15	2	1	1	3
MB-2851	LumA	58.69	16	3	0	1	4ER+
MB-2853	LumB	36.25	23	2	0	1	6
MB-2854	LumA	61.53	22	2	0	1	7
MB-2858	LumB	63.94	26	3	0	1	1
MB-2863	LumA	59.58	20	1	1	1	4ER+
MB-2867	LumA	47.1	20	1	1	1	4ER+
MB-2901	LumB	49.83	25	2	0	1	8
MB-2916	LumA	48.93	16	1	0	1	3
MB-2919	LumB	59.13	20	1	0	1	8
MB-2927	LumA	58.14	13	1	0	1	1
MB-2931	LumB	46.9	17	2	0	1	8
MB-2932	LumB	63.1	18	3	0	1	2
MB-2933	LumA	44.08	15	1	0	1	3
MB-2947	LumA	36.47	15	2	0	1	4ER+
MB-2951	LumA	39.07	15	2	0	1	1
MB-2952	LumA	52.67	12	1	0	1	8
MB-2953	LumB	43.08	18	2	0	1	10
MB-2954	LumB	69.79	30	2	1	1	8
MB-2960	LumA	69.67	25	3	0	1	6
MB-2963	Her2	53.99	10	2	1	1	4ER+
MB-2966	LumA	50.3	18	3	1	1	8
MB-2969	LumA	66.86	13	2	0	1	3
MB-2970	LumA	46.49	25	2	1	1	4ER+
MB-2971	LumA	69.6	15	2	1	1	3
MB-2977	LumA	40.02	15	1	0	1	7
MB-2990	LumA	48.47	15	1	0	1	8
MB-2996	LumA	58.1	16	3	0	1	7
MB-2999	LumA	61.42	12	3	0	1	7
MB-3002	LumA	62.32	30	2	1	1	3
MB-3005	LumA	45.75	23	2	0	1	8
MB-3008	LumA	51.94	12	1	0	1	8
MB-3013	LumA	50.37	23	1	1	1	4ER+
MB-3016	LumB	56.83	10	3	0	1	2
MB-3021	LumA	63.08	22	3	1	1	8
MB-3026	LumA	49.92	22	3	0	1	6
MB-3032	LumA	50.01	15	1	0	1	3
MB-3033	LumA	69.07	19	2	0	1	3
MB-3035	LumA	54.64	22	2	0	1	7
MB-3037	LumA	53.19	13	2	0	1	3
MB-3049	LumA	57.17	16	2	0	1	7
MB-3050	LumB	59.53	30	3	0	1	2
MB-3060	LumB	65.69	36	3	1	1	6
MB-3064	LumA	46.7	20	1	0	0	4ER+
MB-3079	LumA	50.54	15	2	0	1	8
MB-3083	LumB	68.5	30	3	1	1	1
MB-3088	LumA	65.58	19	2	0	1	7
MB-3092	LumB	56.73	38	3	1	1	8
MB-3102	LumA	60.34	20	2	1	1	9
MB-3105	LumA	48.34	27	1	1	1	3
MB-3110	LumA	61.07	16	2	1	1	3
MB-3121	LumA	63.06	12	1	0	1	3
MB-3171	LumA	54.95	13	2	0	1	7
MB-3181	LumB	43.6	14	3	0	0	2
MB-3228	LumA	58.31	17	2	0	1	4ER+
MB-3252	LumA	41.4	20	1	0	1	3
MB-3253	LumB	56.81	26	3	1	1	9
MB-3254	LumA	50.21	18	1	0	0	3
MB-3275	LumB	45	28	3	0	1	1
MB-3298	LumA	48.75	15	2	0	1	3
MB-3300	LumB	64.99	19	2	0	1	7
MB-3301	LumB	49.5	32	2	0	0	8
MB-3303	LumB	63.96	20	3	1	0	4ER+
MB-3328	LumA	69.65	35	2	1	1	7
MB-3341	LumA	62.96	30	2	0	1	8
MB-3344	LumA	33.76	23	2	0	1	3
MB-3350	LumB	62.62	30	2	0	1	3
MB-3351	LumA	39.4	17	2	0	1	3
MB-3365	LumA	51.18	27	2	1	1	7
MB-3378	LumA	65.5	18	2	0	1	4ER+
MB-3403	LumA	50.92	17	2	1	1	3
MB-3412	LumA	55.28	26	3	1	0	8
MB-3417	LumB	59.16	20	2	0	1	7
MB-3430	LumA	68.86	25	3	1	1	3
MB-3437	LumB	70.52	21	3	0	0	4ER+
MB-3439	LumA	43.67	17	2	1	1	8
MB-3450	LumA	51.52	17	2	0	1	8
MB-3462	LumA	40.92	16	2	1	1	3
MB-3466	Her2	55.3	15	3	0	1	2
MB-3490	LumB	45.74	20	2	0	1	3
MB-3492	LumB	62.09	20	3	1	1	1
MB-3506	LumB	39.28	16	3	1	1	1
MB-3510	LumA	67.6	20	1	1	1	7
MB-3530	Her2	70.94	26	2	1	1	8
MB-3545	LumA	49.84	21	3	0	1	7
MB-3548	LumA	66.85	20	2	1	1	3
MB-3576	Her2	53.04	37	3	0	1	6
MB-3600	LumB	60.15	12	2	1	1	9
MB-3614	LumB	63.95	34	3	1	1	1
MB-3707	LumA	70.77	25	3	1	1	4ER+
MB-3748	LumA	51.01	15	3	0	1	4ER+
MB-3754	LumB	57.01	25	3	0	1	1
MB-3781	LumA	48.16	18	2	0	1	8
MB-3797	LumA	68.72	24		0	0	8
MB-3824	LumB	49.45	22	3	0	1	2
MB-3838	LumB	60.45	23	3	0	1	8
MB-3840	LumB	53.89	16	2	0	1	6
MB-3842	LumB	54.6	24	3	1	1	1
MB-3865	LumA	49.37	15	1	0	1	3
MB-3871	LumA	62.03	26	2	1	0	8
MB-3874	LumA	35.5	15	2	0	1	7
MB-4000	LumA	76.96	20	2	0	0	4ER+
MB-4001	LumA	74.51	40	2	0	0	7
MB-4003	Her2	70.31	20	2	0	0	6
MB-4004	LumB	61.16	15	3	0	1	9
MB-4005	LumB	66.37	18	2	0	0	3
MB-4010	Her2	73.15	25	3	0	0	6
MB-4017	LumB	76.17	40	3	1	1	6
MB-4018	LumA	71.32	20	2	1	0	7
MB-4033	LumA	82.17	22	2	1	1	4ER+
MB-4046	Her2	59.24	13	2	0	0	8
MB-4079	Her2	63.17	22	3	0	0	7
MB-4091	LumA	74.45	30	3	0	0	4ER+
MB-4098	Her2	68.55	50		0	0	7
MB-4119	Her2	65.46	20	2	1	0	7
MB-4120	LumA	56.19	10	2	0	0	8
MB-4126	Her2	73.2	30		0	0	7
MB-4139	LumB	63.05	20		0	0	8
MB-4140	LumA	71.17	23	3	0	0	8
MB-4141	Her2	58.32	15	3	0	0	7
MB-4145	Her2	60.33	20		0	0	4ER+
MB-4148	LumB	57.85	35	2	1	0	9
MB-4154	LumB	54.22	30	3	0	0	4ER+
MB-4173	LumA	74.31	10	2	1	0	7
MB-4189	Her2	60.99			1	0	2
MB-4212	LumA	45.5	20	2	0	0	4ER+
MB-4213	LumB	67.02	30	2	0	1	4ER+
MB-4222	Her2	58.8	40	1	0	0	8
MB-4230	LumA	75.87	50	2	0	0	7
MB-4233	LumB	54.01	30	2	1	0	9
MB-4234	LumA	68.25	40	3	0	0	4ER+
MB-4236	Her2	73.91	18	3	1	0	9
MB-4250	LumA	80.81	55	2	1	0	3
MB-4274	LumB	74.32	20	2	1	0	8
MB-4278	Her2	68.32	30	3	0	0	3
MB-4282	LumA	49.61	10	3	0	1	9
MB-4283	LumA	55.62	40	2	1	0	8
MB-4292	LumA	58.8	25	3	0	0	8
MB-4293	LumA	54.16	30	2	0	0	8
MB-4300	Her2	70.58	30	3	1	0	6
MB-4306	LumA	69.19	21	1	0	0	3
MB-4310	LumA	76.51	50	1	0	0	7
MB-4313	LumA	58.02	40	3	1	0	4ER+
MB-4318	LumB	72.44	20	3	1	0	1
MB-4322	LumA	63.39	30	2	1	0	7
MB-4323	LumA	80.04	30		1	0	8
MB-4324	Her2	61.22	50	3	1	0	6
MB-4328	LumA	64.12	30	2	1	0	7
MB-4329	LumA	70.75	29	3	1	0	7
MB-4333	LumA	64.5	25	1	0	0	3
MB-4339	LumB	74.98	20	2	0	0	8
MB-4342	LumA	73.2	62		1	1	4ER+
MB-4351	Her2	70.27	20	3	0	0	1
MB-4353	LumB	59.23	30	3	1	0	8
MB-4354	Her2	55.01	35	2	1	0	1
MB-4357	LumA	77.12	20	3	1	0	4ER+
MB-4368	LumA	74.6	25	2	1	0	8
MB-4374	LumA	77.51	30	3	0	0	7
MB-4390	LumA	68.49	30	2	1	0	8
MB-4395	Her2	45.21	30	3	0	0	1
MB-4418	LumA	56.11	20	2	0	0	8
MB-4434	Her2	74.84	25	3	1	0	9
MB-4442	LumA	47.29	15	2	0	0	8
MB-4529	LumA	61.21	15	1	0	0	3
MB-4557	LumA	51.25	30	1	0	0	8
MB-4564	LumA	74.67	18	3	1	1	7
MB-4578	LumA	72.74	45	2	1	0	7
MB-4591	LumB	71.93	25	3	0	1	9
MB-4593	LumA	48.44	15	2	0	1	8
MB-4598	LumB	67.92	25	2	1	1	8
MB-4599	LumA	63.83	40	3	1	1	8
MB-4602	LumB	58.38	20	3	1	1	1
MB-4607	LumA	55.42	15	2	0	1	8
MB-4616	LumA	71.47	20	2	0	1	8
MB-4623	LumA	61.88	10	2	1	1	3
MB-4627	LumA	55.65	20	3	1	1	3
MB-4633	LumA	67.03	25	3	1	1	4ER+
MB-4634	LumA	66.37	15	3	1	1	3
MB-4639	LumB	71.17	30	3	0	1	9
MB-4641	LumA	64.93	15	3	1	1	3
MB-4642	LumB	66.27	35	3	1	1	6
MB-4649	LumB	61.67	25	2	0	1	3
MB-4651	LumB	69.96	35	2	0	1	6
MB-4654	LumB	80.82	20	3	0	1	8
MB-4655	LumA	64.01	16	3	1	1	3
MB-4661	LumA	81.11	25	2	0	1	7
MB-4665	LumA	54.27	18	3	0	1	4ER+
MB-4666	LumA	57.98	15	3	1	1	7
MB-4669	LumB	68.82	20	3	0	1	6
MB-4670	LumA	61	20	2	0	0	7
MB-4671	LumB	72.48	30	3	0	1	2
MB-4674	LumA	75.26	40	2	1	1	7
MB-4675	LumA	59.23	18	3	0	1	8
MB-4681	LumA	60.66	17		0	1	3
MB-4682	LumA	65.5	20	3	0	1	9
MB-4685	LumB	73.6	50	3	1	1	6
MB-4686	LumA	53.03	35	3	1	1	3
MB-4687	LumA	81.98	20	3	1	0	4ER+
MB-4691	LumA	49.76	10	3	0	1	7
MB-4692	LumA	58.49	25	1	0	1	8
MB-4698	LumA	59.18	20	3	1	1	3
MB-4701	LumA	47.62	25	3	0	1	8
MB-4702	LumB	52.13	35	3	0	1	9
MB-4705	LumA	63.58	27	2	0	1	3
MB-4706	LumA	75.48	15	3	0	1	3
MB-4708	LumA	63.03	18	3	0	1	3
MB-4709	LumA	49.02	20	2	0	1	8
MB-4710	LumA	77.12	19	3	0	1	3
MB-4716	LumA	52.98	28	3	0	1	3
MB-4719	LumA	67.27	22	2	1	1	8
MB-4721	LumA	66.39	60	1	1	1	8
MB-4730	LumA	51.29	68	3	0	1	8
MB-4735	LumA	54.18	40	2	0	1	8
MB-4737	LumB	52.29	46	3	1	1	1
MB-4739	LumA	56.08	15	2	0	1	3
MB-4741	LumB	53.02	20	2	1	1	8
MB-4742	LumA	76.42	35		1	1	8
MB-4744	LumB	64.21	16	3	1	1	8
MB-4749	LumA	70.57	22	3	0	1	8
MB-4750	LumB	73.21	25	2	1	1	8
MB-4752	LumA	63.7	60	2	1	1	6
MB-4760	LumA	48.41	15		1	1	4ER+
MB-4762	LumA	67.82	15	2	0	1	7
MB-4764	LumA	57.95	50	3	0	1	3
MB-4767	LumB	74.86	40	3	1	1	9
MB-4771	LumA	47.86	30	2	0	0	8
MB-4778	LumA	78.62	25	2	0	1	4ER+
MB-4779	LumA	53.39	13	2	1	1	3
MB-4785	LumA	75.46	28	2	0	1	8
MB-4791	LumB	83.49	20	1	0	0	4ER+
MB-4794	LumA	89	35		1	1	7
MB-4801	LumA	65.83	35	3	1	1	8
MB-4805	LumA	45.39	35	3	0	1	7
MB-4806	LumA	49.77	10	2	1	1	3
MB-4818	LumB	75.74	57	2	1	1	3
MB-4820	LumA	67.19	16		1	1	2
MB-4822	LumA	76.88	10	2	0	1	4ER+
MB-4825	LumA	65.93	10	2	0	1	8
MB-4827	LumA	78.54	22	2	0	0	3
MB-4828	LumB	78.87	80	3	1	1	1
MB-4829	LumB	83.27	10		1	1	7
MB-4832	LumA	45.44	11	1	0	0	3
MB-4834	LumB	49.61	25	3	1	1	1
MB-4836	Her2	55.66	16	3	0	1	4ER+
MB-4843	LumA	54.35	30		0	1	8
MB-4845	LumA	86.75	20		1	1	8
MB-4849	LumA	81.52	30	3	0	0	8
MB-4851	LumA	73.95	25	2	1	1	2
MB-4853	LumA	62.35	16		0	1	8
MB-4855	LumA	74.8	30	3	1	1	7
MB-4860	LumA	44.95	10	2	0	1	3
MB-4862	LumB	64.32	23	3	0	1	1
MB-4867	LumA	47.03	25	2	0	1	3
MB-4869	LumA	67.12	30	2	1	1	8
MB-4870	LumA	57.33	25	1	0	1	3
MB-4872	LumA	58.69	20	2	1	1	3
MB-4873	LumB	64.47	30	2	1	1	8
MB-4894	LumA	47.71	35	3	0	1	8
MB-4898	LumA	63.63	10	2	0	1	7
MB-4899	LumA	40.25	20	2	0	1	3
MB-4900	LumB	47.61	18	2	0	1	6
MB-4906	LumA	73.03	26	1	1	1	9
MB-4912	LumB	78.19	28	2	1	1	8
MB-4925	LumB	76.54	25	2	1	1	7
MB-4933	LumA	50.78	30	2	0	1	4ER+
MB-4934	LumB	74.85	28	2	1	1	7
MB-4937	LumB	41.09	20	3	0	1	6
MB-4941	LumA	57.32	20	2	0	1	4ER+
MB-4944	LumB	77.77	18	2	0	1	2
MB-4949	LumB	69.75	22	3	0	1	1
MB-4950	LumA	69.99	30	3	1	0	3
MB-4956	LumB	69.31	60	3	1	1	1
MB-4959	LumA	76.93	13	1	0	1	3
MB-4961	LumA	56.94	25	2	0	1	8
MB-4962	LumA	72.44	14	2	1	1	8
MB-4965	LumA	69.93	30	2	0	1	4ER+
MB-4966	LumB	55.83	50	1	1	1	3
MB-4967	LumA	61.16	15	2	1	0	3
MB-4968	LumA	56.03	25	2	1	1	4ER+
MB-4969	LumA	76.81	25	2	0	1	7
MB-4970	LumB	77.45	30	2	0	1	8
MB-4976	LumA	73.65	20	1	1	1	8
MB-4977	LumA	72.54	22	3	1	1	8
MB-4981	LumA	69.67	30	3	1	1	3
MB-4986	LumA	41	50	2	0	1	9
MB-4994	LumB	77.54	22	2	0	1	8
MB-4996	LumA	69.65	18	1	1	1	7
MB-4998	LumB	75.27	32	3	1	1	8
MB-4999	LumA	44.84	30	2	0	1	7
MB-5001	LumA	71.61	21	2	1	1	4ER+
MB-5011	LumA	67.68	23	2	0	1	3
MB-5013	LumA	68.56	20	2	1	1	3
MB-5014	LumB	69.93	20	3	1	0	6
MB-5015	LumA	44.36	22	3	0	1	8
MB-5017	Her2	65.86	14	3	1	0	4ER+
MB-5018	LumA	72.12	30	2	1	1	8
MB-5020	LumA	62.68	17	3	1	1	8
MB-5027	LumA	46.95	25	3	0	1	3
MB-5033	LumB	63.92	43	1	0	1	1
MB-5035	LumA	56.47	55	3	0	1	3
MB-5040	LumB	72.73	40	3	0	1	6
MB-5041	Her2	45.4	20	3	0	1	2
MB-5043	LumA	70.42	40	3	1	1	8
MB-5044	LumB	55.56	17	2	0	1	4ER+
MB-5045	LumA	70.11	25	3	0	1	4ER+
MB-5048	LumA	44.12	16	2	0	1	7
MB-5049	LumB	61.76	17	2	0	1	8
MB-5050	LumA	55.04	15	2	0	1	3
MB-5053	LumA	68.21	21	2	0	1	3
MB-5059	LumA	53.69	17	2	0	0	8
MB-5060	LumB	75.01	25	2	1	0	8
MB-5061	LumB	71.05	25	2	1	0	7
MB-5064	LumA	63.4	20	2	0	1	4ER+
MB-5066	LumA	53.58	25	2	1	1	3
MB-5068	LumA	71.19	15	2	0	1	4ER+
MB-5073	LumA	67.87	50		0	1	4ER+
MB-5074	LumA	70.59	25	3	0	1	3
MB-5079	LumA	66.38	15	2	0	1	8
MB-5084	LumA	49	20	2	0	0	8
MB-5086	LumA	65.41	10		0	1	8
MB-5088	LumA	72.38	30	2	0	1	8
MB-5092	LumA	76.37	20	3	1	1	3
MB-5093	Her2	69.95	30	2	0	1	1
MB-5097	LumB	56.33	22	2	0	1	1
MB-5098	LumA	61.92	18		0	1	9
MB-5101	LumB	67.86	50	2	1	0	6
MB-5105	LumA	63.24	11	2	0	1	8
MB-5117	LumA	51.09	30	2	0	1	8
MB-5118	LumA	72.14	12	2	0	1	3
MB-5119	LumA	75.33	20	2	0	1	7
MB-5121	LumB	72.02	18	3	0	1	8
MB-5122	LumA	77.66	40		1	1	8
MB-5123	LumA	69.72	20	2	1	1	7
MB-5124	LumB	83.96	26	2	0	1	6
MB-5130	LumA	58.61	15	3	0	1	7
MB-5134	LumA	46.58	10	2	0	1	3
MB-5139	LumB	69.16	29	3	1	1	1
MB-5143	LumA	78.8	20	2	0	1	4ER+
MB-5148	Her2	76.72	20	3	0	1	4ER+
MB-5152	LumA	76.19	17	2	1	1	7
MB-5160	LumB	68.52	25	2	0	1	8
MB-5163	LumA	69.04	18	3	0	1	3
MB-5167	LumB	60.46	30		0	1	8
MB-5169	LumB	62.84	25	3	0	1	3
MB-5176	LumA	53.96	15	2	0	0	4ER+
MB-5177	LumB	68.53		3	1	1	4ER+
MB-5179	LumA	68.6	15	3	0	1	3
MB-5182	LumA	78.04	30	3	0	1	3
MB-5183	LumA	74.34	15	2	0	1	8
MB-5184	LumA	79.76	20	2	0	1	4ER+
MB-5185	LumA	61.88	35	3	0	1	4ER+
MB-5189	LumA	69.24	50	3	1	1	4ER+
MB-5191	LumA	54.75	20	3	0	1	8
MB-5193	LumA	88.8	30	1	1	1	7
MB-5196	LumA	52.98	15	2	0	1	7
MB-5197	LumA	62.11	25	2	1	1	9
MB-5201	LumA	73.17	20	2	0	1	8
MB-5204	LumA	76.91	24		1	0	3
MB-5206	LumA	67.45	15	2	0	1	2
MB-5211	LumB	68.42	30	3	0	1	7
MB-5215	LumB	74.11	28	3	1	1	8
MB-5218	LumB	42.11	10	3	0	0	1
MB-5221	LumA	63.53	20	1	0	1	8
MB-5224	LumA	90.23	20	3	1	0	7
MB-5226	LumB	75.53	15	3	0	1	4ER+
MB-5227	LumA	74.46	15	2	1	1	4ER+
MB-5228	LumB	72.56	30	3	0	0	7
MB-5230	LumA	48.17	15	2	0	0	3
MB-5233	LumB	79.59	30	2	0	0	8
MB-5240	LumA	56.92	12	2	0	1	7
MB-5244	LumB	69.2	40	3	0	0	6
MB-5251	LumA	76.77	20		1	0	3
MB-5253	LumA	69.59	30	2	0	0	3
MB-5256	LumA	70.31	23	2	1	0	8
MB-5260	LumB	72.23	15	3	0	0	7
MB-5261	LumB	66.12	15	2	0	0	4ER+
MB-5264	LumA	46.4	18	3	0	0	8
MB-5267	LumA	52.77	15	2	0	0	2
MB-5268	LumA	47.98	30	2	0	0	3
MB-5270	LumA	67.1	35	3	1	0	8
MB-5273	LumB	60.33	20	3	0	0	6
MB-5275	Her2	72.19		2	0	1	3
MB-5279	LumA	66.55	40	3	0	1	8
MB-5284	LumA	68.18	40	3	1	0	3
MB-5287	LumA	69.46	20	2	0	0	3
MB-5288	LumB	70.1	35	2	1	0	3
MB-5290	LumA	69.42	22	2	0	0	8
MB-5293	LumA	70.86	30	2	0	0	3
MB-5300	LumA	55.53	15	1	0	0	8
MB-5305	LumA	61.88	30	2	1	0	8
MB-5310	LumA	71.4	30	2	0	0	3
MB-5311	LumA	73.01	27	2	0	0	4ER+
MB-5313	Her2	79.12	30		1	0	1
MB-5317	LumB	69.7	15	2	1	0	8
MB-5322	LumA	66.58	23	2	1	0	2
MB-5324	LumA	64.01	10	2	0	0	3
MB-5328	LumB	74.57	50	2	1	0	1
MB-5330	LumA	70.49	25	2	0	1	8
MB-5334	LumA	78.44	20	3	0	0	9
MB-5338	LumB	61.24	20	2	1	0	1
MB-5341	LumB	56.37	20	2	0	0	2
MB-5347	LumB	56.89	25	3	1	0	3
MB-5350	LumB	66.7	25	3	1	0	4ER+
MB-5358	LumA	72.88	57	2	1	0	3
MB-5360	LumA	66.39	70	2	0	0	8
MB-5365	LumA	79.29	25	2	1	0	7
MB-5369	LumA	66.18	25	2	0	0	8
MB-5370	LumB	62.55	22	3	0	0	8
MB-5373	LumB	67.13	25	3	1	0	4ER+
MB-5382	LumA	69.27	30	2	1	0	7
MB-5383	LumA	83.9	75	2	1	0	8
MB-5388	LumA	69.8	15	2	0	0	7
MB-5389	LumA	64.76	31	2	0	0	7
MB-5393	LumB	82.72	22	2	0	0	7
MB-5395	LumA	71.51	14	3	0	0	3
MB-5396	LumB	61.84	14	3	0	0	9
MB-5397	LumA	61.16	50	3	0	0	3
MB-5398	LumA	71.01	20	2	1	0	4ER+
MB-5399	LumA	73.1	22		1	0	3
MB-5401	LumA	75.42	12	2	0	0	7
MB-5403	LumA	85.94	25	2	1	0	8
MB-5404	LumA	81.57	35	2	1	0	8
MB-5405	LumB	64.43	25	3	1	0	3
MB-5406	LumB	80.48	30		1	0	9
MB-5410	LumA	66.45	30	3	0	0	8
MB-5412	LumA	51.87	14	2	0	0	3
MB-5422	LumA	47.14	32	1	0	0	6
MB-5424	LumA	66.42	13	2	0	0	2
MB-5425	LumA	67.59	40	2	1	0	7
MB-5428	LumA	55.36	15	2	0	0	4ER+
MB-5429	LumA	86.04	20	2	0	0	4ER+
MB-5432	LumA	61	22	2	1	0	7
MB-5434	LumB	71.07	55	3	1	0	9
MB-5435	LumB	77.09	25		0	0	9
MB-5444	LumA	49.58	15	1	0	0	7
MB-5447	LumB	68.1	12		1	0	6
MB-5451	LumA	43.44	15	2	0	0	8
MB-5452	LumA	66.2	18	2	1	0	2
MB-5454	LumB	55.57	30	3	1	0	10
MB-5455	LumA	73.24	10	2	1	0	4ER+
MB-5457	LumA	52.57	16	2	0	0	3
MB-5463	LumB	71.91	48		1	0	9
MB-5464	LumA	65.58	18		1	0	4ER+
MB-5471	LumA	67.54	13	3	0	0	3
MB-5472	LumA	74.78	25	2	0	0	8
MB-5473	LumA	72.61	35	3	1	0	3
MB-5475	LumB	73.55	23	2	1	0	2
MB-5477	LumB	59.02	35	2	0	0	3
MB-5478	LumA	72.23	20	3	1	0	3
MB-5484	LumA	47.3	20	2	0	0	7
MB-5485	LumB	80.08	30	3	1	0	9
MB-5486	LumB	75.65	25	3	0	0	9
MB-5489	LumA	53.6	15	2	0	0	3
MB-5490	LumA	65.31	40	2	0	0	8
MB-5491	LumB	72.25	65	3	0	0	8
MB-5492	LumA	74.28	51	3	1	0	3
MB-5493	LumB	69.84	51	3	0	0	2
MB-5495	LumA	42.64	20	2	0	0	4ER+
MB-5497	LumB	69.56	20	2	0	0	1
MB-5499	LumA	65.5	20	1	0	0	4ER+
MB-5502	LumB	51.62	28	2	0	0	7
MB-5505	LumB	74.26	15	2	0	0	3
MB-5510	LumA	75.73	35	3	0	0	3
MB-5514	LumA	63.45	20	2	1	0	4ER+
MB-5518	LumB	72.39	20	3	1	0	4ER+
MB-5519	LumA	72.61	45	2	1	0	8
MB-5520	LumA	38.49	25	3	1	0	7
MB-5521	LumB	69.27	45	3	0	0	4ER+
MB-5525	LumB	63.2	28	3	0	0	7
MB-5534	LumB	80.09	25	2	1	0	4ER+
MB-5543	LumA	79.11	40	3	0	0	3
MB-5550	LumA	84.3	26	2	0	0	3
MB-5552	LumB	69.77	40		1	0	6
MB-5553	LumB	70.52	30	2	0	0	2
MB-5554	LumA	57.75	26	1	0	0	2
MB-5556	LumB	53.56	20	3	0	0	1
MB-5562	LumB	73.93	15	2	0	0	2
MB-5567	LumA	74.95	20	2	0	0	3
MB-5571	LumA	78.84	25	2	1	0	7
MB-5575	LumB	52.63	20	2	0	0	1
MB-5576	LumB	67.79	20	3	0	0	1
MB-5577	Her2	68.64	60	3	1	0	3
MB-5579	LumA	68.82	30	3	1	0	2
MB-5580	LumA	75.28	25	2	0	0	4ER+
MB-5582	LumA	46.43	10	2	0	0	3
MB-5583	LumA	50.75	16	2	0	0	7
MB-5584	Her2	69.55	20	3	0	0	1
MB-5589	LumA	70.86	20	2	0	0	8
MB-5590	LumB	64.93	26	3	0	0	4ER+
MB-5591	LumA	46.28	15	2	0	0	3
MB-5592	LumB	66.01	20	2	0	0	8
MB-5596	LumA	54.27	30	2	1	0	3
MB-5599	LumA	62.88	20	2	1	0	7
MB-5601	LumA	61.73	16	2	1	0	3
MB-5603	LumA	70.79	20	2	1	0	2
MB-5605	LumB	40.37	25	2	0	0	3
MB-5613	LumB	80.21	50	2	1	0	10
MB-5617	LumA	81.63	32	2	1	0	4ER+
MB-5620	LumA	79.42	31	2	1	0	8
MB-5622	LumB	62.89	23	3	0	0	1
MB-5623	LumB	44.99	20	2	0	0	3
MB-5626	LumA	73.75	20	2	1	0	8
MB-5629	LumA	71.36	30	2	0	0	3
MB-5638	LumA	65.14	20	2	0	0	7
MB-5641	LumB	78.64	22	3	0	0	2
MB-5642	LumA	68.13	34	2	1	0	4ER+
MB-5645	LumA	71.31	20	2	0	0	7
MB-5646	LumB	58.4	30	3	0	0	1
MB-5647	LumA	65.43	35	3	1	0	6
MB-5653	LumB	60.72	25	3	0	0	9
MB-5654	LumB	82.94	55	2	1	0	8
MB-6001	LumA	68.7	15	2	0	0	3
MB-6006	LumA	86.61	16	1	0	0	3
MB-6007	Her2	70.65	25	2	0	0	3
MB-6008	LumB	80.33	25	3	0	0	9
MB-6010	LumB	70.28	15	3	0	0	10
MB-6012	LumA	67.46	33	2	0	0	8
MB-6016	LumA	87.32	23	2	0	0	4ER+
MB-6017	LumA	72.19	30	1	0	0	3
MB-6018	LumA	65.03	25	2	0	0	8
MB-6021	LumA	51.94		2	0	0	3
MB-6022	LumB	90	50	2	1	0	8
MB-6024	LumA	65.63	20	2	1	0	8
MB-6026	LumB	87.75	25	2	0	0	1
MB-6029	LumA	63.35	10	3	1	0	7
MB-6030	LumA	66.76	20	1	0	0	7
MB-6044	Her2	70.64	30	2	0	0	6
MB-6047	Her2	72.94	15	2	1	0	9
MB-6050	LumA	51.07	20	2	0	0	8
MB-6051	LumA	65.39	36	2	1	0	3
MB-6053	LumB	69.39	26	1	1	0	1
MB-6065	LumA	76.69	48	1	1	0	8
MB-6069	LumA	75.55	20	2	1	0	7
MB-6071	LumA	72.81	34	2	1	0	7
MB-6075	LumB	84.04	25	2	0	0	7
MB-6079	LumB	68.91		2	0	0	9
MB-6080	LumB	79.04	30	3	1	0	4ER+
MB-6083	LumA	73.03	21	2	0	0	8
MB-6097	LumA	68.59	8	2	1	0	8
MB-6105	Her2	78.93	13	1	0	0	7
MB-6108	LumA	38.01	18	2	0	0	4ER+
MB-6118	LumA	41.11	15	2	0	0	3
MB-6124	LumA	76.99	15	3	1	0	3
MB-6133	LumA	74.6	39	2	0	0	3
MB-6135	LumB	69.38	15	2	1	0	9
MB-6138	LumB	85.85	37	3	1	0	3
MB-6141	LumB	79.84		3	1	0	8
MB-6145	LumB	60.41	45	2	1	0	7
MB-6146	Her2	51.04	6	3	1	0	4ER+
MB-6150	LumB	59.47	21	2	0	0	4ER+
MB-6154	LumB	71.74	25	2	0	0	8
MB-6163	LumA	71.62	35	2	1	0	8
MB-6164	LumB	77.45	13	2	1	0	3
MB-6167	LumA	75.02	15	2	1	0	8
MB-6168	LumA	64.95	20	2	0	0	7
MB-6171	LumA	70.91	40	2	0	0	3
MB-6179	LumA	59.08	33	1	0	0	8
MB-6181	LumA	83.09	15	1	1	0	8
MB-6183	LumB	66.24	18	2	0	0	8
MB-6184	Her2	35.02	50	3	1	0	2
MB-6185	LumA	75.44	16	1	0	0	3
MB-6189	LumB	56.25	42	2	0	0	7
MB-6190	LumA	79.24	28	2	1	0	4ER+
MB-6192	LumB	78.45	35	2	1	0	6
MB-6195	LumA	66.01	23	2	0	0	3
MB-6200	LumA	65.52	30	3	1	0	9
MB-6201	LumB	79.2	10	2	0	0	9
MB-6207	LumA	80.76	15	2	0	0	8
MB-6211	LumA	82.1	23	2	0	0	8
MB-6212	LumA	61.81	15	2	0	0	7
MB-6214	LumA	74.43	20	2	1	0	3
MB-6225	LumA	68.43	16	2	0	0	7
MB-6229	LumA	75.33	15	1	0	0	8
MB-6232	LumA	71.22	30	2	1	0	3
MB-6233	LumB	70.65	20	1	0	0	8
MB-6238	LumA	84.87	29	2	0	0	7
MB-6253	LumA	62.9	11	1	0	0	8
MB-6254	LumB	78.69	71	2	0	0	2
MB-6256	LumA	67.33	14	1	0	0	3
MB-6257	LumB	49.38	16	3	0	0	8
MB-6263	LumA	79.42	24	2	1	0	4ER+
MB-6271	LumA	64.4	25	2	0	0	7
MB-6281	LumB	75.1	5	2	1	0	6
MB-6283	LumA	73.07	25	3	1	0	7
MB-6284	LumB	67.81	30	2	0	0	9
MB-6286	LumA	85.17	20	2	0	0	3
MB-6288	LumB	74.33	23	3	0	0	6
MB-6300	LumB	62.92	15	2	1	0	3
MB-6302	LumB	67.78	27	3	1	0	9
MB-6308	LumA	81.75	23	2	1	0	8
MB-6312	LumB	85.02	39	3	0	0	9
MB-6318	Her2	81.37	35	3	0	0	10
MB-6322	LumB	80.93	25	2	1	0	4ER+
MB-6327	LumB	76.56	60	1	1	0	7
MB-6328	LumA	75.89	30	1	0	0	2
MB-6344	LumB	82	60	2	0	0	1
MB-6346	LumB	63.2	22	2	0	0	8
MB-6359	Her2	73.42	22	2	0	0	6
MB-7002	LumB	74.52	16	2	0	1	4ER+
MB-7004	LumA	74.2	30	2	1	1	8
MB-7005	LumB	70.84	26	1	1	1	8
MB-7006	LumA	58.8	19	1	1	1	3
MB-7010	LumA	70.25	23	1	0	1	7
MB-7013	LumA	30.53	18	1	0	0	8
MB-7015	LumB	63.79	25	3	0	1	8
MB-7019	LumB	68.44	21	2	0	1	3
MB-7022	LumB	70.61	34	2	0	1	8
MB-7024	LumB	54.92	18	3	0	1	1
MB-7028	LumB	65.94	28	2	1	0	1
MB-7029	LumA	43.45	23	1	0	1	4ER+
MB-7032	LumA	79.36	23	1	0	1	3
MB-7034	LumA	78.73	43	2	0	1	3
MB-7037	LumA	68.74	15	1	0	0	8
MB-7040	LumA	81.32	22	2	1	1	4ER+
MB-7041	LumA	79.48	25		0	0	3
MB-7042	LumB	61.72	26	1	1	1	8
MB-7048	Her2	36.27	14	2	0	0	1
MB-7051	Her2	63.44	20	2	0	0	6
MB-7053	LumA	45.64	14.5	3	0	0	4ER+
MB-7056	LumA	71.82	21	2	1	0	3
MB-7060	LumA	69.25	50	1	1	0	3
MB-7062	LumA	63.77	16	1	1	0	3
MB-7063	LumA	76.77	20	3	0	0	3
MB-7065	LumB	45.35	19	2	0	0	9
MB-7071	Her2	27.56	18	3	0	0	3
MB-7076	LumA	56.13	22	2	0	0	7
MB-7077	LumA	37.89	17	2	1	0	3
MB-7080	LumA	64.01	17	1	0	0	8
MB-7083	LumB	50.42	26	2	0	0	9
MB-7086	LumB	70.52	18	2	1	0	9
MB-7091	LumA	55.71	18	1	1	0	7
MB-7093	LumA	76.25	16.9	1	1	0	3
MB-7094	LumB	60.75	24.4	3	0	0	9
MB-7095	LumA	74.64	25	1	0	0	8
MB-7096	LumA	48.27	12.5	2	1	0	3
MB-7097	LumB	60.09	40.3		1	0	8
MB-7099	LumB	80.31	38	2	1	0	9
MB-7100	LumB	70.56	28	3	1	0	8
MB-7101	LumA	49.16	15.5	2	0	0	3
MB-7102	LumB	73.16	20	1	1	1	3
MB-7106	LumA	80.13	29	1	1	0	2
MB-7107	LumA	67.85	30	3	1	1	8
MB-7112	LumB	40.74	40	3	0	0	2
MB-7113	LumA	66.04	10	1	0	0	7
MB-7116	LumB	77.17	40	2	1	0	8
MB-7131	LumB	58.04	21	3	1	0	8
MB-7132	LumB	69.06	19	2	0	0	7
MB-7133	LumB	71.41	18	3	1	0	1
MB-7137	LumA	64.24	21		0	0	4ER+
MB-7138	LumB	68.16	22	3	0	0	8
MB-7140	LumB	58.27	60	3	1	0	8
MB-7144	LumB	59.34	22.5	3	0	0	8
MB-7147	LumB	76.98	30	3	0	0	6
MB-7149	LumB	66.52	50	3	1	0	9
MB-7150	LumB	70.88	37	3	0	0	3
MB-7153	Her2	74.11	25	2	0	0	8
MB-7157	LumB	56.86	19	2	1	1	8
MB-7162	LumA	59.84	13.8	1	0	0	3
MB-7164	LumA	49.13	15.7	1	1	0	3
MB-7167	Her2	43.26	85	2	0	0	8
MB-7170	LumA	58.56	20	2	0	0	4ER+
MB-7171	LumB	71.82	31	3	1	0	9
MB-7172	LumB	62.7	18.3	2	1	0	8
MB-7173	LumA	67.4	21.6	2	0	1	8
MB-7176	LumA	50.51	28.5	2	1	0	8
MB-7182	Her2	58.26	27	3	0	0	9
MB-7185	LumA	70.76	16.2	2	1	0	8
MB-7186	LumB	48.92	33	2	1	1	7
MB-7189	LumB	58.75	21	2	1	1	1
MB-7194	LumB	63.71	21.5	2	0	0	2
MB-7195	LumA	72.99	25	2	0	1	8
MB-7196	Her2	67.99	75	3	1	0	9
MB-7197	LumB	70.58	20	2	1	0	8
MB-7199	LumB	81.14	20	2	1	1	8
MB-7200	LumB	71.69	23	3	0	1	8
MB-7215	LumA	60.15	15.5	2	1	1	4ER+
MB-7216	LumB	79.23	20	2	0	0	4ER+
MB-7217	LumA	62.61	10		0	0	3
MB-7218	LumA	57.87	12.6	1	1	0	3
MB-7219	LumA	60.07	12.5	1	1	0	8
MB-7220	LumB	70.97	25.1	2	0	0	8
MB-7229	LumA	73.52	29	3	1	0	8
MB-7230	LumA	51.45	15	2	0	0	3
MB-7231	LumA	68.41	38		0	0	4ER+
MB-7232	LumA	58.37	2.12	2	0	0	8
MB-7233	Her2	74.76	21.3	2	0	1	8
MB-7234	LumB	63.43	8	3	0	0	6
MB-7238	Her2	71.11	27	3	0	0	8
MB-7241	LumB	47.85	23	2	1	1	7
MB-7243	LumA	78.89	17	1	0	0	8
MB-7244	LumA	54.81	12	1	1	1	8
MB-7253	LumB	69.72	25	2	0	1	3
MB-7254	LumA	62.46	23	2	1	1	8
MB-7262	Her2	83.8	40	3	1	0	9
MB-7266	LumB	59.82	40	1	1	1	9
MB-7268	LumA	34.64	50	3	1	1	8
MB-7276	LumA	61.27	20	1	1	1	8
MB-7277	LumA	56.78	30	2	1	0	8
MB-7278	LumA	67.89	15	2	1	1	3
MB-7280	LumA	63.5	40	2	1	1	7
MB-7283	LumB	54.42	30	2	1	1	6
MB-7284	LumA	61.23	15	3	1	0	6
MB-7286	LumB	66.48	25	3	1	1	3
MB-7288	LumB	55.7	30	2	1	0	8
MB-7293	LumA	56.9	45	3	1	1	3
MB-7295	LumA	43.1	25	3	1	0	3
MB-7297	LumB	62.9	25	3	1	0	1
MB-7298	LumB	61.16	25	2	1	1	1
MB-7299	LumB	60.02	20	3	1	0	10

## Sheet: Figure 2 - Panels A,C,E,G
GEX.assay	Treatment	Age	PAM50	OS	OSbin	TumSize	Grade	LN
S000001.l.r.m.c.lib.g.k2.a.t	E	85	LumA	9.0705	1	13	2	N0
S000008.l.r.m.c.lib.g.k2.a.t	E	40	LumA	11.1348	0	9	2	N0
S000011.l.r.m.c.lib.g.k2.a.t	E	80	LumA	11.1923	0	18	2	N+
S000013.l.r.m.c.lib.g.k2.a.t	E	80	LumB	4.83778	1	27	2	N+
S000014.l.r.m.c.lib.g.k2.a.t	E	60	LumA	1.99863	1	14	3	N+
S000015.l.r.m.c.lib.g.k2.a.t	E	55	LumA	11.1266	0	18	2	N0
S000021.l.r.m.c.lib.g.k2.a.t		45	LumA	11.1704	0	10	2	N0
S000022.l.r.m2.c.lib.g.k2.a.t	E	70	LumA	11.1567	0	23	2	N0
S000023.l.r.m.c.lib.g.k2.a.t	E	70	LumA	11.1567	0	20	1	N+
S000024.l.r.m.c.lib.g.k2.a.t	E	60	LumA	11.1513	0	33	3	N0
S000025.l.r.m.c.lib.g.k2.a.t	E	40	LumA	11.1294	0	45	2	N+
S000028.l.r.lib2.g.k2.a.t	CE	45	LumA	11.1157	0	25	3	N+
S000029.l.r.m.c.lib.g.k2.a.t	E	65	LumB	11.1376	0	26	3	N0
S000031.l.r.m.c.lib.g.k2.a.t	E	70	LumA	11.1102	0	7	2	N0
S000033.l.r.m.c.lib.g.k2.a.t	E	70	LumA	11.1458	0	21	2	N0
S000034.l.r.m.c.lib.g.k2.a.t	E	65	LumB	11.1704	0	14	2	N0
S000038.l.r.m.c.lib.g.k2.a.t	E	90	LumA	11.1348	0	22	2	N0
S000041.l.r.m.c.lib.g.k2.a.t	E	55	LumB	11.0773	0	25	3	N0
S000042.l.r.m.c.lib.g.k2.a.t		60	LumA	11.1157	0	10	2	N0
S000044.l.r.m.c.lib.g.k2.a.t	CE	65	LumA	2.8063	1	50	2	N+
S000045.l.r.m2.c.lib.g.k2.a.t	CE	60	LumA	11.1266	0	11	3	N+
S000047.l.r.m.c.lib.g.k2.a.t	E	55	LumA	6.56263	1	42	2	N0
S000048.l.r.m.c.lib.g.k2.a.t	E	55	LumB	11.206	0	20	2	N0
S000050.l.r.m.c.lib.g.k2.a.t	E	50	LumA	11.1266	0	25	2	N0
S000053.l.r.m.c.lib.g.k2.a.t	E	65	LumB	11.0965	0	23	3	N0
S000057.l.r.m.c.lib.g.k2.a.t	CE	60	LumB	11.0801	0	17	2	N+
S000058.l.r.m.c.lib.g.k2.a.t	E	60	LumA	11.0773	0	25	2	N0
S000059.l.r.m.c.lib.g.k2.a.t	E	75	LumB	0.473648	1	34	3	N0
S000060.l.r.m.c.lib.g.k2.a.t	CE	65	LumA	5.23477	1	65	2	N+
S000063.l.r.m2.c.lib.g.k2.a.t	E	55	LumA	11.0609	0	13	1	N0
S000064.l.r.m.c.lib.g.k2.a.t	E	65	LumA	11.0965	0	20	1	N+
S000065.l.r.m.c.lib.g.k2.a.t	CE	55	LumA	11.0965	0	28	2	N+
S000066.l.r.m.c.lib.g.k2.a.t		95	LumB	3.01437	1	10	2	N0
S000070.l.r.m.c.lib.g.k2.a.t	E	50	LumB	11.0801	0	11	3	N0
S000072.l.r.m.c.lib.g.k2.a.t	E	85	LumA	7.52635	1	14	2	N0
S000073.l.r.lib.g.k2.a.t	E	60	LumA	11.039	0	11	2	N0
S000074.l.r.m.c.lib.g.k2.a.t	E	70	LumB	3.50171	1	15	3	N0
S000075.l.r.m.c.lib.g.k2.a.t	E	80	LumA	5.37714	1	22	1	N0
S000077.l.r.lib.g.k2.a.t	E	55	LumA	11.0719	0	7	2	N0
S000079.l.r.m.c.lib.g.k2.a.t		85	LumA	8.58864	1	60	2	N0
S000081.l.r.m.c.lib.g.k2.a.t	E	55	LumA	11.0691	0	19	2	N0
S000082.l.r.m.c.lib.g.k2.a.t	E	75	LumA	11.0609	0	7	1	N0
S000083.l.r.m.c.lib.g.k2.a.t		85	LumB	2.48871	1	3	2	N0
S000085.l.r.m.c.lib.g.k2.a.t	E	85	LumA	4.58042	1	21	3
S000086.l.r.m.c.lib.g.k2.a.t	E	60	LumA	11.0554	0	10	1	N0
S000088.l.r.m.c.lib.g.k2.a.t	E	55	LumA	11.05	0	25	2	N0
S000090.l.r.m.c.lib.g.k2.a.t	E	70	LumB	11.039	0	14	3	N0
S000093.l.r.m2.c.lib.g.k2.a.t		65	LumA	11.0773	0	8	1	N0
S000096.l.r.m.c.lib.g.k2.a.t	E	60	LumA	11.0719	0	13	2	N+
S000097.l.r.m.c.lib.g.k2.a.t	E	65	LumA	11.091	0	15	1	N0
S000098.l.r.m.c.lib.g.k2.a.t	CE	70	LumA	7.71253	1	15	2	N+
S000099.l.r.m.c.lib.g.k2.a.t	E	80	LumB	7.46064	1	20	2	N0
S000100.l.r.m.c.lib.g.k2.a.t	E	85	LumB	6.59274	1	37	3	N+
S000104.l.r.m.c.lib.g.k2.a.t		40	LumA	11.0335	0	7	1	N0
S000105.l.r.m.c.lib.g.k2.a.t	E	70	LumA	11.0034	0	26	2	N0
S000106.l.r.m.c.lib.g.k2.a.t	E	70	LumB	11.0144	0	6	3	N0
S000107.l.r.m.c.lib.g.k2.a.t	E	60	LumB	11.0144	0	16	3	N0
S000108.l.r.m.c.lib.g.k2.a.t	E	60	LumB	11.0527	0	60	2	N0
S000111.l.r.m2.c.lib.g.k2.a.t	E	65	LumB	10.9952	0	32	2	N0
S000112.l.r.m.c.lib.g.k2.a.t	E	70	LumA	11.0335	0	10	2	N0
S000113.l.r.m.c.lib.g.k2.a.t	E	65	LumA	11.0335	0	11	1	N+
S000114.l.r.m.c.lib.g.k2.a.t	E	75	LumA	3.41684	1	12	2	N+
S000115.l.r.m.c.lib.g.k2.a.t	E	70	LumA	11.0144	0	12	1	N+
S000116.l.r.m.c.lib.g.k2.a.t	E	70	LumA	11.0144	0	17	2	N+
S000117.l.r.m2.c.lib.g.k2.a.t	E	45	LumA	11.0034	0	18	2	N0
S000119.l.r.m2.c.lib.g.k2.a.t	E	70	LumA	11.0582	0	11	2	N0
S000120.l.r.m.c.lib.g.k2.a.t		70	LumA	10.9952	0	8	2	N0
S000121.l.r.m.c.lib.g.k2.a.t	E	85	LumA	11.1294	0	29	2	N0
S000125.l.r.m.c.lib.g.k2.a.t	E	45	LumA	11.0363	0	15	3	N0
S000127.l.r.m.c.lib.g.k2.a.t	CE	65	LumB	11.039	0	18	3	N+
S000129.l.r.m.c.lib.g.k2.a.t	E	70	LumA	11.0363	0	12	2	N0
S000131.l.r.m.c.lib.g.k2.a.t	E	75	LumB	10.0123	1	31	2	N+
S000133.l.r.m.c.lib.g.k2.a.t	E	75	LumA	10.8392	1	12	2	N0
S000134.l.r.m.c.lib.g.k2.a.t	E	70	LumB	11.0198	0	22	3	N+
S000135.l.r.m.c.lib.g.k2.a.t	E	65	LumA	11.0335	0	13	2	N+
S000138.l.r.m.c.lib.g.k2.a.t	E	65	LumA	3.8987	1	11	1	N0
S000140.l.r.m.c.lib.g.k2.a.t	E	40	LumB	10.9788	0	14	2	N0
S000143.l.r.m.c.lib.g.k2.a.t	E	70	LumA	10.9733	0	25	2	N0
S000144.l.r.m.c.lib.g.k2.a.t	E	85	LumA	1.16906	1	23	2	N+
S000145.l.r.m.c.lib.g.k2.a.t	E	65	LumA	11.0007	0	11	1	N+
S000146.l.r.m.c.lib.g.k2.a.t	CE	50	LumA	10.9815	0	11	2	N+
S000149.l.r.m.c.lib.g.k2.a.t	E	55	LumA	10.976	0	14	2	N0
S000150.l.r.m.c.lib.g.k2.a.t	E	50	LumB	11.0034	0	20	2	N0
S000151.l.r.m.c.lib.g.k2.a.t	CE	50	LumB	10.9843	0	19	3	N0
S000152.l.r.m.c.lib.g.k2.a.t	CE	65	LumB	11.0034	0	12	2	N+
S000155.l.r.m.c.lib.g.k2.a.t	E	50	LumA	11.0198	0	20	1	N+
S000157.l.r.m.c.lib.g.k2.a.t	E	65	LumB	10.9733	0	11	2	N0
S000158.l.r.m.c.lib.g.k2.a.t	CE	50	LumA	10.976	0	14	2	N+
S000159.l2.r.m.c.lib.g.k2.a.t	E	65	LumA	10.9569	0	13	2	N0
S000161.l.r.m.c.lib.g.k2.a.t	E	70	LumA	11.0116	0	12	1	N0
S000162.l.r.m.c.lib.g.k2.a.t	E	55	LumA	10.9624	0	12	1	N0
S000163.l.r.m.c.lib.g.k2.a.t	CE	55	LumA	10.9541	0	22	2	N+
S000164.l.r.m.c.lib.g.k2.a.t		70	LumA	9.20739	1	10	2	N0
S000165.l.r.m.c.lib.g.k2.a.t	E	50	LumA	10.9377	0	19	2	N0
S000166.l.r.m4.c.lib.g.k2.a.t	CE	65	LumA	10.9377	0	21	2	N+
S000167.l.r.m3.c.lib.g.k2.a.t	E	55	LumA	10.9843	0	7	2	N0
S000168.l.r.m3.c.lib.g.k2.a.t	E	65	LumA	10.9788	0	21	2	N0
S000169.l.r.m3.c.lib.g.k2.a.t	E	65	LumA	11.0007	0	13	3	N0
S000170.l.r.m3.c.lib.g.k2.a.t	E	65	LumB	10.9925	0	12	3	N0
S000171.l.r.m3.c.lib.g.k2.a.t	E	75	LumB	8.11499	1	40	2	N+
S000173.l.r.m4.c.lib.g.k2.a.t	E	65	LumB	10.9569	0	35	3	N+
S000174.l.r.lib.g.k2.a.t	E	55	LumA	11.0938	0	13	1	N0
S000175.l.r.m3.c.lib.g.k2.a.t	E	90	LumA	2.20397	1	27	2	N0
S000179.l.r.m3.c.lib.g.k2.a.t	CE	50	LumA	10.9843	0	17	1	N+
S000180.l.r.m3.c.lib.g.k2.a.t	E	35	Her2	8.89254	1	15	2	N0
S000182.l.r.m3.c.lib.g.k2.a.t	E	80	LumA	10.9405	0	23	2	N0
S000183.l.r.m3.c.lib.g.k2.a.t	E	55	LumA	10.9815	0	16	1	N0
S000187.l.r.m3.c.lib.g.k2.a.t	E	75	LumA	10.9377	0	23	1	N+
S000192.l2.r.m2.c.lib.g.k2.a.t	E	60	LumA	10.9569	0	33	2	N0
S000194.l.r.m3.c.lib.g.k2.a.t	E	50	LumA	10.9569	0	15	1	N0
S000196.l.r.m2.c.lib.g.k2.a.t	E	65	LumA	10.976	0	18	1	N+
S000198.l.r.m2.c.lib.g.k2.a.t	E	65	LumA	10.9925	0	18	1	N0
S000199.l.r.m2.c.lib.g.k2.a.t	CE	50	LumA	10.935	0	22	2	N+
S000201.l.r.m3.c.lib.g.k2.a.t	E	80	LumA	9.19097	1	32	2	N+
S000203.l.r.m2.c.lib.g.k2.a.t	E	45	LumA	10.9076	0	15	2	N0
S000207.l.r.m3.c.lib.g.k2.a.t	CE	55	LumB	4.45448	1	25	3	N+
S000208.l.r.lib2.g.k2.a.t	E	70	LumB	11.0007	0	26	2	N0
S000210.l.r.m2.c.lib.g.k2.a.t	E	95	LumA	2.95962	1	20	2	N0
S000212.l.r.m2.c.lib.g.k2.a.t	CE	50	LumA	10.9788	0	20	2	N+
S000220.l.r.m2.c.lib.g.k2.a.t	E	70	LumA	10.9158	0	23	3	N0
S000221.l.r.m2.c.lib.g.k2.a.t	E	85	LumA	3.87406	1	22	2	N+
S000224.l.r.m2.c.lib.g.k2.a.t	CE	45	LumA	10.8802	0	18	2	N0
S000225.l.r.m2.c.lib.g.k2.a.t	CE	45	LumA	10.0671	1	29	2	N+
S000226.l.r.m2.c.lib.g.k2.a.t	CE	40	LumA	10.9021	0	15	1	N+
S000228.l.r.m2.c.lib.g.k2.a.t		65	LumB	5.96578	1	7	2	N0
S000229.l.r.m2.c.lib.g.k2.a.t	E	75	LumB	10.935	0	22	3	N+
S000230.l.r.lib.g.k2.a.t	CE	50	LumB	10.924	0	15	2	N+
S000231.l.r.m2.c.lib.g.k2.a.t		75	LumA	10.9185	0	16	2	N+
S000234.l.r.m2.c.lib.g.k2.a.t	E	80	LumA	1.62355	1	19	2	N0
S000235.l.r.m2.c.lib.g.k2.a.t	E	75	LumB	10.9569	0	11	3	N0
S000238.l.r.m2.c.lib.g.k2.a.t		45	LumA	10.8501	0	8	2	N0
S000240.l.r.m3.c.lib.g.k2.a.t	E	50	LumA	10.924	0	16	2	N0
S000241.l.r.m2.c.lib.g.k2.a.t	E	45	LumA	10.9049	0	17	2	N0
S000242.l.r.m2.c.lib.g.k2.a.t		50	LumA	10.924	0	17	2	N0
S000243.l.r.m2.c.lib.g.k2.a.t	E	65	LumA	10.9049	0	16	2	N0
S000246.l.r.m2.c.lib.g.k2.a.t	CE	45	LumA	10.935	0	20	2	N+
S000247.l.r.m.c.lib.g.k2.a.t	CE	65	LumB	10.8857	0	32	3	N+
S000248.l.r.m.c.lib.g.k2.a.t	E	55	LumA	10.8474	0	14	2	N0
S000249.l.r.m.c.lib.g.k2.a.t	E	70	LumA	10.935	0	9	3	N0
S000250.l.r.m.c.lib.g.k2.a.t	CE	50	LumA	10.9185	0	14	2	N+
S000253.l.r.m.c.lib.g.k2.a.t	E	60	LumA	10.8638	0	15	2	N0
S000254.l.r.m.c.lib.g.k2.a.t	CE	45	LumA	10.8474	0	27	2	N0
S000255.l.r.m.c.lib.g.k2.a.t	E	65	LumA	10.976	0	10	2	N0
S000256.l.r.m.c.lib.g.k2.a.t	CE	50	LumB	10.924	0	15	2	N0
S000257.l.r.m.c.lib.g.k2.a.t	E	70	LumA	10.924	0	18	2	N0
S000258.l.r.m.c.lib.g.k2.a.t		70	LumA	1.05407	1	8	1	N0
S000259.l.r.m.c.lib.g.k2.a.t	CE	50	LumA	10.9185	0	21	1	N+
S000263.l.r.m.c.lib.g.k2.a.t	E	60	LumA	10.8884	0	18	2	N0
S000266.l.r.m.c.lib.g.k2.a.t	CE	65	LumB	10.8665	0	37	2	N+
S000267.l.r.m.c.lib.g.k2.a.t	E	70	LumA	10.8446	0	55	2	N+
S000271.l.r.m.c.lib.g.k2.a.t	E	80	LumA	1.13347	1	11	2	N0
S000272.l.r.m.c.lib.g.k2.a.t	E	85	LumA	4.12047	1	22	2	N0
S000275.l.r.m.c.lib.g.k2.a.t	E	75	LumA	10.9377	0	25	3	N0
S000280.l.r.m.c.lib.g.k2.a.t	E	75	LumB	10.8501	0	15	2	N0
S000282.l.r.m.c.lib.g.k2.a.t	E	65	LumA	10.8419	0	14	1	N0
S000288.l.r.m.c.lib.g.k2.a.t	E	65	LumA	10.8501	0	12	2	N0
S000289.l.r.m.c.lib.g.k2.a.t	E	80	LumA	8.59411	1	46	2	N+
S000290.l.r.m.c.lib.g.k2.a.t	E	65	LumB	10.8474	0	19	3	N0
S000291.l.r.m.c.lib.g.k2.a.t	CE	55	LumA	10.8227	0	30	3	N+
S000292.l.r.m.c.lib.g.k2.a.t	E	60	LumA	4.30938	1	17	1	N0
S000293.l.r.m.c.lib.g.k2.a.t	CE	65	LumA	8.72827	1	15	2	N0
S000298.l.r.m.c.lib.g.k2.a.t	E	75	LumA	10.8994	0	11	1	N0
S000300.l.r.m.c.lib.g.k2.a.t	E	65	LumA	10.7926	0	11	1	N0
S000304.l.r.m.c.lib.g.k2.a.t	E	85	LumB	10.8665	0	16	2	N0
S000305.l.r.m.c.lib.g.k2.a.t	E	60	LumB	10.8227	0	20	2	N0
S000306.l.r.m.c.lib.g.k2.a.t	E	55	LumB	10.8255	0	17	2	N0
S000307.l.r.m.c.lib.g.k2.a.t	E	65	LumB	10.8309	0	17	3	N+
S000309.l.r.m.c.lib.g.k2.a.t	E	80	LumB	10.7844	0	20	3	N0
S000310.l.r.m.c.lib.g.k2.a.t	E	70	LumB	10.7871	0	18	2	N0
S000311.l.r.m.c.lib.g.k2.a.t	E	65	LumA	10.8419	0	10	2	N0
S000312.l.r.m.c.lib.g.k2.a.t	E	55	LumA	10.8309	0	17	1	N0
S000314.l.r.m.c.lib.g.k2.a.t	CE	40	LumA	10.8227	0	15	3	N+
S000315.l.r.m2.c.lib.g.k2.a.t	E	60	LumA	10.8309	0	15	1	N0
S000317.l.r.m.c.lib.g.k2.a.t	E	65	LumA	7.14031	1	12	2	N0
S000319.l.r.lib2.g.k2.a.t	E	75	LumB	10.8857	0	10	2	N+
S000320.l.r.m.c.lib.g.k2.a.t	E	85	LumA	3.89049	1	23	2	N0
S000321.l.r.m.c.lib.g.k2.a.t	CE	40	LumB	10.8309	0	21	1	N0
S000322.l.r.m.c.lib.g.k2.a.t	E	80	LumA	10.8446	0	30	1	N0
S000323.l.r.m.c.lib.g.k2.a.t	E	80	LumA	10.8665	0	26	3	N+
S000324.l.r.m.c.lib.g.k2.a.t	E	70	LumB	6.69131	1	13	2	N+
S000325.l.r.m.c.lib.g.k2.a.t	E	70	LumA	10.8227	0	22	2	N+
S000329.l.r.m.c.lib.g.k2.a.t	E	75	LumA	10.7844	0	20	2	N+
S000330.l.r.m.c.lib.g.k2.a.t	E	60	LumB	10.7844	0	20	3	N0
S000332.l.r.m.c.lib.g.k2.a.t	E	40	LumB	10.8036	0	14	2	N0
S000333.l.r.m.c.lib.g.k2.a.t	E	60	LumA	10.8008	0	13	2	N0
S000336.l.r.m2.c.lib.g.k2.a.t	E	85	LumA	7.26352	1	25	3	N+
S000337.l.r.m2.c.lib.g.k2.a.t	E	80	LumB	8.33949	1	25	3	N0
S000341.l.r.m2.c.lib.g.k2.a.t	E	75	LumA	10.9185	0	12	2	N+
S000344.l.r.m2.c.lib.g.k2.a.t		70	LumA	7.94251	1	8	2	N0
S000345.l.r.m2.c.lib.g.k2.a.t	E	55	LumA	10.7625	0	13	2	N0
S000347.l.r.m2.c.lib.g.k2.a.t	E	75	LumB	10.768	0	21	1	N0
S000354.l.r.m2.c.lib.g.k2.a.t	E	60	LumA	10.7488	0	25	2	N+
S000359.l.r.m2.c.lib.g.k2.a.t	CE	65	LumB	10.8036	0	21	3	N+
S000363.l.r.m2.c.lib.g.k2.a.t	E	65	LumA	10.7461	0	15	2	N0
S000366.l.r.m2.c.lib.g.k2.a.t	E	55	LumA	10.7488	0	14	2	N0
S000367.l.r.m2.c.lib.g.k2.a.t	E	65	LumA	10.7543	0	13	2	N+
S000370.l.r.m2.c.lib.g.k2.a.t	E	50	LumA	10.7707	0	11	2	N+
S000372.l.r.m2.c.lib.g.k2.a.t		65	LumB	10.7844	0	8	3	N0
S000374.l.r.m2.c.lib.g.k2.a.t	E	60	LumA	10.7844	0	21	1	N+
S000377.l.r.m2.c.lib.g.k2.a.t	E	85	Her2	9.27858	1	35	3	N0
S000385.l.r.m3.c.lib.g.k2.a.t	E	70	LumA	10.7324	0	32	2	N+
S000387.l.r.m2.c.lib.g.k2.a.t	E	65	LumB	1.98494	1	45	3	N0
S000389.l.r.m2.c.lib.g.k2.a.t	E	85	LumA	10.7488	0	12	2	N0
S000390.l.r.m2.c.lib.g.k2.a.t	E	55	LumA	10.7488	0	17	2	N+
S000391.l.r.m2.c.lib.g.k2.a.t	CE	60	LumA	10.7543	0	19	2	N+
S000392.l.r.m2.c.lib.g.k2.a.t		45	LumA	10.7652	0	6	1	N0
S000393.l.r.m2.c.lib.g.k2.a.t	CE	50	LumA	7.98084	1	11	2	N+
S000394.l.r.m2.c.lib.g.k2.a.t	E	55	LumA	7.10198	0	18	2	N0
S000396.l.r.m2.c.lib.g.k2.a.t	E	65	LumA	2.21492	1	25	3	N+
S000401.l.r.m2.c.lib.g.k2.a.t	E	60	LumA	10.7433	0	11	2	N0
S000403.l.r.m2.c.lib.g.k2.a.t	E	85	LumB	9.45927	1	25	2	N0
S000404.l.r.m2.c.lib.g.k2.a.t	E	55	LumB	10.6886	0	12	1	N0
S000405.l.r.m2.c.lib.g.k2.a.t	E	45	LumA	10.7269	0	16	1	N0
S000406.l.r.m2.c.lib.g.k2.a.t	E	50	LumA	10.7159	0	16	2	N0
S000407.l.r.m2.c.lib.g.k2.a.t	E	70	LumA	10.7543	0	50	2	N+
S000411.l.r.m2.c.lib.g.k2.a.t	CE	65	LumA	10.7515	0	29	2	N+
S000416.l.r.lib.g.k2.a.t	E	65	LumA	10.8118	0	20	2	N+
S000419.l.r.m2.c.lib.g.k2.a.t	CE	60	LumB	4.92813	1	48	3	N+
S000420.l.r.m2.c.lib.g.k2.a.t	CE	50	LumB	10.7077	0	19	2	N+
S000421.l.r.m2.c.lib.g.k2.a.t		65	LumB	3.27173	1	20	3	N+
S000422.l.r.m3.c.lib.g.k2.a.t	CE	45	LumA	10.7242	0	14	1	N+
S000424.l.r.m3.c.lib.g.k2.a.t	CE	70	LumB	5.93566	1	27	3	N+
S000426.l.r.m3.c.lib.g.k2.a.t	E	70	LumA	10.6721	0	17	2	N0
S000427.l.r.m3.c.lib.g.k2.a.t	E	55	LumA	10.6858	0	13	2	N0
S000428.l.r.m3.c.lib.g.k2.a.t	E	55	LumA	10.6913	0	19	3	N0
S000431.l.r.m3.c.lib.g.k2.a.t	E	70	LumA	10.7159	0	17	1	N0
S000433.l.r.m.c.lib.g.k2.a.t		80	LumA	10.7269	0	9	1	N0
S000434.l.r.m3.c.lib.g.k2.a.t	CE	55	LumA	10.7105	0	12	2	N+
S000435.l.r.m3.c.lib.g.k2.a.t	E	60	LumB	10.694	0	15	2	N0
S000437.l2.r.m.c.lib.g.k2.a.t	E	90	LumB	1.14442	1	45	2
S000442.l.r.m3.c.lib.g.k2.a.t	E	80	LumA	10.768	0	25	2	N0
S000448.l.r.m3.c.lib.g.k2.a.t	E	80	LumA	4.03012	1	45	2	N+
S000454.l.r.m3.c.lib.g.k2.a.t	CE	45	Her2	10.7652	0	20	3	N0
S000455.l.r2.lib.g.k2.a.t	E	60	LumB	10.6886	0	25	2	N0
S000456.l.r.m3.c.lib.g.k2.a.t	CE	55	LumB	10.7296	0	15	3	N+
S000457.l.r.m.c.lib.g.k2.a.t	CE	50	LumA	10.6858	0	30	2	N+
S000458.l.r.m3.c.lib.g.k2.a.t		55	LumA	10.694	0	9	1	N0
S000463.l.r.m2.c.lib.g.k2.a.t	E	70	LumB	10.6776	0	25	2	N+
S000466.l.r.m2.c.lib.g.k2.a.t	E	60	LumA	10.6694	0	9	3	N0
S000468.l.r.m2.c.lib.g.k2.a.t	E	65	LumA	10.6694	0	15	2	N0
S000469.l2.r.m.c.lib.g.k2.a.t	E	90	LumA	8.91718	1	12	2	N0
S000471.l.r.m2.c.lib.g.k2.a.t	CE	65	LumB	10.6886	0	25	2
S000472.l.r.m2.c.lib.g.k2.a.t	CE	50	LumB	10.6886	0	32	2	N+
S000475.l.r.m2.c.lib.g.k2.a.t		65	LumA	10.705	0	9	1	N0
S000477.l.r.m2.c.lib.g.k2.a.t	E	70	LumA	10.6913	0	12	2	N0
S000478.l.r.m2.c.lib.g.k2.a.t		45	LumB	10.6721	0	7	3	N0
S000483.l.r.m2.c.lib.g.k2.a.t	E	75	LumA	10.6694	0	17	3	N0
S000485.l.r.m2.c.lib.g.k2.a.t	E	45	Her2	10.6585	0	15	2	N0
S000486.l.r.m2.c.lib.g.k2.a.t		40	LumA	10.6502	0	27	2	N0
S000487.l.r.m3.c.lib.g.k2.a.t	CE	45	LumB	10.6886	0	30	3	N0
S000489.l.r.m2.c.lib.g.k2.a.t	E	75	LumB	10.705	0	21	1	N0
S000495.l.r.m2.c.lib.g.k2.a.t	E	70	LumA	10.6721	0	17	2	N0
S000496.l.r.m2.c.lib.g.k2.a.t	CE	50	LumA	10.6749	0	47	3	N0
S000498.l.r.m4.c.lib.g.k2.a.t	CE	50	LumB	10.6557	0	24	3	N+
S000499.l.r.m2.c.lib.g.k2.a.t		65	LumA	10.6475	0	7	2	N0
S000500.l.r.m2.c.lib.g.k2.a.t	E	75	LumA	10.6366	0	25	2	N0
S000501.l.r.lib.g.k2.a.t	E	85	LumB	1.09514	1	35	3	N0
S000503.l.r.m3.c.lib.g.k2.a.t	E	75	LumA	6.69678	0	13	1	N0
S000507.l.r.m2.c.lib.g.k2.a.t		45	LumA	10.6913	0	8	1	N0
S000509.l.r.m2.c.lib.g.k2.a.t	E	60	LumA	10.6557	0	10	2	N0
S000510.l.r.m2.c.lib.g.k2.a.t	E	70	LumA	10.6557	0	18	2	N0
S000512.l.r.m2.c.lib.g.k2.a.t	E	75	LumA	7.63313	1	16	2	N+
S000513.l.r.m2.c.lib.g.k2.a.t	E	70	LumA	10.6119	0	17	2	N+
S000514.l.r.m2.c.lib.g.k2.a.t	E	80	LumB	10.6776	0	32	2	N0
S000515.l.r.m2.c.lib.g.k2.a.t	E	75	LumA	5.06229	1	14	2	N0
S000522.l.r.m.c.lib.g.k2.a.t	E	70	LumB	10.6338	0	35	2	N0
S000523.l.r.m.c.lib.g.k2.a.t	E	60	LumA	10.6366	0	16	1	N0
S000527.l.r.m.c.lib.g.k2.a.t	E	80	LumB	4.88706	1	16	3	N+
S000530.l.r.m.c.lib.g.k2.a.t	E	55	LumA	10.5927	0	13	1	N0
S000532.l.r.m.c.lib.g.k2.a.t	E	55	LumA	10.6174	0	14	1	N0
S000533.l.r.m.c.lib.g.k2.a.t	E	65	LumB	10.6502	0	22	3	N0
S000534.l.r.m.c.lib.g.k2.a.t	E	55	LumB	10.6283	0	14	3	N0
S000535.l.r.m.c.lib.g.k2.a.t	E	70	LumA	2.74059	1	55	2	N+
S000536.l.r.m.c.lib.g.k2.a.t	E	75	LumA	10.6311	0	11	2	N0
S000538.l.r.m.c.lib.g.k2.a.t	E	60	LumA	10.5982	0	11	2	N+
S000542.l.r.m.c.lib.g.k2.a.t	E	45	LumB	10.6338	0	23	2	N0
S000546.l.r.m.c.lib.g.k2.a.t	E	75	LumA	10.6146	0	13	1	N0
S000548.l.r.m.c.lib.g.k2.a.t	E	80	LumA	10.5791	0	12	2	N+
S000549.l.r.m.c.lib.g.k2.a.t	E	90	LumB	10.7023	1	23	2	N0
S000552.l2.r.m.c.lib.g.k2.a.t	E	80	LumA	8.37235	1	11	2	N0
S000555.l.r.m2.c.lib.g.k2.a.t	E	70	LumA	10.5955	0	14	3	N0
S000557.l.r.m.c.lib.g.k2.a.t	E	55	LumA	10.5982	0	16	3	N0
S000560.l.r.m.c.lib.g.k2.a.t	CE	65	LumA	3.1896	1	18	3	N+
S000562.l2.r.n.m.c.lib.g.k2.a.t	CE	50	LumA	10.6393	0	33	2	N+
S000563.l.r.m.c.lib.g.k2.a.t		50	LumB	10.6366	0	24	2	N0
S000565.l.r.m.c.lib.g.k2.a.t	E	45	LumA	10.5955	0	13	1	N0
S000566.l.r.m.c.lib.g.k2.a.t	E	70	LumB	10.6393	0	21	3	N0
S000569.l.r.m.c.lib.g.k2.a.t		75	LumA	10.6201	0	10	1	N0
S000573.l.r.m.c.lib.g.k2.a.t	E	55	LumB	10.5763	0	18	2	N0
S000574.l.r.m2.c.lib.g.k2.a.t	E	85	LumA	2.9514	1	10	1	N0
S000575.l.r.m.c.lib.g.k2.a.t	E	75	LumA	10.5599	0	35	2	N+
S000577.l.r.m.c.lib.g.k2.a.t	CE	50	LumB	10.6119	0	12	3	N+
S000578.l.r.m.c.lib.g.k2.a.t	E	50	LumA	10.6174	0	15	1	N0
S000584.l.r.m.c.lib.g.k2.a.t	E	60	LumA	10.7105	0	20	2	N+
S000586.l.r.m.c.lib.g.k2.a.t	E	60	LumA	10.5216	0	17	2	N0
S000587.l.r.m.c.lib.g.k2.a.t	E	55	LumA	5.7577	1	17	2	N0
S000589.l.r.m.c.lib.g.k2.a.t	CE	70	LumB	10.5544	0	45	2	N+
S000592.l.r.m.c.lib.g.k2.a.t	E	50	LumA	10.5544	0	15	2	N0
S000593.l.r.m.c.lib.g.k2.a.t	CE	70	LumA	10.5599	0	35	2	N+
S000594.l.r.m.c.lib.g.k2.a.t	CE	55	LumB	10.6092	0	25	3	N+
S000595.l.r.m.c.lib.g.k2.a.t	E	50	LumA	10.5982	0	17	1	N0
S000596.l.r.m.c.lib.g.k2.a.t		65	LumB	10.5544	0	6	2	N0
S000598.l.r.m.c.lib.g.k2.a.t		60	LumA	10.6201	0	4	2	N0
S000601.l.r.m.c.lib.g.k2.a.t	CE	45	LumB	10.5927	0	16	3	N0
S000602.l.r.m.c.lib.g.k2.a.t	CE	65	LumB	10.601	0	32	2	N+
S000603.l.r.m.c.lib.g.k2.a.t	E	85	LumA	10.5407	0	25	3	N0
S000608.l.r.m.c.lib.g.k2.a.t	E	75	LumB	10.5435	0	11	1	N0
S000611.l.r.m.c.lib.g.k2.a.t	E	75	LumB	5.63723	1	22	3	N0
S000614.l.r.m.c.lib.g.k2.a.t	E	90	LumB	0.15332	1	23	2
S000616.l.r.m.c.lib.g.k2.a.t	E	85	LumB	6.57084	1	36	3	N+
S000621.l.r.m.c.lib.g.k2.a.t	CE	55	LumB	10.5982	0	19	2	N+
S000622.l.r.m.c.lib.g.k2.a.t	E	70	LumB	10.5407	0	10	2	N0
S000623.l.r.m.c.lib.g.k2.a.t	E	70	LumA	10.5161	0	14	2	N0
S000624.l.r.m.c.lib.g.k2.a.t	E	70	LumB	10.5161	0	11	2	N0
S000625.l.r.m.c.lib.g.k2.a.t		55	LumA	10.5325	0	8	1	N0
S000627.l.r.m.c.lib.g.k2.a.t	E	85	LumB	9.47296	1	13	2	N0
S000629.l.r.m.c.lib.g.k2.a.t	E	75	LumB	10.6119	0	21	2	N0
S000631.l.r.m.c.lib.g.k2.a.t	E	80	LumA	10.5161	0	11	1	N0
S000634.l.r.m.c.lib.g.k2.a.t		65	LumA	10.5544	0	10	1	N0
S000635.l.r.m.c.lib.g.k2.a.t	CE	45	LumB	10.5599	0	24	3	N+
S000636.l.r.lib2.g.k2.a.t	E	70	LumA	7.9206	1	16	2	N0
S000637.l.r.m.c.lib.g.k2.a.t	E	70	LumA	10.5407	0	18	1	N+
S000643.l.r.m.c.lib.g.k2.a.t	E	50	Her2	10.5599	0	18	3	N0
S000644.l.r.m.c.lib.g.k2.a.t	E	65	LumA	10.5188	0	14	2	N0
S000646.l.r.m.c.lib.g.k2.a.t	CE	65	LumA	10.5352	0	12	3	N+
S000647.l.r.m.c.lib.g.k2.a.t	E	50	LumA	10.5024	0	33	1	N0
S000649.l.r.m.c.lib.g.k2.a.t	E	65	LumA	10.5352	0	10	2	N0
S000651.l.r.m.c.lib.g.k2.a.t	E	70	LumA	10.486	0	22	2	N0
S000653.l.r.m.c.lib.g.k2.a.t	E	65	LumA	10.5544	0	11	2	N0
S000654.l.r.m.c.lib.g.k2.a.t	E	55	LumA	10.5243	0	9	1	N0
S000657.l.r.m.c.lib.g.k2.a.t	CE	35	LumB	10.5024	0	23	2	N+
S000659.l.r.m.c.lib.g.k2.a.t	E	70	LumA	10.4997	0	14	2	N0
S000660.l.r.m.c.lib.g.k2.a.t	E	75	LumA	10.5407	0	11	1	N0
S000661.l.r.lib.g.k2.a.t	E	50	LumA	10.4778	0	18	2	N+
S000662.l.r.m.c.lib.g.k2.a.t	E	65	LumB	10.5407	0	27	2	N0
S000663.l.r.m.c.lib.g.k2.a.t	E	70	LumA	10.5325	0	20	1	N0
S000664.l.r.m.c.lib.g.k2.a.t	E	90	LumA	10.6119	0	17	2	N+
S000665.l.r.m.c.lib.g.k2.a.t	E	75	LumA	10.5161	0	13	2	N0
S000667.l.r.lib.g.k2.a.t	E	60	LumB	10.5216	0	20	2	N0
S000668.l.r.m2.c.lib.g.k2.a.t		65	LumA	10.5243	0	10	2	N0
S000669.l.r.m2.c.lib.g.k2.a.t	E	75	LumB	7.88501	1	29	3	N+
S000670.l.r.m.c.lib.g.k2.a.t	E	50	LumA	10.5407	0	16	2	N0
S000671.l.r.m.c.lib.g.k2.a.t	E	60	LumA	8.87064	1	11	1	N0
S000674.l.r.m.c.lib.g.k2.a.t	E	65	LumA	10.4832	0	17	1	N+
S000675.l.r.m.c.lib.g.k2.a.t	E	80	LumB	10.4778	0	18	1	N0
S000681.l.r.m.c.lib.g.k2.a.t	CE	50	LumB	10.5818	0	16	2	N+
S000683.l.r.m.c.lib.g.k2.a.t		55	LumA	10.5188	0	10	2	N0
S000684.l.r.m.c.lib.g.k2.a.t	E	70	LumA	10.5243	0	35	2	N0
S000686.l.r.m2.c.lib.g.k2.a.t	E	70	LumA	10.5216	0	9	1	N0
S000687.l.r.lib3.g.k2.a.t	E	60	LumA	10.5051	0	16	2	N0
S000690.l.r.lib.g.k2.a.t		70	Her2	10.4997	0	22	2	N0
S000691.l.r.m.c.lib.g.k2.a.t	E	85	LumA	10.5243	0	18	2	N0
S000697.l.r.m.c.lib.g.k2.a.t	E	65	LumB	10.2916	0	25	2	N+
S000700.l.r.m.c.lib.g.k2.a.t	E	75	LumB	10.538	0	17	3	N+
S000701.l.r.m3.c.lib.g.k2.a.t	E	80	LumA	10.5161	0	10	1	N+
S000709.l.r.m3.c.lib.g.k2.a.t	E	70	LumB	10.4394	0	16	2	N+
S000711.l.r.m3.c.lib.g.k2.a.t	E	70	LumA	10.4778	0	12	1	N+
S000714.l.r.m3.c.lib.g.k2.a.t		70	LumB	10.5051	0	9	2	N0
S000715.l.r.m3.c.lib.g.k2.a.t	E	75	LumB	10.5216	0	33	3	N0
S000717.l.r.m3.c.lib.g.k2.a.t	E	80	LumA	10.4778	0	18	2	N0
S000722.l.r.m3.c.lib.g.k2.a.t	CE	50	LumB	10.5544	0	17	3	N+
S000724.l.r.m3.c.lib.g.k2.a.t	CE	70	LumB	10.4449	0	12	3	N+
S000725.l.r.m3.c.lib.g.k2.a.t	CE	70	LumB	10.4203	0	60	3	N+
S000726.l.r.m2.c.lib.g.k2.a.t	E	60	LumA	10.5216	0	14	1	N0
S000727.l.r.m3.c.lib.g.k2.a.t	E	75	Her2	10.5133	0	25	3	N+
S000729.l.r.m3.c.lib.g.k2.a.t	E	65	LumA	10.4969	0	40	2	N0
S000730.l.r.m3.c.lib.g.k2.a.t	E	70	LumA	9.27584	1	16	3	N0
S000731.l.r.m3.c.lib.g.k2.a.t	E	60	LumA	10.4805	0	22	2	N+
S000732.l.r.m2.c.lib.g.k2.a.t	E	60	LumA	10.4257	0	18	3	N0
S000733.l.r.m3.c.lib.g.k2.a.t	CE	40	LumA	10.5051	0	12	2	N+
S000737.l.r.m2.c.lib.g.k2.a.t	E	55	LumA	10.4449	0	18	2	N0
S000742.l.r.m2.c.lib.g.k2.a.t	CE	65	LumB	2.01506	1	20	3	N+
S000744.l.r.m2.c.lib.g.k2.a.t	E	75	LumB	10.5572	0	25	3	N0
S000746.l.r.m2.c.lib.g.k2.a.t	E	45	LumA	10.5024	0	22	1	N0
S000747.l.r.m3.c.lib.g.k2.a.t	E	80	LumB	5.83162	1	28	2	N+
S000750.l.r.m2.c.lib.g.k2.a.t	E	75	LumA	10.4641	0	13	2	N0
S000758.l.r.m2.c.lib.g.k2.a.t	E	55	LumA	10.4285	0	11	2	N0
S000762.l.r.m2.c.lib.g.k2.a.t		50	LumA	10.5243	0	10	2	N0
S000763.l.r.m2.c.lib.g.k2.a.t	CE	50	Her2	10.4969	0	23	2	N+
S000765.l.r.m2.c.lib.g.k2.a.t		80	LumA	1.94387	1	31	2	N+
S000767.l.r.m2.c.lib.g.k2.a.t	E	80	LumA	4.82409	1	16	1	N0
S000771.l.r.m2.c.lib.g.k2.a.t	E	70	LumA	10.4449	0	12	2	N0
S000772.l.r.m2.c.lib.g.k2.a.t	CE	35	LumB	10.4422	0	26		N+
S000776.l.r.m2.c.lib.g.k2.a.t	E	60	LumA	10.4285	0	13	1	N0
S000780.l.r.m2.c.lib.g.k2.a.t	E	65	LumB	10.4668	0	33	3	N+
S000783.l.r.m2.c.lib.g.k2.a.t	E	55	LumA	10.4832	0	16	2	N0
S000785.l.r.m2.c.lib.g.k2.a.t	E	90	LumB	6.83094	1	22	3	N+
S000788.l.r.m2.c.lib.g.k2.a.t	E	75	LumA	10.4066	0	25	2	N+
S000789.l.r.m2.c.lib.g.k2.a.t	E	85	LumA	8.52293	1	70	2	N0
S000794.l.r.m.c.lib.g.k2.a.t	E	70	LumA	9.24025	0	12	2	N0
S000796.l.r.m2.c.lib.g.k2.a.t	E	70	LumA	10.4011	0	23	2	N0
S000797.l.r.m2.c.lib.g.k2.a.t	E	90	LumB	4.82409	1	30	3	N+
S000798.l.r.m.c.lib.g.k2.a.t		60	LumA	10.4203	0	8	1	N0
S000801.l.r.m.c.lib.g.k2.a.t	E	85	LumA	4.54757	1	32	2	N0
S000804.l.r.m.c.lib.g.k2.a.t	E	75	LumA	10.1766	0	55	2	N+
S000805.l.r.m.c.lib.g.k2.a.t	E	70	LumA	10.4011	0	8	1	N+
S000808.l.r.m.c.lib.g.k2.a.t	E	80	LumA	10.4038	0	9	1	N0
S000809.l.r.m.c.lib.g.k2.a.t	E	75	LumA	10.4066	0	12	1	N0
S000811.l.r.m.c.lib.g.k2.a.t	E	60	LumA	10.3874	0	13	2	N0
S000813.l.r.m.c.lib.g.k2.a.t		60	LumA	10.4066	0	14	1	N0
S000822.l.r.m.c.lib.g.k2.a.t	E	85	LumA	10.4367	0	2	1	N0
S000823.l.r.m.c.lib.g.k2.a.t	E	75	LumB	10.3628	0	45	3	N0
S000825.l.r.m.c.lib.g.k2.a.t	E	65	LumA	10.4285	0	15	2	N0
S000826.l.r.m.c.lib.g.k2.a.t	E	80	LumA	9.97673	1	14	1	N0
S000828.l.r.m.c.lib.g.k2.a.t	E	80	LumA	10.3272	0	45	2	N0
S000829.l.r.m.c.lib.g.k2.a.t	E	70	LumA	10.3299	0	13	1	N0
S000830.l.r.m2.c.lib.g.k2.a.t	E	75	LumB	3.54004	1	12	3	N0
S000835.l.r.m.c.lib.g.k2.a.t	E	60	LumA	10.371	0	17	2	N0
S000836.l.r.m.c.lib.g.k2.a.t	E	85	LumA	7.62765	1	25	2	N+
S000843.l.r.m.c.lib.g.k2.a.t		50	LumA	10.3792	0	10	1	N0
S000844.l.r.lib.g.k2.a.t	E	70	LumA	10.4011	0	25	1	N0
S000845.l.r.m.c.lib.g.k2.a.t	E	65	LumA	10.3655	0	12	2	N0
S000847.l.r.m.c.lib.g.k2.a.t	E	50	LumA	10.3299	0	14	1	N0
S000848.l.r.m.c.lib.g.k2.a.t	E	80	LumB	10.3244	0	13	3	N0
S000850.l.r.m2.c.lib.g.k2.a.t	CE	60	LumA	10.4394	0	40	2	N+
S000852.l.r.m.c.lib.g.k2.a.t	E	75	LumB	5.16359	1	12	2	N0
S000853.l.r.m.c.lib.g.k2.a.t	E	80	LumA	4.55305	1	16	2	N0
S000855.l.r.m.c.lib.g.k2.a.t	E	80	LumA	10.371	0	12	1	N+
S000857.l.r.m.c.lib.g.k2.a.t	E	60	LumA	10.3518	0	18	2	N0
S000859.l.r.m.c.lib.g.k2.a.t	E	55	LumA	10.4066	0	8	1	N0
S000866.l.r.m.c.lib.g.k2.a.t	E	85	LumB	10.3025	0	17	3	N+
S000867.l.r.m.c.lib.g.k2.a.t	E	60	LumB	10.3628	0	13	3	N0
S000869.l.r.m.c.lib.g.k2.a.t	E	80	LumA	6.72416	1	26	2	N0
S000871.l.r.m.c.lib.g.k2.a.t	E	85	LumB	3.65503	1	25	3	N0
S000872.l.r.m.c.lib.g.k2.a.t		80	LumA	9.12526	1	11	1	N0
S000873.l.r.m.c.lib.g.k2.a.t	CE	70	LumA	10.2752	0	30	3	N+
S000879.l.r.m.c.lib.g.k2.a.t	E	75	LumA	10.3135	0	42	2	N+
S000880.l.r.m.c.lib.g.k2.a.t	E	90	LumB	10.2888	0	11	3	N+
S000882.l.r.m.c.lib.g.k2.a.t	E	50	LumB	10.3244	0	14	1	N0
S000883.l.r.m2.c.lib.g.k2.a.t	E	50	LumA	10.3436	0	16	2	N0
S000886.l.r.m.c.lib.g2.k2.a.t		70	LumA	7.17591	1	12	2	N0
S000888.l.r.m.c.lib.g.k2.a.t	E	80	LumA	6.93771	1	25	2	N+
S000889.l.r.m.c.lib.g.k2.a.t		80	LumB	10.3491	0	10	2	N0
S000890.l.r.m.c.lib.g.k2.a.t	E	70	LumA	10.2861	0	11	2	N0
S000891.l.r.m.c.lib.g.k2.a.t	E	55	LumA	10.2943	0	10	2	N+
S000893.l.r.m.c.lib.g.k2.a.t	E	80	LumB	4.17248	1	40	3	N0
S000894.l.r.m.c.lib.g.k2.a.t	E	80	LumB	6.22861	1	45	2	N0
S000895.l.r.m.c.lib.g.k2.a.t	E	75	LumA	8.92813	1	18	1	N0
S000898.l.r.m.c.lib.g.k2.a.t	CE	50	LumB	10.3272	0	90	3	N+
S000899.l.r.m.c.lib.g.k2.a.t	CE	45	LumA	10.2642	0	14	3	N+
S000900.l.r.m.c.lib.g.k2.a.t	E	85	LumB	6.39836	1	45	2	N0
S000903.l.r.m.c.lib.g.k2.a.t	E	65	LumA	10.256	0	30	2	N+
S000906.l.r.m.c.lib.g.k2.a.t	CE	50	LumB	10.2533	0	14	3	N+
S000908.l.r.m.c.lib.g.k2.a.t	CE	25	LumA	10.2313	0	18	2	N+
S000909.l.r.m.c.lib.g.k2.a.t		65	LumA	10.2094	0	15	2	N+
S000910.l.r.m.c.lib.g.k2.a.t	E	85	Her2	9.6783	1	16	3	N+
S000911.l.r.m.c.lib.g.k2.a.t	E	55	LumB	10.2861	0	15	2	N0
S000912.l.r.m.c.lib.g.k2.a.t	E	70	LumA	10.2368	0	16	2	N+
S000913.l.r.m.c.lib.g.k2.a.t	E	65	LumA	2.4668	1	14	2	N0
S000914.l.r.m.c.lib.g.k2.a.t	E	60	LumA	10.2669	0	9	2	N0
S000915.l.r.m.c.lib.g.k2.a.t	CE	65	LumA	10.2368	0	17	1	N+
S000921.l.r.m.c.lib.g.k2.a.t	E	70	LumA	10.2341	0	14	2	N0
S000924.l.r.m.c.lib.g.k2.a.t	E	85	LumB	4.10678	1	55	3	N+
S000926.l.r.m.c.lib.g.k2.a.t	E	65	LumA	10.2177	0	14	1	N0
S000929.l.r.m.c.lib.g.k2.a.t	E	60	LumA	10.2286	0	12	2	N0
S000930.l.r.m.c.lib.g.k2.a.t	E	50	LumA	10.2533	0	13	1	N0
S000932.l.r.m.c.lib.g.k2.a.t		55	Her2	10.1766	0	25		N0
S000933.l.r.m.c.lib.g.k2.a.t	CE	45	LumA	10.2067	0	14	1	N+
S000934.l.r.m.c.lib.g.k2.a.t	E	50	LumB	10.2149	0	11	1	N0
S000935.l.r.m2.c.lib.g.k2.a.t	E	75	LumB	10.2341	0	21	3	N0
S000937.l.r.m.c.lib.g.k2.a.t	E	90	LumA	10.2259	0	17	1	N0
S000940.l.r.m.c.lib.g.k2.a.t	E	70	LumB	10.2122	0	19	2	N+
S000941.l.r.m.c.lib.g.k2.a.t	E	55	LumA	10.2122	0	14	2	N0
S000943.l.r.m.c.lib.g.k2.a.t	E	60	LumA	10.1875	0	10	2	N0
S000947.l.r.m.c.lib.g.k2.a.t	E	55	LumA	10.2149	0	11	2	N+
S000949.l.r.m.c.lib.g.k2.a.t	CE	55	LumB	10.1903	0	15	3	N0
S000951.l.r.m.c.lib.g.k2.a.t	E	65	LumA	10.1027	0	9	2	N0
S000952.l.r.m.c.lib.g.k2.a.t	E	45	LumA	10.2341	0	10	2	N0
S000953.l.r.m.c.lib.g.k2.a.t	E	80	LumA	10.1985	0	14	1	N0
S000955.l.r.m.c.lib.g.k2.a.t	E	75	LumB	2.67762	1	30	3	N+
S000959.l.r.m.c.lib.g.k2.a.t	E	85	LumB	8.02464	1	60	3	N+
S000961.l.r.m.c.lib.g.k2.a.t	E	85	LumB	10.152	0	15	2	N0
S000964.l.r.m.c.lib.g.k2.a.t	CE	45	LumA	10.2122	0	16	3	N0
S000965.l.r.m.c.lib.g.k2.a.t	CE	50	LumB	6.02053	1	22	3	N0
S000968.l.r.m.c.lib.g.k2.a.t		75	LumA	8.03559	1	8	2	N0
S000972.l.r.m.c.lib.g.k2.a.t	E	55	LumA	10.2149	0	12	1	N0
S000974.l.r.m.c.lib.g.k2.a.t	E	75	LumA	10.1355	0	60	2	N+
S000975.l.r.lib2.g.k2.a.t	E	70	LumA	10.2094	0	18	2	N0
S000977.l.r.m.c.lib.g.k2.a.t	E	50	LumA	10.1766	0	14	2	N0
S000978.l.r.m3.c.lib.g.k2.a.t	E	85	LumB	4.56674	1	40	3	N0
S000980.l.r.m.c.lib.g.k2.a.t	E	65	Her2	7.20055	1	27	3	N0
S000981.l.r.m.c.lib.g.k2.a.t	CE	50	LumA	10.2122	0	11	3	N0
S000983.l.r.m.c.lib.g.k2.a.t	E	75	LumA	10.2122	0	20	2	N+
S000984.l.r.m2.c.lib.g.k2.a.t	E	75	Her2	8.65708	1	33	2	N0
S000985.l.r.m.c.lib.g.k2.a.t		60	LumA	10.1711	0	7	2	N0
S000989.l.r.m.c.lib.g.k2.a.t	CE	50	LumA	10.2067	0	27	2	N+
S000990.l.r.m.c.lib.g.k2.a.t	E	75	LumA	10.1574	0	12	2	N0
S000991.l.r.lib3.g.k2.a.t	E	70	LumB	10.1602	0	28	3	N+
S000993.l.r.m.c.lib.g.k2.a.t	E	70	LumA	10.1684	0	45	2	N+
S000996.l.r.m.c.lib.g.k2.a.t	E	85	LumA	3.95619	1	21	2	N0
S000997.l.r.m.c.lib.g.k2.a.t	E	75	LumA	10.0041	1	13	2	N+
S001001.l.r.m.c.lib.g.k2.a.t	E	85	LumA	9.34428	1	26	3	N+
S001002.l.r.m.c.lib.g.k2.a.t	E	50	LumA	10.152	0	11	1	N0
S001003.l.r.m.c.lib.g.k2.a.t	CE	40	LumA	10.1383	0	35	2	N+
S001005.l.r.m.c.lib.g.k2.a.t	E	80	LumA	10.141	0	15	2	N0
S001006.l.r.m.c.lib.g.k2.a.t	CE	65	Her2	8.43806	1	30	2	N+
S001009.l.r.m2.c.lib.g.k2.a.t		65	LumA	10.1739	0	2	2	N0
S001010.l.r.m.c.lib.g.k2.a.t	E	50	LumA	10.1602	0	15	1	N0
S001011.l.r.m.c.lib.g.k2.a.t	E	60	LumA	10.1574	0	16	2
S001012.l.r.m.c.lib.g.k2.a.t	E	45	LumA	10.13	0	18	1	N0
S001013.l.r.m.c.lib.g.k2.a.t	E	60	LumA	10.1547	0	11	2	N0
S001015.l.r.m.c.lib.g.k2.a.t	E	85	LumA	10.2478	0	11	2	N0
S001018.l.r.m.c.lib.g.k2.a.t	E	65	LumA	10.1328	0	15	1	N+
S001020.l.r.m2.c.lib.g.k2.a.t	CE	50	LumB	10.2122	0	12	3	N+
S001022.l.r.m.c.lib.g.k2.a.t	CE	70	LumA	10.1574	0	10	1	N+
S001024.l.r.m2.c.lib.g.k2.a.t		90	LumB	7.47433	1	35	2	N0
S001025.l.r.m.c.lib.g.k2.a.t	E	85	LumB	7.54004	1	30	2	N0
S001026.l.r.m.c.lib.g.k2.a.t		70	Her2	10.1684	0	22	2	N0
S001028.l.r.m.c.lib.g.k2.a.t	E	70	LumB	10.1547	0	17	3	N0
S001030.l.r.m.c.lib.g.k2.a.t	E	50	LumA	10.1547	0	11	1	N0
S001033.l.r.m.c.lib.g.k2.a.t	E	80	LumA	10.1793	0	9	2	N0
S001034.l.r.lib3.g.k2.a.t	E	85	LumA	7.43053	1	13	1	N0
S001035.l.r.m.c.lib.g.k2.a.t	E	70	LumA	10.1958	0	32	2	N+
S001036.l.r.m2.c.lib.g.k2.a.t	CE	45	LumB	10.1574	0	23	2	N+
S001039.l.r.m.c.lib.g.k2.a.t	E	80	LumB	4.91718	1	40	2	N0
S001041.l.r.lib2.g.k2.a.t	E	50	LumA	10.1027	0	20	2	N0
S001042.l.r.m.c.lib.g.k2.a.t	E	70	LumB	10.1218	0	21	2	N+
S001045.l.r.m.c.lib.g.k2.a.t	E	65	LumA	10.1164	0	20	3
S001046.l.r.m2.c.lib.g.k2.a.t	E	65	LumB	5.64819	1	20	2	N0
S001047.l.r.m.c.lib.g.k2.a.t	E	65	LumA	10.1218	0	21	2	N0
S001049.l.r.m.c.lib.g.k2.a.t	E	70	LumA	10.1383	0	15	2	N0
S001050.l.r.m.c.lib.g.k2.a.t	E	65	LumA	2.54894	1	12	1	N0
S001051.l.r.m.c.lib.g.k2.a.t	E	75	LumA	10.1027	0	20	3	N+
S001052.l.r.m.c.lib.g.k2.a.t	E	70	LumA	10.0808	0	12	1	N+
S001053.l.r.m.c.lib.g.k2.a.t	E	70	LumA	10.0999	0	9	2	N+
S001055.l.r.m.c.lib.g.k2.a.t	E	70	LumA	10.1164	0	15	1	N+
S001064.l.r.m.c.lib.g.k2.a.t	E	70	LumA	10.1903	0	9	2	N0
S001065.l.r.m.c.lib.g.k2.a.t	E	55	LumB	4.53388	1	25	2	N0
S001066.l.r.m.c.lib.g.k2.a.t	E	65	LumA	10.1027	0	13	1	N0
S001069.l.r.m.c.lib.g.k2.a.t	E	90	LumB	9.63176	1	17	2	N+
S001071.l.r.m.c.lib.g.k2.a.t	E	70	LumA	10.0972	0	13	2	N0
S001072.l.r.m.c.lib.g.k2.a.t	CE	50	LumA	10.0999	0	17	2	N+
S001073.l.r.m.c.lib.g.k2.a.t	E	50	LumA	10.0945	0	14	2	N0
S001074.l.r.m.c.lib.g.k2.a.t	E	65	LumA	10.0972	0	24	2	N+
S001075.l.r.m.c.lib.g.k2.a.t	E	70	LumB	10.1492	0	21	2	N0
S001076.l.r.m.c.lib.g.k2.a.t	CE	60	Her2	7.94524	1	17	3	N+
S001077.l.r.m.c.lib.g.k2.a.t	E	85	LumA	6.41478	1	14	2	N0
S001078.l.r.m.c.lib.g.k2.a.t	E	70	LumA	10.0972	0	14	2	N0
S001079.l.r.m.c.lib.g.k2.a.t		75	LumA	10.0972	0	9	2	N0
S001081.l.r.m.c.lib.g.k2.a.t	E	65	LumA	10.0616	0	13	2	N0
S001082.l.r.m.c.lib.g.k2.a.t	E	85	LumA	4.10404	1	35	2	N+
S001084.l.r.m.c.lib.g.k2.a.t	E	50	LumB	10.0178	0	18	2	N0
S001086.l.r.m.c.lib.g.k2.a.t	E	55	LumA	10.0945	0	14	1	N0
S001087.l.r.m.c.lib.g.k2.a.t	E	65	LumA	10.0753	0	24	2	N+
S001089.l.r.m.c.lib.g.k2.a.t	CE	50	LumB	10.078	0	30	3	N+
S001091.l.r.m.c.lib.g.k2.a.t	E	70	LumA	10.0972	0	22	2	N0
S001092.l.r.m.c.lib.g.k2.a.t	E	60	LumA	10.1027	0	8	1	N0
S001093.l.r.m.c.lib.g.k2.a.t	E	90	LumA	10.1684	0	60	1	N0
S001095.l.r.m.c.lib.g.k2.a.t	CE	50	LumA	2.94867	1	17	2	N+
S001096.l.r.m.c.lib.g.k2.a.t	E	65	LumB	10.0589	0	15	3	N0
S001097.l.r.m.c.lib.g.k2.a.t	E	65	LumA	10.0452	0	15	2	N0
S001098.l.r.m.c.lib.g.k2.a.t	E	65	LumA	10.0808	0	11	2	N0
S001099.l.r.m.c.lib.g.k2.a.t	CE	50	LumB	8.75565	1	2		N0
S001100.l.r.m.c.lib.g.k2.a.t	E	70	LumA	10.0753	0	9	2	N0
S001101.l.r.m.c.lib.g.k2.a.t	E	75	LumA	10.1027	0	5	2	N0
S001102.l.r.m.c.lib.g.k2.a.t	E	50	LumB	10.078	0	14	2	N0
S001104.l.r.m.c.lib.g.k2.a.t	E	75	LumA	1.72211	1	11	2	N0
S001105.l.r.m.c.lib.g.k2.a.t	E	50	LumA	10.078	0	19	2	N0
S001106.l.r.m.c.lib.g.k2.a.t	E	65	LumB	1.24846	1	14	2	N0
S001107.l.r.m.c.lib.g.k2.a.t	E	85	LumA	10.1164	0	17	2	N0
S001109.l.r.m.c.lib.g.k2.a.t	E	75	LumA	10.1684	0	11	1	N0
S001110.l.r.m.c.lib.g.k2.a.t	E	65	LumA	10.0835	0	15	2	N0
S001111.l.r.m.c.lib.g.k2.a.t	E	60	LumA	10.0753	0	20	1	N+
S001112.l.r.m.c.lib.g.k2.a.t	E	65	LumA	10.0561	0	20	2	N0
S001113.l.r.m.c.lib.g.k2.a.t	CE	65	LumA	10.0753	0	50	3	N+
S001115.l.r.m.c.lib.g.k2.a.t	E	80	LumA	8.98563	1	19	2	N0
S001116.l.r.m.c.lib.g.k2.a.t	E	80	LumA	10.1027	0	34	2	N0
S001118.l.r.m.c.lib.g.k2.a.t	E	85	Her2	6.79535	1	25	2	N0
S001119.l.r.m.c.lib.g.k2.a.t	CE	50	LumB	10.037	0	21	3	N+
S001120.l.r.m.c.lib.g.k2.a.t	E	65	LumA	6.89665	1	8	1	N0
S001121.l.r.m.c.lib.g.k2.a.t	E	65	LumA	10.0726	0	21	2	N+
S001123.l.r.m.c.lib.g.k2.a.t	E	75	LumB	10.0342	0	19	2	N0
S001124.l2.r.m.c.lib.g.k2.a.t	E	75	LumA	10.0808	0	8	1	N0
S001128.l.r.m.c.lib.g.k2.a.t	E	70	LumA	10.0424	0	20	2
S001129.l.r.m.c.lib.g.k2.a.t	CE	55	LumB	10.0753	0	23	3	N+
S001131.l.r.m.c.lib.g.k2.a.t	CE	60	LumB	10.037	0	26	3	N+
S001132.l.r.m.c.lib.g.k2.a.t	E	80	LumA	6.49418	1	15	1	N+
S001134.l.r.m.c.lib.g.k2.a.t	E	80	LumB	10.0945	0	15	2	N0
S001135.l.r.m.c.lib.g.k2.a.t	CE	45	LumB	10.1027	0	12	3	N0
S001137.l.r.m.c.lib.g.k2.a.t	E	70	LumA	10.0205	0	10	1	N0
S001139.l.r.m.c.lib.g.k2.a.t	E	70	LumA	10.0589	0	14	2	N+
S001141.l.r.m.c.lib.g.k2.a.t	E	75	LumA	10.0561	0	21	2
S001142.l.r.m.c.lib.g.k2.a.t	E	70	LumB	10.037	0	15	3	N0
S001143.l.r.m.c.lib.g.k2.a.t	CE	60	Her2	10.0616	0	21	3	N0
S001144.l.r.m.c.lib.g.k2.a.t		65	LumA	4.78029	1	4	3	N0
S001145.l.r.m.c.lib.g.k2.a.t	CE	50	LumA	10.0452	0	9	3	N+
S001148.l.r.m.c.lib.g.k2.a.t	E	75	LumA	10.0014	0	27	2	N0
S001149.l.r.m.c.lib.g.k2.a.t	CE	65	LumB	4.27379	1	14	3	N+
S001150.l.r.m.c.lib.g.k2.a.t	E	90	LumA	7.89322	1	19	2	N+
S001153.l.r.m.c.lib.g.k2.a.t	E	70	LumB	10.0726	0	11	3	N0
S001154.l.r.m.c.lib.g.k2.a.t	CE	50	LumA	10.0424	0	21	3	N0
S001155.l.r.m.c.lib.g.k2.a.t	E	80	LumB	5.91376	1	36	2	N0
S001156.l.r.lib.g.k2.a.t	E	80	LumA	10.0452	0	32	1	N0
S001157.l.r.m.c.lib.g.k2.a.t	CE	60	LumB	10.0452	0	20	3	N+
S001160.l.r.m.c.lib.g.k2.a.t	CE	65	Her2	10.0178	0	42	3	N+
S001161.l.r.m.c.lib.g.k2.a.t	CE	60	LumB	10.0233	0	35	3	N+
S001162.l.r.m.c.lib.g.k2.a.t		85	LumB	10.0616	0	50	3	N+
S001163.l.r.m.c.lib.g.k2.a.t		70	LumA	10.037	0	8	2	N0
S001166.l.r.m.c.lib.g.k2.a.t	E	65	LumB	10.0397	0	30	2	N0
S001167.l.r.m.c.lib.g.k2.a.t	E	70	LumB	10.0808	0	18	2	N0
S001168.l.r.m.c.lib.g.k2.a.t	CE	45	LumB	10.0452	0	22	3	N0
S001169.l.r.m.c.lib.g.k2.a.t	CE	65	LumA	10.0068	0	17	2	N+
S001173.l.r.m.c.lib.g.k2.a.t	E	90	LumA	5.50034	1	40	2	N+
S001174.l.r.m.c.lib.g.k2.a.t	E	55	LumA	10.037	0	19	2	N0
S001175.l.r.m.c.lib.g.k2.a.t	E	70	LumA	10.0424	0	25	2	N+
S001176.l.r.m.c.lib.g.k2.a.t	CE	25	LumA	10.0452	0	11	2	N+
S001177.l.r.m.c.lib.g.k2.a.t	E	50	LumB	10.0397	0	18	3	N0
S001178.l.r.m.c.lib.g.k2.a.t	E	70	LumA	10.0424	0	8	2	N+
S001179.l.r.lib.g.k2.a.t	E	65	LumA	9.99863	0	14	2	N0
S001180.l.r.m.c.lib.g.k2.a.t	E	85	LumB	7.79192	1	21	2	N+
S001186.l.r.m.c.lib.g.k2.a.t	E	70	LumA	10.0205	0	12	1	N0
S001189.l.r.m.c.lib.g.k2.a.t	E	70	LumA	10.0205	0	32	2	N0
S001190.l.r.m.c.lib.g.k2.a.t	E	80	LumB	10.0151	0	19	3	N+
S001193.l.r.m.c.lib.g.k2.a.t	E	70	Her2	9.98494	0	28	3	N0
S001194.l.r.m.c.lib.g.k2.a.t	E	70	LumA	2.74059	1	23	1	N0
S001195.l.r.m.c.lib.g.k2.a.t		65	LumA	9.97947	0	9	2	N+
S001196.l.r.m.c.lib.g.k2.a.t	E	75	LumB	10.0233	0	12	2	N0
S001198.l.r.m.c.lib.g.k2.a.t	E	70	LumA	10.0205	0	16	2	N0
S001199.l.r.m.c.lib.g.k2.a.t	E	55	LumA	10.0041	0	21	3	N0
S001200.l.r.m.c.lib.g.k2.a.t	CE	50	LumB	10.0068	0	21	3	N0
S001201.l.r.m.c.lib.g.k2.a.t	E	70	LumA	10.0205	0	12	1	N0
S001203.l.r.m.c.lib.g.k2.a.t	E	75	LumA	9.99863	0	14	1	N0
S001204.l.r.m.c.lib.g.k2.a.t	E	70	LumA	10.0014	0	11	2	N0
S001205.l.r.m.c.lib.g.k2.a.t	E	65	LumA	9.62902	1	27	2	N+
S001206.l.r.m.c.lib.g.k2.a.t	E	70	LumB	9.98494	0	21	2	N+
S001210.l.r.m.c.lib.g.k2.a.t	E	80	Her2	3.1321	1	18	3	N+
S001213.l.r.m.c.lib.g.k2.a.t	E	70	LumB	10.026	0	12	3	N0
S001214.l2.r.n.m.c.lib.g.k2.a.t	E	70	LumA	9.96578	0	11	2	N0
S001215.l2.r.n.m.c.lib.g.k2.a.t		50	LumA	9.96851	0	15	2	N0
S001219.l.r.m.c.lib.g.k2.a.t	E	75	LumB	9.9822	0	15	2	N+
S001220.l.r.m.c.lib.g.k2.a.t	E	70	LumA	9.99863	0	15	2	N+
S001221.l.r.m.c.lib.g.k2.a.t	E	85	LumA	9.97947	0	12	2	N0
S001224.l.r.m.c.lib.g.k2.a.t	E	85	LumB	3.78919	1	26	3	N+
S001226.l.r.m.c.lib.g.k2.a.t	E	70	LumA	9.99589	0	12	2	N0
S001228.l.r.m2.c.lib.g.k2.a.t	E	75	LumA	10.0561	0	15	2	N0
S001229.l.r.m2.c.lib.g.k2.a.t	CE	65	LumA	9.98768	0	20	2	N+
S001232.l.r.m2.c.lib.g.k2.a.t	CE	50	LumB	9.9603	0	30	3	N0
S001233.l.r.m2.c.lib.g.k2.a.t	E	75	LumA	9.96578	0	13	1	N0
S001234.l.r.m2.c.lib.g.k2.a.t	E	85	LumA	6.90212	1	18	2	N+
S001236.l.r.m2.c.lib.g.k2.a.t	E	55	LumA	9.9603	0	17	2	N0
S001237.l.r.m.c.lib.g.k2.a.t	CE	50	LumA	9.97947	0	21	3	N+
S001240.l.r.m2.c.lib.g.k2.a.t	CE	55	LumA	9.9822	0	23	2	N+
S001243.l.r.m2.c.lib.g.k2.a.t		70	LumA	9.97947	0	9	2	N0
S001244.l.r.m2.c.lib.g.k2.a.t	E	70	LumA	3.11841	1	19	2	N0
S001245.l.r.m2.c.lib.g.k2.a.t	E	55	LumA	9.97947	0	13	1	N+
S001246.l.r.m2.c.lib.g.k2.a.t	E	55	LumA	9.9822	0	15	1	N+
S001247.l.r.m2.c.lib.g.k2.a.t		60	LumB	9.96304	0	15	2	N+
S001250.l.r.m2.c.lib.g.k2.a.t	E	70	LumA	3.93429	1	14	2	N0
S001251.l.r.lib.g.k2.a.t	E	75	LumA	9.97947	0	17	2	N0
S001253.l.r.lib.g.k2.a.t	E	70	LumA	3.26078	1	16	2	N0
S001254.l.r.m2.c.lib.g.k2.a.t	E	70	LumA	9.95756	0	11	2	N0
S001255.l.r.m3.c.lib.g.k2.a.t		65	LumA	9.99863	0	10	1	N0
S001256.l.r.m2.c.lib.g.k2.a.t	E	65	LumA	9.92471	0	13	1	N0
S001257.l.r.m2.c.lib.g.k2.a.t	E	85	LumB	6.28611	1	20	2	N0
S001258.l.r.m2.c.lib.g.k2.a.t	E	75	LumA	9.97947	0	13	2	N0
S001265.l.r.m2.c.lib.g.k2.a.t	E	80	LumB	2.28884	1	45	3	N+
S001266.l.r.m2.c.lib.g.k2.a.t	E	70	LumA	9.98768	0	16	2	N0
S001267.l2.r.m.c.lib.g.k2.a.t	CE	50	LumA	9.88638	0	0	2	N+
S001270.l.r.m2.c.lib.g.k2.a.t		85	LumB	9.96578	0	18	1	N0
S001271.l.r.m2.c.lib.g.k2.a.t	E	50	LumB	9.94661	0	15	2
S001273.l.r.m2.c.lib.g.k2.a.t	CE	40	LumA	9.96304	0	20	2	N0
S001274.l.r.m2.c.lib.g.k2.a.t	E	55	LumA	9.96304	0	22	1	N+
S001276.l.r.m2.c.lib.g.k2.a.t	E	85	LumA	9.93018	0	34	2	N0
S001278.l.r.m2.c.lib.g.k2.a.t	E	75	LumA	9.91923	0	17	2	N0
S001279.l.r.m3.c.lib.g.k2.a.t	E	80	LumB	9.92197	0	25	3	N+
S001280.l.r.m2.c.lib.g.k2.a.t	CE	35	LumA	9.88364	0	20	3	N0
S001281.l.r.m2.c.lib.g.k2.a.t	E	85	LumA	6.83641	1	25	3	N+
S001282.l.r.m2.c.lib.g.k2.a.t	E	50	Her2	9.94387	0	11	2	N0
S001283.l.r.m2.c.lib.g.k2.a.t	E	70	LumB	9.93018	0	11		N0
S001285.l.r.m2.c.lib.g.k2.a.t	E	70	LumA	9.91923	0	11	1	N0
S001286.l.r.m2.c.lib.g.k2.a.t	E	85	LumA	7.45517	1	24	2	N0
S001288.l.r.m2.c.lib.g.k2.a.t	E	85	LumA	5.13347	1	15	2	N0
S001291.l.r.m2.c.lib.g.k2.a.t		70	LumA	9.90554	0	9	2	N0
S001292.l.r.m2.c.lib.g.k2.a.t	E	70	LumA	9.90554	0	20	2	N+
S001293.l.r.m2.c.lib.g.k2.a.t	E	75	LumB	6.63655	1	17	1	N0
S001297.l.r.m2.c.lib.g.k2.a.t	E	75	LumA	9.91102	0	15	2	N+
S001299.l.r.m2.c.lib.g.k2.a.t	CE	60	LumB	9.92197	0	21	3	N+
S001302.l.r.m2.c.lib.g.k2.a.t	E	75	LumA	9.88364	0	12	2	N0
S001303.l.r.m2.c.lib.g.k2.a.t	E	70	LumB	9.95756	0	30	3	N0
S001305.l.r.lib.g.k2.a.t	E	75	LumB	9.92197	0	15	2	N0
S001310.l.r.m2.c.lib.g.k2.a.t	E	85	Her2	0.240931	1	12	2	N+
S001312.l.r.m2.c.lib.g.k2.a.t	CE	65	LumA	9.94935	0	24	2	N+
S001314.l.r.m2.c.lib.g.k2.a.t	E	85	LumA	9.93018	0	21	3	N0
S001315.l.r.m2.c.lib.g.k2.a.t	E	75	LumA	9.9384	0	12	1	N0
S001316.l.r.m2.c.lib.g.k2.a.t	E	70	LumA	9.86448	0	20	2	N0
S001317.l.r.m3.c.lib.g.k2.a.t	E	60	LumA	9.91102	0	20	2	N0
S001319.l.r.m2.c.lib.g.k2.a.t	E	75	LumA	9.91102	0	11	1	N+
S001324.l.r.m2.c.lib.g.k2.a.t		70	LumA	9.93018	0	10	1	N0
S001325.l.r.m2.c.lib.g.k2.a.t		75	LumB	9.95756	0	10	2	N0
S001327.l.r.m2.c.lib.g.k2.a.t	CE	55	LumA	9.84531	0	10	2	N+
S001328.l.r.m2.c.lib.g.k2.a.t	E	80	LumB	9.84531	0	21	2	N+
S001331.l2.r.m.c.lib.g.k2.a.t	E	70	LumA	9.86995	0	13	2	N0
S001332.l.r.m2.c.lib.g.k2.a.t	E	60	LumB	9.86995	0	15	3	N0
S001333.l.r.m2.c.lib.g.k2.a.t	E	75	LumA	9.85079	0	12	2	N0
S001334.l.r.m2.c.lib.g.k2.a.t	CE	70	LumB	9.84805	0	38	3	N+
S001335.l.r.lib.g.k2.a.t	CE	65	LumA	9.84531	0	32	2	N+
S001336.l.r.m2.c.lib.g.k2.a.t	E	65	LumA	9.90554	0	19	2	N+
S001337.l.r.m2.c.lib.g.k2.a.t	E	70	LumB	9.85079	0	27	2	N0
S001338.l2.r.m.c.lib.g.k2.a.t	E	75	LumA	9.90554	0	24	2	N0
S001339.l.r.m2.c.lib.g.k2.a.t	CE	40	LumB	9.92471	0	12	3	N0
S001342.l.r.m2.c.lib.g.k2.a.t	CE	65	LumA	9.90554	0	18	3	N+
S001344.l.r.m2.c.lib.g.k2.a.t	E	80	LumA	4.11773	1	85	1	N+
S001345.l.r.m2.c.lib.g.k2.a.t	E	70	LumA	9.85352	0	19	2	N+
S001346.l.r.m2.c.lib.g.k2.a.t		70	LumA	0.750171	1	25	2	N+
S001347.l.r.m2.c.lib.g.k2.a.t	CE	65	Her2	2.12457	1	35	3	N+
S001350.l.r.m2.c.lib.g.k2.a.t	E	85	LumB	8.68994	1	14	2	N0
S001352.l.r.m2.c.lib.g.k2.a.t	CE	70	LumB	8.49008	1	29	3	N+
S001353.l.r.m2.c.lib.g.k2.a.t	E	70	LumB	9.90007	0	30	2	N+
S001354.l.r.m2.c.lib.g.k2.a.t		70	LumA	9.90007	0	14	1	N+
S001355.l.r.m2.c.lib.g.k2.a.t	E	40	LumA	9.84805	0	12	1	N0
S001356.l.r.m2.c.lib.g.k2.a.t	E	65	LumA	9.92471	0	11	2	N0
S001357.l.r.m.c.lib.g.k2.a.t	E	80	LumA	9.85079	0	4	2	N+
S001358.l.r.m2.c.lib.g.k2.a.t	E	70	LumA	9.84805	0	10	2	N0
S001362.l.r.m.c.lib.g.k2.a.t	E	65	LumA	9.93018	0	11	2	N0
S001363.l.r.m.c.lib.g.k2.a.t	E	70	LumA	9.84257	0	20	2	N+
S001364.l.r.m.c.lib.g.k2.a.t	E	70	LumB	9.84805	0	20	2	N0
S001365.l.r.m.c.lib.g.k2.a.t	E	85	LumA	7.02806	1	47	2	N0
S001367.l.r.m.c.lib.g.k2.a.t	E	65	LumB	9.86721	0	11	2	N0
S001369.l.r.m.c.lib.g.k2.a.t	E	70	LumB	9.82341	0	21	3	N0
S001371.l.r.m.c.lib.g.k2.a.t	E	40	LumA	9.83436	0	14	1	N0
S001372.l.r.m.c.lib.g.k2.a.t	E	65	LumA	9.84531	0	22	2	N+
S001373.l.r.m.c.lib.g.k2.a.t	E	60	LumB	9.90554	0	14	2	N0
S001374.l.r.m.c.lib.g.k2.a.t	E	70	LumA	3.10198	1	16	1	N0
S001375.l.r.m.c.lib.g.k2.a.t	E	70	LumA	8.77755	1	14	2	N0
S001376.l.r.m.c.lib.g.k2.a.t	E	65	LumA	7.09103	0	24	2	N0
S001377.l.r.m.c.lib.g.k2.a.t	E	70	LumA	9.82615	0	17	1	N0
S001378.l.r.m.c.lib.g.k2.a.t	CE	70	LumA	9.82615	0	48	2	N+
S001384.l.r.m.c.lib.g.k2.a.t	E	65	LumB	9.83162	0	16	2	N+
S001386.l.r.m.c.lib.g.k2.a.t	E	65	LumA	1.54689	1	14	2	N0
S001387.l.r.m.c.lib.g.k2.a.t	E	60	LumA	9.83162	0	11	2	N0
S001389.l.r.m.c.lib.g.k2.a.t	CE	60	LumB	9.80972	0	15	3	N+
S001390.l.r.lib.g.k2.a.t	E	55	LumA	9.85079	0	14	1	N+
S001393.l.r.m.c.lib.g.k2.a.t	E	70	LumA	9.79329	0	9	2	N0
S001395.l.r.lib.g.k2.a.t	E	65	LumB	8.57769	1	21	1	N0
S001396.l.r.m.c.lib.g.k2.a.t	E	70	LumB	9.86448	0	14	2	N0
S001398.l.r.m.c.lib.g.k2.a.t	CE	45	LumA	9.83984	0	18	1	N+
S001400.l.r.m.c.lib.g.k2.a.t	E	70	LumB	6.87748	1	25	2	N0
S001402.l.r.m.c.lib.g.k2.a.t	E	70	LumB	9.82888	0	13	1	N0
S001403.l.r.m.c.lib.g.k2.a.t	E	70	LumA	9.81246	0	16	2	N0
S001405.l.r.m.c.lib.g.k2.a.t	E	90	LumA	9.80972	0	21	2	N0
S001406.l.r.m.c.lib.g.k2.a.t	E	85	LumB	8.62971	1	11	2	N0
S001407.l.r.m.c.lib.g.k2.a.t		50	LumA	9.79055	0	8	2	N0
S001409.l.r.m.c.lib.g.k2.a.t	E	90	LumA	9.82341	0	13	2	N0
S001412.l.r.m.c.lib.g.k2.a.t	CE	30	LumB	9.90554	0	14	3	N0
S001414.l.r.m.c.lib.g.k2.a.t	CE	65	LumB	7.15127	1	20	3	N+
S001415.l.r.m.c.lib.g.k2.a.t	CE	65	LumB	9.79329	0	30	3	N+
S001416.l.r.m.c.lib.g.k2.a.t	CE	60	LumA	9.8371	0	19	2	N+
S001417.l.r.m.c.lib.g.k2.a.t	E	75	LumA	9.8152	0	8	1	N0
S001418.l.r.m.c.lib.g.k2.a.t	E	70	LumB	9.78508	0	35	3	N0
S001420.l.r.m.c.lib.g.k2.a.t	E	70	LumA	9.80698	0	25	2	N0
S001422.l.r.m2.c.lib.g.k2.a.t	E	45	LumA	9.77687	0	13	2	N0
S001424.l.r.m.c.lib.g.k2.a.t	E	75	LumA	9.79055	0	18	2	N0
S001426.l.r.m.c.lib.g.k2.a.t	CE	40	LumB	9.7577	0	17	3	N0
S001428.l.r.m.c.lib.g.k2.a.t	E	90	LumB	0.386037	1	15	2
S001431.l.r.m.c.lib.g.k2.a.t	CE	40	LumA	9.79055	0	11	2	N0
S001436.l.r.m.c.lib.g.k2.a.t	E	60	LumA	9.76865	0	20	2	N+
S001439.l.r.m.c.lib.g.k2.a.t	E	55	LumA	9.79329	0	17	2	N0
S001441.l.r.m.c.lib.g.k2.a.t	E	65	LumB	9.74949	0	15	3	N0
S001442.l.r.m.c.lib.g.k2.a.t	E	75	LumA	5.76318	1	11	1	N0
S001445.l.r.m.c.lib.g.k2.a.t	CE	75	LumA	8.26831	1	34	3	N+
S001446.l.r.m.c.lib.g.k2.a.t	E	65	LumA	9.78508	0	15	2	N+
S001448.l.r.m.c.lib.g.k2.a.t	E	70	LumB	9.74949	0	11	2	N0
S001449.l.r.m.c.lib.g.k2.a.t	E	45	LumA	9.77413	0	19	2	N0
S001450.l.r.m.c.lib.g.k2.a.t	E	70	LumB	9.92471	0	19	3	N0
S001453.l.r.m.c.lib.g.k2.a.t	E	85	LumA	2.26968	1	13	2	N0
S001454.l.r.m.c.lib.g.k2.a.t		70	LumA	6.16016	0	9	1	N0
S001457.l.r.m4.c.lib.g.k2.a.t	CE	50	LumA	9.78782	0	32	2	N+
S001458.l.r.m.c.lib.g.k2.a.t	E	55	LumB	9.76591	0	23	2	N+
S001460.l.r.m.c.lib.g.k2.a.t	E	75	LumA	7.44148	1	12	2
S001461.l.r.m.c.lib.g.k2.a.t	CE	50	LumB	8.97467	0	38	3	N+
S001463.l.r.m.c.lib.g2.k2.a.t	E	55	LumA	9.47023	0	13	2
S001467.l.r.m.c.lib.g.k2.a.t	E	60	LumA	9.73306	0	24	3	N0
S001470.l.r.m.c.lib.g.k2.a.t	E	50	LumA	9.72758	0	13	2	N0
S001472.l.r.m.c.lib.g2.k2.a.t		55	LumA	9.71116	0	8	1	N0
S001474.l.r.m.c.lib.g2.k2.a.t	E	70	LumA	9.80698	0	20	2	N0
S001475.l.r.m.c.lib.g.k2.a.t	CE	40	LumA	5.6345	1	42	2	N+
S001476.l.r.m2.c.lib.g.k2.a.t		70	LumA	9.80698	0	6	1	N0
S001478.l.r.m.c.lib.g.k2.a.t	E	50	LumA	9.71116	0	13	1	N0
S001480.l.r.m.c.lib.g.k2.a.t	E	75	LumA	6.6037	1	11	1	N0
S001482.l.r.m.c.lib.g.k2.a.t		70	LumA	9.73032	0	9	2	N0
S001483.l.r.m.c.lib.g.k2.a.t	E	75	LumA	7.32649	1	10	2	N0
S001484.l.r.m.c.lib.g.k2.a.t	E	85	Her2	2.69952	1	29	3	N+
S001486.l.r.m.c.lib.g.k2.a.t	CE	50	LumA	9.87543	0	10	2	N+
S001487.l.r.m.c.lib.g.k2.a.t	E	50	LumA	9.72758	0	14	2	N0
S001488.l.r.m.c.lib.g.k2.a.t	E	75	LumB	9.74949	0	11	3	N0
S001489.l.r.m.c.lib.g.k2.a.t	E	70	LumB	9.71389	0	25	2	N0
S001490.l.r.m.c.lib.g.k2.a.t	E	80	LumB	1.14442	1	18	2	N0
S001491.l.r.m.c.lib.g.k2.a.t	E	70	LumA	9.69473	0	11	1	N0
S001492.l.r.m.c.lib.g.k2.a.t		70	LumA	9.74949	0	9	1	N0
S001493.l.r.m.c.lib.g.k2.a.t	E	70	LumA	9.73306	0	15	1	N0
S001494.l.r.m.c.lib.g.k2.a.t	E	75	LumB	9.73032	0	11	3	N0
S001495.l.r.m.c.lib.g.k2.a.t	E	55	LumB	9.70021	0	25	2	N+
S001496.l.r.m.c.lib.g.k2.a.t	E	65	LumB	9.73032	0	14	2	N0
S001497.l.r.m.c.lib.g.k2.a.t	E	75	LumB	9.67556	0	17	2	N+
S001499.l.r.m.c.lib.g.k2.a.t	E	75	LumA	9.73032	0	11	2	N0
S001501.l.r.m.c.lib.g.k2.a.t	E	55	LumA	9.69199	0	55	2	N+
S001504.l.r.m.c.lib.g.k2.a.t		65	LumA	9.85352	0	7	1	N0
S001507.l.r.m.c.lib.g.k2.a.t	E	85	LumB	2.09719	1	30	3	N0
S001508.l.r.m.c.lib.g.k2.a.t	CE	50	LumA	9.71389	0	23	2	N0
S001509.l.r.m.c.lib.g.k2.a.t	E	75	LumA	9.6783	0	36	2	N0
S001510.l.r.m.c.lib.g.k2.a.t	CE	55	LumB	9.67283	0	12	2	N+
S001511.l.r.m.c.lib.g.k2.a.t	CE	50	LumB	9.73032	0	24	3	N+
S001512.l.r.m.c.lib.g.k2.a.t		65	LumA	9.68104	0	10	1	N0
S001513.l.r.m.c.lib.g.k2.a.t	E	70	LumB	9.73306	0	10	2	N0
S001515.l.r.m.c.lib.g.k2.a.t	E	55	LumA	9.73306	0	15	2	N0
S001516.l.r.m.c.lib.g.k2.a.t	E	50	LumA	9.70021	0	19	1	N0
S001517.l.r.m.c.lib.g.k2.a.t	E	60	LumB	9.73854	0	11	3	N0
S001518.l.r.m.c.lib.g.k2.a.t	E	75	LumA	9.69747	0	9	2	N0
S001520.l.r.m.c.lib.g.k2.a.t	CE	65	LumB	8.43532	1	11	2	N0
S001521.l.r.m.c.lib.g.k2.a.t	E	60	LumB	9.73854	0	14	2	N0
S001522.l.r.m.c.lib.g.k2.a.t	E	60	LumA	9.71937	0	20	2	N0
S001525.l.r.m.c.lib.g.k2.a.t	E	80	LumB	9.67556	0	18	1	N0
S001526.l.r.m.c.lib.g.k2.a.t	E	70	LumA	7.20055	0	6	2	N0
S001529.l.r.m.c.lib.g.k2.a.t	E	55	LumA	8.846	1	24	2	N+
S001531.l.r.m.c.lib.g.k2.a.t		60	LumB	9.71389	0	10	3	N+
S001535.l.r.m.c.lib.g.k2.a.t	E	70	LumA	9.67283	0	34	2	N+
S001536.l.r.m.c.lib.g.k2.a.t	E	70	LumB	4.69268	1	32	3	N+
S001539.l.r.m.c.lib.g.k2.a.t	E	55	LumB	9.67283	0	18	2	N0
S001540.l.r.m.c.lib.g.k2.a.t	E	70	LumA	9.69199	0	13	1	N0
S001542.l.r.m.c.lib.g.k2.a.t		70	LumA	9.71389	0	6	1	N0
S001545.l.r.m.c.lib.g.k2.a.t	E	70	LumB	9.65914	0	11	3	N0
S001547.l.r.m.c.lib.g.k2.a.t	CE	60	LumB	7.99452	1	23	3	N+
S001548.l.r.m.c.lib.g.k2.a.t	E	65	LumA	9.67556	0	11	2	N0
S001549.l.r.m.c.lib.g.k2.a.t	E	60	LumA	9.69747	0	17	2	N+
S001550.l.r.m.c.lib.g.k2.a.t	CE	60	LumB	9.6783	0	13	3	N0
S001551.l.r.m.c.lib.g.k2.a.t	E	75	LumA	9.69199	0	22	2	N+
S001559.l2.r.n.m.c.lib.g.k2.a.t	CE	50	Her2	9.6345	0	40	3	N+
S001560.l.r.m.c.lib.g.k2.a.t	CE	50	LumA	9.67556	0	14	1	N+
S001561.l.r.m.c.lib.g.k2.a.t	E	65	LumB	9.69473	0	15	2	N0
S001562.l.r.m.c.lib.g.k2.a.t	E	65	LumA	9.6783	0	10	1	N+
S001563.l.r.m.c.lib.g.k2.a.t	E	75	LumA	9.69747	0	7	1	N0
S001565.l.r.lib.g.k2.a.t	CE	70	LumA	9.65914	0	70	2	N+
S001566.l.r.m.c.lib.g.k2.a.t		65	LumA	9.63723	0	10	1	N0
S001567.l.r.lib.g.k2.a.t		70	LumA	9.6345	0	9	2	N0
S001568.l.r.m.c.lib.g.k2.a.t	E	95	LumA	3.42505	1	53	2	N+
S001573.l.r.m.c.lib.g.k2.a.t	E	70	LumA	9.6783	0	25	1	N0
S001574.l.r.m.c.lib.g.k2.a.t		65	LumA	8.12868	1	6	2	N0
S001575.l.r.m.c.lib.g.k2.a.t	E	60	LumB	9.65092	0	15	3	N0
S001577.l.r.m.c.lib.g.k2.a.t	E	60	LumA	9.62355	0	20	2	N+
S001579.l.r.m.c.lib.g.k2.a.t	E	75	LumA	7.61123	1	42	2	N0
S001580.l.r.m.c.lib.g.k2.a.t	E	70	LumA	9.63723	0	14	2	N0
S001581.l.r.m.c.lib.g.k2.a.t	CE	65	LumB	9.6345	0	23	3	N+
S001582.l.r.m.c.lib.g.k2.a.t	E	60	LumA	9.6345	0	12	2	N0
S001583.l.r.m.c.lib.g.k2.a.t	E	65	LumA	9.63723	0	19	2	N0
S001584.l.r.lib.g.k2.a.t	CE	65	LumB	9.59617	0	16	3	N0
S001585.l.r.m.c.lib.g.k2.a.t	E	85	LumA	9.69747	0	15	1	N0
S001586.l.r.m.c.lib.g.k2.a.t	E	80	LumA	9.68925	0	20	2	N0
S001588.l.r.m.c.lib.g.k2.a.t	E	60	LumA	9.7358	0	11	1	N+
S001589.l.r.m.c.lib.g.k2.a.t	E	70	LumB	9.68104	0	20	2	N0
S001591.l.r.m.c.lib.g.k2.a.t		55	LumA	9.63723	0	10	1	N0
S001592.l.r.lib.g.k2.a.t	E	80	LumA	6.02875	1	11	2	N0
S001596.l.r.m.c.lib.g.k2.a.t	E	80	Her2	2.60096	1	30	3	N0
S001598.l.r.m.c.lib.g.k2.a.t	E	70	LumB	3.27995	1	21	3	N0
S001599.l.r.m.c.lib.g.k2.a.t	E	70	LumA	9.65366	0	15	1	N+
S001600.l.r.lib.g.k2.a.t	CE	70	LumA	4.61054	1	35	2	N+
S001601.l.r.m.c.lib.g.k2.a.t	E	75	LumB	9.63723	0	11	3	N0
S001602.l.r.m.c.lib.g.k2.a.t	E	50	LumA	9.62355	0	12	1	N0
S001604.l.r.m.c.lib.g.k2.a.t	E	55	LumA	9.64271	0	12	1	N0
S001606.l.r.m.c.lib.g.k2.a.t	E	80	LumA	9.63723	0	19	2	N+
S001614.l.r.m.c.lib.g.k2.a.t	E	65	LumA	9.63723	0	11	1	N+
S001615.l.r.m.c.lib.g.k2.a.t	E	75	LumB	9.63723	0	20	3	N0
S001617.l.r.m.c.lib.g.k2.a.t		75	LumA	9.64271	0	10	1	N0
S001618.l.r.m.c.lib.g.k2.a.t		70	LumA	9.6564	0	9	1	N0
S001620.l.r.m.c.lib.g.k2.a.t	E	85	LumA	3.23614	1	35	1	N0
S001622.l.r.m.c.lib.g.k2.a.t	E	65	LumA	9.58248	0	15	1	N0
S001623.l.r.m.c.lib.g.k2.a.t	CE	50	LumA	9.58522	0	10	2	N+
S001624.l.r.m.c.lib.g.k2.a.t	E	85	LumB	9.58248	0	20	2	N+
S001625.l.r.m.c.lib.g.k2.a.t		65	LumA	9.61807	0	9	1	N0
S001626.l.r.m.c.lib.g.k2.a.t	E	75	LumA	9.67283	0	29	2	N0
S001627.l.r.m.c.lib.g.k2.a.t		70	LumA	9.59617	0	8	1	N0
S001629.l.r.m.c.lib.g.k2.a.t	E	60	LumA	9.64271	0	31	1	N0
S001631.l.r.m.c.lib.g.k2.a.t	E	80	Her2	5.76591	1	14	2	N0
S001632.l.r.m.c.lib.g.k2.a.t	E	65	LumA	9.61807	0	11	1	N0
S002061.l.r.m2.c.lib.g.k2.a.t	E	65	LumA	9.577	0	11	3	N0
S002062.l.r.m.c.lib.g.k2.a.t	E	80	LumA	9.56331	0	20	2	N0
S002066.l.r.m.c.lib.g.k2.a.t	E	60	LumA	9.63176	0	15	2	N0
S002067.l.r.m.c.lib.g.k2.a.t		65	LumA	9.5989	0	10	2
S002068.l.r.m.c.lib.g.k2.a.t	E	85	LumA	8.34771	1	11	1	N0
S002069.l.r.m.c.lib.g.k2.a.t	CE	70	LumB	7.72348	1	18	3	N0
S002070.l.r.m.c.lib.g.k2.a.t	E	70	LumA	9.53867	0	12	2	N0
S002072.l.r.m.c.lib.g.k2.a.t	CE	65	LumA	9.61533	0	21	2	N+
S002073.l.r.m.c.lib.g.k2.a.t		75	LumA	9.62355	0	6	1	N0
S002074.l.r.m.c.lib.g.k2.a.t	CE	45	LumA	9.61807	0	19	2	N+
S002075.l.r.m.c.lib.g.k2.a.t	E	70	LumA	9.59617	0	11	2	N0
S002076.l.r.m.c.lib.g.k2.a.t	E	70	LumA	9.58522	0	15	1	N0
S002077.l.r.m.c.lib.g.k2.a.t	E	85	LumA	7.36482	1	13	2	N0
S002078.l.r.m.c.lib.g.k2.a.t	CE	55	LumB	4.71458	1	20	3	N0
S002081.l.r.m.c.lib.g.k2.a.t		55	LumA	9.58248	0	9	1	N0
S002082.l.r.m.c.lib.g.k2.a.t	E	80	LumB	8.82136	1	21	3	N0
S002092.l.r.m.c.lib.g.k2.a.t	CE	45	LumA	9.57974	0	21	3	N0
S002094.l.r.m.c.lib.g.k2.a.t	E	90	LumA	4.35866	1	20	2	N0
S002096.l.r.m.c.lib.g.k2.a.t	CE	50	LumA	9.56605	0	25	2	N+
S002097.l.r.m.c.lib.g.k2.a.t	CE	70	Her2	9.56331	0	20	3	N0
S002098.l.r.m.c.lib.g.k2.a.t	CE	50	LumA	9.58248	0	14	1	N+
S002103.l.r.m.c.lib.g.k2.a.t	CE	70	LumA	9.56057	0	40	2	N+
S002104.l.r.m.c.lib.g.k2.a.t	E	70	LumA	9.54141	0	13	2
S002105.l.r.m.c.lib.g.k2.a.t		65	LumA	9.56331	0	8	1	N0
S002109.l.r.m.c.lib.g.k2.a.t	CE	65	LumB	9.56331	0	19	2	N+
S002111.l.r.m.c.lib.g2.k2.a.t	E	85	Her2	0.774812	1	21		N+
S002119.l.r.m.c.lib.g2.k2.a.t	E	70	LumA	9.58248	0	10	2	N0
S002120.l.r.lib.g.k2.a.t	CE	50	LumA	9.52498	0	46	2
S002121.l.r.m.c.lib.g.k2.a.t	E	50	LumA	9.52772	0	19	2	N0
S002122.l.r.m.c.lib.g.k2.a.t	E	85	LumA	4.96372	1	126	2	N+
S002123.l.r.m.c.lib.g.k2.a.t	E	70	LumA	7.96715	1	7	2	N+
S002124.l.r.m.c.lib.g.k2.a.t	E	50	LumA	9.53867	0	33	2	N0
S002125.l.r.m.c.lib.g.k2.a.t	E	45	LumA	9.53867	0	12	2	N0
S002129.l.r.m.c.lib.g.k2.a.t	CE	65	LumB	9.54689	0	53	3	N+
S002133.l.r.m.c.lib.g.k2.a.t	CE	55	LumA	4.26831	0	24	2	N+
S002134.l.r.m.c.lib.g.k2.a.t	CE	50	LumB	9.51677	0	18	3	N0
S002137.l.r.m.c.lib.g.k2.a.t	CE	70	LumB	8.04654	1	18	3	N+
S002138.l.r.m.c.lib.g.k2.a.t	CE	60	LumB	5.33333	1	11	3	N0
S002150.l.r.m.c.lib.g.k2.a.t	CE	60	LumA	9.51951	0	20	3	N0
S002151.l.r.m.c.lib.g.k2.a.t	CE	50	LumB	9.48939	0	12	3	N0
S002152.l.r.m.c.lib.g.k2.a.t	CE	65	LumB	9.48665	0	25	3	N+
S002154.l.r.m.c.lib.g.k2.a.t		60	LumA	9.41273	0	10	1	N0
S002155.l.r.m.c.lib.g.k2.a.t	E	85	LumA	5.68378	1	13	2	N0
S002158.l.r.m.c.lib.g.k2.a.t	E	70	LumA	9.50582	0	14	1	N0
S002165.l.r.m.c.lib.g.k2.a.t	E	90	LumB	4.29843	1	23	3	N0
S002167.l.r.m.c.lib.g.k2.a.t	E	65	LumA	9.52498	0	20	2	N+
S002168.l.r.m.c.lib.g.k2.a.t	CE	60	LumB	9.52772	0	14	3	N+
S002169.l.r.m.c.lib.g.k2.a.t	E	70	LumA	9.52225	0	17	2	N0
S002170.l.r.m.c.lib.g.k2.a.t		70	LumA	9.56057	0	9	2	N0
S002171.l.r.m.c.lib.g.k2.a.t	CE	45	LumA	9.50582	0	11	3	N+
S002173.l.r.m.c.lib.g.k2.a.t	CE	55	LumB	9.52772	0	36	2	N0
S002176.l.r.m.c.lib.g.k2.a.t	E	75	LumA	6.72142	1	12	1	N0
S002177.l.r.m.c.lib.g.k2.a.t	E	75	LumB	9.53867	0	20	3	N+
S002178.l.r.m.c.lib.g.k2.a.t	E	80	LumB	9.50582	0	27	3	N0
S002179.l.r.m.c.lib.g.k2.a.t		65	LumA	6.84189	1	7	1	N0
S002180.l.r.m.c.lib.g.k2.a.t		85	LumA	9.58522	0	17	2	N0
S002189.l.r.m.c.lib.g.k2.a.t	E	80	LumA	3.86037	1	17	2	N0
S002190.l.r.m.c.lib.g.k2.a.t	CE	40	LumA	9.48665	0	9	2	N+
S002194.l.r.m.c.lib.g.k2.a.t		65	LumA	9.46201	0	11	2	N0
S002195.l.r.m.c.lib.g.k2.a.t	E	60	LumA	9.50856	0	13	1	N0
S002196.l.r.m.c.lib.g.k2.a.t	E	70	LumA	9.53593	0	11	2	N0
S002197.l2.r.m.c.lib.g.k2.a.t	CE	70	LumA	9.577	0	20		N+
S002198.l.r.m.c.lib.g.k2.a.t	E	80	LumA	8.5065	1	3	2	N0
S002199.l.r.m.c.lib.g.k2.a.t	E	65	LumB	9.48118	0	20	2	N0
S002200.l.r.m.c.lib.g.k2.a.t	CE	45	LumA	9.47023	0	15	2	N0
S002202.l.r.m.c.lib.g.k2.a.t	E	70	LumA	9.48392	0	11	2	N0
S002205.l.r.m.c.lib.g.k2.a.t	E	65	LumA	9.48118	0	15	2	N0
S002206.l.r.m2.c.lib.g.k2.a.t	CE	50	LumA	9.61533	0	19	1	N+
S002208.l.r.m.c.lib.g.k2.a.t	CE	80	LumB	3.70431	1	31	3	N0
S002209.l.r.m.c.lib.g.k2.a.t	CE	65	LumB	2.98426	1	30	2	N+
S002212.l.r.m2.c.lib.g.k2.a.t	CE	55	LumB	9.53593	0	12	2	N0
S002219.l.r.lib.g.k2.a.t		35	LumB	9.48665	0	16	2	N+
S002221.l.r.m.c.lib.g.k2.a.t	E	75	LumA	9.93018	0	11	1	N+
S002222.l.r.m.c.lib.g.k2.a.t	CE	65	LumA	9.50856	0	3	2	N+
S002225.l.r.m.c.lib.g.k2.a.t	E	75	LumA	6.05065	1	11	1	N+
S002227.l.r.m.c.lib.g.k2.a.t	E	45	LumB	9.44285	0	12	2	N0
S002228.l.r.m.c.lib.g.k2.a.t	E	55	LumA	9.44832	0	15	1	N0
S002229.l.r.m.c.lib.g.k2.a.t	E	65	LumB	9.51951	0	15	2	N+
S002230.l.r.m.c.lib.g.k2.a.t	E	65	LumA	9.48118	0	13	2	N+
S002236.l.r.m.c.lib.g.k2.a.t	CE	45	Her2	9.45927	0	37	3	N0
S002237.l.r.m2.c.lib.g.k2.a.t	E	65	LumA	9.46749	0	17	1	N0
S002239.l.r.m.c.lib.g.k2.a.t	E	70	LumA	8.44079	1	27	2	N0
S002240.l.r.m.c.lib.g.k2.a.t	E	65	LumA	9.42368	0	14	2	N0
S002243.l.r.m.c.lib.g.k2.a.t	CE	65	LumB	9.48392	0	20	3	N+
S002244.l.r.lib.g.k2.a.t	CE	70	LumA	2.6694	1	33	2	N+
S002251.l.r.m.c.lib.g.k2.a.t	E	90	LumA	8	1	45	1	N0
S002253.l.r.m.c.lib.g.k2.a.t	CE	50	LumA	9.44832	0	20	2	N+
S002267.l.r.m2.c.lib.g.k2.a.t	E	65	LumA	9.46475	0	16	2	N0
S002268.l.r.m.c.lib.g.k2.a.t	E	65	LumA	9.46201	0	12	2	N0
S002269.l.r.m.c.lib.g.k2.a.t	E	75	LumA	9.44285	0	7	1	N0
S002270.l.r.m.c.lib.g.k2.a.t	E	90	LumB	2.50787	1	25	3	N0
S002271.l.r.m.c.lib.g.k2.a.t	CE	50	LumA	9.40726	0	18	3	N+
S002272.l.r.m.c.lib.g.k2.a.t	CE	55	LumA	9.42368	0	14	2	N0
S002274.l.r.m.c.lib.g.k2.a.t	E	85	LumB	4.77481	1	60	3
S002282.l.r.m.c.lib.g.k2.a.t	CE	65	LumB	9.48392	0	11	3	N0
S002284.l.r.m.c.lib.g.k2.a.t	E	65	LumA	9.53593	0	10	2	N0
S002287.l.r.m.c.lib.g2.k2.a.t	E	50	LumA	9.40726	0	11	1	N0
S002290.l.r.m.c.lib.g.k2.a.t	E	55	LumA	9.48392	0	12	1	N+
S002292.l.r.m.c.lib.g.k2.a.t		75	LumA	9.52772	0	8	2	N0
S002294.l.r.m.c.lib.g2.k2.a.t	E	45	LumA	9.39357	0	21	2	N0
S002295.l.r.m.c.lib.g.k2.a.t	E	85	LumA	9.4319	0	11	2	N0
S002297.l.r.m.c.lib.g.k2.a.t	CE	45	LumA	9.40726	0	20	1	N+
S002300.l.r.m.c.lib.g.k2.a.t	E	70	LumA	9.44832	0	15	1	N0
S002301.l.r.m.c.lib.g.k2.a.t	E	65	LumA	9.40452	0	11	2	N0
S002304.l.r.m.c.lib.g.k2.a.t	E	85	LumB	6.67488	1	16	2	N0
S002305.l.r.m.c.lib.g.k2.a.t	E	45	LumA	9.42642	0	13	1	N0
S002306.l.r.lib2.g.k2.a.t	CE	35	LumA	9.46475	0	20	2	N+
S002318.l.r.m.c.lib.g.k2.a.t	CE	50	LumA	9.40726	0	35	1	N+
S002320.l.r.lib2.g.k2.a.t	E	80	LumA	9.48118	0	13	1	N+
S002321.l.r.lib3.g.k2.a.t	E	70	LumA	9.40726	0	14	2	N0
S002323.l.r.m.c.lib.g.k2.a.t	E	80	LumB	7.66598	1	13	3	N+
S002324.l.r.m.c.lib.g.k2.a.t	CE	65	LumB	9.38535	0	22	2	N0
S002325.l.r.m.c.lib.g.k2.a.t	CE	45	LumA	9.38261	0	20	2	N+
S002327.l.r.m.c.lib.g.k2.a.t	E	80	LumB	9.39357	0	32	2	N+
S002329.l.r.m.c.lib.g.k2.a.t	CE	55	LumB	9.40452	0	18	3	N+
S002330.l.r.lib2.g.k2.a.t	E	75	LumB	9.44285	0	15	3	N+
S002331.l.r.m.c.lib.g.k2.a.t	E	70	LumA	9.41273	0	13	2	N0
S002332.l.r.m.c.lib.g.k2.a.t	E	80	LumA	9.45106	0	25	2	N+
S002333.l.r.m2.c.lib.g.k2.a.t	E	70	LumA	8.77207	1	15	2	N0
S002334.l.r.m.c.lib.g.k2.a.t	E	60	LumA	9.41273	0	10	2	N+
S002335.l.r.m.c.lib.g.k2.a.t		70	LumA	9.42368	0	15	1	N0
S002336.l.r.lib2.g.k2.a.t	E	85	LumA	4.49555	1	16	2	N+
S002339.l.r.m.c.lib.g.k2.a.t	CE	60	LumB	9.42094	0	27	2	N+
S002340.l.r.lib2.g.k2.a.t	CE	65	LumB	9.40452	0	14	2	N+
S002341.l.r.m.c.lib.g.k2.a.t	E	85	LumA	9.42094	0	12	2	N0
S002343.l.r.m.c.lib.g.k2.a.t	CE	70	LumB	9.34702	0	30	3	N+
S002344.l.r.m.c.lib.g.k2.a.t	E	90	LumA	9.46201	0	19	2	N0
S002345.l.r.m.c.lib.g.k2.a.t	E	95	LumA	2.18754	1	32	2	N+
S002347.l.r.m.c.lib.g.k2.a.t	CE	60	LumA	9.3744	0	12	2	N0
S002348.l.r.m.c.lib.g.k2.a.t	E	75	LumA	9.40452	0	16	2	N0
S002350.l.r.m.c.lib.g.k2.a.t	E	65	LumB	9.39083	0	27	2	N0
S002354.l.r.m.c.lib.g.k2.a.t	E	60	LumA	9.35524	0	12	2	N0
S002355.l.r.m.c.lib.g.k2.a.t	CE	60	LumB	9.35524	0	20	2	N+
S002358.l.r.m.c.lib.g.k2.a.t		55	LumA	9.38809	0	4	1
S002359.l.r.m.c.lib.g.k2.a.t	E	95	LumB	0.276523	1	32	3	N0
S002361.l.r.m.c.lib.g.k2.a.t	E	75	LumB	9.42094	0	19	3	N0
S002362.l.r.m.c.lib.g.k2.a.t	E	90	LumB	9.42368	0	24	1	N0
S002363.l.r.m.c.lib.g.k2.a.t	E	70	LumA	9.40999	0	13	1	N0
S002364.l.r.m.c.lib.g.k2.a.t	E	50	LumA	9.40726	0	19	2	N+
S002365.l.r.m.c.lib.g.k2.a.t	E	55	LumA	9.38809	0	15	2	N+
S002366.l.r.lib.g.k2.a.t	CE	65	LumB	9.38809	0	15	3	N0
S002367.l.r.m2.c.lib.g.k2.a.t	E	65	LumA	9.31691	0	16	2	N0
S002369.l.r.m.c.lib.g.k2.a.t	CE	45	Her2	9.35524	0	18	2	N+
S002371.l.r.m.c.lib.g.k2.a.t	E	75	LumB	9.34976	0	12	2	N0
S002374.l.r.m.c.lib.g.k2.a.t	CE	60	LumB	9.34428	0	14	2	N0
S002375.l.r.lib2.g.k2.a.t	CE	50	LumB	9.34702	0	30	2
S002377.l.r.m.c.lib.g2.k2.a.t	E	75	LumA	1.34155	1	19	2	N+
S002378.l.r.m.c.lib.g.k2.a.t	E	60	LumA	9.31143	0	25	1	N+
S002379.l.r.m.c.lib.g.k2.a.t	E	70	LumA	9.33607	0	15	2	N0
S002380.l.r.m.c.lib.g.k2.a.t	CE	65	LumB	8.95825	1	25	3	N+
S002382.l.r.m.c.lib.g.k2.a.t	E	60	LumA	9.31417	0	18	1	N+
S002384.l.r.m.c.lib.g.k2.a.t	E	65	LumA	9.33607	0	12	1	N+
S002387.l.r.m.c.lib.g.k2.a.t	E	75	LumA	9.29774	0	10	3	N0
S002388.l.r.m.c.lib.g.k2.a.t	CE	60	LumA	9.26762	0	12	2	N+
S002400.l.r.m.c.lib.g.k2.a.t	CE	55	LumA	9.3744	0	18	2	N+
S002401.l.r.m.c.lib.g.k2.a.t	CE	65	LumB	9.33333	0	30	3	N0
S002406.l.r.m3.c.lib.g.k2.a.t	E	65	LumA	2.38193	1	25	2	N+
S002407.l.r.lib2.g.k2.a.t	E	70	LumA	9.33333	0	22	2	N+
S002409.l.r.m2.c.lib.g.k2.a.t	E	85	LumA	8.17796	1	19	2	N0
S002410.l.r.m2.c.lib.g.k2.a.t	CE	65	LumA	9.25941	0	16	2	N+
S002415.l.r.m2.c.lib.g.k2.a.t		65	LumA	9.2731	0	9	1	N0
S002420.l.r.m2.c.lib.g.k2.a.t	CE	80	LumA	9.27584	0	21	2	N+
S002422.l.r.m.c.lib.g2.k2.a.t	CE	55	LumA	9.3744	0	16	2	N+
S002425.l.r.m.c.lib.g2.k2.a.t	E	80	LumA	9.24846	0	20	2	N0
S002426.l.r.m.c.lib.g.k2.a.t	CE	45	LumA	9.23203	0	18	2	N+
S002427.l.r.m.c.lib.g.k2.a.t	E	65	LumA	9.295	0	17	2	N0
S002429.l.r.m.c.lib.g.k2.a.t	E	60	LumA	9.36619	0	12	1	N+
S002430.l.r.m.c.lib.g.k2.a.t	E	70	LumA	9.27036	0	23	2	N0
S002431.l.r.m.c.lib.g.k2.a.t	E	85	LumB	7.27447	1	16	2	N0
S002432.l.r.m.c.lib.g.k2.a.t	CE	45	LumB	9.295	0	47	3	N0
S002434.l.r.lib2.g.k2.a.t	CE	35	LumB	9.32786	0	21	3	N+
S002435.l.r.m.c.lib.g.k2.a.t	E	85	LumA	9.24846	0	20	2	N0
S002436.l.r.m.c.lib.g.k2.a.t	E	55	LumA	9.2731	0	15	1
S002437.l.r.m.c.lib.g.k2.a.t	CE	45	LumA	9.24846	0	15	2	N+
S002438.l.r.m.c.lib.g.k2.a.t	CE	30	LumB	9.25667	0	15	3	N0
S002439.l.r.m.c.lib.g.k2.a.t	CE	50	LumB	9.24025	0	30	3	N+
S002440.l.r.m.c.lib.g.k2.a.t	E	65	LumA	5.25941	1	14	2	N0
S002442.l.r.m.c.lib.g.k2.a.t	E	85	Her2	2.63655	1	25	3	N0
S002446.l2.r.m.c.lib.g.k2.a.t	E	75	LumA	9.31691	0	50	2	N0
S002449.l.r.m.c.lib.g.k2.a.t	E	75	LumA	9.25394	0	12	1	N0
S002450.l.r.m.c.lib.g.k2.a.t	E	55	LumA	9.27858	0	32	3	N0
S002453.l.r.m.c.lib.g.k2.a.t	E	90	LumA	9.29227	0	20	2	N0
S002454.l.r.m.c.lib.g.k2.a.t	E	65	LumA	9.295	0	15	1	N+
S002456.l.r.lib.g.k2.a.t	E	70	LumA	9.28679	0	18	2	N+
S002458.l.r.m.c.lib.g.k2.a.t	E	70	LumA	9.21287	0	14	1	N0
S002459.l2.r.m.c.lib.g.k2.a.t	E	60	LumA	9.21287	0	11	1	N0
S002464.l.r.m.c.lib.g.k2.a.t	CE	65	LumB	9.25941	0	15	3	N+
S002465.l.r.m.c.lib.g.k2.a.t	E	80	LumB	9.52772	0	30	2	N0
S002471.l.r.m.c.lib.g.k2.a.t	E	65	LumB	9.22108	0	27	2	N+
S002472.l.r.m.c.lib.g.k2.a.t	E	80	LumB	9.2512	0	16	3	N0
S002476.l.r.m.c.lib.g.k2.a.t	CE	50	LumB	9.23477	0	15	3	N0
S002478.l.r.m.c.lib.g.k2.a.t	E	50	LumA	9.1937	0	19	2
S002486.l.r.m.c.lib.g.k2.a.t	E	65	LumB	9.29227	0	11	2	N+
S002487.l.r.m.c.lib.g.k2.a.t	CE	50	LumA	3.48255	0	12	2	N0
S002488.l.r.m.c.lib.g.k2.a.t		55	LumA	9.23203	0	10	2	N0
S002489.l.r.m.c.lib.g.k2.a.t	E	45	LumA	9.2293	0	10	1	N0
S002490.l.r.m.c.lib.g.k2.a.t	E	75	LumB	9.29774	0	39	3	N+
S002492.l2.r.m.c.lib.g.k2.a.t	E	80	LumA	5.97673	1	18	2	N0
S002494.l.r.m.c.lib.g.k2.a.t	E	65	LumA	9.1937	0	17	2	N+
S002496.l.r.m.c.lib.g.k2.a.t	CE	70	LumB	9.19644	0	19	3	N0
S002499.l.r.m.c.lib.g.k2.a.t	E	75	LumA	9.21287	0	9	2	N0
S002500.l.r.m.c.lib.g.k2.a.t	E	80	LumA	9.18001	0	15	2	N+
S002501.l.r.m.c.lib.g.k2.a.t	E	60	LumA	9.21287	0	16	2	N0
S002503.l.r.m.c.lib.g.k2.a.t	E	55	LumA	9.17454	0	11	1	N+
S002504.l.r.m.c.lib.g.k2.a.t	E	85	LumA	3.19507	1	20	2	N0
S002517.l.r.m.c.lib.g.k2.a.t	CE	50	LumA	9.19918	0	22	2	N+
S002519.l.r.m.c.lib.g.k2.a.t	E	60	LumA	9.25394	0	18	2
S002520.l.r.m.c.lib.g.k2.a.t	E	90	LumA	1.73306	1	18	2	N0
S002522.l.r.m.c.lib.g.k2.a.t	CE	70	LumA	9.19918	0	16	3
S002524.l.r.m.c.lib.g.k2.a.t	E	50	LumA	9.1937	0	25	1	N0
S002525.l.r.m.c.lib.g.k2.a.t	E	65	LumA	9.17454	0	14	2	N0
S002526.l.r.m4.c.lib.g.k2.a.t	E	65	LumA	8.9692	1	10	2	N0
S002528.l.r.m.c.lib.g.k2.a.t	E	70	LumB	9.18275	0	15	2	N+
S002529.l.r.m.c.lib.g.k2.a.t	E	65	LumA	9.15537	0	11	1	N0
S002530.l.r.lib.g.k2.a.t	E	65	LumA	2.83094	1	26	2	N0
S002531.l.r.m.c.lib.g.k2.a.t	CE	65	LumB	9.19644	0	18	3	N+
S002532.l.r.lib.g.k2.a.t	E	80	LumB	9.16085	0	36	3	N+
S002533.l.r.m.c.lib.g.k2.a.t	CE	55	LumA	9.16085	0	17	2	N+
S002534.l.r.m.c.lib.g.k2.a.t	CE	35	LumA	9.21287	0	33	1	N+
S002535.l.r.m.c.lib.g.k2.a.t	E	55	LumA	9.1937	0		1	N0
S002536.l.r.m.c.lib.g.k2.a.t	E	70	LumA	5.59069	1	13	1	N0
S002537.l.r.m.c.lib.g.k2.a.t	E	70	LumA	9.16085	0	7	2	N0
S002538.l.r.m.c.lib.g.k2.a.t	CE	50	LumB	7.2909	1	125		N+
S002539.l.r.m.c.lib.g.k2.a.t	CE	50	LumB	9.13621	0	15		N+
S002549.l.r.m.c.lib.g.k2.a.t	E	65	LumA	9.1718	0	11	2	N0
S002551.l.r.lib2.g.k2.a.t	E	70	LumA	9.1937	0	45	2	N+
S002553.l.r.m.c.lib.g.k2.a.t	E	80	LumB	6.06434	1	16	2	N0
S002558.l.r.m.c.lib.g.k2.a.t	E	95	LumA	2.59822	1	15	2	N+
S002560.l.r.m.c.lib.g.k2.a.t		95	LumA	9.19644	0	10	1	N0
S002562.l.r.m.c.lib.g.k2.a.t	CE	45	LumB	9.17728	0	23	3	N0
S002565.l.r.m.c.lib.g.k2.a.t	E	80	LumA	9.21834	0	14	1	N0
S002572.l.r.m.c.lib.g.k2.a.t	CE	80	LumB	9.15811	0	35	3	N+
S002574.l.r.m.c.lib.g.k2.a.t	E	95	LumB	2.74333	1	25	2	N0
S002577.l.r.m.c.lib.g.k2.a.t	E	65	LumA	9.13621	0	15	2	N0
S002578.l.r.m.c.lib.g.k2.a.t	E	80	LumB	9.13895	0	15	2	N0
S002581.l.r.m.c.lib.g.k2.a.t	CE	70	LumA	9.10609	0	21	2
S002582.l.r.m.c.lib.g.k2.a.t	E	70	LumA	9.15264	0	16	1	N0
S002583.l.r.m.c.lib.g.k2.a.t	E	70	LumB	9.06502	0	20	2	N0
S002585.l.r.m.c.lib.g.k2.a.t	E	70	LumA	2.4449	1	16	2	N0
S002586.l.r.m.c.lib.g.k2.a.t	CE	75	LumB	9.15811	0	15	2	N+
S002587.l.r.m2.c.lib.g.k2.a.t	E	55	LumA	9.12252	0	20	1	N0
S002588.l.r.m.c.lib.g.k2.a.t	E	75	LumA	9.13621	0	25	1	N+
S002589.l.r.m.c.lib.g.k2.a.t	E	80	LumB	9.19097	0	17	3	N+
S002590.l.r.m.c.lib.g.k2.a.t	CE	75	LumA	1.54689	1	30	3	N0
S002591.l.r.m.c.lib.g.k2.a.t	E	65	LumA	9.13621	0	25	1	N+
S002592.l.r.m.c.lib.g.k2.a.t	E	75	LumB	9.11704	0	25	2	N0
S002593.l.r.m.c.lib.g.k2.a.t	E	90	LumA	5.46475	1	45	3	N+
S002594.l.r.m.c.lib.g.k2.a.t	E	45	LumA	9.13621	0	15	2	N0
S002595.l.r.m.c.lib.g.k2.a.t	E	70	LumA	6.15743	1	15	1	N0
S002600.l.r.m.c.lib.g.k2.a.t	E	45	LumB	9.16359	0	11	2	N0
S002601.l.r.m.c.lib.g.k2.a.t	E	70	LumA	9.13621	0	16	2	N0
S002604.l.r.m.c.lib.g.k2.a.t	CE	45	LumA	9.08693	0	20	2	N+
S002619.l.r.m.c.lib.g.k2.a.t	E	55	LumA	9.10062	0	15	2	N0
S002620.l.r.m.c.lib.g.k2.a.t	E	55	LumA	9.10062	0	11	1	N0
S002621.l.r.m.c.lib.g.k2.a.t		50	LumB	5.97125	1	9	2	N0
S002623.l.r.m.c.lib.g.k2.a.t	E	75	LumA	9.13621	0	11	2	N0
S002624.l.r.m.c.lib.g.k2.a.t	CE	65	LumA	9.14442	0	13	3	N0
S002632.l.r.m.c.lib.g.k2.a.t	CE	50	LumA	9.10062	0	14	1	N+
S002636.l2.r.n.m.c.lib.g.k2.a.t	CE	50	LumB	9.10335	0	27	3	N0
S002638.l2.r.n.m.c.lib.g.k2.a.t	E	70	LumA	9.08145	0	20	2	N+
S002642.l2.r.n.m.c.lib.g.k.a.t		70	LumB	9.11704	0	8	3	N0
S002644.l2.r.n.m.c.lib.g.k2.a.t	E	70	LumB	3.69336	1	33	2	N0
S002658.l.r.m.c.lib.g.k2.a.t	CE	55	LumA	9.09788	0	14	2	N+
S002662.l.r.m.c.lib.g.k2.a.t	CE	45	LumB	9.10062	0	2		N0
S002663.l.r.m.c.lib.g.k2.a.t	E	85	LumB	9.10062	0	22	2	N+
S002664.l.r.m.c.lib.g.k2.a.t	CE	45	LumA	9.10062	0	21	1	N+
S002665.l.r.m.c.lib.g.k2.a.t	E	50	LumA	9.08693	0	23	2
S002666.l.r.m.c.lib.g.k2.a.t	CE	60	LumA	3.29637	1	21	2	N+
S002668.l.r.m.c.lib.g.k2.a.t	E	85	LumA	2.99521	1	22	1	N0
S002669.l.r.m.c.lib.g.k2.a.t	E	80	LumB	9.10609	0	16	3
S002670.l.r.m.c.lib.g.k2.a.t	E	65	LumA	9.06502	0	11	2	N0
S002671.l.r.m.c.lib.g.k2.a.t	E	75	LumA	9.10335	0	14	2	N0
S002674.l.r.m.c.lib.g.k2.a.t	E	70	LumB	4.17522	1	13	2	N0
S002676.l.r.m.c.lib.g.k2.a.t		70	LumA	2.58453	1	40	2	N+
S002677.l.r.m.c.lib.g.k2.a.t	CE	50	LumB	9.09788	0	19	2	N0
S002680.l.r.m.c.lib.g.k2.a.t	CE	50	LumA	9.06502	0	24	2	N+
S002681.l.r.m.c.lib.g.k2.a.t	E	65	LumA	9.06502	0	13	1	N+
S002682.l.r.m.c.lib.g.k2.a.t		55	LumA	9.07871	0	6	1	N0
S002684.l.r.m.c.lib.g.k2.a.t	E	50	LumA	9.06229	0	14	2
S002685.l.r.m.c.lib.g.k2.a.t		75	LumA	5.3525	1	8	1	N0
S002686.l.r.m.c.lib.g.k2.a.t	CE	50	LumA	9.13621	0	22	2	N0
S002688.l.r.m.c.lib.g.k2.a.t	CE	65	LumA	9.06229	0	26	3	N+
S002691.l.r.m.c.lib.g.k2.a.t	E	70	LumA	9.02943	0	19	2	N+
S002692.l.r.m.c.lib.g.k2.a.t	E	65	LumB	9.02396	0	21	1	N+
S002693.l.r.m.c.lib.g.k2.a.t	E	85	LumA	9.10609	0	20	1	N+
S002694.l.r.m2.c.lib.g.k2.a.t	E	70	LumA	9.08145	0	20	2
S002696.l.r.m.c.lib.g.k2.a.t	E	55	LumB	9.08419	0	13	2	N0
S002697.l.r.m.c.lib.g.k2.a.t	E	45	LumA	9.05955	0	14	2	N0
S002699.l.r.m.c.lib.g.k2.a.t	E	60	LumA	9.04038	0	16	1	N0
S002700.l.r.m.c.lib.g.k2.a.t	E	65	LumA	9.02396	0	13	1	N0
S002701.l.r.m.c.lib.g.k2.a.t	E	70	LumA	9.04038	0	13	2	N+
S002705.l.r.m.c.lib.g.k2.a.t	CE	55	LumA	9.07598	0	13	2	N+
S002707.l.r.m.c.lib.g.k2.a.t	E	60	LumB	9.04312	0	28	2	N0
S002713.l.r.m.c.lib.g.k2.a.t	E	80	LumA	8.53662	1	20	2	N+
S002716.l.r.m.c.lib.g.k2.a.t	E	85	LumA	7.48528	1	20	2	N0
S002718.l.r.m.c.lib.g.k2.a.t	E	80	LumB	9.04586	0	17	3	N0
S002720.l.r.m.c.lib.g.k2.a.t	CE	70	LumB	7.75359	1	33	2	N+
S002726.l.r.m.c.lib.g.k2.a.t		70	LumA	9.06776	0	11	2	N0
S002727.l.r.lib.g.k2.a.t	CE	50	LumB	9.0486	0	20	3	N0
S002728.l.r.m.c.lib.g.k2.a.t	E	75	LumA	9.04312	0	22	2	N+
S002730.l.r.m.c.lib.g.k2.a.t	E	65	LumA	9.06502	0	20	2	N0
S002747.l.r.lib.g.k2.a.t	E	65	LumA	9.02396	0	9	2	N0
S002749.l.r.m.c.lib.g.k2.a.t	E	50	LumA	9.02943	0	28	2	N0
S002750.l.r.m.c.lib.g.k2.a.t	E	80	LumB	9.00479	0	23	2	N0
S002756.l.r.m.c.lib.g.k2.a.t	CE	50	LumB	9.02396	0	28	3	N+
S002758.l.r.m.c.lib.g.k2.a.t	CE	65	LumA	9.00753	0	22	2	N+
S002760.l.r.m.c.lib.g.k2.a.t	CE	70	LumB	9.02396	0	22	3	N+
S002761.l.r.m.c.lib.g.k2.a.t	CE	70	LumA	4.86516	1	16	2	N0
S002762.l.r.m.c.lib.g.k2.a.t	CE	55	LumA	8.98289	0	18	2	N0
S002763.l.r.m.c.lib.g.k2.a.t	CE	35	LumA	9.07871	0	20	2	N+
S002765.l.r.m.c.lib.g.k2.a.t	E	45	LumA	9.0486	0	17	1	N0
S002766.l.r.m.c.lib.g.k2.a.t	E	75	LumA	3.35661	1	15	2	N0
S002784.l.r.m.c.lib.g.k2.a.t	E	70	LumA	9.00479	0	70	2	N0
S002786.l.r.m.c.lib.g.k2.a.t	E	80	LumA	8.98563	0	15	2	N0
S002789.l.r.m.c.lib.g.k2.a.t	E	70	LumB	9.02669	0	14	2	N0
S002791.l.r.m.c.lib.g.k2.a.t	E	70	LumA	9.02396	0	8	2	N+
S002795.l.r.m.c.lib.g.k2.a.t	E	80	LumA	9.00753	0	21	2	N+
S002796.l.r.m.c.lib.g.k2.a.t	E	70	LumA	9.00479	0	18	1
S002799.l.r.m2.c.lib.g.k2.a.t	E	70	LumA	5.53593	1	20	2	N0
S002801.l.r.m2.c.lib.g.k2.a.t	E	65	LumA	9.00479	0	10	1	N+
S002803.l.r.m2.c.lib.g.k2.a.t	CE	55	LumB	9.02122	0	25	3	N0
S002804.l.r.m2.c.lib.g.k2.a.t	CE	70	LumA	9.00753	0	28	3	N0
S002805.l.r.m.c.lib.g.k2.a.t	CE	65	LumB	1.70568	1	35	3	N+
S002810.l.r.m2.c.lib.g.k2.a.t	E	70	LumA	8.98563	0	32	2	N+
S002812.l.r.m2.c.lib.g.k2.a.t	E	80	LumA	7.35387	1	15	3	N0
S002813.l.r.m2.c.lib.g.k2.a.t	CE	65	LumA	7.26078	1	33	3	N+
S002814.l.r.m2.c.lib.g.k2.a.t	E	45	LumA	8.97194	0	14	2	N0
S002818.l2.r.m.c.lib.g.k2.a.t	E	85	LumA	3.46612	1	60		N+
S002819.l2.r.m.c.lib.g.k2.a.t	E	75	LumA	8.9911	0	25	2	N+
S002824.l.r.m2.c.lib.g.k2.a.t	CE	75	LumB	9.00205	0	13	3	N0
S002825.l.r.m.c.lib.g.k2.a.t	E	80	LumA	8.71458	1	11	1	N0
S002826.l.r.m2.c.lib.g.k2.a.t		70	LumA	8.96646	0	11	2	N0
S002827.l.r.m2.c.lib.g.k2.a.t	CE	65	LumB	7.52361	1	17	3	N0
S002828.l.r.m2.c.lib.g.k2.a.t	E	55	LumA	8.96372	0	55	2	N0
S002830.l.r.m2.c.lib.g.k2.a.t	E	70	LumA	8.96646	0	8	1	N+
S002831.l.r.m2.c.lib.g.k2.a.t	E	70	LumA	8.9911	0	15	2
S002835.l.r.m2.c.lib.g.k2.a.t	E	65	LumB	4.01643	1	14	3	N0
S002836.l.r.m2.c.lib.g.k2.a.t	CE	65	LumB	8.94456	0	40	3	N+
S002849.l.r.m2.c.lib.g.k2.a.t	E	45	LumA	8.96646	0	4	1	N0
S002850.l.r.m2.c.lib.g.k2.a.t	CE	70	LumB	8.96646	0	13	2	N+
S002851.l.r.m2.c.lib.g.k2.a.t		50	LumA	8.96372	0	7	1
S002852.l.r.m2.c.lib.g.k2.a.t	E	65	LumB	8.9692	0	17	2	N0
S002853.l.r.m2.c.lib.g.k2.a.t	CE	70	LumA	8.9911	0	20	2	N+
S002855.l.r.m2.c.lib.g.k2.a.t	E	45	LumA	9.02669	0	34	1	N0
S002856.l.r.m2.c.lib.g.k2.a.t	CE	60	LumA	8.9692	0	12	3	N0
S002869.l.r.m2.c.lib.g.k2.a.t	CE	50	LumB	9.00753	0	23	2	N0
S002871.l.r.m2.c.lib.g.k2.a.t	CE	50	LumB	8.98289	0	16	2	N+
S002872.l.r.m2.c.lib.g.k2.a.t	CE	75	LumA	8.98015	0	18	2	N+
S002877.l.r.lib.g.k2.a.t	E	65	LumA	8.96646	0	14	2	N0
S002878.l.r.m2.c.lib.g.k2.a.t	E	80	LumA	8.96646	0	22	2	N0
S002882.l.r.lib.g.k2.a.t	CE	65	LumA	8.96646	0	18	2
S002887.l.r.m2.c.lib.g.k2.a.t		65	LumB	8.94456	0	7	1	N0
S002889.l.r.m2.c.lib.g.k2.a.t	CE	40	LumB	9.00479	0	33	3	N+
S002893.l.r.m2.c.lib.g.k2.a.t	E	60	LumA	8.92813	0	14	2
S002895.l.r.m2.c.lib.g.k2.a.t	E	85	LumB	8.96646	0	10	3	N0
S002898.l.r.m3.c.lib.g.k2.a.t	CE	70	LumA	8.94182	0	18	2	N0
S002900.l.r.m3.c.lib.g.k2.a.t	E	75	LumA	8.92539	0	22	2	N0
S002903.l.r.m3.c.lib.g.k2.a.t	E	45	LumA	8.93361	0	18	2	N0
S002906.l.r.m4.c.lib.g.k2.a.t	CE	55	LumB	8.93361	0	30	3	N0
S002907.l.r.m3.c.lib.g.k2.a.t	E	60	LumA	8.92813	0	13	2	N+
S002908.l.r.m3.c.lib.g.k2.a.t	E	60	LumB	8.92813	0	8	2	N0
S002910.l.r.m3.c.lib.g.k2.a.t	CE	55	LumB	8.95003	0	9	2	N+
S002915.l.r.m3.c.lib.g.k2.a.t	E	60	LumA	8.97194	0	18	2	N0
S002917.l.r.m3.c.lib.g.k2.a.t	CE	40	LumB	8.92539	0	13	3	N0
S002918.l.r.m3.c.lib.g.k2.a.t	CE	55	LumA	8.94456	0	20	2	N+
S002933.l.r.m.c.lib.g.k2.a.t		65	LumA	8.9473	0	10	1
S002934.l.r.m.c.lib.g.k2.a.t	E	70	LumA	8.92813	0	15	2
S002935.l.r.m.c.lib.g.k2.a.t	CE	60	LumA	8.92813	0	14	3	N+
S002936.l.r.m.c.lib.g.k2.a.t		65	LumA	8.93087	0	7	2	N0
S002937.l.r.lib.g.k2.a.t	E	65	LumA	8.92539	0	40	2	N+
S002939.l.r.m.c.lib.g.k2.a.t		75	LumB	4.23546	1	10	3	N+
S002940.l.r.m.c.lib.g.k2.a.t	E	60	LumA	8.85695	0	23	2	N+
S002941.l.r.m.c.lib.g.k2.a.t	E	65	LumA	8.88706	0	12	2	N+
S002943.l.r.m.c.lib.g.k2.a.t	E	75	LumA	8.93087	0	28	2	N0
S002944.l.r.m.c.lib.g.k2.a.t	E	75	Her2	3.61944	1	10	3
S002945.l.r.m.c.lib.g.k2.a.t	CE	60	LumA	8.94456	0	13	3
S002946.l.r.m.c.lib.g.k2.a.t	E	60	LumA	8.92813	0	12	2
S002947.l.r.m.c.lib.g.k2.a.t	CE	70	LumB	8.93087	0	16	3	N+
S002950.l.r.m.c.lib.g.k2.a.t	CE	65	LumB	8.91444	0	25	3	N0
S002951.l.r.m.c.lib.g.k2.a.t	E	70	LumA	8.91444	0	12	2	N0
S002954.l.r.m.c.lib.g.k2.a.t		60	LumB	8.93087	0	6	3	N0
S002955.l.r.m.c.lib.g.k2.a.t	E	40	LumA	8.95277	0	16	2	N0
S002958.l.r.m.c.lib.g.k2.a.t	CE	70	LumA	8.92813	0	16	2	N+
S002960.l.r.m.c.lib.g.k2.a.t		60	LumA	8.84873	0	6	1	N0
S002961.l.r.m2.c.lib.g.k2.a.t	E	65	LumA	8.84873	0	24	1	N0
S002969.l.r.m.c.lib.g.k2.a.t		70	LumA	8.92266	0	10	2
S002970.l.r.m.c.lib.g.k2.a.t	E	85	LumB	7.96715	1	18	2	N+
S002974.l.r.m.c.lib.g.k2.a.t	E	95	LumA	2.28337	1	21	1	N+
S002975.l.r.m.c.lib.g.k2.a.t	CE	75	LumB	8.9117	0	20	3	N+
S002976.l.r.m.c.lib.g.k2.a.t	E	70	LumA	8.92539	0	12	1	N0
S002978.l.r.m.c.lib.g.k2.a.t	E	70	LumA	8.846	0	10	2	N0
S002981.l.r.m.c.lib.g.k2.a.t	E	75	LumA	8.92539	0	32	2
S002983.l.r.m.c.lib.g.k2.a.t		70	LumA	8.92813	0	8	2	N+
S002984.l.r.m.c.lib.g.k2.a.t	E	85	LumA	7.89322	1	25	3
S002986.l.r.m.c.lib.g.k2.a.t	E	60	LumA	8.84873	0	7	1	N0
S002987.l.r.m.c.lib.g.k2.a.t	E	50	LumA	8.91444	0	13	1	N0
S002988.l.r.m.c.lib.g.k2.a.t	E	75	LumA	8.92813	0	17	2	N0
S002989.l.r.m.c.lib.g.k2.a.t	E	60	LumA	8.92539	0	12	1	N+
S002990.l.r.m.c.lib.g.k2.a.t	CE	50	LumB	8.90897	0	31	3	N+
S003004.l.r.m.c.lib.g.k2.a.t	CE	50	LumA	8.85421	0	30	1	N+
S003008.l.r.m.c.lib.g.k2.a.t	E	75	LumA	8.85421	0	16	2	N0
S003010.l.r.m2.c.lib.g.k2.a.t	CE	65	LumA	8.61054	1	20	2	N+
S003011.l.r.m.c.lib.g.k2.a.t	E	55	LumA	8.81588	0	25	2	N0
S003012.l.r.m.c.lib.g.k2.a.t	E	85	LumB	8.8104	0	24	3	N+
S003014.l.r.m.c.lib.g.k2.a.t	E	55	LumB	8.8679	0	11	2	N0
S003015.l.r.m.c.lib.g.k2.a.t	E	65	LumA	8.97194	0	15	1	N0
S003017.l.r.m.c.lib.g.k2.a.t	E	70	LumA	8.82957	0	14	2	N0
S003020.l.r.m.c.lib.g.k2.a.t		70	LumA	8.90897	0	7	1
S003022.l.r.m.c.lib.g.k2.a.t	E	80	LumA	8.85421	0	18	3	N+
S003025.l.r.m.c.lib.g.k2.a.t	CE	65	LumA	8.8104	0	23	2	N+
S003027.l.r.m.c.lib.g.k2.a.t	E	85	LumA	7.43053	1	26	1	N+
S003028.l.r.m.c.lib.g.k2.a.t	E	55	LumB	8.83778	0	13	2	N+
S003042.l.r.m.c.lib.g.k2.a.t	E	65	LumA	8.85147	0	17	2	N0
S003045.l.r.m.c.lib.g.k2.a.t		80	LumB	8.27652	1	16	2	N0
S003047.l.r.m.c.lib.g.k2.a.t	E	75	LumB	8.8104	0	19	2	N0
S003048.l.r.m.c.lib.g.k2.a.t	E	50	LumA	8.85147	0	11	2	N0
S003050.l.r.m.c.lib.g.k2.a.t	CE	70	LumB	8.85421	0	32	3	N0
S003054.l.r.m.c.lib.g.k2.a.t	CE	65	LumA	8.81862	0	15	2	N+
S003055.l.r.m.c.lib.g.k2.a.t	E	65	LumA	5.3525	1	10	2	N0
S003056.l.r.m.c.lib.g.k2.a.t	E	65	LumA	8.9117	0	17	2	N0
S003057.l.r.m.c.lib.g.k2.a.t	E	50	LumA	8.8679	0	15	2	N0
S003058.l.r.m.c.lib.g.k2.a.t	E	70	LumA	6.19028	1	19	2	N0
S003059.l.r.m.c.lib.g.k2.a.t	E	75	Her2	8.85421	0	11	3	N0
S003060.l.r.m.c.lib.g.k2.a.t	E	70	LumA	8.85147	0	25	2	N0
S003061.l.r.m.c.lib.g.k2.a.t	CE	60	LumB	8.90897	0	13	2	N+
S003063.l.r.m.c.lib.g.k2.a.t	E	75	LumA	6.45311	1	15	2	N0
S003066.l.r.m.c.lib.g.k2.a.t	E	70	LumA	8.79124	0	16	1	N0
S003067.l.r.m.c.lib.g.k2.a.t	E	70	LumA	8.82683	0	15	1	N+
S003068.l.r.m.c.lib.g.k2.a.t	CE	65	LumA	8.8679	0	13	2	N+
S003069.l.r.m.c.lib.g.k2.a.t	E	70	LumA	8.82683	0	28	2	N+
S003074.l.r.lib.g.k2.a.t		50	LumA	8.84873	0	8	2
S003077.l.r.m.c.lib.g.k2.a.t	E	65	LumA	8.85421	0	12	1
S003079.l.r.m.c.lib.g.k2.a.t		75	LumA	8.87064	0	9	1	N0
S003080.l.r.m.c.lib.g.k2.a.t	CE	50	LumB	8.85147	0	18	3	N0
S003083.l.r.m.c.lib.g.k2.a.t	CE	70	LumB	8.82957	0	32	3	N0
S003087.l.r.m.c.lib.g.k2.a.t	CE	50	LumB	8.85147	0	23	3	N+
S003090.l.r.m.c.lib.g.k2.a.t	E	50	LumA	1.14716	1	16	1	N0
S003091.l.r.m.c.lib.g.k2.a.t	E	85	LumA	8.77481	0	28	1	N+
S003092.l.r.lib.g.k2.a.t	E	70	LumA	8.82957	0	15	1	N+
S003093.l.r.m.c.lib.g.k2.a.t	E	65	LumA	8.83231	0	15	2	N0
S003094.l.r.m.c.lib.g.k2.a.t	E	80	LumA	1.99042	1	25	2	N0
S003095.l.r.m2.c.lib.g.k2.a.t	E	85	LumB	1.54141	1	30	2	N0
S003097.l.r.lib.g.k2.a.t	E	75	LumB	8.79945	0	17	2	N0
S003099.l.r.m.c.lib.g.k2.a.t	E	50	LumB	8.81314	0	11	2
S003100.l.r.m.c.lib.g.k2.a.t	CE	40	Her2	8.77481	0	30	3	N0
S003102.l.r.m.c.lib.g.k2.a.t	E	85	LumA	8.81862	1	12	2	N0
S003108.l.r.m.c.lib.g.k2.a.t	CE	60	LumB	2.55989	1	38	3	N+
S003110.l.r.m.c.lib.g.k2.a.t	E	85	LumB	8.80767	0	25	3	N0
S003111.l.r.m.c.lib.g.k2.a.t	E	85	LumA	5.25941	1	11	1	N0
S003117.l.r.m.c.lib.g.k2.a.t	E	90	LumA	1.16906	1	24	3	N+
S003119.l.r.m.c.lib.g.k2.a.t	E	65	LumA	8.79398	0	12	1	N+
S003122.l.r.m.c.lib.g.k2.a.t	E	55	LumA	8.8104	0	25	2
S003124.l.r.m.c.lib.g.k2.a.t	CE	70	LumB	8.77207	0	15	3	N0
S003125.l.r.m.c.lib.g.k2.a.t	CE	35	LumA	8.79124	0	30	2	N0
S003126.l.r.m.c.lib.g.k2.a.t	E	85	LumA	6.4449	1	17	2	N+
S003127.l.r.m.c.lib.g.k2.a.t		85	LumA	8.81314	0	20	1
S003129.l.r.m.c.lib.g.k2.a.t	CE	45	LumA	8.7885	0	17	3	N+
S003130.l.r.m.c.lib.g.k2.a.t	E	65	LumA	8.79398	0	12	1	N0
S003133.l.r.m.c.lib.g.k2.a.t	E	90	LumA	7.53183	1	20	2	N+
S003134.l.r.m.c.lib.g.k2.a.t		50	LumA	8.69815	0	8	1	N0
S003136.l.r.m.c.lib.g.k2.a.t	CE	65	LumB	8.82957	0	22	2	N0
S003138.l.r.m.c.lib.g.k2.a.t		75	LumA	8.79671	0	10	1	N0
S003173.l.r.m.c.lib.g.k2.a.t	E	45	LumA	6.49418	1	15	1	N0
S003175.l2.r.lib.g.k2.a.t	CE	65	LumA	8.75291	0	80	2	N+
S003176.l.r.m.c.lib.g.k2.a.t	E	80	LumB	8.8679	0	15	3	N+
S003178.l.r.m.c.lib.g.k2.a.t	E	85	LumB	8.79671	0	20	2	N+
S003180.l.r.m.c.lib.g.k2.a.t	E	85	LumA	6.705	1	11	3
S003185.l.r.m.c.lib.g.k2.a.t	E	65	LumA	8.75565	0	12	2	N+
S003186.l.r.m.c.lib.g.k2.a.t	CE	60	LumB	8.75291	0	15	2	N0
S003187.l.r.m.c.lib.g.k2.a.t	E	55	LumA	8.80767	0	17	2	N0
S003188.l.r.m.c.lib.g.k2.a.t	CE	60	LumA	8.71458	0	35	2	N+
S003189.l.r.m.c.lib.g.k2.a.t	E	70	LumA	8.76112	0	13	1	N0
S003190.l.r.m.c.lib.g.k2.a.t	CE	55	LumB	8.77207	0	22	3	N0
S003192.l.r.m.c.lib.g.k2.a.t	CE	55	LumB	8.75565	0	14	3	N0
S003206.l.r.m.c.lib.g.k2.a.t	E	65	LumA	8.81314	0	16	1	N+
S003209.l.r.m.c.lib.g.k2.a.t	E	70	LumA	4.10951	1	8	2	N+
S003212.l.r.m.c.lib.g.k2.a.t		70	LumA	8.72279	0	15	1	N0
S003213.l.r.m.c.lib.g.k2.a.t	CE	50	LumA	6.28611	1	20	1	N+
S003214.l.r.m.c.lib.g.k2.a.t	E	50	LumB	8.77755	0	19	2
S003215.l.r.m.c.lib.g.k2.a.t	E	55	LumA	8.74196	0	17	2
S003216.l.r.m.c.lib.g.k2.a.t	E	75	LumA	8.69815	0	15	2	N0
S003217.l.r.m.c.lib.g.k2.a.t	E	65	LumA	8.71732	0	12	1	N0
S003218.l.r.m.c.lib.g.k2.a.t	E	60	LumA	8.64613	0	16	2	N0
S003225.l.r.m.c.lib.g.k2.a.t		70	LumA	6.91307	1	8	2	N0
S003227.l.r.m.c.lib.g.k2.a.t	E	85	LumA	4.75838	1	19	2	N+
S003230.l.r.m.c.lib.g.k2.a.t	CE	55	LumA	8.79945	0	11		N+
S003240.l.r.m.c.lib.g.k2.a.t	E	70	LumA	8.79124	0	45	1
S003241.l.r.m.c.lib.g.k2.a.t	CE	55	LumB	8.73648	0	35	2	N+
S003243.l.r.m.c.lib.g.k2.a.t	E	95	LumA	3.0308	1	24	2	N0
S003247.l.r.m.c.lib.g.k2.a.t		50	LumA	8.73922	0	10	1	N0
S003249.l.r.m.c.lib.g.k2.a.t	CE	65	LumA	8.71458	0	14	2	N+
S003250.l2.r.m2.c.lib.g.k2.a.t	E	65	LumA	8.69541	0	12	2	N0
S003254.l.r.m.c.lib.g.k2.a.t	CE	65	LumB	8.70089	1	22	2	N0
S003255.l.r.m.c.lib.g.k2.a.t	E	60	LumA	8.73922	0	22	2	N+
S003257.l.r.m2.c.lib.g.k2.a.t	CE	70	LumB	8.75565	0	22	3	N+
S003258.l.r.m.c.lib.g.k2.a.t	E	45	LumA	8.77755	0	19	1	N0
S003259.l.r.m.c.lib.g.k2.a.t	CE	65	LumB	8.73648	0	14	3	N0
S003261.l.r.m.c.lib.g.k2.a.t	E	55	LumA	8.71458	0	23	2	N0
S003262.l.r.m.c.lib.g.k2.a.t	E	60	LumA	8.68446	0	14	1	N+
S003268.l.r.m.c.lib.g.k2.a.t		70	Her2	8.73922	0	9	2	N0
S003269.l.r.m.c.lib.g.k2.a.t		50	LumA	8.64066	0	10	2	N0
S003270.l.r.m.c.lib.g.k2.a.t	E	95	LumB	2.53251	1	13	2	N0
S003271.l.r.m.c.lib.g.k2.a.t	E	75	LumA	5.94935	1	29	2	N0
S003273.l.r.m.c.lib.g.k2.a.t	CE	70	LumB	7.95346	1	20	3	N0
S003275.l.r.m2.c.lib.g.k2.a.t	E	70	LumB	8.67899	0	19	2	N0
S003276.l.r.m.c.lib.g.k2.a.t	CE	75	Her2	8.73101	0	21	3	N+
S003279.l2.r.n.m.c.lib.g.k2.a.t	CE	70	LumA	8.71732	0	20	2	N+
S003282.l.r.m.c.lib.g.k2.a.t	E	80	LumA	8.73922	0	18	2	N0
S003289.l2.r.n.m.c.lib.g.k.a.t	CE	50	LumB	8.79124	0	20	3	N+
S003300.l.r.m.c.lib.g.k2.a.t	E	80	LumA	8.71732	0	11	2	N0
S003301.l.r.m.c.lib.g.k2.a.t	CE	50	LumA	8.72005	0	18	3	N0
S003302.l.r.m.c.lib.g.k2.a.t	E	65	LumB	2.987	1	30	3	N0
S003305.l.r.m.c.lib.g.k2.a.t	CE	50	LumA	6.00958	1	25	2	N+
S003306.l.r.m.c.lib.g.k2.a.t	E	55	LumA	8.72553	0	12	2	N0
S003307.l.r.m.c.lib.g.k2.a.t	E	85	LumB	8.73648	0	40	3	N0
S003308.l.r.m.c.lib.g.k2.a.t	CE	80	LumB	8.76112	0	44	3	N+
S003311.l.r.m.c.lib.g.k2.a.t		70	LumA	3.60575	1		2	N0
S003314.l.r.m.c.lib.g.k2.a.t	E	50	LumA	8.67899	0	24	2	N0
S003315.l.r.m.c.lib.g.k2.a.t	E	65	LumA	8.69815	0	46	2	N+
S003321.l.r.m.c.lib.g.k2.a.t	E	75	LumB	8.72279	0	24	3	N0
S003323.l.r.m.c.lib.g.k2.a.t		60	LumA	8.71732	0	10	2	N0
S003326.l.r.m.c.lib.g.k2.a.t	E	70	LumB	8.67899	0	15	2	N0
S003327.l.r.m.c.lib.g.k2.a.t	E	60	LumA	8.67625	0	25	2	N0
S003328.l.r.m.c.lib.g.k2.a.t	CE	55	LumA	8.66256	0	12	3	N+
S003335.l.r.m.c.lib.g.k2.a.t	CE	75	LumB	5.42094	1	50	2	N+
S003338.l.r.m.c.lib.g.k2.a.t	CE	50	LumA	8.65708	0	17	2	N+
S003339.l.r.m.c.lib.g.k2.a.t	E	75	LumA	8.72279	0	14	2	N0
S003340.l.r.m.c.lib.g.k2.a.t	CE	55	LumA	8.69541	0	14	2	N0
S003342.l.r.m.c.lib.g.k2.a.t	E	60	LumA	8.70089	0	14	1	N0
S003345.l2.r.m.c.lib.g.k2.a.t	E	70	LumA	8.03012	1	14	2	N0
S003346.l.r.m.c.lib.g.k2.a.t	E	85	LumA	6.02875	1	58	2	N+
S003348.l.r.m.c.lib.g.k2.a.t	CE	50	LumA	8.65708	0	18	2	N+
S003350.l.r.m.c.lib.g.k2.a.t	CE	60	LumB	8.66256	0	18	2	N0
S003351.l.r.m.c.lib.g.k2.a.t	CE	55	LumB	8.66256	0	45	3	N+
S003352.l.r.m.c.lib.g.k2.a.t	E	75	LumA	8.65708	0	11	2	N0
S003353.l.r.m.c.lib.g.k2.a.t	E	75	LumA	8.65982	0	12	2	N+
S003355.l.r.m.c.lib.g.k2.a.t		65	LumA	9.04312	0	8	1
S003356.l.r.m.c.lib.g.k2.a.t	E	85	LumA	1.11431	1	16	2	N0
S003357.l.r.m.c.lib.g.k2.a.t	E	80	LumA	8.53388	1	31	2	N0
S003358.l.r.m.c.lib.g.k2.a.t	E	80	LumA	6.89391	1	10	2	N0
S003360.l.r.m.c.lib.g.k2.a.t	E	65	LumA	8.69815	0	14	2	N+
S003361.l.r.m.c.lib.g.k2.a.t	E	45	LumA	8.66256	0	13	1	N0
S003372.l.r.m.c.lib.g.k2.a.t	CE	70	LumB	8.68172	0	22	3	N0
S003374.l.r.m.c.lib.g.k2.a.t	E	80	LumB	8.68172	0	22	3	N0
S003383.l.r.m.c.lib.g.k2.a.t	E	75	LumB	8.67625	0	17	2	N0
S003384.l.r.m.c.lib.g.k2.a.t	CE	50	LumB	8.64339	0	20	3	N+
S003385.l.r.m.c.lib.g.k2.a.t	E	85	LumA	8.67077	0	19	2	N0
S003387.l.r.m.c.lib.g.k2.a.t	E	65	LumA	8.63792	0	9	1	N0
S003388.l.r.m.c.lib.g.k2.a.t	E	70	LumA	8.67899	0	20	2	N0
S003390.l.r.m.c.lib.g.k2.a.t		65	LumB	8.66256	0	8	2	N0
S003391.l.r.m.c.lib.g.k2.a.t	E	55	LumA	8.69541	0	13	1	N0
S003392.l.r.m.c.lib.g.k2.a.t	E	70	LumA	8.67625	0	11	1	N0
S003393.l.r.m.c.lib.g.k2.a.t	CE	55	LumB	8.61875	0	40	3	N+
S003394.l.r.m.c.lib.g.k2.a.t	CE	65	LumA	8.62149	0	24	2	N+
S003396.l.r.m.c.lib.g.k2.a.t	E	55	LumA	8.67351	0	15	1	N0
S003397.l.r.m.c.lib.g.k2.a.t	CE	55	LumB	8.77207	0	23	3	N+
S003399.l.r.m.c.lib.g.k2.a.t	E	70	LumB	8.60233	0	15	3	N0
S003408.l.r.m.c.lib.g.k2.a.t	CE	50	LumA	5.72211	1	17		N+
S003409.l.r.m.c.lib.g.k2.a.t	E	55	LumA	8.66256	0	12	2	N0
S003410.l.r.m.c.lib.g.k2.a.t	E	90	LumB	7.62491	1	23	3	N+
S003411.l.r.m.c.lib.g.k2.a.t	E	75	LumA	8.59685	0	14	1	N0
S003412.l.r.m.c.lib.g.k2.a.t	E	70	LumA	8.62149	0	14	2	N0
S003417.l.r.m.c.lib.g.k2.a.t	E	65	LumB	8.66256	0	17	2	N0
S003423.l.r.m2.c.lib.g.k2.a.t	CE	55	LumA	8.67899	0	12	2	N+
S003424.l.r.m.c.lib.g.k2.a.t	E	70	LumB	8.68446	0	9	3	N0
S003425.l.r.m.c.lib.g.k2.a.t	E	95	LumB	8.59959	0	12	2	N0
S003426.l.r.m.c.lib.g.k2.a.t	E	70	LumB	8.6078	0	25	2	N0
S003427.l.r.m.c.lib.g.k2.a.t	E	90	LumB	8.64613	0	22	2	N0
S003428.l.r.m.c.lib.g.k2.a.t	CE	55	LumB	8.60233	0	17	2	N0
S003429.l.r.m.c.lib.g.k2.a.t	CE	65	LumB	8.64339	0	17	2	N0
S003430.l.r.m.c.lib.g.k2.a.t	CE	65	LumA	8.61602	0	20	3	N+
S003431.l.r.m.c.lib.g.k2.a.t	E	70	LumA	8.67625	0	27	2	N0
S003432.l.r.m.c.lib.g.k2.a.t	CE	50	LumB	8.6078	0	19	3	N+
S003434.l.r.m.c.lib.g.k2.a.t	E	75	LumA	8.62149	0	20	1	N+
S003437.l.r.m.c.lib.g.k2.a.t	E	80	LumB	4.86516	1	23	1	N0
S003441.l.r.m.c.lib.g.k2.a.t	CE	50	LumA	8.58042	0	17	2	N+
S003447.l.r.m2.c.lib.g.k2.a.t	E	55	LumA	8.63792	0	16	2	N0
S003449.l.r.m.c.lib.g.k2.a.t	CE	70	LumA	8.63792	0	15	3	N+
S003473.l.r.m.c.lib.g.k2.a.t	CE	50	LumA	8.60233	0	7	2	N+
S003474.l.r.m.c.lib.g.k2.a.t	E	90	LumB	3.44695	1	23	3	N+
S003476.l.r.m.c.lib.g.k2.a.t	E	75	LumA	8.56674	0	25	1	N0
S003479.l.r.m.c.lib.g.k2.a.t	E	50	LumA	8.58042	0	12	2	N0
S003480.l.r.m.c.lib.g.k2.a.t	CE	40	LumB	8.564	0	25	3	N+
S003481.l.r.m.c.lib.g.k2.a.t	E	70	LumB	3.24162	1	12	1	N0
S003482.l.r.m.c.lib.g.k2.a.t		70	LumA	8.92813	0	10	1	N0
S003483.l.r.m.c.lib.g.k2.a.t	E	75	LumA	8.58316	0	16	3	N0
S003484.l.r.m.c.lib.g.k2.a.t	E	70	LumA	3.56468	1	15	2	N0
S003490.l.r.m.c.lib.g.k2.a.t	E	75	LumA	8.60233	0	10	2	N+
S003497.l.r.m.c.lib.g.k2.a.t	E	70	LumA	8.59959	0	8	3	N0
S003498.l.r.m.c.lib.g.k2.a.t	E	55	LumB	8.60507	0	16	2	N0
S003499.l.r.m.c.lib.g.k2.a.t	E	75	Her2	8.5859	0	16	3	N+
S003500.l.r.m2.c.lib.g.k2.a.t	CE	65	LumB	8.60507	0	23	2	N0
S003501.l.r.m.c.lib.g.k2.a.t	E	80	LumA	8.56126	0	20	2	N0
S003502.l.r.m.c.lib.g.k2.a.t	E	50	LumA	8.54757	0	15	2	N0
S003513.l.r.m.c.lib.g.k2.a.t	E	75	LumB	8.5859	0	13	3	N0
S003514.l.r.m.c.lib.g.k2.a.t		55	LumA	8.58316	0	7	1	N0
S003516.l.r.m.c.lib.g.k2.a.t	CE	60	Her2	8.54209	0	23	3	N+
S003517.l.r.m.c.lib.g.k2.a.t	E	65	LumA	8.54209	0	21	2	N0
S003518.l.r.m2.c.lib.g.k2.a.t	CE	50	LumA	8.55031	0	28	3	N0
S003519.l.r.m2.c.lib.g.k2.a.t	CE	40	LumB	8.5859	0	23	3	N+
S003520.l.r.m.c.lib.g.k2.a.t		60	LumA	8.70363	0	20	1	N0
S003525.l.r.m.c.lib.g.k2.a.t	CE	55	LumA	8.64066	0	22	2	N+
S003529.l.r.m.c.lib.g.k2.a.t	E	70	LumA	8.59959	0	11	2	N0
S003530.l.r.m.c.lib.g.k2.a.t	E	80	LumA	8.53114	0	32	2	N+
S003544.l.r.m.c.lib.g.k2.a.t	E	55	LumB	8.5859	0	30	2	N0
S003545.l.r.m.c.lib.g.k2.a.t	CE	50	LumB	1.75496	1	32		N+
S003546.l.r.m.c.lib.g.k2.a.t	E	70	LumA	8.5859	0	11	1	N0
S003548.l.r.m.c.lib.g.k2.a.t	E	95	LumB	2.91855	1	17	2
S003549.l.r.m.c.lib.g.k2.a.t	E	90	LumB	8.64613	0	40	2	N0
S003550.l.r.m.c.lib.g.k2.a.t	E	70	LumA	8.64066	0	22	2	N0
S003551.l.r.m.c.lib.g.k2.a.t	E	60	LumA	3.76181	1	8	2	N0
S003552.l.r.m.c.lib.g.k2.a.t	E	60	LumA	8.58042	0	21	2	N0
S003554.l.r.m.c.lib.g.k2.a.t		55	LumA	8.56126	0	10	1	N0
S003555.l.r.m.c.lib.g.k2.a.t	CE	45	LumA	8.564	0	68	2	N+
S003556.l.r.m.c.lib.g.k2.a.t	E	70	LumB	8.564	0	12	3	N0
S003557.l.r.m.c.lib.g.k2.a.t	E	90	LumB	8.55031	0	30	3	N+
S003559.l.r.m.c.lib.g.k2.a.t	E	90	LumA	8.55031	0	35	2	N0
S003560.l.r.m.c.lib.g.k2.a.t	CE	60	LumA	8.53114	0	29	3	N0
S003561.l.r.m.c.lib.g.k2.a.t	E	85	LumB	5.63723	1	33	2
S003562.l.r.m.c.lib.g.k2.a.t	E	75	LumB	5.47023	1	37	2	N0
S003563.l.r.m.c.lib.g.k2.a.t	E	55	LumA	8.65708	0	15	2	N0
S003564.l.r.m.c.lib.g.k2.a.t	E	75	LumA	8.62423	0	6	2	N+
S003565.l.r.m.c.lib.g.k2.a.t	CE	50	LumB	8.56674	0	20	3	N+
S003567.l.r.m.c.lib.g.k2.a.t	E	85	LumA	8.60233	0	30	1	N+
S003568.l.r.m.c.lib.g.k2.a.t	E	50	LumA	8.58864	0	30	2	N0
S003569.l.r.m.c.lib.g.k2.a.t	CE	65	LumB	8.50376	0	18	3	N+
S003570.l.r.m.c.lib.g.k2.a.t	E	70	LumB	8.5065	0	14	2	N0
S003571.l.r.m.c.lib.g.k2.a.t	CE	65	Her2	8.55031	0	9	3	N0
S003576.l.r.m.c.lib.g.k2.a.t	CE	60	LumB	8.57769	0	21	3	N0
S003580.l.r.m.c.lib.g.k2.a.t	E	45	LumA	8.50376	0	18	1	N0
S003590.l.r.m.c.lib.g.k2.a.t	CE	60	LumB	8.48734	0	16	3	N+
S003592.l.r.m.c.lib.g.k2.a.t	CE	70	LumA	8.56674	0	30	2	N+
S003604.l.r.m.c.lib.g.k2.a.t	E	60	LumA	8.53936	0	12	2	N0
S003610.l.r.m.c.lib.g.k2.a.t	E	55	LumA	8.54757	0	14	1	N0
S003611.l.r.m.c.lib.g.k2.a.t	E	50	LumA	8.51198	0	16	2	N0
S003612.l.r.m.c.lib.g.k2.a.t	E	45	LumA	8.50376	0	15	1	N0
S003613.l.r.m.c.lib.g.k2.a.t	CE	40	LumB	6.20397	1	20	3	N+
S003615.l.r.m.c.lib.g.k2.a.t		90	LumA	0.854209	1	21	3
S003616.l.r.m.c.lib.g.k2.a.t	E	80	LumA	8.56947	0	20	2	N+
S003617.l.r.m.c.lib.g.k2.a.t	CE	50	LumA	8.57769	0	18	2	N0
S003619.l.r.m.c.lib.g.k2.a.t	E	70	LumA	8.53936	0	24	2	N+
S003620.l.r.m.c.lib.g.k2.a.t	CE	50	LumA	8.5065	0	17	2	N0
S003621.l.r.m.c.lib.g.k2.a.t		55	LumA	8.54757	0	8	1	N0
S003623.l.r.lib.g.k2.a.t	E	85	LumB	4.75291	1	40	3	N0
S003625.l.r.m.c.lib.g.k2.a.t	E	70	LumB	8.56126	0	14	2	N0
S003626.l.r.m.c.lib.g.k2.a.t	E	85	LumA	8.48734	0	15	2	N0
S003627.l.r.m.c.lib.g.k2.a.t	CE	65	LumB	2.96783	1	25	3	N+
S003630.l.r.m.c.lib.g.k2.a.t	E	70	LumA	8.52567	0	11	2	N0
S003631.l.r.m.c.lib.g.k2.a.t	CE	35	LumB	1.40178	1	16
S003636.l.r.m.c.lib.g.k2.a.t	CE	70	LumB	8.53936	0	15	3	N0
S003638.l.r.m.c.lib.g.k2.a.t	E	75	LumB	8.46817	0	12	2	N0
S003640.l.r.m.c.lib.g.k2.a.t	E	65	LumA	8.46543	0	18	1	N0
S003642.l.r.m.c.lib.g.k2.a.t	CE	60	LumA	4.67625	0	17	2	N+
S003643.l.r.m.c.lib.g.k2.a.t	E	60	LumB	8.54757	0	14	2	N0
S003644.l.r.m.c.lib.g.k2.a.t	E	55	LumA	8.48734	0	15	2	N0
S003655.l.r.m.c.lib.g.k2.a.t	E	85	LumA	8.54209	0	13	1	N+
S003656.l.r.m.c.lib.g.k2.a.t	CE	75	LumA	8.5065	0	15	2	N+
S003660.l.r.m.c.lib.g.k2.a.t	E	80	LumB	7.60575	1	29	2	N0
S003661.l.r.m.c.lib.g.k2.a.t		50	LumA	8.49281	0	10	1	N0
S003663.l.r.m.c.lib.g.k2.a.t	E	45	LumA	8.53114	0	20	2	N0
S003665.l.r.m.c.lib.g.k2.a.t	CE	50	LumA	8.52841	0	13	1	N+
S003666.l.r.m.c.lib.g.k2.a.t	CE	45	LumB	8.53114	0	11	2	N0
S003668.l.r.m.c.lib.g.k2.a.t	E	70	LumA	8.50103	0	30	2	N0
S003681.l.r.m.c.lib.g.k2.a.t	E	60	LumA	8.52567	0	15	1	N0
S003683.l.r.m.c.lib.g.k2.a.t	E	65	LumA	8.51198	0	12	1	N0
S003684.l.r.m.c.lib.g.k2.a.t	E	85	LumB	6.66667	1	45	3	N+
S003686.l.r.m.c.lib.g.k2.a.t		75	LumA	8.50924	0	2	1	N0
S003687.l.r.m.c.lib.g.k2.a.t	E	65	LumA	8.50924	0	15	2	N0
S003691.l.r.m.c.lib.g.k2.a.t	E	45	LumA	8.49008	0	15	1	N0
S003695.l.r.m.c.lib.g.k2.a.t	CE	70	LumA	8.42984	0	23	2	N0
S003697.l.r.m.c.lib.g.k2.a.t	E	60	LumA	8.49008	0	22	2	N0
S003699.l.r.m.c.lib.g.k2.a.t	CE	35	LumA	8.42437	0	45		N+
S003700.l.r.m.c.lib.g.k2.a.t		75	LumA	3.154	1	12	2	N+
S003701.l.r.m.c.lib.g.k2.a.t	E	60	LumA	8.49281	0	10	1	N+
S003703.l.r.m.c.lib.g.k2.a.t	CE	70	LumB	8.48734	0	9	3	N+
S003704.l.r.m.c.lib.g.k2.a.t	E	65	LumA	8.4846	0	17	2	N0
S003715.l.r.m.c.lib.g.k2.a.t	CE	70	LumB	6.62834	1	22	3	N0
S003716.l.r.m.c.lib.g.k2.a.t	E	80	LumB	8.4846	0	20	3	N0
S003717.l.r.m.c.lib.g.k2.a.t	E	65	LumA	8.50924	0	15	2	N0
S003718.l.r.m.c.lib.g.k2.a.t	E	55	LumA	8.5065	0	15	1	N0
S003720.l.r.m.c.lib.g.k2.a.t	E	70	LumA	8.50376	0	12	2	N0
S003721.l.r.m.c.lib.g.k2.a.t	CE	70	LumB	8.49281	0	22	3	N+
S003722.l.r.m.c.lib.g.k2.a.t	E	70	LumA	8.49008	0	17	2	N0
S003723.l.r.m.c.lib.g.k2.a.t	E	75	LumA	8.4846	0	11	1	N0
S003729.l.r.m.c.lib.g.k2.a.t	E	55	LumA	6.06982	1	21	2	N+
S003731.l.r.m.c.lib.g.k2.a.t	E	75	LumA	4.09582	1	14	2	N0
S003734.l.r.m.c.lib.g.k2.a.t	E	90	LumA	8.5065	0	60	2	N+
S003735.l.r.m.c.lib.g.k2.a.t	CE	75	LumA	8.43532	0	15	2	N+
S003736.l.r.m.c.lib.g.k2.a.t	E	85	LumA	8.42984	0	12	2	N0
S003737.l.r.m.c.lib.g.k2.a.t	CE	60	LumA	3.60575	1	60	2	N+
S003738.l.r.m.c.lib.g.k2.a.t	E	95	LumB	1.44011	1	25	3
S003739.l.r.m.c.lib.g.k2.a.t	E	70	LumB	8.48186	0	11	3	N0
S003743.l.r.lib.g.k2.a.t	E	85	LumB	8.46817	0	23	2	N+
S003744.l.r.m.c.lib.g.k2.a.t	E	80	LumA	4.40246	1	22	3	N+
S003745.l.r.m.c.lib.g.k2.a.t	CE	60	LumA	8.42984	0	16	2	N+
S003747.l.r.m.c.lib.g.k2.a.t	CE	70	LumA	8.42984	0	18	2	N0
S003749.l.r.m.c.lib.g.k2.a.t	E	80	LumA	8.42984	0	15	1	N+
S003750.l.r.m.c.lib.g.k2.a.t	E	95	LumA	3.89322	1	24	1
S003752.l.r.m.c.lib.g.k2.a.t	E	60	LumA	8.42984	0	19	1	N0
S003761.l2.r.m.c.lib.g.k2.a.t		80	LumA	8.46817	0	91	2	N0
S003765.l.r.m.c.lib.g.k2.a.t	E	90	LumA	8.46817	0	18	3	N0
S003766.l.r.m.c.lib.g.k2.a.t	E	65	LumA	8.45175	0	12	1	N0
S003767.l.r.m.c.lib.g.k2.a.t	E	50	LumA	8.44901	0	12	2	N0
S003768.l.r.m2.c.lib.g.k2.a.t		75	LumA	8.4271	0	11	2	N0
S003769.l.r.m.c.lib.g.k2.a.t		60	LumA	8.41615	0	10	1	N0
S003770.l.r.m.c.lib.g.k2.a.t	E	75	LumA	8.45175	0	16	2	N0
S003774.l.r.m.c.lib.g.k2.a.t		75	LumA	8.46543	0	8	1	N0
S003776.l.r.lib.g.k2.a.t	CE	60	LumA	8.43258	0	30	3	N+
S003777.l.r.m.c.lib.g.k2.a.t	E	75	LumA	8.39425	0	24	1	N+
S003778.l.r.m.c.lib.g.k2.a.t	E	80	LumA	8.46543	0	20	2	N0
S003779.l.r.m.c.lib.g.k2.a.t	E	75	LumB	8.48186	0	28	2	N0
S003780.l.r.m.c.lib.g.k2.a.t	E	75	Her2	8.41342	0	25	3	N+
S003782.l.r.m.c.lib.g.k2.a.t		75	LumA	8.46543	0	9	1	N0
S003783.l.r.m.c.lib.g.k2.a.t	E	60	LumA	8.39151	0	15	1	N0
S003788.l.r.m.c.lib.g.k2.a.t	E	70	LumA	8.36961	0	53	2	N0
S003789.l.r.m.c.lib.g.k2.a.t	CE	50	LumA	8.44901	0	30	2	N+
S003790.l2.r.m.c.lib.g.k2.a.t	E	85	LumA	8.41342	0	51	2	N+
S003791.l.r.m.c.lib.g.k2.a.t	CE	75	LumB	8.40794	0	24		N+
S003795.l.r.m.c.lib.g.k2.a.t		65	LumA	8.38877	0	7	1	N0
S003798.l.r.m.c.lib.g.k2.a.t	E	65	LumA	8.53114	0	23	2	N0
S003800.l.r.m.c.lib.g.k2.a.t	E	50	LumA	8.41342	0	18	2	N0
S003801.l.r.m.c.lib.g.k2.a.t		75	LumA	8.44901	0	6	1	N0
S003805.l.r.m.c.lib.g.k2.a.t	E	70	LumA	8.35592	0	21	2	N0
S003806.l.r.m.c.lib.g.k2.a.t	E	85	LumA	8.39425	0	15	2	N+
S003807.l.r.m.c.lib.g.k2.a.t	E	75	LumA	8.35592	0	12	2	N0
S003809.l.r.m.c.lib.g.k2.a.t	E	65	LumA	8.43258	0	13	2	N+
S003811.l.r.m.c.lib.g.k2.a.t	E	70	LumA	8.38877	0	16	2	N0
S003813.l.r.m.c.lib.g.k2.a.t	E	70	LumA	8.38877	0	15	2	N0
S003814.l.r.m.c.lib.g.k2.a.t	CE	65	LumA	8.37509	0	30	3	N+
S003815.l.r.m.c.lib.g.k2.a.t	CE	60	LumA	8.37509	0	23	2	N+
S003818.l.r.m.c.lib.g.k2.a.t		55	LumA	8.46817	0	7	1	N0
S003819.l.r.m.c.lib.g.k2.a.t	CE	65	LumB	8.44901	0	10	2	N+
S003823.l.r.m.c.lib.g.k2.a.t		70	LumA	8.41068	0	8	2	N0
S003825.l.r.m.c.lib.g.k2.a.t	CE	50	LumB	8.31485	0	15	2	N0
S003826.l.r.m.c.lib.g.k2.a.t	E	60	LumA	8.37235	0	22	1	N+
S003828.l.r.m.c.lib.g.k2.a.t	CE	65	LumB	8.32033	0	18	2	N0
S003829.l.r.m.c.lib.g.k2.a.t	E	75	LumA	8.33128	0	19	1	N0
S003830.l.r.m.c.lib.g.k2.a.t	CE	50	LumB	8.37235	0	14	3	N0
S003831.l.r.m.c.lib.g.k2.a.t	E	75	LumB	8.40794	0	14	2	N0
S003832.l.r.m.c.lib.g.k2.a.t		45	LumA	8.40794	0	10	1	N0
S003833.l.r.m.c.lib.g.k2.a.t	E	80	LumB	8.39151	0		2	N+
S003834.l.r.m.c.lib.g.k2.a.t	E	70	LumB	8.37509	0	25	3	N+
S003837.l.r.m.c.lib.g.k2.a.t		70	LumA	8.41615	0	7	1	N0
S003838.l.r.m.c.lib.g.k2.a.t	E	85	LumA	8.41615	0	30	2	N0
S003840.l.r.m.c.lib.g.k2.a.t	E	85	LumA	1.86448	1	10	2	N0
S003844.l.r.m.c.lib.g.k2.a.t	E	65	LumB	8.31485	0	15	2	N0
S003846.l.r.m.c.lib.g.k2.a.t	CE	60	LumB	8.36687	0	28	2	N0
S003848.l.r.m.c.lib.g.k2.a.t	E	50	LumA	8.41068	0	20	1	N0
S003851.l.r.m.c.lib.g.k2.a.t	CE	55	LumA	8.39151	0	22	2	N+
S003852.l.r.m.c.lib.g.k2.a.t	E	60	LumA	8.35592	0	28	2	N+
S003882.l.r.m.c.lib.g.k2.a.t	E	80	LumA	8.33676	0	15		N0
S003885.l.r.m.c.lib.g.k2.a.t	CE	50	LumA	8.36961	0	33	2	N+
S003887.l2.r.m2.c.lib.g.k2.a.t	E	85	LumA	8.31211	0	16	1	N0
S003925.l2.r.n.m.c.lib.g.k2.a.t	E	60	LumB	8.33676	0	13	2	N+
S003926.l2.r.n.m.c.lib.g.k2.a.t	E	65	LumA	8.39699	0	20	2	N0
S003931.l.r.m.c.lib.g.k2.a.t		70	LumB	8.31485	0	17	3	N+
S003932.l2.r.n.m.c.lib.g.k2.a.t	E	65	LumA	8.38877	0	12	2	N0
S003933.l.r.m.c.lib.g.k2.a.t	CE	65	LumB	8.37509	0	16	3	N0
S003934.l.r.m.c.lib.g.k2.a.t	E	55	LumA	8.37235	0	30	2	N+
S003939.l.r.m.c.lib.g.k2.a.t	E	60	LumA	8.35044	0	21	1	N+
S003942.l.r.m.c.lib.g.k2.a.t		80	LumA	7.27721	1	15	1	N0
S003945.l.r.m.c.lib.g.k2.a.t		65	LumB	3.91513	1	9	3	N0
S003947.l.r.m.c.lib.g.k2.a.t	E	60	LumA	8.29295	0	14	2	N+
S003951.l.r.m.c.lib.g.k2.a.t	E	85	LumB	4.1013	1	27	2	N0
S003952.l.r.m.c.lib.g.k2.a.t	CE	70	LumA	8.33402	0	22	3	N+
S003953.l.r.m.c.lib.g.k2.a.t	E	80	LumA	8.35044	0	21	2	N+
S003956.l.r.m.c.lib.g.k2.a.t	E	80	LumA	8.32033	0	25	1	N0
S003971.l.r.m.c.lib.g.k2.a.t	E	80	Her2	8.25462	0	30	2	N+
S003972.l.r.m.c.lib.g.k2.a.t	CE	55	LumA	8.23546	0	34	2	N+
S003974.l.r.m.c.lib.g.k2.a.t	E	65	LumA	8.29295	0	10	2	N+
S003977.l.r.m.c.lib.g.k2.a.t		50	LumB	8.21629	0	25		N+
S003978.l.r.m.c.lib.g.k2.a.t		90	LumA	8.37235	0	13	2	N0
S003979.l.r.lib.g.k2.a.t	E	80	LumB	8.2601	0	30	2	N0
S003982.l.r.m.c.lib.g.k2.a.t	E	85	LumA	8.31211	0	2	2	N0
S003987.l.r.m.c.lib.g.k2.a.t	E	80	LumB	8.33949	0	10	2	N+
S003992.l.r.m.c.lib.g.k2.a.t	E	65	LumA	8.31485	0	17	2	N0
S003994.l.r.m.c.lib.g.k2.a.t	E	55	LumA	8.25736	0	12	1	N+
S003996.l.r.m.c.lib.g.k2.a.t	E	80	LumA	5.59343	1	18	3	N0
S004000.l.r.m.c.lib.g.k2.a.t	E	65	LumA	8.21629	0	32	2	N+
S004003.l2.r.m.c.lib.g.k2.a.t	E	75	LumA	8.29021	0	39	1	N0
S004004.l.r.m.c.lib.g.k2.a.t	E	70	LumA	8.19713	0	11	2	N0
S004020.l.r.m.c.lib.g.k2.a.t	E	50	LumA	8.23819	0	20	2	N0
S004026.l.r.m.c.lib.g.k2.a.t	E	65	LumA	8.2245	0	19	2	N+
S004031.l.r.m2.c.lib.g.k2.a.t	CE	50	LumA	8.24367	0	15	3	N0
S004036.l.r.m.c.lib.g.k2.a.t	CE	50	Her2	8.27652	0	17	2	N0
S004046.l.r.m.c.lib.g.k2.a.t	E	70	LumA	8.24093	0	14	1	N0
S004047.l.r.m.c.lib.g.k2.a.t	CE	65	LumB	2.11088	1	30	2	N+
S004049.l.r.m.c.lib.g.k2.a.t	E	55	LumA	8.18617	0	11	1	N0
S004050.l.r.m.c.lib.g.k2.a.t	CE	70	LumB	5.34976	1	35	3	N+
S004051.l.r.m.c.lib.g.k2.a.t	E	85	LumB	8.23819	0	25	2	N+
S004054.l.r.m.c.lib.g.k2.a.t		70	LumA	8.21629	0	7	1	N0
S004055.l.r.m.c.lib.g.k2.a.t	CE	45	LumA	8.17796	0	19	3	N+
S004056.l.r.m2.c.lib.g.k2.a.t	E	55	LumA	8.2026	0	12	1	N0
S004058.l.r.m2.c.lib.g.k2.a.t	CE	65	LumA	8.23546	0	40	2	N+
S004060.l.r.m2.c.lib.g.k2.a.t	E	85	LumB	3.7755	1	16	3	N0
S004061.l.r.m2.c.lib.g.k2.a.t	E	55	LumA	8.2245	0	13	1	N0
S004064.l.r.m2.c.lib.g.k2.a.t	E	70	LumA	8.19986	0	14	2	N+
S004065.l.r.m2.c.lib.g.k2.a.t	CE	60	LumB	8.18344	0	13	3	N0
S004066.l.r.m.c.lib.g.k2.a.t	E	75	LumA	8.18344	0	14	2	N0
S004067.l.r.m.c.lib.g.k2.a.t	E	55	LumA	8.18344	0	11	2	N0
S004071.l.r.lib.g.k2.a.t	CE	55	LumB	8.2026	0	13	3	N0
S004077.l.r.m2.c.lib.g.k2.a.t		65	LumA	8.1588	0	8	1	N0
S004079.l.r.m2.c.lib.g.k2.a.t	CE	60	LumA	8.18617	0	21	2	N0
S004080.l2.r.m.c.lib.g.k2.a.t	E	65	LumA	8.23546	0	18	2	N0
S004081.l.r.m.c.lib.g.k2.a.t	E	75	LumB	8.17796	0	17	3	N0
S004105.l.r.m.c.lib.g.k2.a.t	E	60	LumB	8.16153	0	9	3	N0
S004106.l.r.m.c.lib.g.k2.a.t	CE	60	LumB	8.18617	0	25	3	N+
S004110.l.r.m.c.lib.g.k2.a.t	E	50	LumB	8.18617	0	16	2	N0
S004111.l2.r.m.c.lib.g.k2.a.t		85	LumB	8.19713	0	8	2	N0
S004112.l.r.m.c.lib.g.k2.a.t	CE	50	LumA	8.16427	0	26	2	N+
S004115.l.r.m2.c.lib.g.k2.a.t	E	60	LumA	3.22793	1	18	2	N0
S004116.l.r.m4.c.lib.g.k2.a.t	CE	50	LumB	8.19439	0	25	2	N0
S004117.l.r.m2.c.lib.g.k2.a.t	CE	70	LumB	8.18344	0	22	2	N+
S004118.l.r.m2.c.lib.g.k2.a.t	CE	50	LumA	8.17796	0	40	2	N+
S004121.l.r.m2.c.lib.g.k2.a.t		60	LumA	8.29295	0	10	2	N0
S004122.l.r.m.c.lib.g.k2.a.t	E	90	LumB	8.21903	0	20	3	N+
S004127.l.r.m2.c.lib.g.k2.a.t	E	85	LumB	3.22793	1	46	3	N+
S004129.l.r.m2.c.lib.g.k2.a.t	E	70	LumA	5.88912	1	20	2	N+
S004132.l.r.m3.c.lib.g.k2.a.t	CE	70	LumB	4.79671	1	23	3	N+
S004135.l.r.m.c.lib.g.k2.a.t		70	LumA	8.18344	0	7	1	N0
S004140.l.r.m2.c.lib.g.k2.a.t		50	LumA	8.18344	0	12	1	N0
S004141.l.r.m2.c.lib.g.k2.a.t	E	75	LumA	8.23819	0	14	2	N+
S004145.l.r.m2.c.lib.g.k2.a.t	E	90	LumB	1.53867	1	22	3	N0
S004146.l2.r.m.c.lib.g.k2.a.t		85	LumA	8.17796	0	10	1	N0
S004149.l.r.m2.c.lib.g.k2.a.t	CE	70	Her2	8.14784	0	13	2	N+
S004150.l.r.m2.c.lib.g.k2.a.t	E	60	LumA	8.12047	0	9	2	N+
S004157.l.r.m.c.lib.g.k2.a.t	E	65	LumA	8.1588	0	16	2	N0
S004161.l.r.m2.c.lib.g.k2.a.t	E	65	LumA	1.01027	1	9	1	N0
S004173.l.r.lib.g.k2.a.t	CE	45	LumA	8.14237	0	17	1	N+
S004174.l.r.lib.g.k2.a.t	E	75	LumA	8.16701	0	12	1	N0
S004175.l.r.m2.c.lib.g.k2.a.t	E	80	LumA	1.42094	1	22	3	N0
S004176.l.r.m2.c.lib.g.k2.a.t	E	70	LumB	8.13689	0	21	3	N0
S004177.l.r.m.c.lib.g.k2.a.t		65	LumA	8.14511	0	8	1	N0
S004200.l.r.m2.c.lib.g.k2.a.t	CE	55	LumB	8.1588	0	2		N+
S004202.l.r.lib.g.k2.a.t	E	55	LumA	8.10404	0	10	2	N0
S004206.l.r.m2.c.lib.g.k2.a.t	E	55	LumB	8.12047	0	10	2	N0
S004207.l.r.m2.c.lib.g.k2.a.t		85	LumA	8.21903	0	9	2	N0
S004210.l.r.m.c.lib.g.k2.a.t	E	65	LumA	8.13963	0	19	1	N0
S004211.l.r.m.c.lib.g.k2.a.t	E	50	LumA	8.08214	0	15	2	N0
S004217.l.r.m.c.lib.g.k2.a.t	E	50	LumA	8.10404	0	24	2	N+
S004223.l.r.m.c.lib.g.k2.a.t	CE	50	LumA	8.14511	0	26	2	N+
S004226.l.r.m.c.lib.g.k2.a.t	CE	50	LumB	8.06297	0	30		N0
S004228.l.r.m.c.lib.g.k2.a.t	E	70	LumA	8.15606	0	13	2	N0
S004229.l.r.lib.g.k2.a.t	CE	55	LumA	8.13142	0	21	2	N+
S004231.l.r.m.c.lib.g.k2.a.t		50	LumA	8.10404	0	8	1	N0
S004232.l.r.m.c.lib.g.k2.a.t		90	LumA	1.84805	1	5	1	N0
S004234.l.r.m.c.lib.g.k2.a.t	E	85	LumA	8.1013	0	12	1	N0
S004237.l.r.m.c.lib.g.k2.a.t	CE	70	LumA	8.08487	0	84	2	N+
S004238.l.r.m.c.lib.g.k2.a.t	E	60	LumA	8.11773	0	11	2	N0
S004243.l.r.m.c.lib.g.k2.a.t	E	70	LumA	5.91376	1	14	2	N0
S004244.l.r.m.c.lib.g.k2.a.t	E	70	LumA	7.94798	0	20	2	N+
S004246.l.r.m.c.lib.g.k2.a.t	E	65	LumA	8.04654	0	13	2	N0
S004247.l.r.m.c.lib.g.k2.a.t	CE	50	LumA	8.13689	0	25	2	N0
S004249.l.r.m.c.lib.g.k2.a.t	CE	50	LumA	8.10404	0	33	2	N+
S004252.l.r.m.c.lib.g.k2.a.t	E	75	LumA	8.12868	0	11	1	N0
S004253.l.r.m.c.lib.g.k2.a.t	E	55	LumA	8.10404	0	17	1	N0
S004254.l.r.m.c.lib.g.k2.a.t	CE	70	LumA	8.12868	0	31	2	N0
S004261.l.r.m.c.lib.g.k2.a.t	E	70	LumA	8.22177	0	14	2	N0
S004262.l.r.m.c.lib.g.k2.a.t	E	75	LumA	3.1102	1	15	2	N0
S004265.l.r.m.c.lib.g.k2.a.t	CE	70	LumA	8.18344	0	115	2	N+
S004267.l.r.m.c.lib.g.k2.a.t	E	70	LumA	8.06297	0	25	2	N0
S004269.l.r.m.c.lib.g.k2.a.t	E	90	LumB	8.10678	0	20	2	N0
S004270.l.r.m.c.lib.g.k2.a.t	E	65	LumB	8.08214	0	9	3	N0
S004271.l.r.m.c.lib.g.k2.a.t	E	75	LumA	7.96988	1	24	2	N0
S004272.l.r.m.c.lib.g.k2.a.t	CE	70	LumA	8.06571	0	14	2	N+
S004273.l.r.m.c.lib.g.k2.a.t	E	75	LumA	8.05202	0	15	2	N0
S004275.l.r.m.c.lib.g.k2.a.t	CE	80	LumB	7.46338	1	15	3	N+
S004280.l.r.m.c.lib.g.k2.a.t	E	55	LumA	8.09035	0	18	2	N0
S004282.l.r.m.c.lib.g.k2.a.t	E	85	LumB	4.7447	1	40	3	N+
S004301.l.r.m.c.lib.g.k2.a.t	CE	55	LumB	8.08487	0	12	3	N0
S004302.l.r.m.c.lib.g.k2.a.t	E	70	LumA	6.97604	1	14	2	N0
S004304.l.r.m.c.lib.g.k2.a.t	CE	70	LumB	8.06023	0	25	3	N+
S004306.l.r.m.c.lib.g.k2.a.t		85	LumA	6.32991	1	10	1	N0
S004307.l.r.m.c.lib.g.k2.a.t	CE	50	LumB	8.02464	0	19		N0
S004313.l.r.m.c.lib.g.k2.a.t	CE	70	LumB	8.08487	0	14	3	N+
S004315.l.r.m.c.lib.g.k2.a.t	CE	65	LumA	8.14237	0	31	2	N+
S004318.l.r.m.c.lib.g.k2.a.t	E	85	LumB	6.48323	1	25
S004319.l.r.m.c.lib.g.k2.a.t	CE	50	LumB	8.00548	0	5		N+
S004323.l.r.m.c.lib.g.k2.a.t	E	55	LumA	8.04654	0	12	1	N0
S004324.l.r.m.c.lib.g.k2.a.t	CE	55	LumA	8.02464	0	18	2	N+
S004325.l.r.m.c.lib.g.k2.a.t	E	85	LumA	4.35318	1	18	1	N0
S004326.l.r.m.c.lib.g.k2.a.t	CE	50	LumB	8.06023	0	13	3	N0
S004328.l.r.m.c.lib.g.k2.a.t	E	70	LumA	8.04381	0	10	2	N0
S004329.l.r.m.c.lib.g.k2.a.t		80	LumB	8.02464	0	9	2	N0
S004332.l.r.m.c.lib.g.k2.a.t	E	90	LumA	0.372348	1	20	3	N+
S004333.l.r.m.c.lib.g.k2.a.t	E	80	LumB	4.12594	1	30	3	N+
S004348.l.r.m.c.lib.g.k2.a.t	CE	55	LumB	8.01369	0	30	3	N+
S004349.l.r.m.c.lib.g.k2.a.t	E	70	LumB	8.08487	0	11	1	N0
S004351.l.r.m.c.lib.g.k2.a.t	CE	65	LumB	8.01095	0	11	3	N0
S004354.l.r.m.c.lib.g.k2.a.t	E	85	LumB	1.57974	1	25	3	N0
S004355.l.r.m.c.lib.g.k2.a.t	E	60	LumA	8.03285	0	13	2	N0
S004356.l.r.m.c.lib.g.k2.a.t	CE	50	LumA	8.01643	0	14	2	N+
S004378.l.r.m.c.lib.g.k2.a.t	CE	70	LumB	8.04381	0	22	3	N0
S004379.l.r.m.c.lib.g.k2.a.t	CE	65	LumB	8.04654	0	14		N+
S004380.l.r.lib.g.k2.a.t	CE	45	LumB	8.01095	0	17	3	N+
S004381.l.r.m.c.lib.g.k2.a.t	E	60	LumA	8.01095	0	14	2	N+
S004382.l.r.m.c.lib.g.k2.a.t	CE	65	LumA	8.00821	0	23	3	N0
S004383.l.r.m.c.lib.g.k2.a.t	CE	45	LumB	7.31828	1	17	2	N0
S004384.l.r.m3.c.lib.g.k2.a.t	E	90	LumA	8.04928	0	25	2	N+
S004385.l.r.m.c.lib.g.k2.a.t	E	65	LumA	7.98631	0	12	2	N0
S004387.l.r.m.c.lib.g.k2.a.t	CE	75	LumA	8.04654	0	35	2	N+
S004388.l.r.m.c.lib.g.k2.a.t	E	75	LumA	5.42642	1	12	1	N0
S004403.l.r.m.c.lib.g.k2.a.t	E	80	LumA	8.03285	0	12	1	N0
S004405.l.r.m.c.lib.g.k2.a.t	E	70	LumA	8.00548	0	14	2	N0
S004406.l.r.m.c.lib.g.k2.a.t	CE	70	LumA	8.00548	0	20	3	N0
S004410.l.r.m.c.lib.g.k2.a.t	E	65	LumB	7.98631	0	10	2	N+
S004411.l.r.m.c.lib.g.k2.a.t	E	70	LumA	7.98631	0	22	2	N0
S004412.l.r.m.c.lib.g.k2.a.t	E	75	LumA	7.98631	0	27	2	N+
S004437.l.r.lib.g.k2.a.t	CE	70	LumB	8.02464	0	20	3	N0
S004438.l2.r.n.m.c.lib.g.k2.a.t	CE	55	LumA	8.01369	0	20	3	N+
S004441.l.r.m.c.lib.g.k2.a.t		75	LumA	1.31143	1	8	1	N0
S004443.l.r.m.c.lib.g.k2.a.t	E	50	LumA	8.00821	0	16	2	N0
S004444.l.r.m.c.lib.g.k2.a.t	CE	70	LumB	8.00548	0	30	3	N0
S004445.l.r.m.c.lib.g.k2.a.t	E	65	LumA	8.10678	0	18	2	N0
S004447.l.r.m.c.lib.g.k2.a.t	CE	60	LumB	7.96988	1	39	2	N+
S004451.l.r.m.c.lib.g.k2.a.t	CE	70	LumA	8.0219	0	24	2	N0
S004452.l.r.m.c.lib.g.k2.a.t	E	70	LumA	8.03285	0	20	2	N0
S004456.l.r.m.c.lib.g.k2.a.t	E	55	LumA	8.01369	0	16	1	N0
S004458.l.r.m.c.lib.g.k2.a.t		60	LumA	7.99179	0	7	1	N0
S004461.l.r.m.c.lib.g.k2.a.t	E	70	LumA	4.38877	1	15	2	N0
S004462.l.r.m.c.lib.g.k2.a.t	CE	60	LumA	7.96715	0	36	2	N+
S004463.l.r.m.c.lib.g.k2.a.t	CE	50	LumB	7.96715	0	27	2	N+
S004464.l.r.m.c.lib.g.k2.a.t	E	70	LumA	8.02738	0	20	2	N+
S004465.l.r.m.c.lib.g.k2.a.t	CE	55	LumB	8.01095	0			N+
S004468.l.r.m.c.lib.g.k2.a.t	E	70	LumA	6.49144	1	12	2	N0
S004470.l.r.m.c.lib.g.k2.a.t	CE	50	LumA	8.04928	0	24	2	N+
S004471.l.r.m.c.lib.g.k2.a.t	CE	65	LumA	8.02464	0	17	2	N0
S004472.l.r.m.c.lib.g.k2.a.t	CE	70	LumA	5.53593	1	18	2	N+
S004473.l.r.m2.c.lib.g.k2.a.t	E	65	LumA	7.98905	0	20	1	N+
S004474.l.r.m.c.lib.g.k2.a.t	E	60	LumA	8.01095	0	15	2	N0
S004475.l.r.m.c.lib.g.k2.a.t		75	LumA	5.70294	1	8	2	N0
S004476.l.r.m.c.lib.g.k2.a.t		60	LumA	8.03012	0	10	1	N0
S004477.l2.r.m.c.lib.g.k2.a.t	E	75	LumA	7.94798	0	12	2	N0
S004478.l.r.m.c.lib.g.k2.a.t	E	85	LumA	1.16085	1	12	2	N0
S004479.l.r.m.c.lib.g.k2.a.t		85	LumA	1.46475	1	16	1	N0
S004507.l.r.lib.g.k2.a.t	E	75	LumA	7.99452	0	12	2	N0
S004508.l.r.m.c.lib.g.k2.a.t	E	70	LumB	7.98631	0	16	2	N+
S004509.l.r.m.c.lib.g.k2.a.t	E	70	LumA	8.04654	0	12	1	N0
S004510.l.r.m.c.lib.g.k2.a.t	CE	50	LumA	7.95893	0	45	2	N+
S004514.l.r.m.c.lib.g.k2.a.t	E	65	LumA	7.98631	0	13	2	N+
S004516.l.r.m.c.lib.g.k2.a.t	CE	55	LumB	7.96988	0	14	3	N0
S004519.l.r.m.c.lib.g.k2.a.t	CE	50	LumA	7.98905	0	15	2	N+
S004520.l.r.m.c.lib.g.k2.a.t	E	50	LumA	8.01095	0	40	2	N0
S004522.l.r.m.c.lib.g.k2.a.t	E	75	LumA	8.00548	0	22	2	N0
S004523.l.r.m.c.lib.g.k2.a.t	E	90	LumB	7.93155	0	18	3	N0
S004524.l.r.m.c.lib.g.k2.a.t	E	70	LumA	0.427105	1	18	2	N0
S004525.l.r.m.c.lib.g.k2.a.t	E	70	LumA	7.93155	0	29	2	N+
S004526.l.r.m.c.lib.g.k2.a.t	CE	55	LumA	8.08214	0	35	2	N0
S004529.l.r.m.c.lib.g.k2.a.t	E	75	LumA	7.98631	0	12	2	N0
S004531.l.r.m.c.lib.g.k2.a.t	E	65	Her2	7.95893	0	15	2	N0
S004532.l.r.m2.c.lib.g.k2.a.t	E	85	LumB	2.64476	1	27	2	N0
S004533.l.r.m.c.lib.g.k2.a.t		70	LumA	7.96715	0	14		N+
S004535.l.r.m.c.lib.g.k2.a.t		55	LumA	8.00274	0	8	1	N0
S004545.l.r.m.c.lib.g.k2.a.t	CE	60	LumB	7.93155	0	20	3	N+
S004549.l.r.m.c.lib.g.k2.a.t	CE	75	LumB	7.94798	0	36	3	N+
S004552.l.r.m.c.lib.g.k2.a.t		75	LumA	8.01369	0	6	2	N0
S004553.l.r.m.c.lib.g.k2.a.t	CE	50	LumB	7.98631	0	10	3	N+
S004554.l.r.m.c.lib.g.k2.a.t	E	75	LumA	4.59138	1	30	3	N+
S004556.l.r.m.c.lib.g.k2.a.t	CE	40	LumA	7.95346	0	15	3	N0
S004557.l.r.m.c.lib.g.k2.a.t	E	60	LumA	7.95346	0	17	2	N0
S004558.l.r.m.c.lib.g.k2.a.t	CE	50	LumA	8.04928	0	18	3	N+
S004559.l.r.m.c.lib.g.k2.a.t	E	70	LumA	7.93155	0	25	2	N0
S004565.l.r.m.c.lib.g.k2.a.t	E	75	LumB	8.00274	0	15	3	N0
S004566.l.r.lib.g.k2.a.t	E	50	LumA	7.95072	0	13	2	N0
S004568.l.r.m.c.lib.g.k2.a.t	CE	65	LumB	7.95072	0	21	2	N+
S004569.l.r.m.c.lib.g.k2.a.t	CE	70	LumB	7.95072	0	30	3	N0
S004571.l.r.m.c.lib.g.k2.a.t	CE	50	LumA	7.91786	0	15	3	N+
S004572.l.r.m.c.lib.g.k2.a.t	E	80	LumA	7.96441	0	11	2	N0
S004573.l.r.m.c.lib.g.k2.a.t	E	50	LumA	7.93703	0	16	1	N0
S004578.l.r.m.c.lib.g.k2.a.t	CE	65	LumB	8.04654	0	21	2	N0
S004581.l.r.m.c.lib.g.k2.a.t	CE	55	LumA	7.90965	0	19	2	N0
S004582.l.r.m.c.lib.g.k2.a.t	CE	60	LumB	7.93703	0	22	3	N+
S004628.l.r.m.c.lib.g.k2.a.t	CE	75	LumA	7.93703	0	28	2	N+
S004630.l.r.m.c.lib.g.k2.a.t	E	75	LumA	8.01916	0	41	2	N0
S004631.l.r.m.c.lib.g.k2.a.t	E	75	LumA	7.97536	0	22	3	N0
S004632.l.r.m.c.lib.g.k2.a.t	E	45	LumA	7.95072	0	25	2	N0
S004634.l.r.m.c.lib.g.k2.a.t	CE	45	LumA	7.92882	0	25	2	N0
S004635.l.r.m.c.lib.g.k2.a.t	E	70	LumA	8.02738	0	11	3	N0
S004637.l.r.m.c.lib.g.k2.a.t	CE	70	LumA	7.91239	0	20	2	N+
S004638.l.r.m.c.lib.g.k2.a.t	E	50	LumA	7.88775	0	26	1	N0
S004639.l.r.m.c.lib.g.k2.a.t	E	65	LumA	7.91239	0	13	1	N0
S004640.l.r.m.c.lib.g.k2.a.t	E	65	LumA	7.88775	0	12	1	N0
S004641.l.r.m.c.lib.g.k2.a.t	E	80	LumB	7.91513	0	18	3	N0
S004643.l.r.m.c.lib.g.k2.a.t	CE	45	LumA	7.87953	0	12	2	N+
S004645.l.r.m.c.lib.g.k2.a.t	CE	65	LumB	7.94798	0	16	3	N0
S004646.l.r.m.c.lib.g.k2.a.t	CE	70	LumB	7.95072	0	38	3	N0
S004647.l.r.m.c.lib.g.k2.a.t	CE	60	LumB	7.91239	0	15	1	N+
S004653.l.r.m.c.lib.g.k2.a.t	E	70	LumA	7.91786	0	18	2	N+
S004654.l.r.m.c.lib.g.k2.a.t	CE	75	LumB	7.85489	0	77	2	N+
S004655.l.r.m.c.lib.g.k2.a.t	CE	50	LumA	8.01095	0	19	2	N+
S004657.l.r.m.c.lib.g.k2.a.t	CE	75	LumB	7.91513	0	14	3	N0
S004662.l.r.m.c.lib.g.k2.a.t	CE	60	LumB	7.05544	1	23	3	N0
S004663.l.r.m.c.lib.g.k2.a.t	E	60	LumA	7.84394	0	16	1	N+
S004664.l.r.m.c.lib.g.k2.a.t	E	65	LumA	7.93429	0	15	1	N+
S004665.l.r.m.c.lib.g.k2.a.t	CE	65	LumA	7.77823	0	30	2	N+
S004667.l.r.m.c.lib.g.k2.a.t	CE	50	LumB	7.90965	0	11	2	N+
S004668.l2.r.lib2.g.k2.a.t	CE	70	LumA	7.90965	0	45	2	N+
S004669.l.r.m.c.lib.g.k2.a.t	CE	35	LumA	7.80014	0			N0
S004670.l.r.m.c.lib.g.k2.a.t		90	LumB	7.91786	0	23	2	N0
S004672.l.r.m.c.lib.g.k2.a.t	CE	65	LumA	7.85489	0	12	2	N+
S004673.l.r.m.c.lib.g.k2.a.t	E	90	LumB	1.39904	1	67	3	N+
S004675.l.r.m.c.lib.g.k2.a.t	E	75	LumA	7.91239	0	11	2	N0
S004676.l.r.m.c.lib.g.k2.a.t	E	75	LumA	7.91513	0	23	2	N0
S004677.l.r.m.c.lib.g.k2.a.t	CE	30	LumA	7.87132	0	35	2	N0
S004680.l.r.m.c.lib.g.k2.a.t	E	75	LumA	7.87132	0	18	2	N0
S004682.l.r.m.c.lib.g.k2.a.t	CE	75	LumB	7.8412	0	18	3	N0
S004704.l.r.m.c.lib.g.k2.a.t	CE	50	LumB	3.43053	1	82	2	N+
S004721.l.r.m.c.lib.g.k2.a.t	CE	70	LumA	3.02259	1	100	2	N+
S004723.l.r.m.c.lib.g.k2.a.t		50	LumA	7.50171	1	10	1	N0
S004725.l.r.m.c.lib.g.k2.a.t	CE	50	Her2	7.85216	0	18	3	N0
S004727.l.r.m.c.lib.g.k2.a.t	CE	65	LumA	6.72416	1	30	3	N+
S004728.l.r.m.c.lib.g.k2.a.t	E	65	LumA	7.82204	0	15	1	N0
S004729.l.r.m.c.lib.g.k2.a.t	CE	55	LumA	7.8193	0	27	3	N+
S004731.l.r.m.c.lib.g.k2.a.t		65	LumA	7.91239	0	15	3	N0
S004732.l.r.m.c.lib.g.k2.a.t		70	LumA	5.0705	1	7	2	N0
S004733.l.r.m.c.lib.g.k2.a.t	E	50	LumA	7.83847	0	11	1	N0
S004734.l.r.m.c.lib.g.k2.a.t	E	75	LumA	4.01916	1	12	2	N0
S004736.l.r.m.c.lib.g.k2.a.t	CE	55	LumA	7.79466	0	27	2	N+
S004737.l.r.m.c.lib.g.k2.a.t	E	70	LumB	7.79466	0	8	3	N0
S004740.l.r.m.c.lib.g.k2.a.t	CE	50	LumA	7.81656	0	14	1	N+
S004741.l.r.m.c.lib.g.k2.a.t	E	70	LumA	7.8193	0	20	2	N+
S004742.l.r.m.c.lib.g.k2.a.t	CE	45	LumB	3.63313	1	50		N+
S004745.l.r.m.c.lib.g.k2.a.t	CE	50	LumB	7.80287	0	20	3	N0
S004747.l.r.m.c.lib.g.k2.a.t	E	70	LumA	7.83299	0	15	1	N0
S004749.l.r.m.c.lib.g.k2.a.t	E	90	LumA	4.26557	1	21	2	N+
S004750.l.r.m.c.lib.g.k2.a.t	CE	80	LumB	7.7755	0	18	2	N+
S004754.l.r.m.c.lib.g.k2.a.t	E	75	LumA	6.60917	1	44	2	N+
S004755.l.r.m.c.lib.g.k2.a.t	E	80	LumA	5.07324	1	27	2	N0
S004756.l.r.m.c.lib.g.k2.a.t		65	LumA	7.83573	0	8	2	N0
S004759.l.r.m.c.lib.g.k2.a.t	CE	45	LumA	7.84942	0	13	2	N0
S004762.l.r.m.c.lib.g.k2.a.t	E	80	LumA	7.7755	0	15	2	N+
S004763.l.r.m.c.lib.g.k2.a.t	E	80	LumA	7.32375	1	39	2	N0
S004764.l.r.m.c.lib.g.k2.a.t		70	LumA	7.81383	0	9	1	N0
S004766.l.r.m.c.lib.g.k2.a.t	E	75	LumA	7.83025	0	12	2	N+
S004768.l.r.m.c.lib.g.k2.a.t	E	85	LumA	7.81383	0	19	2	N+
S004774.l.r.m.c.lib.g.k2.a.t		55	LumA	7.8412	0	5	2	N0
S004775.l.r.m.c.lib.g.k2.a.t	CE	55	LumA	7.81109	0	60	1	N+
S004776.l.r.m.c.lib.g.k2.a.t	CE	70	LumB	7.82204	0	14	3	N0
S004777.l.r.m.c.lib.g.k2.a.t	CE	75	LumB	7.7974	0	12	3	N0
S004778.l2.r.m.c.lib.g.k2.a.t	E	75	LumA	6.82272	1	17	2	N0
S004779.l.r.m.c.lib.g.k2.a.t	E	60	LumB	7.78371	0	25	2	N0
S004780.l.r.m.c.lib.g.k2.a.t		55	LumA	7.75633	0	9	1	N0
S004781.l.r.m.c.lib.g.k2.a.t	E	65	Her2	7.90965	0	20	2	N0
S004782.l.r.m.c.lib.g.k2.a.t	E	75	LumA	7.8193	0	16	1	N0
S004783.l.r.m.c.lib.g.k2.a.t	CE	65	LumA	7.85489	0	19	2	N0
S004784.l.r.m.c.lib.g.k2.a.t	E	65	LumA	7.75633	0	12	2	N+
S004785.l.r.m.c.lib.g.k2.a.t	E	80	LumA	7.7974	0	42	2	N+
S004786.l.r.m.c.lib.g.k2.a.t	E	55	LumA	7.83299	0	15	1	N0
S004787.l.r.m.c.lib.g.k2.a.t	CE	55	LumB	7.78097	0	11	3	N0
S004790.l.r.m.c.lib.g.k2.a.t	E	50	LumA	7.76181	0	15	1	N0
S004791.l.r.m.c.lib.g.k2.a.t	E	70	LumA	7.8193	0	13	2	N0
S004793.l.r.m.c.lib.g.k2.a.t	E	70	LumA	7.75633	0	12	2	N0
S004794.l.r.m.c.lib.g.k2.a.t	CE	60	Her2	7.82204	0	20	3	N0
S004796.l.r.m.c.lib.g.k2.a.t	E	70	Her2	7.83025	0	12	2	N0
S004799.l.r.m.c.lib.g.k2.a.t	CE	45	LumA	6.26694	1	97	3	N+
S004809.l.r.m.c.lib.g.k2.a.t		50	LumA	7.85763	0	3	1	N0
S004811.l.r.m.c.lib.g.k2.a.t		55	LumA	7.91513	0	7	2	N0
S004813.l.r.m.c.lib.g.k2.a.t	E	70	LumA	7.81656	0	6	2	N+
S004818.l.r.m.c.lib.g.k2.a.t	CE	45	LumA	7.75633	0	18		N0
S004820.l.r.m.c.lib.g.k2.a.t		45	LumA	8.39425	0	10	2	N+
S004821.l.r.m.c.lib.g.k2.a.t	E	75	LumB	7.76181	0	18	3	N0
S004822.l.r.m.c.lib.g.k2.a.t	CE	65	LumA	7.78097	0	17	2	N+
S004849.l.r.m.c.lib.g.k2.a.t	CE	60	LumA	7.8193	0	26	2	N+
S004850.l.r.m.c.lib.g.k2.a.t	E	70	LumA	7.85763	0	26	2	N0
S004851.l.r.m.c.lib.g.k2.a.t	E	55	LumA	7.75633	0	50	2	N+
S004852.l.r.m.c.lib.g.k2.a.t	E	65	LumA	7.87132	0	13	1	N0
S004853.l.r.m.c.lib.g.k2.a.t		50	LumA	7.8193	0	9	2	N0
S004854.l.r.m.c.lib.g.k2.a.t	CE	60	LumB	7.00068	1	25	2	N0
S004855.l.r.m.c.lib.g.k2.a.t	E	75	LumA	7.75633	0	11	1	N0
S004856.l.r.m.c.lib.g.k2.a.t	E	70	LumA	7.74264	0	27	2	N0
S004859.l.r.m.c.lib.g.k2.a.t	E	75	LumB	7.79192	0	27	3	N0
S004860.l.r.m2.c.lib.g.k2.a.t	E	75	LumA	4.13963	1	17	3	N0
S004861.l.r.m.c.lib.g.k2.a.t	E	70	LumA	7.66598	0	35	2	N0
S004863.l.r.m.c.lib.g.k2.a.t	CE	60	LumA	5.85626	1	20	3	N+
S004864.l.r.m.c.lib.g.k2.a.t	CE	50	LumB	7.75359	0	27	3	N+
S004865.l.r.m.c.lib.g.k2.a.t	E	80	LumA	7.78097	0	45	2	N+
S004868.l.r.m.c.lib.g.k2.a.t	CE	60	LumA	7.75907	0	15	1	N+
S004869.l.r.m.c.lib.g.k2.a.t	E	65	LumA	7.75633	0	22	2	N+
S004870.l.r.m.c.lib.g.k2.a.t		75	LumA	7.75907	0	10	2	N0
S004871.l.r.m.c.lib.g.k2.a.t	E	70	LumA	7.76181	0	12	2	N0
S004873.l.r.m2.c.lib.g.k2.a.t	E	80	LumB	7.72074	0	14	3	N+
S004874.l.r.m.c.lib.g.k2.a.t	E	70	LumA	1.13347	1	4	1	N0
S004877.l.r.m.c.lib.g.k2.a.t	E	70	LumA	7.81109	0	14	1	N0
S004878.l.r.m.c.lib.g.k2.a.t		50	LumB	7.75633	0	40		N+
S004879.l.r.m.c.lib.g.k2.a.t	CE	70	LumA	7.53183	1	16		N+
S004880.l.r.m.c.lib.g.k2.a.t	CE	45	LumA	7.76181	0	23	2	N+
S004881.l.r.m.c.lib.g.k2.a.t		55	LumA	3.11294	1	9	1	N0
S004910.l.r.m.c.lib.g.k2.a.t	CE	65	LumA	7.70705	0	16		N+
S004911.l.r.m.c.lib.g.k2.a.t		50	LumA	7.75633	0	10	1	N0
S004913.l.r.m.c.lib.g.k2.a.t	E	45	LumB	7.78097	0	8	3	N0
S004916.l.r.m.c.lib.g.k2.a.t	E	80	LumB	2.87748	1	22	2	N0
S004918.l.r.m.c.lib.g.k2.a.t		80	Her2	1.64545	1	21	3	N+
S004919.l.r.m.c.lib.g.k2.a.t	CE	45	LumA	7.73717	0	23	2	N0
S004920.l.r.m.c.lib.g.k2.a.t	E	65	LumA	7.7399	0	15	1	N+
S004921.l2.r.m.c.lib.g.k2.a.t	E	90	LumB	2.11362	1	35	3	N+
S004922.l.r.m.c.lib.g.k2.a.t	CE	65	LumA	7.74538	0	22	2	N+
S004924.l.r.m.c.lib.g.k2.a.t		60	LumA	7.74264	0	9	1	N0
S004925.l.r.m.c.lib.g.k2.a.t		45	LumA	7.78097	0	8	1	N0
S004927.l.r.m2.c.lib.g.k2.a.t		50	LumA	7.78097	0	7	1	N0
S004930.l.r.m.c.lib.g.k2.a.t		75	LumB	7.76454	0	7	2	N0
S004932.l.r.m.c.lib.g.k2.a.t	CE	40	LumA	7.75633	0	28	2	N+
S004933.l.r.m.c.lib.g.k2.a.t	E	65	LumA	5.40178	1	11	2	N+
S004934.l.r.m.c.lib.g.k2.a.t		75	LumA	7.72074	0	9	1	N0
S004935.l.r.m.c.lib.g.k2.a.t	E	90	LumB	2.09993	1	43	3	N+
S004938.l.r.m.c.lib.g.k2.a.t		70	LumA	7.72621	0	9	1	N0
S004946.l.r.m.c.lib.g.k2.a.t	E	85	LumA	2.12731	1	27	2	N0
S004947.l.r.m.c.lib.g.k2.a.t	E	50	LumA	7.72621	0	17	2	N0
S004949.l.r.m.c.lib.g.k2.a.t		65	LumA	7.70705	0	9	2	N0
S004954.l.r.m.c.lib.g.k2.a.t	E	75	LumA	2.71595	1	15	1	N0
S004958.l.r.m.c.lib.g.k2.a.t	E	55	LumA	5.61533	1	15	2	N0
S004959.l.r.m.c.lib.g.k2.a.t	CE	65	LumB	7.75633	0	25	3	N0
S004960.l.r.m.c.lib.g.k2.a.t	E	85	LumA	6.68309	1	15	1	N0
S004961.l.r.m.c.lib.g.k2.a.t	E	85	LumA	7.70431	0	10	1	N0
S004965.l.r.m.c.lib.g.k2.a.t	E	85	LumB	7.75359	0	100	3	N+
S004967.l.r.m.c.lib.g.k2.a.t	E	85	LumB	1.53593	1	30	2	N0
S005002.l.r.m.c.lib.g.k2.a.t	E	45	LumA	7.70705	0	18	2	N0
S005005.l.r.m.c.lib.g.k2.a.t	E	70	LumA	7.67967	0	12	2	N+
S005007.l.r.m.c.lib.g.k2.a.t	E	60	LumA	7.7399	0	2	2	N+
S005009.l.r.m.c.lib.g.k2.a.t		70	LumA	7.75359	0	14	2	N0
S005011.l.r.m.c.lib.g.k2.a.t	E	60	LumA	7.77276	0	11	2	N+
S005012.l.r.m.c.lib.g.k2.a.t	E	75	LumA	7.73717	0	11	2	N+
S005013.l.r.m.c.lib.g.k2.a.t	CE	50	LumB	7.718	0	28	3	N+
S005015.l.r.m.c.lib.g.k2.a.t	CE	65	LumB	7.70157	0	60	2	N+
S005016.l.r.m.c.lib.g.k2.a.t	E	75	LumA	7.70157	0	13	2	N0
S005017.l.r.m.c.lib.g.k2.a.t	E	70	LumA	7.70157	0	16	2	N0
S005018.l.r.m.c.lib.g.k2.a.t	E	55	LumA	5.5332	1	20	2	N0
[truncated: 2,488 more rows]

## Sheet: Figure 2 - Panels B,D,F,H
METABRIC_ID	Age	Grade	TumSize	LN	PAM50	OS	OSbin	RFI	RFIbin	Treatment
MB-0002	43.19	3	10	N0	LumA	6.9514	0	6.9514	0	E
MB-0005	48.87	2	15	N+	LumB	13.4456	1	12.5914	1	CE
MB-0006	47.68	2	25	N+	LumB	13.5469	0	13.5469	0	CE
MB-0008	76.97	3	40	N+	LumB	3.39767	1	1.54415	1	CE
MB-0010	78.77	3	31	N0	LumB	0.640657	1	0.240931	1	E
MB-0014	56.45	2	10	N+	LumB	13.4976	0	13.4976	0	CE
MB-0022	89.08	2	29	N+	LumB	8.17522	1	8.17522	0	E
MB-0036	85.49	2	22	N0	LumA	10.8446	1	10.2642	1	E
MB-0053	70.02	2	23	N0	LumB	13.2293	0	13.2293	0	E
MB-0056	62.62	2	29	N0	LumB	5.16359	0	5.16359	0	E
MB-0060	45.43	3	23	N0	LumB	11.5702	0	11.5702	0	CE
MB-0066	61.49	2	16	N+	LumB	12.9309	0	12.9309	0	E
MB-0068	51.01	1	12	N+	LumA	8.47091	0	8.47091	0	E
MB-0081	49.61	2	24	N0	LumB	5.70842	0	5.70842	0	E
MB-0083	64.85	2	13	N0	LumB	7.06913	1	7.06913	0	E
MB-0093	43.55	3	14	N+	LumB	12.5832	0	12.5832	0	E
MB-0095	80.5	2	55	N+	LumB	4.08761	1	4.08761	0	E
MB-0097	78.19	3	30	N+	LumA	8.10678	0	8.10678	0	E
MB-0102	51.38	2	40	N+	LumB	11.5619	1	8.37782	1	CE
MB-0106	49.87	1	70	N+	LumA	7.0089	0	7.0089	0	CE
MB-0107	65.59	3	18	N0	LumB	12.9802	0	12.9802	0	E
MB-0108	43.15	3	18	N0	LumB	3.50719	1	1.88912	1	CE
MB-0111	54.23	1	27	N0	LumA	10.4394	0	10.4394	0	E
MB-0112	83.89	3	150	N+	LumA	3.21697	1	2.09172	1	E
MB-0114	48.59	2	30	N0	LumA	1.10062	0	1.10062	0	E
MB-0117	60.07	2	23	N+	LumA	0.197125	0	0.197125	0	E
MB-0121	78.73	2	30	N+	LumA	12.501	0	12.501	0	E
MB-0122	58.95	1	20	N+	LumA	11.4086	0	11.4086	0	E
MB-0123	76.89	3	25	N0	LumB	9.38261	1	2.15195	1	E
MB-0124	43.46	2	50	N+	LumA	9.70842	0	9.70842	0	CE
MB-0125	73.98	1	9	N0	LumB	0.104038	0	0.104038	0	E
MB-0126	61.95	2	35	N0	LumA	10.4832	0	3.42779	1	E
MB-0131	69.16	3	39	N0	LumA	5.47296	1	5.29227	1	CE
MB-0133	58.89	1	80	N+	LumA	12.4025	0	12.4025	0	CE
MB-0134	73.11	3	22	N+	LumB	1.06229	1	0.974675	1	E
MB-0135	74.09	3	35	N+	LumB	9.57974	0	9.57974	0	E
MB-0136	72.3	2	13	N0	LumA	7.24435	0	7.24435	0	E
MB-0138	51.33	2	18	N0	LumA	12.3669	0	12.3669	0	E
MB-0139	47.62	2	30	N+	LumA	8.9692	0	8.9692	0	E
MB-0140	74.07	2	27	N+	LumB	12.1506	0	12.1506	0	E
MB-0142	57.99	2	16	N0	LumA	1.01848	0	1.01848	0
MB-0143	85.39	3	22	N+	LumA	4.4627	1	4.4627	0	E
MB-0144	79.73	3	26	N+	LumB	12.4901	1	9.68652	1	E
MB-0145	62.4	2	20	N0	LumA	12.1287	0	12.1287	0	E
MB-0146	81	3	22	N+	LumB	10.0342	1	10.0342	0	E
MB-0147	79.28	2	38	N+	LumA	4.25188	1	4.21081	1	E
MB-0151	67.7	3	50	N+	LumB	4.04381	1	3.99452	1	E
MB-0154	62.46	2	12	N0	LumA	9.42642	0	9.42642	0	E
MB-0162	57.56	2	14	N+	LumA	4.58042	0	4.58042	0	E
MB-0166	44.98	3	24	N+	LumA	8.57495	0	8.57495	0	CE
MB-0167	76.4	3	38	N+	LumB	3.54004	1	3.35387	1	E
MB-0170	83.35	1	26	N+	LumA	7.66872	1	7.66872	0	E
MB-0172	48.11	2	20	N+	LumA	11.3429	0	11.3429	0	CE
MB-0173	83.99	3	44	N+	LumB	0.309377	0	0.309377	0	E
MB-0175	69.51	1	20	N0	LumA	5.94387	0	5.94387	0	E
MB-0176	38.78	3	36	N+	LumA	9.31691	0	6.45311	1	CE
MB-0177	85.94	2	44	N+	LumA	3.74538	1	3.74538	0	E
MB-0178	74.63	3	21	N0	LumB	8.58042	1	8.58042	0	E
MB-0180	51.69	2	18	N0	LumA	5.11978	0	5.11978	0	E
MB-0181	68.45	2	21	N+	LumA	7.06092	0	7.06092	0	E
MB-0184	68.41	2	25	N0	LumA	8.95551	0	8.95551	0	E
MB-0188	82.65	2	45	N+	Her2	2.57084	1	1.1499	1
MB-0194	56.45	2	21	N+	LumA	7.52361	0	7.52361	0	CE
MB-0197	50.48	3	24	N+	LumB	5.80972	0	5.80972	0	CE
MB-0198	43.37	3	18	N+	LumB	11.8905	0	11.8905	0	CE
MB-0199	57.56	3	19	N+	LumA	11.8604	0	11.8604	0	E
MB-0202	46	3	30	N+	LumA	10.5435	0	10.5435	0	CE
MB-0203	86.24	3	25	N+	LumA	4.82683	1	4.82683	0	CE
MB-0204	79.38	1	10	N0	LumA	1.99589	1	1.99042	1	E
MB-0215	75.63	2	40	N0	LumB	10.037	0	10.037	0	E
MB-0218	43.39	3	20	N+	LumB	10.7652	0	10.7652	0	CE
MB-0224	44.01	3	25	N0	LumA	14.5188	0	14.5188	0	E
MB-0226	58.21	1	20	N+	LumA	4.73374	0	4.73374	0	E
MB-0227	52.95	2	24	N0	LumA	9.18823	0	9.18823	0	E
MB-0229	45.5	2	19	N0	LumA	5.87269	0	5.87269	0	E
MB-0232	44.73	2	14	N0	LumA	17.0541	0	17.0541	0
MB-0234	56.27		26	N0	LumB	7.7399	1	7.7399	0	E
MB-0235	52.55	2	20	N+	LumA	11.7098	1	10.6448	1	CE
MB-0239	77.85	1	46	N0	LumA	7.02806	1	7.02806	0	E
MB-0243	53.72	2	22	N+	LumB	12.3012	0	12.3012	0	CE
MB-0245	54.76		14	N0	LumA	13.5277	0	13.5277	0	E
MB-0247	66.75	2	15	N+	LumA	15.2444	0	15.2444	1	E
MB-0248	45.76	3	21	N0	LumA	5.83162	0	5.83162	0	CE
MB-0256	53.1	1	17	N0	LumA	16.4846	0	13.0404	1	E
MB-0260	78.26		12	N0	LumA	13.9493	1	13.9493	0	E
MB-0261	63.93	1	26	N+	LumB	7.41136	1	7.2115	1	E
MB-0262	55.44	3	26	N0	Her2	14.9706	1	14.9706	0	E
MB-0263	76.49		27	N0	LumA	14.4586	1	14.4586	0	E
MB-0268	66.54	3	19	N0	LumB	2.34086	1	2.34086	0
MB-0270	29.98	3	14	N0	LumB	27.6824	0	11.6222	1
MB-0272	55.36	3	28	N+	LumB	10.0205	1	10.0205	0
MB-0273	68.66	2	25	N+	LumA	15.321	0	15.321	0	E
MB-0286	62.92	3	23	N0	LumA	15.8193	0	15.8193	0
MB-0287	77.54	2	19	N+	LumB	7.78097	1	7.78097	0
MB-0290	49.92	1	25	N0	LumA	16.3888	0	16.3888	0
MB-0295	47.13	1	9	N+	LumA	13.5113	0	13.5113	0	E
MB-0301	82.46	3	23	N+	LumA	10.078	1	10.078	0	E
MB-0302	81.53	3	29	N+	LumA	6.91581	1	6.91581	0	E
MB-0304	84.85	3	14	N+	LumB	9.16085	1	9.16085	0	E
MB-0306	82.53	3	35	N+	LumA	3.52909	1	3.16222	1	E
MB-0308	51.21	1	19	N0	LumA	15.0527	0	15.0527	0
MB-0309	89.43	1	21	N+	LumA	3.47707	1	3.47707	0	E
MB-0310	67.38	2	16	N+	LumA	15.2088	0	15.2088	0	E
MB-0311	77.94	1	47	N0	LumB	12.4162	1	12.4162	0	E
MB-0312	70.49	2	33	N0	LumB	13.9302	1	6.14921	1	E
MB-0313	55.52	3	23	N+	LumB	15.1759	0	15.1759	0	E
MB-0317	76.68	3	39	N0	LumA	12.4572	1	12.4572	0
MB-0320	50.98	1	17	N0	LumA	5.23477	0	5.23477	0	E
MB-0321	46.86	3	30	N+	LumA	14.3436	0	14.3436	0	CE
MB-0322	86.28	2	25	N+	LumA	4.15058	1	4.15058	0	E
MB-0325	79.34	3	45	N0	LumB	14.5818	0	14.5818	0	E
MB-0328	69.62	3	34	N+	LumB	10.3162	1	10.3162	0	E
MB-0336	74.76	3	22	N+	LumB	14.0151	1	13.8809	1	E
MB-0341	67.01	2	26	N+	LumA	14.2834	1	13.963	1	CE
MB-0345	37.3	2	28	N+	LumA	5.96851	0	5.96851	0	CE
MB-0348	81.88	1	22	N0	LumA	10.078	1	10.078	0	E
MB-0349	72.26	3	30	N+	LumB	11.9945	1	11.9945	0	E
MB-0352	61.32	3	13	N0	Her2	4.53388	1	3.81109	1	CE
MB-0353	86.26	2	40	N+	LumA	3.436	1	3.436	0	E
MB-0356	58.16	2	16	N0	LumA	17.5359	0	17.5359	0
MB-0359	44.21	2	22	N+	LumA	1.77413	0	1.77413	0
MB-0360	83.58	1	50	N+	LumB	10.8884	1	10.8884	0	E
MB-0362	52.79	2	18	N+	LumA	3.86311	1	3.86311	0	CE
MB-0363	73.24	2	67	N+	LumB	7.38398	1	7.38398	0
MB-0364	48.67	2	50	N+	LumA	14.5051	0	10.8036	1	CE
MB-0366	51.74	2	22	N0	LumA	5.27584	0	5.27584	0	E
MB-0368	74.79	3	31	N+	LumB	5.08419	1	2.61739	1	CE
MB-0370	64.01	3	47	N+	LumB	7.67967	1	7.67967	0	CE
MB-0374	34.68	3	25	N+	LumB	0.117728	0	0.117728	0	E
MB-0377	63.25	2	12	N0	LumA	11.0363	0	11.0363	0	E
MB-0379	48.22	2	29	N+	LumA	11.1431	0	9.8152	1	CE
MB-0380	83.9	3	25	N+	LumB	5.69473	1	5.69473	0	E
MB-0382	59.05	2	22	N+	LumA	11.2088	0	11.2088	0	CE
MB-0383	65.02	3	19	N0	LumB	7.04175	1	7.04175	0	E
MB-0384	74.58	3	43	N+	LumB	5.01848	1	4.59959	1	E
MB-0385	66.58	3	31	N+	LumB	2.99247	1	2.04517	1	CE
MB-0386	66.83	3	15	N+	LumA	11.3457	0	10.078	1	E
MB-0394	56.48	2	20	N0	LumA	5.27584	0	5.27584	0	E
MB-0397	58.56	1	11	N0	LumA	4.70089	0	4.70089	0	E
MB-0398	56.41	3	42	N+	LumB	3.54825	1	3.14031	1	E
MB-0404	60.71	3	15	N+	LumA	5.21561	0	5.21561	0	E
MB-0406	69.32	3	180	N+	LumB	7.95893	1	2.66119	1	CE
MB-0410	57.41	2	20	N0	LumA	5.17454	0	5.17454	0	E
MB-0411	54.6	2	18	N+	LumA	11.4305	0	11.4305	0	CE
MB-0412	54.06	3	19	N+	LumB	11.1841	0	11.1841	0	E
MB-0413	56.58	3	47	N+	LumA	11.5044	0	10.5681	1	CE
MB-0417	54.22	2	40	N+	Her2	0.514716	1	0.514716	0	E
MB-0418	58.72	3	31	N+	Her2	8.3833	0	8.3833	0	E
MB-0419	77.92	2	21	N+	LumA	8.56674	1	8.56674	0	E
MB-0422	66.72	2	16	N+	LumA	2.77618	1	2.77618	0	E
MB-0425	83.17	2	22	N+	LumA	2.00411	1	2.00411	0	E
MB-0427	81.89	2	21	N+	LumA	9.53593	0	9.53593	0	E
MB-0428	85.21	3	20	N+	LumA	4.59411	0	4.59411	0	E
MB-0431	63.61	2	57	N+	LumA	6.99247	0	6.99247	0	E
MB-0437	82.17	2	15	N+	LumB	7.43874	0	7.43874	0	E
MB-0439	50.32	2	15	N0	LumB	9.21013	0	9.21013	0	E
MB-0440	56.73	3	26	N+	LumB	8.282	0	8.282	0	CE
MB-0443	61.67	2	26	N0	LumA	3.69884	0	3.69884	0	E
MB-0444	49.87	2	33	N+	LumB	4.55578	1	2.71321	1	E
MB-0445	40.07	2	23	N+	LumA	10.8857	0	10.8857	0	CE
MB-0449	54.38	1	35	N+	LumA	9.24572	0	9.24572	0	CE
MB-0451	63.2	1	16	N0	LumA	4.11225	0	4.11225	0	E
MB-0453	61.11	3	100	N+	Her2	3.54278	1	1.34155	1	CE
MB-0454	90.02	2	20	N0	LumA	3.84668	1	3.84668	0	E
MB-0455	56.84	2	18	N0	LumB	8.1588	0	8.1588	0	E
MB-0460	81.44	2	22	N0	LumA	9.36345	1	7.87406	1	E
MB-0463	60.48	2	21	N0	LumA	9.90281	1	9.90281	0	E
MB-0466	33.97	2	70	N+	LumA	3.60301	0	3.60301	0	CE
MB-0468	60.95	3	26	N+	LumA	10.6448	1	10.6448	0	CE
MB-0471	76.49	2	17	N0	LumA	8.82683	0	8.82683	0	E
MB-0472	59.34		11	N0	LumB	2.25051	0	2.25051	0
MB-0474	54.29	3	80	N+	LumB	9.12526	1	8.22998	1	CE
MB-0475	54.15	3	20	N0	LumA	10.7351	0	10.7351	0	E
MB-0478	74.02	2	23	N+	LumA	10.8665	0	10.8665	0	E
MB-0480	51.86	3	13	N0	LumA	7.76728	0	7.76728	0	E
MB-0483	49.61	3	21	N+	LumB	6.11636	1	5.28131	1	CE
MB-0485	60.78	3	50	N+	LumA	3.01985	1	2.81725	1	CE
MB-0486	57.57	3	32	N0	LumA	7.38946	0	7.38946	0	CE
MB-0490	81.9	2	30	N+	LumA	8.37509	0	8.37509	0	E
MB-0491	43.4	2	30	N0	LumA	10.3326	0	10.3326	0	E
MB-0492	85.21	3	28	N0	LumB	6.66393	1	6.66393	0	E
MB-0504	68.16	3	21	N0	LumA	10.7159	0	10.1081	1	E
MB-0505	56.38	1	12	N+	LumA	4.98563	0	4.98563	0	E
MB-0507	58.71	3	18	N0	LumA	1.95483	0	1.95483	0	E
MB-0511	59.84	2	31	N0	LumA	5.06776	0	5.06776	0	E
MB-0512	56.74	1	24	N0	LumA	9.9822	0	9.9822	0	E
MB-0513	73.39	2	32	N+	LumA	9.61259	0	9.61259	0	E
MB-0514	42.89	2	20	N+	LumB	1.10062	0	1.10062	0	CE
MB-0517	47.92	2	17	N0	LumA	5.08419	0	5.08419	0	E
MB-0521	52.2	2	30	N+	LumA	17.4292	0	17.4292	0	E
MB-0527	73.22	2	19	N+	LumA	9.02122	1	8.8898	1	E
MB-0528	53.64	3	26	N+	LumA	15.9316	0	14.5681	1	CE
MB-0529	67.46	2	25	N+	LumA	3.98631	1	3.98631	0	CE
MB-0535	46.66	2	12	N0	LumA	16.3559	0	13.2977	1	E
MB-0536	67.88	3	20	N0	LumB	12.104	1	12.104	0	E
MB-0538	61.89	3	37	N+	LumA	1.97947	1	1.96851	1	CE
MB-0541	38.86	3	19	N0	LumA	14.3135	0	14.3135	0	CE
MB-0544	74.46	3	52	N+	LumB	6.51608	1	6.51608	0	CE
MB-0550	60.12	2	15	N+	LumB	10.8693	1	7.57563	1
MB-0554	82.35		16	N0	LumA	9.13073	1	9.13073	0	E
MB-0559	47.71	3	25	N0	LumA	13.2868	0	13.2868	0	CE
MB-0568	61.28	2	17	N+	LumA	14.9049	0	14.9049	0	E
MB-0569	74.96	3	23	N+	LumB	4.88706	1	4.64066	1	CE
MB-0571	61.79	1	20	N0	LumA	12.3094	0	12.3094	0	E
MB-0573	76.22	2	65	N0	LumA	13.4045	1	13.4045	0
MB-0574	71.21	3	21	N+	LumA	9.83984	0	0.818617	1	E
MB-0576	68.47	3	21	N+	LumB	2.5462	1	1.64819	1	E
MB-0577	51.42	2	10	N0	LumB	5.37166	0	5.37166	0	E
MB-0583	75.67	2	22	N0	LumA	5.14442	0	5.14442	0	E
MB-0584	41.31	3	20	N0	LumB	9.70842	0	9.70842	0	E
MB-0585	76.72	3	28	N+	LumB	9.50308	1	8.06571	1	E
MB-0586	77.99	2	65	N+	LumA	6.3436	1	6.3436	0	E
MB-0591	84	3	17	N0	LumB	9.81246	1	9.67283	1	E
MB-0594	77.96	3	45	N+	LumB	3.63313	0	3.63313	0	E
MB-0596	77.48	2	16	N0	LumA	8.79671	1	8.79671	0	E
MB-0598	77.48	2	24	N+	LumB	7.34018	1	5.91923	1	E
MB-0599	46.85	2	24	N+	LumA	10.1246	0	4.33402	1	CE
MB-0600	70.5	3	27	N+	LumA	9.11704	0	9.11704	0	E
MB-0601	32.99	3	25	N+	LumB	2.43669	1	1.18001	1	CE
MB-0603	79.52	2	21	N+	LumA	10.0178	0	10.0178	0	E
MB-0606	83.19	2	18	N0	LumB	2.25599	1	2.25599	0	E
MB-0609	51.15	1	12	N+	LumA	8.10678	1	5.99316	1	CE
MB-0610	71.3	2	18	N+	LumA	6.29979	0	6.29979	0	E
MB-0614	48.99	3	19	N+	LumA	9.80151	0	9.80151	0	CE
MB-0616	75.98	3	38	N+	LumB	2.38467	1	2.38467	0	E
MB-0618	63.86	2	17	N0	LumB	8.36961	0	8.36961	0	E
MB-0621	70.04	2	30	N+	LumA	2.75702	0	2.75702	0	E
MB-0624	64.28	2	16	N+	LumA	5.25941	0	5.25941	0	E
MB-0626	61.11	3	20	N0	LumB	2.91855	1	2.91855	0	E
MB-0631	84.41	2	25	N+	LumA	3.89596	1	2.10815	1	CE
MB-0632	51.92	2	20	N0	LumA	4.64066	0	4.64066	0	E
MB-0636	26.36	3	12	N0	LumA	2.68036	1	2.68036	0	E
MB-0637	75.71	3	31	N0	LumB	6.6256	0	6.6256	0	E
MB-0642	79.12	1	20	N0	LumA	6.91581	1	6.91581	0
MB-0644	71.06	2	30	N+	LumA	7.66324	0	7.66324	0	E
MB-0646	67.06	2	33	N+	LumB	1.24572	1	1.24572	0	E
MB-0649	60.62	1	8	N+	LumA	5.04586	0	5.04586	0	E
MB-0650	79.48	2	21	N+	LumA	2.09719	0	2.09719	0	E
MB-0653	69.95	3	28	N+	Her2	2.03696	1	2.03696	0	E
MB-0654	82.5	1	24	N0	LumA	5.70021	0	5.70021	0	E
MB-0666	61.31	3	25	N+	LumA	1.99863	1	1.7577	1	CE
MB-0877	79.41	3	35	N+	LumB	1.18549	1	1.18549	0
MB-0880	73.64	1	30	N0	LumA	0.1013	0	0.1013	0
MB-0882	73.39	3	47	N0	LumB	3.47981	1	3.47981	0	E
MB-0884	56.47	3	23	N+	LumB	7.69336	1	5.60164	1	CE
MB-0891	83.68	1	37	N+	LumA	12.271	0	12.271	0	E
MB-0899	50.62	2	25	N+	LumA	14.4394	0	11.8193	1	CE
MB-0904	83.01	2	22	N+	LumA	11.885	1	11.885	0	E
MB-2564	52.98	1	10	N0	LumA	23.4442	0	13.4182	1
MB-2610	58.99	1	25	N+	LumA	23.0554	0	23.0554	0	E
MB-2613	59.63	3	20	N0	LumB	13.4209	0	13.4209	0	E
MB-2617	63.3	3	18	N0	LumB	7.31828	1	3.51266	1	E
MB-2624	53.53	1	14	N+	LumA	10.5572	0	10.1136	1	E
MB-2629	61.22	3	15	N+	LumB	22.924	0	22.924	0	E
MB-2669	62.56	2	24	N0	LumA	6.05339	1	3.9781	1	E
MB-2686	68.76	3	17	N+	LumB	14.5599	0	14.5599	0	E
MB-2705	61.78	2	15	N0	LumB	13.4483	0	13.4483	0
MB-2708	66.36	2	15	N0	LumB	10.9432	1	6.00137	1	E
MB-2711	48.07	2	15	N0	LumA	16.5476	0	2.29158	1
MB-2712	54.59	1	11	N+	LumA	19.2553	1	8.80493	1	E
MB-2725	44.88	1	15	N+	LumA	19.4606	0	19.4606	0	E
MB-2730	61.99	3	35	N+	LumB	10.9843	0	10.9843	0	E
MB-2745	46.85	2	30	N+	LumA	13.8782	1	12.8515	1	E
MB-2747	68.23	1	19	N0	LumA	19.2471	1	19.2471	0
MB-2749	60.13	1	13	N0	LumA	8.03012	1	8.03012	0
MB-2752	51.36	2	35	N0	LumA	6.72964	1	6.71595	1	E
MB-2760	63.1	2	15	N+	LumB	9.69473	1	7.16222	1	E
MB-2763	70.32	2	26	N0	LumB	22.6366	0	22.6366	0	E
MB-2767	53.11	3	21	N+	LumB	22.2861	0	22.2861	0	E
MB-2769	59.9	2	15	N0	LumB	13.1417	0	13.1417	0
MB-2770	60.32	2	45	N+	LumA	22.5352	0	22.5352	0	E
MB-2772	54.4	3	17	N0	LumB	12.3806	1	12.3806	0	E
MB-2774	66.06	2	35	N+	LumB	10.8145	1	10.8145	0	E
MB-2779	36.8	2	20	N0	LumA	22.6064	0	13.2621	1
MB-2790	47.03	2	25	N0	LumA	9.60438	0	1.0705	1
MB-2791	40.79	2	17	N0	LumA	22.3354	0	22.3354	0
MB-2793	67.62	2	25	N0	LumB	21.9493	0	21.9493	0	E
MB-2795	42.07	2	12	N0	LumB	22.3491	0	22.3491	0
MB-2796	57.94	3	20	N+	LumB	7.20329	1	1.51677	1	E
MB-2797	50.07	1	15	N0	LumA	20.7775	0	20.7775	0
MB-2801	70.35	2	13	N+	LumA	22.2806	0	22.2806	0	E
MB-2803	63.01	2	18	N0	LumB	7.0527	1	6.0835	1
MB-2819	61.95	1	19	N0	LumA	22.2231	0	22.2231	0
MB-2820	40.06	3	18	N0	LumA	20.9144	0	20.9144	0	E
MB-2834	56.85	2	9	N+	Her2	12.6352	1	12.6352	0
MB-2835	59.84	3	20	N0	LumA	4.52019	1	4.52019	0	E
MB-2838	67.12	2	27	N0	LumA	22.2012	0	22.2012	0	E
MB-2840	60.48	2	14	N0	LumA	22.0945	0	22.0945	0
MB-2843	61.08	2	13	N0	LumA	19.0171	1	19.0171	0
MB-2845	55.8	2	14	N0	LumA	21.7467	0	21.7467	0
MB-2848	60.11	2	15	N+	LumA	18.705	1	18.705	0	E
MB-2851	58.69	3	16	N0	LumA	13.0595	1	7.64956	1	E
MB-2853	36.25	2	23	N0	LumB	22.1465	0	22.1465	0
MB-2854	61.53	2	22	N0	LumA	22.2122	0	22.2122	0	E
MB-2858	63.94	3	26	N0	LumB	11.6277	1	11.6277	0	E
MB-2863	59.58	1	20	N+	LumA	21.2183	0	21.2183	0	E
MB-2867	47.1	1	20	N+	LumA	22.1218	0	9.8152	1	E
MB-2901	49.83	2	25	N0	LumB	17.9302	1	5.22382	1	E
MB-2916	48.93	1	16	N0	LumA	21.9247	0	21.9247	0
MB-2919	59.13	1	20	N0	LumB	19.7153	1	19.7153	0
MB-2927	58.14	1	13	N0	LumA	21.6591	1	5.90007	1
MB-2931	46.9	2	17	N0	LumB	18.7351	1	1.12526	1
MB-2932	63.1	3	18	N0	LumB	8.90623	0	8.90623	0	E
MB-2933	44.08	1	15	N0	LumA	13.3005	1	13.3005	0
MB-2947	36.47	2	15	N0	LumA	9.19918	0	9.19918	0
MB-2951	39.07	2	15	N0	LumA	21.6318	0	8.13689	1
MB-2952	52.67	1	12	N0	LumA	15.5318	1	15.5318	0
MB-2953	43.08	2	18	N0	LumB	2.47502	1	1.24572	1
MB-2954	69.79	2	30	N+	LumB	0.451745	1	0.435318	1	E
MB-2960	69.67	3	25	N0	LumA	18.2505	1	18.2505	0	E
MB-2963	53.99	2	10	N+	Her2	18.7132	1	15.3429	1	E
MB-2966	50.3	3	18	N+	LumA	21.7659	0	21.7659	0	E
MB-2969	66.86	2	13	N0	LumA	14.2012	1	14.2012	0
MB-2970	46.49	2	25	N+	LumA	20.7693	1	18.475	1	E
MB-2971	69.6	2	15	N+	LumA	21.7029	0	15.7372	1	E
MB-2977	40.02	1	15	N0	LumA	9.08419	1	9.08419	0
MB-2990	48.47	1	15	N0	LumA	21.3552	0	21.3552	0
MB-2996	58.1	3	16	N0	LumA	15.707	0	15.707	0	E
MB-2999	61.42	3	12	N0	LumA	21.5195	0	21.5195	0	E
MB-3002	62.32	2	30	N+	LumA	11.5455	1	11.5455	0	E
MB-3005	45.75	2	23	N0	LumA	20.7858	0	20.7858	0
MB-3008	51.94	1	12	N0	LumA	12.2875	0	12.2875	0
MB-3013	50.37	1	23	N+	LumA	19.5784	0	10.0315	1	E
MB-3016	56.83	3	10	N0	LumB	21.2621	0	21.2621	0	E
MB-3021	63.08	3	22	N+	LumA	17.87	1	17.87	0	E
MB-3026	49.92	3	22	N0	LumA	21.4538	0	21.4538	0	E
MB-3032	50.01	1	15	N0	LumA	20.5448	0	20.5448	0
MB-3033	69.07	2	19	N0	LumA	5.78234	1	5.43463	1	E
MB-3035	54.64	2	22	N0	LumA	21.4155	0	21.4155	0	E
MB-3037	53.19	2	13	N0	LumA	8.11773	0	8.11773	0
MB-3049	57.17	2	16	N0	LumA	21.3525	0	21.3525	0
MB-3050	59.53	3	30	N0	LumB	20.9528	1	20.9528	0	E
MB-3060	65.69	3	36	N+	LumB	3.66324	1	1.81793	1	E
MB-3064	46.7	1	20	N0	LumA	13.5661	1	2.91855	1
MB-3079	50.54	2	15	N0	LumA	12.2875	0	12.2875	0
MB-3083	68.5	3	30	N+	LumB	6.66119	1	3.73169	1	E
MB-3088	65.58	2	19	N0	LumA	21.0678	0	21.0678	0
MB-3092	56.73	3	38	N+	LumB	12.512	1	12.512	0	E
MB-3102	60.34	2	20	N+	LumA	21.2183	0	21.2183	0	E
MB-3105	48.34	1	27	N+	LumA	20.7255	0	20.7255	0	E
MB-3110	61.07	2	16	N+	LumA	8.27379	0	0.747433	1	E
MB-3121	63.06	1	12	N0	LumA	10.7871	1	2.40931	1
MB-3171	54.95	2	13	N0	LumA	18.0424	1	13.8179	1
MB-3181	43.6	3	14	N0	LumB	14.6338	1	4.01916	1	E
MB-3228	58.31	2	17	N0	LumA	20.6982	0	20.6982	0
MB-3252	41.4	1	20	N0	LumA	8.18891	0	8.18891	0
MB-3253	56.81	3	26	N+	LumB	4.5859	1	2.9295	1	E
MB-3254	50.21	1	18	N0	LumA	10.1766	0	10.1766	0
MB-3275	45	3	28	N0	LumB	3.41136	1	1.3963	1	E
MB-3298	48.75	2	15	N0	LumA	19.9233	0	19.9233	0
MB-3300	64.99	2	19	N0	LumB	20.2875	0	20.2875	0
MB-3301	49.5	2	32	N0	LumB	20.4326	0	20.4326	0	E
MB-3303	63.96	3	20	N+	LumB	20.0329	0	20.0329	0	E
MB-3328	69.65	2	35	N+	LumA	15.6988	1	15.6988	0	E
MB-3341	62.96	2	30	N0	LumA	12.219	1	7.97536	1	E
MB-3344	33.76	2	23	N0	LumA	19.8166	0	18.8309	1
MB-3350	62.62	2	30	N0	LumB	18.7105	1	14.8446	1	E
MB-3351	39.4	2	17	N0	LumA	19.8658	0	19.8658	0
MB-3365	51.18	2	27	N+	LumA	19.8439	0	19.8439	0	E
MB-3378	65.5	2	18	N0	LumA	7.1896	1	7.1896	0
MB-3403	50.92	2	17	N+	LumA	11.3621	0	11.3621	0	E
MB-3412	55.28	3	26	N+	LumA	18.7926	0	18.7926	0	E
MB-3417	59.16	2	20	N0	LumB	8.49829	0	8.49829	0	E
MB-3430	68.86	3	25	N+	LumA	18.0507	1	18.0507	0	E
MB-3437	70.52	3	21	N0	LumB	8.93361	0	8.93361	0	E
MB-3439	43.67	2	17	N+	LumA	15.5017	0	4.82409	1	E
MB-3450	51.52	2	17	N0	LumA	19.7509	0	12.2272	1
MB-3462	40.92	2	16	N+	LumA	19.2389	0	14.3409	1	E
MB-3466	55.3	3	15	N0	Her2	19.2307	1	19.2307	0	E
MB-3490	45.74	2	20	N0	LumB	8.41068	1	0.665298	1
MB-3492	62.09	3	20	N+	LumB	9.70294	1	8.73922	1	E
MB-3506	39.28	3	16	N+	LumB	19.781	0	13.4511	1	E
MB-3510	67.6	1	20	N+	LumA	4.89528	1	4.89528	0	E
MB-3530	70.94	2	26	N+	Her2	9.27858	1	9.27858	0	E
MB-3545	49.84	3	21	N0	LumA	19.1157	1	16.961	1	E
MB-3548	66.85	2	20	N+	LumA	19.2635	1	19.2635	0	E
MB-3576	53.04	3	37	N0	Her2	2.04244	1	0.832307	1	E
MB-3600	60.15	2	12	N+	LumB	17.6345	0	17.6345	0	E
MB-3614	63.95	3	34	N+	LumB	19.3347	0	19.3347	0	E
MB-3707	70.77	3	25	N+	LumA	18.7899	1	15.603	1	E
MB-3748	51.01	3	15	N0	LumA	18.7269	0	18.7269	0	E
MB-3754	57.01	3	25	N0	LumB	7.6167	1	3.57837	1	E
MB-3781	48.16	2	18	N0	LumA	18.4449	0	13.5496	1
MB-3797	68.72		24	N0	LumA	18.7543	0	18.7543	0
MB-3824	49.45	3	22	N0	LumB	10.3874	1	8.26557	1	E
MB-3838	60.45	3	23	N0	LumB	11.0445	1	2.97604	1	E
MB-3840	53.89	2	16	N0	LumB	23.5921	0	23.5921	0
MB-3842	54.6	3	24	N+	LumB	18.5681	0	18.5681	0	E
MB-3865	49.37	1	15	N0	LumA	16.4244	0	16.4244	0	E
MB-3871	62.03	2	26	N+	LumA	14.193	1	14.193	0	E
MB-3874	35.5	2	15	N0	LumA	15.3128	0	15.3128	0
MB-4000	76.96	2	20	N0	LumA	2.30527	1	2.30527	0
MB-4001	74.51	2	40	N0	LumA	4.0794	1	2.39014	1	E
MB-4003	70.31	2	20	N0	Her2	8.75291	1	2.20123	1
MB-4004	61.16	3	15	N0	LumB	21.0979	1	21.0979	0	E
MB-4005	66.37	2	18	N0	LumB	15.4716	0	15.4716	0	E
MB-4010	73.15	3	25	N0	Her2	0.960986	1	0.960986	0
MB-4017	76.17	3	40	N+	LumB	11.4415	1	11.4415	0	E
MB-4018	71.32	2	20	N+	LumA	8.67899	1	2.85558	1	E
MB-4033	82.17	2	22	N+	LumA	1.24846	1	1.06502	1	E
MB-4046	59.24	2	13	N0	Her2	24.4791	1	24.4791	0
MB-4079	63.17	3	22	N0	Her2	28.8296	1	28.8296	0
MB-4091	74.45	3	30	N0	LumA	23.1102	1	23.1102	0
MB-4098	68.55		50	N0	Her2	14.486	0	14.486	0
MB-4119	65.46	2	20	N+	Her2	5.56879	1	4.01095	1	E
MB-4120	56.19	2	10	N0	LumA	17.8316	1	1.78782	1
MB-4126	73.2		30	N0	Her2	14.3573	1	14.3573	0
MB-4139	63.05		20	N0	LumB	13.5852	1	13.5852	0
MB-4140	71.17	3	23	N0	LumA	9.40452	1	9.40452	0
MB-4141	58.32	3	15	N0	Her2	12.1424	1	1.06776	1
MB-4145	60.33		20	N0	Her2	17.8754	1	15.2115	1
MB-4148	57.85	2	35	N+	LumB	5.17728	1	4.92266	1	E
MB-4154	54.22	3	30	N0	LumB	4.07118	1	4.07118	0
MB-4173	74.31	2	10	N+	LumA	13.1691	1	13.1691	0	E
MB-4189	60.99			N+	Her2	29.1745	1	8.70089	1	E
MB-4212	45.5	2	20	N0	LumA	27.1348	0	27.1348	0
MB-4213	67.02	2	30	N0	LumB	6.94045	1	4.76112	1	E
MB-4222	58.8	1	40	N0	Her2	4.53662	1	4.21081	1
MB-4230	75.87	2	50	N0	LumA	9.49487	1	9.49487	0	E
MB-4233	54.01	2	30	N+	LumB	2.987	1	1.38535	1	E
MB-4234	68.25	3	40	N0	LumA	20.8241	1	20.8241	0
MB-4236	73.91	3	18	N+	Her2	16.731	1	16.731	0	E
MB-4250	80.81	2	55	N+	LumA	8.22724	1	1.80698	1	E
MB-4274	74.32	2	20	N+	LumB	4.92266	1	3.92608	1	E
MB-4278	68.32	3	30	N0	Her2	20.0575	1	20.0575	0
MB-4282	49.61	3	10	N0	LumA	2.80082	0	2.80082	0
MB-4283	55.62	2	40	N+	LumA	14.36	0	14.36	0	E
MB-4292	58.8	3	25	N0	LumA	27.5647	1	27.5647	0
MB-4293	54.16	2	30	N0	LumA	18.0014	1	18.0014	0
MB-4300	70.58	3	30	N+	Her2	15.5264	0	15.5264	0	E
MB-4306	69.19	1	21	N0	LumA	19.2772	1	19.2772	0
MB-4310	76.51	1	50	N0	LumA	21.8125	1	21.8125	0
MB-4313	58.02	3	40	N+	LumA	24.6982	1	24.6982	0	E
MB-4318	72.44	3	20	N+	LumB	1.40726	1	1.40726	0	E
MB-4322	63.39	2	30	N+	LumA	16.1369	1	16.1369	0	E
MB-4323	80.04		30	N+	LumA	10.4011	1	2.19849	1	E
MB-4324	61.22	3	50	N+	Her2	7.16496	1	5.55784	1	E
MB-4328	64.12	2	30	N+	LumA	16.3669	1	16.3669	0	E
MB-4329	70.75	3	29	N+	LumA	13.8207	1	13.8207	0	E
MB-4333	64.5	1	25	N0	LumA	17.0815	1	17.0815	0
MB-4339	74.98	2	20	N0	LumB	14.2587	1	0.772074	1
MB-4342	73.2		62	N+	LumA	19.1184	1	12.3039	1	E
MB-4351	70.27	3	20	N0	Her2	5.59617	1	3.01164	1
MB-4353	59.23	3	30	N+	LumB	10.5572	1	5.32238	1	E
MB-4354	55.01	2	35	N+	Her2	1.26215	1	0.73922	1	E
MB-4357	77.12	3	20	N+	LumA	9.36619	1	9.3525	1	E
MB-4368	74.6	2	25	N+	LumA	9.81246	1	9.78782	1	E
MB-4374	77.51	3	30	N0	LumA	3.49624	1	3.49624	0	E
MB-4390	68.49	2	30	N+	LumA	13.4976	1	13.4976	0	E
MB-4395	45.21	3	30	N0	Her2	11.4661	1	0.783025	1	E
MB-4418	56.11	2	20	N0	LumA	25.2676	0	25.2676	0
MB-4434	74.84	3	25	N+	Her2	12.1643	1	11.8987	1	E
MB-4442	47.29	2	15	N0	LumA	24.3833	0	24.3833	0
MB-4529	61.21	1	15	N0	LumA	10.3874	1	10.3874	0	E
MB-4557	51.25	1	30	N0	LumA	22.9815	0	16.9665	1	E
MB-4564	74.67	3	18	N+	LumA	17.2841	1	17.2841	0	E
MB-4578	72.74	2	45	N+	LumA	16.2081	1	16.2081	0	E
MB-4591	71.93	3	25	N0	LumB	3.38125	1	3.38125	0
MB-4593	48.44	2	15	N0	LumA	11.5181	0	11.5181	0
MB-4598	67.92	2	25	N+	LumB	9.80424	1	5.20465	1	E
MB-4599	63.83	3	40	N+	LumA	15.7016	0	15.7016	0	E
MB-4602	58.38	3	20	N+	LumB	10.0862	1	4.49555	1	E
MB-4607	55.42	2	15	N0	LumA	9.99863	0	9.99863	0
MB-4616	71.47	2	20	N0	LumA	7.40315	1	6.80082	1
MB-4623	61.88	2	10	N+	LumA	23.9863	1	23.9863	0	E
MB-4627	55.65	3	20	N+	LumA	15.3292	1	15.3292	0	E
MB-4633	67.03	3	25	N+	LumA	26.1355	0	24.8761	1	E
MB-4634	66.37	3	15	N+	LumA	9.00205	1	6.21218	1	E
MB-4639	71.17	3	30	N0	LumB	9.77413	1	9.57426	1
MB-4641	64.93	3	15	N+	LumA	12.2026	1	3.6386	1	E
MB-4642	66.27	3	35	N+	LumB	23.4661	1	23.4661	0	E
MB-4649	61.67	2	25	N0	LumB	1.38261	1	1.38261	0
MB-4651	69.96	2	35	N0	LumB	2.48871	1	1.48665	1
MB-4654	80.82	3	20	N0	LumB	5.28131	1	5.28131	0	E
MB-4655	64.01	3	16	N+	LumA	8.13142	1	8.13142	0	E
MB-4661	81.11	2	25	N0	LumA	19.2389	0	19.2389	0
MB-4665	54.27	3	18	N0	LumA	21.3717	0	21.3717	0
MB-4666	57.98	3	15	N+	LumA	9.16359	1	6.56537	1	E
MB-4669	68.82	3	20	N0	LumB	9.81246	1	9.81246	0	E
MB-4670	61	2	20	N0	LumA	5.56879	1	3.56468	1
MB-4671	72.48	3	30	N0	LumB	2.8501	1	0.709103	1
MB-4674	75.26	2	40	N+	LumA	6.65845	1	5.40726	1	E
MB-4675	59.23	3	18	N0	LumA	21.6044	0	21.6044	0
MB-4681	60.66		17	N0	LumA	20.6817	1	11.666	1
MB-4682	65.5	3	20	N0	LumA	11.4606	1	11.3046	1
MB-4685	73.6	3	50	N+	LumB	3.55647	1	3.55647	0	E
MB-4686	53.03	3	35	N+	LumA	3.9781	1	3.5154	1	E
MB-4687	81.98	3	20	N+	LumA	6.08624	1	6.08624	0	E
MB-4691	49.76	3	10	N0	LumA	23.2088	1	22.7461	1
MB-4692	58.49	1	25	N0	LumA	8.8104	1	8.8104	0
MB-4698	59.18	3	20	N+	LumA	14.0178	1	10.6092	1	E
MB-4701	47.62	3	25	N0	LumA	10.475	0	10.475	0
MB-4702	52.13	3	35	N0	LumB	24.7118	0	24.7118	0	E
MB-4705	63.58	2	27	N0	LumA	17.5031	1	8.54483	1
MB-4706	75.48	3	15	N0	LumA	4.57221	1	4.57221	0
MB-4708	63.03	3	18	N0	LumA	18.7187	1	1.53593	1
MB-4709	49.02	2	20	N0	LumA	12.0548	0	12.0548	0
MB-4710	77.12	3	19	N0	LumA	4.73648	0	4.73648	0	E
MB-4716	52.98	3	28	N0	LumA	6.25325	1	1.859	1
MB-4719	67.27	2	22	N+	LumA	6.69952	1	6.69952	0	E
MB-4721	66.39	1	60	N+	LumA	1.94935	1	1.68652	1	E
MB-4730	51.29	3	68	N0	LumA	10.7844	1	10.7844	0
MB-4735	54.18	2	40	N0	LumA	24.46	0	10.9624	1
MB-4737	52.29	3	46	N+	LumB	10.037	0	10.037	0	E
MB-4739	56.08	2	15	N0	LumA	13.2786	1	2.67214	1
MB-4741	53.02	2	20	N+	LumB	4.64066	1	1.82341	1	E
MB-4742	76.42		35	N+	LumA	6.8282	1	4.41342	1	E
MB-4744	64.21	3	16	N+	LumB	12.5667	1	6.26694	1	E
MB-4749	70.57	3	22	N0	LumA	4.22724	1	4.22724	0
MB-4750	73.21	2	25	N+	LumB	3.09925	1	3.04449	1	E
MB-4752	63.7	2	60	N+	LumA	10.2888	1	6.13279	1	E
MB-4760	48.41		15	N+	LumA	10.2505	1	8.0794	1	E
MB-4762	67.82	2	15	N0	LumA	20.7064	0	20.7064	0
MB-4764	57.95	3	50	N0	LumA	20.1643	0	20.1643	0	E
MB-4767	74.86	3	40	N+	LumB	3.87132	1	3.43053	1	E
MB-4771	47.86	2	30	N0	LumA	24.4134	0	24.4134	0
MB-4778	78.62	2	25	N0	LumA	16.9309	1	16.9309	0
MB-4779	53.39	2	13	N+	LumA	8.34223	0	8.34223	0	E
MB-4785	75.46	2	28	N0	LumA	9.99316	1	5.36619	1
MB-4791	83.49	1	20	N0	LumB	14.2779	1	14.2779	0
MB-4794	89		35	N+	LumA	3.73717	1	3.73717	0	E
MB-4801	65.83	3	35	N+	LumA	10.7077	1	10.7077	0	E
MB-4805	45.39	3	35	N0	LumA	10.6612	1	4.02464	1	E
MB-4806	49.77	2	10	N+	LumA	16.5722	1	16.5722	0	E
MB-4818	75.74	2	57	N+	LumB	6.26146	1	6.26146	0	E
MB-4820	67.19		16	N+	LumA	4.70637	1	4.1588	1	E
MB-4822	76.88	2	10	N0	LumA	7.52635	1	7.44422	1
MB-4825	65.93	2	10	N0	LumA	17.6126	1	17.6126	0
MB-4827	78.54	2	22	N0	LumA	3.75359	1	3.75359	0	E
MB-4828	78.87	3	80	N+	LumB	3.49076	1	1.83436	1	E
MB-4829	83.27		10	N+	LumB	14.4778	1	14.4778	0	E
MB-4832	45.44	1	11	N0	LumA	11.6413	1	10.475	1
MB-4834	49.61	3	25	N+	LumB	2.97057	1	2.25599	1	E
MB-4836	55.66	3	16	N0	Her2	1.92471	1	1.17728	1
MB-4843	54.35		30	N0	LumA	21.7769	0	21.7769	0	E
MB-4845	86.75		20	N+	LumA	2.09172	1	0.347707	1	E
MB-4849	81.52	3	30	N0	LumA	3.72348	1	0.903491	1	E
MB-4851	73.95	2	25	N+	LumA	7.4141	1	7.1102	1	E
MB-4853	62.35		16	N0	LumA	21.8426	0	2.55989	1
MB-4855	74.8	3	30	N+	LumA	3.40589	1	2.60096	1	E
MB-4860	44.95	2	10	N0	LumA	19.269	0	3.08556	1
MB-4862	64.32	3	23	N0	LumB	15.384	0	15.384	0	E
MB-4867	47.03	2	25	N0	LumA	18.2259	0	18.2259	0
MB-4869	67.12	2	30	N+	LumA	2.40657	1	2.30253	1	E
MB-4870	57.33	1	25	N0	LumA	18.8145	0	18.7461	1
MB-4872	58.69	2	20	N+	LumA	12.9035	0	9.04038	1	E
MB-4873	64.47	2	30	N+	LumB	9.66461	1	7.36208	1	E
MB-4894	47.71	3	35	N0	LumA	19.0883	0	19.0883	0
MB-4898	63.63	2	10	N0	LumA	9.68378	1	6.65298	1
MB-4899	40.25	2	20	N0	LumA	22.6475	0	10.3135	1
MB-4900	47.61	2	18	N0	LumB	18.4476	0	18.4476	0	E
MB-4906	73.03	1	26	N+	LumA	19.2088	1	19.2088	0	E
MB-4912	78.19	2	28	N+	LumB	4.10678	1	1.91102	1	E
MB-4925	76.54	2	25	N+	LumB	8.44079	1	8.44079	0	E
MB-4933	50.78	2	30	N0	LumA	22.4148	0	1.79329	1
MB-4934	74.85	2	28	N+	LumB	5.76865	0	5.76865	0	E
MB-4937	41.09	3	20	N0	LumB	6.3436	1	2.67488	1
MB-4941	57.32	2	20	N0	LumA	4.81588	1	4.47639	1
MB-4944	77.77	2	18	N0	LumB	19.488	1	19.488	0
MB-4949	69.75	3	22	N0	LumB	17.8207	0	17.8207	0
MB-4950	69.99	3	30	N+	LumA	12.3696	1	12.3696	0	E
MB-4956	69.31	3	60	N+	LumB	5.69199	1	3.07734	1	E
MB-4959	76.93	1	13	N0	LumA	9.6564	1	9.59343	1	E
MB-4961	56.94	2	25	N0	LumA	18.026	0	18.026	0
MB-4962	72.44	2	14	N+	LumA	16.2491	1	16.2491	0	E
MB-4965	69.93	2	30	N0	LumA	21.6509	1	21.6509	0	E
MB-4966	55.83	1	50	N+	LumB	4.04928	1	3.88501	1	E
MB-4967	61.16	2	15	N+	LumA	10.7351	1	10.7351	0	E
MB-4968	56.03	2	25	N+	LumA	6.46407	0	6.46407	0	E
MB-4969	76.81	2	25	N0	LumA	16.271	1	16.271	0
MB-4970	77.45	2	30	N0	LumB	7.29363	1	4.51472	1
MB-4976	73.65	1	20	N+	LumA	18.4066	1	18.4066	0	E
MB-4977	72.54	3	22	N+	LumA	17.8015	1	16.345	1	E
MB-4981	69.67	3	30	N+	LumA	14.8474	1	14.5188	1	E
MB-4986	41	2	50	N0	LumA	6.55441	1	0.758385	1
MB-4994	77.54	2	22	N0	LumB	14.3025	1	14.3025	0
MB-4996	69.65	1	18	N+	LumA	8.19439	1	8.19439	0	E
MB-4998	75.27	3	32	N+	LumB	5.38535	1	1.44285	1	E
MB-4999	44.84	2	30	N0	LumA	15.436	0	15.436	0
MB-5001	71.61	2	21	N+	LumA	6.71869	1	1.48665	1	E
MB-5011	67.68	2	23	N0	LumA	6.61191	1	6.61191	0
MB-5013	68.56	2	20	N+	LumA	20.6324	1	20.6324	0	E
MB-5014	69.93	3	20	N+	LumB	17.525	0	17.525	0	E
MB-5015	44.36	3	22	N0	LumA	20.7228	1	20.7228	0
MB-5017	65.86	3	14	N+	Her2	11.9042	0	11.9042	0	E
MB-5018	72.12	2	30	N+	LumA	8.91992	1	8.91992	0	E
MB-5020	62.68	3	17	N+	LumA	6.96783	1	2.06708	1	E
MB-5027	46.95	3	25	N0	LumA	15.5948	0	15.5948	0
MB-5033	63.92	1	43	N0	LumB	4.33128	1	1.30322	1
MB-5035	56.47	3	55	N0	LumA	17.5113	1	17.5113	0
MB-5040	72.73	3	40	N0	LumB	6.5024	1	6.5024	0	E
MB-5041	45.4	3	20	N0	Her2	14.2861	0	14.2861	1
MB-5043	70.42	3	40	N+	LumA	10.5435	1	9.74127	1	E
MB-5044	55.56	2	17	N0	LumB	11.4524	0	11.4524	0
MB-5045	70.11	3	25	N0	LumA	13.8234	1	13.8234	0
MB-5048	44.12	2	16	N0	LumA	7.09377	1	3.51814	1
MB-5049	61.76	2	17	N0	LumB	20.9692	0	20.9692	0
MB-5050	55.04	2	15	N0	LumA	15.1403	0	15.1403	0	E
MB-5053	68.21	2	21	N0	LumA	12.3696	1	12.3696	0
MB-5059	53.69	2	17	N0	LumA	21.1608	0	21.1608	0
MB-5060	75.01	2	25	N+	LumB	12.3285	1	12.3285	0	E
MB-5061	71.05	2	25	N+	LumB	3.23888	0	3.23888	0	E
MB-5064	63.4	2	20	N0	LumA	7.5154	0	7.5154	0
MB-5066	53.58	2	25	N+	LumA	7.77823	0	7.77823	0	E
MB-5068	71.19	2	15	N0	LumA	14.9897	0	14.9897	0	E
MB-5073	67.87		50	N0	LumA	15.948	1	15.948	0	E
MB-5074	70.59	3	25	N0	LumA	18.2012	1	13.4812	1	E
MB-5079	66.38	2	15	N0	LumA	16.4216	0	16.4216	0
MB-5084	49	2	20	N0	LumA	16.271	1	6.15195	1
MB-5086	65.41		10	N0	LumA	6.91855	1	3.77002	1
MB-5088	72.38	2	30	N0	LumA	16.3751	1	16.3751	0	E
MB-5092	76.37	3	20	N+	LumA	14.3381	1	14.3381	0	E
MB-5093	69.95	2	30	N0	Her2	11.6988	1	11.6988	0	E
MB-5097	56.33	2	22	N0	LumB	5.05955	0	5.05955	0	E
MB-5098	61.92		18	N0	LumA	15.3101	1	6.59822	1
MB-5101	67.86	2	50	N+	LumB	2.81999	1	2.75702	1	E
MB-5105	63.24	2	11	N0	LumA	16.7912	1	8.79945	1
MB-5117	51.09	2	30	N0	LumA	17.1882	0	17.1882	0	E
MB-5118	72.14	2	12	N0	LumA	17.3908	0	17.3908	0	E
MB-5119	75.33	2	20	N0	LumA	4.90897	0	4.90897	0
MB-5121	72.02	3	18	N0	LumB	9.43737	1	9.31691	1	E
MB-5122	77.66		40	N+	LumA	10.3244	1	10.3244	0	E
MB-5123	69.72	2	20	N+	LumA	7.41684	1	5.14442	1	E
MB-5124	83.96	2	26	N0	LumB	10.2012	1	9.23751	1	E
MB-5130	58.61	3	15	N0	LumA	20.9446		20.9446	0
MB-5134	46.58	2	10	N0	LumA	16.1424	0	16.1424	0
MB-5139	69.16	3	29	N+	LumB	7.38946	1	7.15674	1	E
MB-5143	78.8	2	20	N0	LumA	10.5079	1	10.5079	0
MB-5148	76.72	3	20	N0	Her2	20.1424	1	20.1424	0
MB-5152	76.19	2	17	N+	LumA	9.52225	1	9.52225	0	E
MB-5160	68.52	2	25	N0	LumB	7.20602	1	2.23135	1	E
MB-5163	69.04	3	18	N0	LumA	17.4292	1	17.4292	0	E
MB-5167	60.46		30	N0	LumB	17.117	0	17.117	0	E
MB-5169	62.84	3	25	N0	LumB	4.26831	1	3.41958	1
MB-5176	53.96	2	15	N0	LumA	9.2512	1	9.2512	0
MB-5177	68.53	3		N+	LumB	5.35797	1	5.35797	0	E
MB-5179	68.6	3	15	N0	LumA	20.2546	1	20.2546	0	E
MB-5182	78.04	3	30	N0	LumA	11.0281	1	11.0281	0	E
MB-5183	74.34	2	15	N0	LumA	9.7358	1	9.7358	0	E
MB-5184	79.76	2	20	N0	LumA	7.33744	1	7.33744	0
MB-5185	61.88	3	35	N0	LumA	6.36277	1	6.09446	1	E
MB-5189	69.24	3	50	N+	LumA	9.19644	1	3.77276	1	E
MB-5191	54.75	3	20	N0	LumA	11.6769	1	11.6769	0	E
MB-5193	88.8	1	30	N+	LumA	4.45722	1	4.45722	0	E
MB-5196	52.98	2	15	N0	LumA	7.72348	1	0.856947	1
MB-5197	62.11	2	25	N+	LumA	18.3847	1	18.3847	0	E
MB-5201	73.17	2	20	N0	LumA	7.96441	1	7.96441	0	E
MB-5204	76.91		24	N+	LumA	15.7645	1	13.1554	1	E
MB-5206	67.45	2	15	N0	LumA	16.898	0	16.898	0
MB-5211	68.42	3	30	N0	LumB	20.3559	1	20.3559	0	E
MB-5215	74.11	3	28	N+	LumB	9.74949	1	9.6345	1	E
MB-5218	42.11	3	10	N0	LumB	20.9418	0	20.9418	0
MB-5221	63.53	1	20	N0	LumA	10.7844	1	10.7844	0
MB-5224	90.23	3	20	N+	LumA	8.16427	1	8.16427	0	E
MB-5226	75.53	3	15	N0	LumB	16.4764	0	16.4764	0
MB-5227	74.46	2	15	N+	LumA	15.3621	1	15.3621	0	E
MB-5228	72.56	3	30	N0	LumB	14.8446	1	14.8446	0	E
MB-5230	48.17	2	15	N0	LumA	14.4969	0	14.4969	0
MB-5233	79.59	2	30	N0	LumB	17.1691	1	17.1691	0	E
MB-5240	56.92	2	12	N0	LumA	8.52841	1	8.52841	0
MB-5244	69.2	3	40	N0	LumB	17.8125	1	9.88638	1	E
MB-5251	76.77		20	N+	LumA	9.23751	1	7.12389	1	E
MB-5253	69.59	2	30	N0	LumA	8.3833	1	8.3833	0	E
MB-5256	70.31	2	23	N+	LumA	8.87611	1	6.95688	1	E
MB-5260	72.23	3	15	N0	LumB	16.5996	1	16.5996	0
MB-5261	66.12	2	15	N0	LumB	9.56605	1	9.56605	0
MB-5264	46.4	3	18	N0	LumA	16.3696	0	16.3696	0
MB-5267	52.77	2	15	N0	LumA	5.8371	1	3.80561	1
MB-5268	47.98	2	30	N0	LumA	15.2882	0	14.8884	1
MB-5270	67.1	3	35	N+	LumA	15.4278	1	15.4278	0	E
MB-5273	60.33	3	20	N0	LumB	4.99932	1	3.67967	1	E
MB-5275	72.19	2		N0	Her2	6.23956	1	5.78508	1
MB-5279	66.55	3	40	N0	LumA	5.64819	1	2.51335	1
MB-5284	68.18	3	40	N+	LumA	5.36619	1	5.36619	0	E
MB-5287	69.46	2	20	N0	LumA	10.1848	1	10.1848	0
MB-5288	70.1	2	35	N+	LumB	10.5462	1	10.5462	0	E
MB-5290	69.42	2	22	N0	LumA	3.03354	1	3.03354	0
MB-5293	70.86	2	30	N0	LumA	17.1636	1	17.1636	0
MB-5300	55.53	1	15	N0	LumA	15.6194	0	1.46475	1
MB-5305	61.88	2	30	N+	LumA	12.2738	1	2.33539	1	E
MB-5310	71.4	2	30	N0	LumA	12.5914	1	12.5914	0	E
MB-5311	73.01	2	27	N0	LumA	4.73648	1	0.0574949	1	E
MB-5313	79.12		30	N+	Her2	3.82204	1	3.13484	1	E
MB-5317	69.7	2	15	N+	LumB	4.4052	1	4.07666	1	E
MB-5322	66.58	2	23	N+	LumA	8.40246	1	5.53867	1	E
MB-5324	64.01	2	10	N0	LumA	15.614	1	15.614	0
MB-5328	74.57	2	50	N+	LumB	1.16632	1	1.16632	0	E
MB-5330	70.49	2	25	N0	LumA	9.40726	1	9.40726	0	E
MB-5334	78.44	3	20	N0	LumA	7.01437	1	7.01437	0	E
MB-5338	61.24	2	20	N+	LumB	4.24367	1	1.21013	1	E
MB-5341	56.37	2	20	N0	LumB	20.6023	0	7.37303	1
MB-5347	56.89	3	25	N+	LumB	17.4045	1	13.9001	1	E
MB-5350	66.7	3	25	N+	LumB	4.4052	1	4.39973	1	E
MB-5358	72.88	2	57	N+	LumA	2.36824	1	1.14442	1	E
MB-5360	66.39	2	70	N0	LumA	13.2348	1	13.2348	0	E
MB-5365	79.29	2	25	N+	LumA	1.89185	1	1.07598	1	E
MB-5369	66.18	2	25	N0	LumA	3.22793	1	2.89665	1	E
MB-5370	62.55	3	22	N0	LumB	9.79877	1	5.78508	1	E
MB-5373	67.13	3	25	N+	LumB	0.208077	0	0.208077	0	E
MB-5382	69.27	2	30	N+	LumA	9.54689	1	9.54689	0	E
MB-5383	83.9	2	75	N+	LumA	9.33607	1	6.30253	1	E
MB-5388	69.8	2	15	N0	LumA	12.0684	1	12.0684	0
MB-5389	64.76	2	31	N0	LumA	10.2478	1	10.2478	0	E
MB-5393	82.72	2	22	N0	LumB	12.6489	1	12.6489	0
MB-5395	71.51	3	14	N0	LumA	13.5661	0	13.5661	0
MB-5396	61.84	3	14	N0	LumB	13.6071	0	13.6071	0	E
MB-5397	61.16	3	50	N0	LumA	14.1985	1	9.55784	1	E
MB-5398	71.01	2	20	N+	LumA	17.4949	0	17.4949	0	E
MB-5399	73.1		22	N+	LumA	8.77207	1	8.77207	0	E
MB-5401	75.42	2	12	N0	LumA	5.76318	0	5.76318	0	E
MB-5403	85.94	2	25	N+	LumA	7.86311	1	7.86311	0	E
MB-5404	81.57	2	35	N+	LumA	6.13826	1	6.09719	1	E
MB-5405	64.43	3	25	N+	LumB	9.65914	0	9.65914	0	E
MB-5406	80.48		30	N+	LumB	8.00274	1	7.84668	1	E
MB-5410	66.45	3	30	N0	LumA	16.6543	0	16.6543	0	E
MB-5412	51.87	2	14	N0	LumA	18.089	0	15.2197	1
MB-5422	47.14	1	32	N0	LumA	3.78371	1	1.48939	1
MB-5424	66.42	2	13	N0	LumA	6.86105	1	3.41136	1
MB-5425	67.59	2	40	N+	LumA	4.06297	1	2.38741	1	E
MB-5428	55.36	2	15	N0	LumA	12.3587	0	12.3587	0	E
MB-5429	86.04	2	20	N0	LumA	2.52156	1	2.52156	0
MB-5432	61	2	22	N+	LumA	8.09035	1	8.09035	0	E
MB-5434	71.07	3	55	N+	LumB	3.70979	1	3.12389	1	E
MB-5435	77.09		25	N0	LumB	8.54209	1	8.54209	0	E
MB-5444	49.58	1	15	N0	LumA	19.7481	0	19.7481	0
MB-5447	68.1		12	N+	LumB	12.2272	1	12.2272	0	E
MB-5451	43.44	2	15	N0	LumA	15.5975	0	15.5975	0
MB-5452	66.2	2	18	N+	LumA	1.32786	1	1.32786	0	E
MB-5454	55.57	3	30	N+	LumB	4.16153	1	3.37577	1	E
MB-5455	73.24	2	10	N+	LumA	5.07598	1	1.10883	1	E
MB-5457	52.57	2	16	N0	LumA	13.5168	1	3.83847	1	E
MB-5463	71.91		48	N+	LumB	4.77481	1	4.77481	0	E
MB-5464	65.58		18	N+	LumA	9.57153	1	9.57153	0	E
MB-5471	67.54	3	13	N0	LumA	15.258	0	15.258	0
MB-5472	74.78	2	25	N0	LumA	1.60712	1	1.27858	1	E
MB-5473	72.61	3	35	N+	LumA	10.3409	1	10.3409	0	E
MB-5475	73.55	2	23	N+	LumB	0.208077	1	0.208077	0	E
MB-5477	59.02	2	35	N0	LumB	9.07324	0	9.07324	0	E
MB-5478	72.23	3	20	N+	LumA	2.81725	1	0.903491	1	E
MB-5484	47.3	2	20	N0	LumA	19.5893	0	19.5893	0	E
MB-5485	80.08	3	30	N+	LumB	2.61191	1	1.69747	1	E
MB-5486	75.65	3	25	N0	LumB	10.1273	1	9.62628	1	E
MB-5489	53.6	2	15	N0	LumA	17.8207	0	11.6632	1
MB-5490	65.31	2	40	N0	LumA	4.20534	1	0.668036	1
MB-5491	72.25	3	65	N0	LumB	5.40726	1	1.27858	1
MB-5492	74.28	3	51	N+	LumA	1.91923	1	1.06229	1	E
MB-5493	69.84	3	51	N0	LumB	4.70089	1	1.71116	1	E
MB-5495	42.64	2	20	N0	LumA	18.7926	0	18.7926	0	E
MB-5497	69.56	2	20	N0	LumB	19.5072	0	2.23135	1
MB-5499	65.5	1	20	N0	LumA	10.1629	0	10.1629	0
MB-5502	51.62	2	28	N0	LumB	15.5838	0	15.5838	0
MB-5505	74.26	2	15	N0	LumB	13.5195	1	2.80356	1
MB-5510	75.73	3	35	N0	LumA	8.46817	1	8.46817	0	E
MB-5514	63.45	2	20	N+	LumA	15.0226	0	15.0226	0	E
MB-5518	72.39	3	20	N+	LumB	2.53525	1	1.859	1	E
MB-5519	72.61	2	45	N+	LumA	13.9001	1	13.9001	0	E
MB-5520	38.49	3	25	N+	LumA	1.33881	1	0.0684463	1	E
MB-5521	69.27	3	45	N0	LumB	10.2505	0	10.2505	0	E
MB-5525	63.2	3	28	N0	LumB	0.164271	0	0.164271	0	E
MB-5534	80.09	2	25	N+	LumB	6.49692	1	3.54552	1	E
MB-5543	79.11	3	40	N0	LumA	2.8282	1	2.8282	0	E
MB-5550	84.3	2	26	N0	LumA	14.0698	1	14.0698	0	E
MB-5552	69.77		40	N+	LumB	2.8501	1	1.93566	1	E
MB-5553	70.52	2	30	N0	LumB	12.6899	1	12.6899	0	E
MB-5554	57.75	1	26	N0	LumA	18.8775	0	18.8775	0	E
MB-5556	53.56	3	20	N0	LumB	18.5133	0	18.5133	0	E
MB-5562	73.93	2	15	N0	LumB	8.45722	1	3.436	1
MB-5567	74.95	2	20	N0	LumA	14.6667	1	14.6667	0	E
MB-5571	78.84	2	25	N+	LumA	12.6379	1	5.5551	1	E
MB-5575	52.63	2	20	N0	LumB	9.66461	1	9.66461	0	E
MB-5576	67.79	3	20	N0	LumB	15.9343	0	15.9343	0	E
MB-5577	68.64	3	60	N+	Her2	4.55031	1	3.70979	1	E
MB-5579	68.82	3	30	N+	LumA	7.44148	1	6.65024	1	E
MB-5580	75.28	2	25	N0	LumA	5.88364	1	5.88364	0	E
MB-5582	46.43	2	10	N0	LumA	18.2615	0	18.2615	0
MB-5583	50.75	2	16	N0	LumA	9.14716	0	9.14716	0
MB-5584	69.55	3	20	N0	Her2	7.48255	1	7.48255	0	E
MB-5589	70.86	2	20	N0	LumA	15.206	0	15.206	0	E
MB-5590	64.93	3	26	N0	LumB	1.46475	0	1.46475	0	E
MB-5591	46.28	2	15	N0	LumA	12.7611	1	1.9165	1	E
MB-5592	66.01	2	20	N0	LumB	2.1629	1	1.47296	1
MB-5596	54.27	2	30	N+	LumA	13.7933	1	10.2943	1	E
MB-5599	62.88	2	20	N+	LumA	18.4695	0	18.4695	0	E
MB-5601	61.73	2	16	N+	LumA	17.6427	1	17.6427	0	E
MB-5603	70.79	2	20	N+	LumA	14.0972	1	14.0972	0	E
MB-5605	40.37	2	25	N0	LumB	10.1602	0	10.1602	0
MB-5613	80.21	2	50	N+	LumB	17.4428	1	17.4428	0	E
MB-5617	81.63	2	32	N+	LumA	10.5298	1	10.5298	0	E
MB-5620	79.42	2	31	N+	LumA	3.45517	1	3.12389	1	E
MB-5622	62.89	3	23	N0	LumB	15.0253	0	15.0253	0	E
MB-5623	44.99	2	20	N0	LumB	11.3183	1	11.3183	0	E
MB-5626	73.75	2	20	N+	LumA	6.81451	0	6.81451	0	E
MB-5629	71.36	2	30	N0	LumA	8.52567	1	8.52567	0	E
MB-5638	65.14	2	20	N0	LumA	16.0739	1	16.0739	0	E
MB-5641	78.64	3	22	N0	LumB	14.9377	0	14.9377	0	E
MB-5642	68.13	2	34	N+	LumA	12.8789	1	12.8789	0	E
MB-5645	71.31	2	20	N0	LumA	1.82615	1	1.82615	0	E
MB-5646	58.4	3	30	N0	LumB	13.7248	1	13.7248	0	E
MB-5647	65.43	3	35	N+	LumA	2.52977	1	2.52977	0	E
MB-5653	60.72	3	25	N0	LumB	15.9836	0	15.9836	0	E
MB-5654	82.94	2	55	N+	LumB	14.2122	1	14.2122	0	E
MB-6001	68.7	2	15	N0	LumA	11.1129	1	11.1129	0	E
MB-6006	86.61	1	16	N0	LumA	5.22108	1	5.22108	0	E
MB-6007	70.65	2	25	N0	Her2	5.79329	1	5.79329	0	E
MB-6008	80.33	3	25	N0	LumB	5.67556	1	2.45311	1
MB-6010	70.28	3	15	N0	LumB	17.9247	0	17.9247	0	E
MB-6012	67.46	2	33	N0	LumA	11.8631	1	11.8631	0
MB-6016	87.32	2	23	N0	LumA	11.7892	1	11.7892	0
MB-6017	72.19	1	30	N0	LumA	5.82341	1	5.82341	0	E
MB-6018	65.03	2	25	N0	LumA	11.7591	1	11.7591	0
MB-6021	51.94	2		N0	LumA	24.742	0	24.742	0
MB-6022	90	2	50	N+	LumB	4.27652	1	0.684463	1	E
MB-6024	65.63	2	20	N+	LumA	20.7201	1	20.7201	0
MB-6026	87.75	2	25	N0	LumB	4.08487	1	4.08487	0
MB-6029	63.35	3	10	N+	LumA	22.8638	1	11.6112	1	E
MB-6030	66.76	1	20	N0	LumA	11.9398	1	5.40999	1	E
MB-6044	70.64	2	30	N0	Her2	17.9959	1	17.9959	0
MB-6047	72.94	2	15	N+	Her2	3.1102	1	1.07598	1	E
MB-6050	51.07	2	20	N0	LumA	15.7864	0	15.7864	0
MB-6051	65.39	2	36	N+	LumA	15.3457	1	15.1841	1	E
MB-6053	69.39	1	26	N+	LumB	20.5996	0	20.5996	0	E
MB-6065	76.69	1	48	N+	LumA	15.4853	1	15.4853	0	E
MB-6069	75.55	2	20	N+	LumA	21.2019	1	21.2019	0	E
MB-6071	72.81	2	34	N+	LumA	4.71458	1	4.22177	1	E
MB-6075	84.04	2	25	N0	LumB	14.976	1	14.976	0
MB-6079	68.91	2		N0	LumB	19.6441	1	14.3053	1	E
MB-6080	79.04	3	30	N+	LumB	4.44353	1	2.25325	1	E
MB-6083	73.03	2	21	N0	LumA	13.473	1	13.473	0	E
MB-6097	68.59	2	8	N+	LumA	13.117	1	13.117	0	E
MB-6105	78.93	1	13	N0	Her2	15.7864	1	15.7864	0
MB-6108	38.01	2	18	N0	LumA	15.9316	0	15.9316	0	E
MB-6118	41.11	2	15	N0	LumA	21.7331	0	7.74812	1
MB-6124	76.99	3	15	N+	LumA	9.4976	1	9.4976	0	E
MB-6133	74.6	2	39	N0	LumA	5.07598	1	5.07598	0
MB-6135	69.38	2	15	N+	LumB	6.45585	1	1.06776	1	E
MB-6138	85.85	3	37	N+	LumB	2.10541	1	2.03149	1	E
MB-6141	79.84	3		N+	LumB	6.47775	1	6.47775	0	E
MB-6145	60.41	2	45	N+	LumB	2.81999	1	1.73032	1	E
MB-6146	51.04	3	6	N+	Her2	7.35934	1	3.05544	1	E
MB-6150	59.47	2	21	N0	LumB	6.37919	1	5.97673	1
MB-6154	71.74	2	25	N0	LumB	16.0411	0	16.0411	0
MB-6163	71.62	2	35	N+	LumA	7.28268	1	4.01916	1	E
MB-6164	77.45	2	13	N+	LumB	16.9117	0	16.9117	0	E
MB-6167	75.02	2	15	N+	LumA	10.0862	1	10.0862	0	E
MB-6168	64.95	2	20	N0	LumA	18.538	1	18.538	0
MB-6171	70.91	2	40	N0	LumA	18.0945	0	18.0945	0	E
MB-6179	59.08	1	33	N0	LumA	4.80219	1	1.86448	1
MB-6181	83.09	1	15	N+	LumA	4.51198	1	4.51198	0	E
MB-6183	66.24	2	18	N0	LumB	6.49966	1	6.49966	0
MB-6184	35.02	3	50	N+	Her2	15.2526	1	10.4175	1	CE
MB-6185	75.44	1	16	N0	LumA	16.2409	1	16.2409	0
MB-6189	56.25	2	42	N0	LumB	19.729	0	19.729	0	E
MB-6190	79.24	2	28	N+	LumA	2.02327	1	2.02327	0	E
MB-6192	78.45	2	35	N+	LumB	3.50171	1	3.50171	0	E
MB-6195	66.01	2	23	N0	LumA	16.6105	0	16.6105	0	E
MB-6200	65.52	3	30	N+	LumA	2.46954	1	1.52498	1	E
MB-6201	79.2	2	10	N0	LumB	18.2916	1	18.2916	0
MB-6207	80.76	2	15	N0	LumA	9.71663	1	9.71663	0
MB-6211	82.1	2	23	N0	LumA	3.47433	1	3.47433	0
MB-6212	61.81	2	15	N0	LumA	18.4175	0	18.4175	0
MB-6214	74.43	2	20	N+	LumA	14.3326	1	14.3326	0	E
MB-6225	68.43	2	16	N0	LumA	9.68104	0	9.68104	0
MB-6229	75.33	1	15	N0	LumA	0.00821355	1	0.00821355	0
MB-6232	71.22	2	30	N+	LumA	6.98152	1	6.98152	0	E
MB-6233	70.65	1	20	N0	LumB	16.5229	0	16.5229	0
MB-6238	84.87	2	29	N0	LumA	14.2067	1	14.2067	0
MB-6253	62.9	1	11	N0	LumA	15.9644	0	15.9644	0
MB-6254	78.69	2	71	N0	LumB	5.00205	1	5.00205	0	E
MB-6256	67.33	1	14	N0	LumA	10.4997	1	10.4997	0
MB-6257	49.38	3	16	N0	LumB	7.47433	0	7.47433	0	E
MB-6263	79.42	2	24	N+	LumA	6.23135	0	6.23135	0	E
MB-6271	64.4	2	25	N0	LumA	12.9555	0	12.9555	0
MB-6281	75.1	2	5	N+	LumB	0.287474	1	0.287474	0	E
MB-6283	73.07	3	25	N+	LumA	7.58932	1	7.58932	0	E
MB-6284	67.81	2	30	N0	LumB	7.2553	1	7.2553	0	E
MB-6286	85.17	2	20	N0	LumA	4.06845	1	4.06845	0
MB-6288	74.33	3	23	N0	LumB	8.23819	1	5.03491	1	E
MB-6300	62.92	2	15	N+	LumB	5.24298	1	5.24298	0	E
MB-6302	67.78	3	27	N+	LumB	10.3381	1	10.3381	0	E
MB-6308	81.75	2	23	N+	LumA	12.4791	1	12.4791	0	E
MB-6312	85.02	3	39	N0	LumB	13.3689	0	13.3689	0	E
MB-6318	81.37	3	35	N0	Her2	8.97194	1	8.97194	0
MB-6322	80.93	2	25	N+	LumB	6.60096	1	6.09993	1	E
MB-6327	76.56	1	60	N+	LumB	1.50034	1	1.28131	1	E
MB-6328	75.89	1	30	N0	LumA	10.4038	0	10.4038	0	E
MB-6344	82	2	60	N0	LumB	12.5613	1	8.38877	1
MB-6346	63.2	2	22	N0	LumB	23.1211	0	23.1211	0
MB-6359	73.42	2	22	N0	Her2	6.98426	1	5.87543	1
MB-7002	74.52	2	16	N0	LumB	4.75838	0	4.75838	0	E
MB-7004	74.2	2	30	N+	LumA	4.14511	0	4.14511	0	E
MB-7005	70.84	1	26	N+	LumB	3.72348	0	3.72348	0	E
MB-7006	58.8	1	19	N+	LumA	9.02943	0	9.02943	0	E
MB-7010	70.25	1	23	N0	LumA	6.08077	0	6.08077	0	E
MB-7013	30.53	1	18	N0	LumA	3.81383	0	3.81383	0	E
MB-7015	63.79	3	25	N0	LumB	6.42026	0	6.42026	0	E
MB-7019	68.44	2	21	N0	LumB	6.63107	1	6.63107	0	E
MB-7022	70.61	2	34	N0	LumB	7.02259	0	7.02259	0	E
MB-7024	54.92	3	18	N0	LumB	5.77139	0	5.77139	0	E
MB-7028	65.94	2	28	N+	LumB	7.37577	0	7.37577	0	E
MB-7029	43.45	1	23	N0	LumA	6.31348	0	6.31348	0	E
MB-7032	79.36	1	23	N0	LumA	5.86995	0	5.86995	0	E
MB-7034	78.73	2	43	N0	LumA	6.16838	0	6.16838	0	E
MB-7037	68.74	1	15	N0	LumA	7.09651	0	7.09651	0
MB-7040	81.32	2	22	N+	LumA	5.90007	0	5.90007	0	E
MB-7041	79.48		25	N0	LumA	8.37509	1	8.37509	0	E
MB-7042	61.72	1	26	N+	LumB	7.26899	0	7.26899	0	E
MB-7048	36.27	2	14	N0	Her2	7.26626	0	7.26626	0	E
MB-7051	63.44	2	20	N0	Her2	7.05818	1	6.02327	1	E
MB-7053	45.64	3	14.5	N0	LumA	10.0315	0	10.0315	0
MB-7056	71.82	2	21	N+	LumA	9.60986	0	9.60986	0	E
MB-7060	69.25	1	50	N+	LumA	9.25394	1	5.19918	1	E
MB-7062	63.77	1	16	N+	LumA	7.87406	0	7.87406	0	E
MB-7063	76.77	3	20	N0	LumA	7.11294	0	7.11294	0	E
MB-7065	45.35	2	19	N0	LumB	8.85969	0	8.85969	0
MB-7071	27.56	3	18	N0	Her2	8.3833	0	8.3833	0
MB-7076	56.13	2	22	N0	LumA	11.718	1	11.718	0	E
MB-7077	37.89	2	17	N+	LumA	8.31759	0	8.31759	0	E
MB-7080	64.01	1	17	N0	LumA	7.4935	0	7.4935	0	E
MB-7083	50.42	2	26	N0	LumB	8.66256	0	8.66256	0	CE
MB-7086	70.52	2	18	N+	LumB	10.1465	0	10.1465	0	E
MB-7091	55.71	1	18	N+	LumA	9.05681	0	9.05681	0	E
MB-7093	76.25	1	16.9	N+	LumA	10.3354	1	6.40931	1	CE
MB-7094	60.75	3	24.4	N0	LumB	9.31143	0	9.31143	0	E
MB-7095	74.64	1	25	N0	LumA	9.4976	0	9.4976	0	E
MB-7096	48.27	2	12.5	N+	LumA	10.1848	0	10.1848	0	E
MB-7097	60.09		40.3	N+	LumB	5.3525	1	3.46064	1	CE
MB-7099	80.31	2	38	N+	LumB	13.4018	1	13.4018	0	E
MB-7100	70.56	3	28	N+	LumB	12.8405	1	12.8405	0	E
MB-7101	49.16	2	15.5	N0	LumA	10.2067	0	10.2067	0	E
MB-7102	73.16	1	20	N+	LumB	8.55031	1	8.55031	0	E
MB-7106	80.13	1	29	N+	LumA	3.08008	1	3.08008	0	E
MB-7107	67.85	3	30	N+	LumA	4.67625	1	3.56742	1	E
MB-7112	40.74	3	40	N0	LumB	5.31417	1	3.12663	1
MB-7113	66.04	1	10	N0	LumA	11.2279	1	11.2279	0	E
MB-7116	77.17	2	40	N+	LumB	2.74059	1	2.07803	1	E
MB-7131	58.04	3	21	N+	LumB	11.0664	0	11.0664	0	E
MB-7132	69.06	2	19	N0	LumB	10.809	0	10.809	0	E
MB-7133	71.41	3	18	N+	LumB	1.95756	1	1.87269	1	E
MB-7137	64.24		21	N0	LumA	14.768	0	14.768	0	E
MB-7138	68.16	3	22	N0	LumB	10.1027	1	10.1027	0	E
MB-7140	58.27	3	60	N+	LumB	7.45791	1	4.42437	1	E
MB-7144	59.34	3	22.5	N0	LumB	8.42984	1	8.42984	0	E
MB-7147	76.98	3	30	N0	LumB	13.848	1	13.848	0	E
MB-7149	66.52	3	50	N+	LumB	3.66598	1	3.30459	1	E
MB-7150	70.88	3	37	N0	LumB	10.5927	0	10.5927	0
MB-7153	74.11	2	25	N0	Her2	11.729	0	11.729	0	E
MB-7157	56.86	2	19	N+	LumB	18.0397	0	10.809	1	E
MB-7162	59.84	1	13.8	N0	LumA	11.5154	0	11.5154	0	E
MB-7164	49.13	1	15.7	N+	LumA	17.3634	0	17.3634	0	E
MB-7167	43.26	2	85	N0	Her2	11.5838	0	11.5838	0	E
MB-7170	58.56	2	20	N0	LumA	12.7639	0	12.7639	0	E
MB-7171	71.82	3	31	N+	LumB	13.1745	1	13.1745	0	E
MB-7172	62.7	2	18.3	N+	LumB	12.2628	0	10.976	1	E
MB-7173	67.4	2	21.6	N0	LumA	5.21834	1	5.21834	0	E
MB-7176	50.51	2	28.5	N+	LumA	15.9671	1	15.9671	0	E
MB-7182	58.26	3	27	N0	Her2	4.06297	1	2.78987	1	CE
MB-7185	70.76	2	16.2	N+	LumA	10.2697	1	10.2697	0	E
MB-7186	48.92	2	33	N+	LumB	0.399726	0	0.399726	0
MB-7189	58.75	2	21	N+	LumB	11.7947	1	7.34018	1	CE
MB-7194	63.71	2	21.5	N0	LumB	3.83299	1	2.39014	1	CE
MB-7195	72.99	2	25	N0	LumA	6.60643	1	6.60643	0	E
MB-7196	67.99	3	75	N+	Her2	8.79671	1	8.37782	1	E
MB-7197	70.58	2	20	N+	LumB	15.4305	1	15.4305	0	E
MB-7199	81.14	2	20	N+	LumB	6.2423	1	6.2423	0	E
MB-7200	71.69	3	23	N0	LumB	8.01643	1	8.01643	0	E
MB-7215	60.15	2	15.5	N+	LumA	17.1636	1	17.1636	0	E
MB-7216	79.23	2	20	N0	LumB	17.0404	1	17.0404	0	E
MB-7217	62.61		10	N0	LumA	7.42505	1	7.42505	0
MB-7218	57.87	1	12.6	N+	LumA	13.588	0	13.588	0	E
MB-7219	60.07	1	12.5	N+	LumA	13.5688	0	8.90075	1	E
MB-7220	70.97	2	25.1	N0	LumB	15.0472	1	0.134155	1	E
MB-7229	73.52	3	29	N+	LumA	9.16632	1	9.16632	0	E
MB-7230	51.45	2	15	N0	LumA	14.9979	0	14.9979	0	E
MB-7231	68.41		38	N0	LumA	16.3477	1	16.3477	0
MB-7232	58.37	2	2.12	N0	LumA	14.5873	0	14.5873	0
MB-7233	74.76	2	21.3	N0	Her2	18.2368	1	18.2368	0	E
MB-7234	63.43	3	8	N0	LumB	18.2505	0	18.2505	0	E
MB-7238	71.11	3	27	N0	Her2	1.91102	1	0.843258	1	E
MB-7241	47.85	2	23	N+	LumB	14.0534	0	14.0534	0
MB-7243	78.89	1	17	N0	LumA	12.2218	1	12.2218	0	E
MB-7244	54.81	1	12	N+	LumA	15.1266	0	15.1266	0
MB-7253	69.72	2	25	N0	LumB	4.92539	1	4.73374	1	E
MB-7254	62.46	2	23	N+	LumA	15.7864	0	15.7864	0	E
MB-7262	83.8	3	40	N+	Her2	8.54483	1	8.54483	0	E
MB-7266	59.82	1	40	N+	LumB	5.5989	1	2.54073	1	E
MB-7268	34.64	3	50	N+	LumA	18.6831	0	6.07255	1	E
MB-7276	61.27	1	20	N+	LumA	15.2225	0	15.2225	0	E
MB-7277	56.78	2	30	N+	LumA	15.3621	0	15.3621	0	E
MB-7278	67.89	2	15	N+	LumA	19.8193	1	19.8193	0	E
MB-7280	63.5	2	40	N+	LumA	16.0602	0	16.0602	0	E
MB-7283	54.42	2	30	N+	LumB	2.37098	1	1.06502	1	CE
MB-7284	61.23	3	15	N+	LumA	16.6735	1	12.2327	1	E
MB-7286	66.48	3	25	N+	LumB	13.0294	1	13.0294	0	E
MB-7288	55.7	2	30	N+	LumB	2.22313	1	0.77755	1	E
MB-7293	56.9	3	45	N+	LumA	16.3641	0	16.3641	0	E
MB-7295	43.1	3	25	N+	LumA	16.1697	0	16.1697	0	E
MB-7297	62.9	3	25	N+	LumB	14.4531	1	10.0862	1	E
MB-7298	61.16	2	25	N+	LumB	7.08282	1	7.08282	0	E
MB-7299	60.02	3	20	N+	LumB	16.5832	1	16.5832	0	E

## Sheet: Figure 3 - Panels A-C
sampleID	PAM50	SR	IR	Mitotic_progression
S000001.l.r.m.c.lib.g.k2.a.t	LumA	0.0998413	-0.864217	-1.20913
S000008.l.r.m.c.lib.g.k2.a.t	LumA	-0.2545	0.758205	-0.0496337
S000011.l.r.m.c.lib.g.k2.a.t	LumA	0.245033	1.71206	-0.274124
S000013.l.r.m.c.lib.g.k2.a.t	LumB	-1.37837	-0.134861	-0.224084
S000014.l.r.m.c.lib.g.k2.a.t	LumA	0.204985	0.22673	-0.0822065
S000015.l.r.m.c.lib.g.k2.a.t	LumA	0.353591	-0.501153	-0.628016
S000021.l.r.m.c.lib.g.k2.a.t	LumA	-0.553577	0.669755	-1.65595
S000022.l.r.m2.c.lib.g.k2.a.t	LumA	0.384918	-0.443884	-0.423184
S000023.l.r.m.c.lib.g.k2.a.t	LumA	-0.106731	-0.297655	0.55311
S000024.l.r.m.c.lib.g.k2.a.t	LumA	-0.545135	1.39079	0.279962
S000025.l.r.m.c.lib.g.k2.a.t	LumA	-0.323466	0.772917	0.073377
S000028.l.r.lib2.g.k2.a.t	LumA	0.490975	0.282204	1.214
S000029.l.r.m.c.lib.g.k2.a.t	LumB	-0.257945	-0.179376	0.471884
S000031.l.r.m.c.lib.g.k2.a.t	LumA	0.118405	1.05708	-0.617997
S000033.l.r.m.c.lib.g.k2.a.t	LumA	-0.28437	-0.0880429	-0.445041
S000034.l.r.m.c.lib.g.k2.a.t	LumB	0.566557	1.1542	2.01591
S000038.l.r.m.c.lib.g.k2.a.t	LumA	-0.0489857	-0.109705	-0.0378655
S000041.l.r.m.c.lib.g.k2.a.t	LumB	-0.200266	-0.0708597	1.13893
S000042.l.r.m.c.lib.g.k2.a.t	LumA	-0.0616859	0.634702	0.509574
S000044.l.r.m.c.lib.g.k2.a.t	LumA	0.552828	-0.531624	-0.502107
S000045.l.r.m2.c.lib.g.k2.a.t	LumA	0.108866	0.499278	0.217544
S000047.l.r.m.c.lib.g.k2.a.t	LumA	0.0158912	-0.419375	-0.334689
S000048.l.r.m.c.lib.g.k2.a.t	LumB	0.239993	-0.252793	0.215851
S000050.l.r.m.c.lib.g.k2.a.t	LumA	0.53004	0.116269	-0.482628
S000053.l.r.m.c.lib.g.k2.a.t	LumB	-0.405691	0.337497	0.796281
S000057.l.r.m.c.lib.g.k2.a.t	LumB	1.06518	-1.34556	1.39186
S000058.l.r.m.c.lib.g.k2.a.t	LumA	-0.124414	0.1119	-0.222824
S000059.l.r.m.c.lib.g.k2.a.t	LumB	0.849424	-0.159686	0.564562
S000060.l.r.m.c.lib.g.k2.a.t	LumA	-0.649033	-0.728367	-1.00232
S000063.l.r.m2.c.lib.g.k2.a.t	LumA	0.231858	0.673835	-0.545756
S000064.l.r.m.c.lib.g.k2.a.t	LumA	-0.247985	-0.832554	-1.58855
S000065.l.r.m.c.lib.g.k2.a.t	LumA	-0.635468	-0.348589	-0.385873
S000066.l.r.m.c.lib.g.k2.a.t	LumB	-0.0628442	-0.00880958	-0.201006
S000070.l.r.m.c.lib.g.k2.a.t	LumB	0.236925	0.906914	1.62447
S000072.l.r.m.c.lib.g.k2.a.t	LumA	0.020384	-0.309623	-0.351929
S000073.l.r.lib.g.k2.a.t	LumA	-0.876107	2.14334	-0.349727
S000074.l.r.m.c.lib.g.k2.a.t	LumB	0.541962	0.233147	0.526041
S000075.l.r.m.c.lib.g.k2.a.t	LumA	0.448108	-0.363536	-0.0810202
S000077.l.r.lib.g.k2.a.t	LumA	-0.454603	0.193768	-1.29976
S000079.l.r.m.c.lib.g.k2.a.t	LumA	-0.414743	1.49848	0.0556872
S000081.l.r.m.c.lib.g.k2.a.t	LumA	-0.569354	1.50673	-0.814655
S000082.l.r.m.c.lib.g.k2.a.t	LumA	-0.965823	-0.406542	-0.703473
S000083.l.r.m.c.lib.g.k2.a.t	LumB	0.494029	-0.501925	1.54176
S000085.l.r.m.c.lib.g.k2.a.t	LumA	-0.215914	0.506295	0.972325
S000086.l.r.m.c.lib.g.k2.a.t	LumA	-0.514932	-0.228238	-1.51982
S000088.l.r.m.c.lib.g.k2.a.t	LumA	0.13496	0.00451111	-0.523587
S000090.l.r.m.c.lib.g.k2.a.t	LumB	0.534841	-0.213688	1.16902
S000093.l.r.m2.c.lib.g.k2.a.t	LumA	-0.104528	-0.538874	-0.605348
S000096.l.r.m.c.lib.g.k2.a.t	LumA	-0.272978	-0.202991	-0.657607
S000097.l.r.m.c.lib.g.k2.a.t	LumA	-0.0755147	-0.722771	-0.355459
S000098.l.r.m.c.lib.g.k2.a.t	LumA	-1.54951	1.65195	-1.01233
S000099.l.r.m.c.lib.g.k2.a.t	LumB	0.0568258	3.0934	1.44041
S000100.l.r.m.c.lib.g.k2.a.t	LumB	0.410606	-1.08473	0.876366
S000104.l.r.m.c.lib.g.k2.a.t	LumA	0.129958	0.928001	-0.369669
S000105.l.r.m.c.lib.g.k2.a.t	LumA	-0.289276	-0.479588	-0.22903
S000106.l.r.m.c.lib.g.k2.a.t	LumB	-0.614335	1.74343	2.00774
S000107.l.r.m.c.lib.g.k2.a.t	LumB	-0.220156	0.692616	1.67158
S000108.l.r.m.c.lib.g.k2.a.t	LumB	0.592345	-1.07034	-0.415031
S000111.l.r.m2.c.lib.g.k2.a.t	LumB	0.385168	1.03151	0.41984
S000112.l.r.m.c.lib.g.k2.a.t	LumA	-0.344319	0.567429	0.572768
S000113.l.r.m.c.lib.g.k2.a.t	LumA	-0.589839	0.0412118	0.147468
S000114.l.r.m.c.lib.g.k2.a.t	LumA	-0.367542	-0.337862	-1.34713
S000115.l.r.m.c.lib.g.k2.a.t	LumA	-0.426138	-0.258848	-0.626502
S000116.l.r.m.c.lib.g.k2.a.t	LumA	-0.0841788	1.02327	-0.830674
S000117.l.r.m2.c.lib.g.k2.a.t	LumA	-0.150039	-0.360465	-0.369722
S000119.l.r.m2.c.lib.g.k2.a.t	LumA	-0.35466	-0.297167	-0.257355
S000120.l.r.m.c.lib.g.k2.a.t	LumA	-0.625962	-0.214602	-0.153843
S000121.l.r.m.c.lib.g.k2.a.t	LumA	0.640448	0.127633	-0.0614067
S000125.l.r.m.c.lib.g.k2.a.t	LumA	-0.0542696	0.768039	0.333646
S000127.l.r.m.c.lib.g.k2.a.t	LumB	-0.553154	0.038242	0.336728
S000129.l.r.m.c.lib.g.k2.a.t	LumA	-0.120907	1.74525	-0.832604
S000131.l.r.m.c.lib.g.k2.a.t	LumB	0.332954	1.09254	0.840262
S000133.l.r.m.c.lib.g.k2.a.t	LumA	0.0448065	-0.336828	-0.447285
S000134.l.r.m.c.lib.g.k2.a.t	LumB	-0.695537	1.8369	1.62031
S000135.l.r.m.c.lib.g.k2.a.t	LumA	0.327808	-0.244283	-0.436165
S000138.l.r.m.c.lib.g.k2.a.t	LumA	-0.31763	0.119759	-0.961262
S000140.l.r.m.c.lib.g.k2.a.t	LumB	0.14319	-0.025751	0.0927684
S000143.l.r.m.c.lib.g.k2.a.t	LumA	0.190206	0.240142	0.017316
S000144.l.r.m.c.lib.g.k2.a.t	LumA	0.0410321	0.319243	-0.369805
S000145.l.r.m.c.lib.g.k2.a.t	LumA	-0.342356	0.870255	-0.676215
S000146.l.r.m.c.lib.g.k2.a.t	LumA	-0.0436764	-0.00320976	-0.35068
S000149.l.r.m.c.lib.g.k2.a.t	LumA	0.0328661	-0.104966	-0.271503
S000150.l.r.m.c.lib.g.k2.a.t	LumB	0.043089	-0.285134	0.768097
S000151.l.r.m.c.lib.g.k2.a.t	LumB	-0.200511	1.37036	0.372813
S000152.l.r.m.c.lib.g.k2.a.t	LumB	0.414627	-0.824124	0.668394
S000155.l.r.m.c.lib.g.k2.a.t	LumA	-0.152957	-0.288592	-0.432725
S000157.l.r.m.c.lib.g.k2.a.t	LumB	0.224806	0.713139	1.37775
S000158.l.r.m.c.lib.g.k2.a.t	LumA	0.191247	0.691598	0.771544
S000159.l2.r.m.c.lib.g.k2.a.t	LumA	0.220626	-0.0477065	-0.647481
S000161.l.r.m.c.lib.g.k2.a.t	LumA	-0.991576	0.583603	-1.389
S000162.l.r.m.c.lib.g.k2.a.t	LumA	-0.492233	-1.55456	-1.01719
S000163.l.r.m.c.lib.g.k2.a.t	LumA	0.432533	-1.45512	-1.4356
S000164.l.r.m.c.lib.g.k2.a.t	LumA	-0.315926	0.550751	-0.619697
S000165.l.r.m.c.lib.g.k2.a.t	LumA	0.217821	-0.478172	-1.35379
S000166.l.r.m4.c.lib.g.k2.a.t	LumA	0.454707	0.124009	-0.354466
S000167.l.r.m3.c.lib.g.k2.a.t	LumA	-0.294895	0.752	-0.102041
S000168.l.r.m3.c.lib.g.k2.a.t	LumA	0.225023	0.104046	0.361971
S000169.l.r.m3.c.lib.g.k2.a.t	LumA	-0.455483	-0.00716256	0.739403
S000170.l.r.m3.c.lib.g.k2.a.t	LumB	-0.968496	0.995742	0.920902
S000171.l.r.m3.c.lib.g.k2.a.t	LumB	0.714953	-0.802845	0.332257
S000173.l.r.m4.c.lib.g.k2.a.t	LumB	0.223553	2.56211	0.963076
S000174.l.r.lib.g.k2.a.t	LumA	0.0830718	-0.265448	-0.748903
S000175.l.r.m3.c.lib.g.k2.a.t	LumA	-0.00553096	-0.187063	-0.981957
S000179.l.r.m3.c.lib.g.k2.a.t	LumA	0.563542	-0.416573	0.457603
S000180.l.r.m3.c.lib.g.k2.a.t	Her2	-0.604284	0.632041	0.166403
S000182.l.r.m3.c.lib.g.k2.a.t	LumA	-0.0844879	-0.252474	-0.862532
S000183.l.r.m3.c.lib.g.k2.a.t	LumA	-0.076222	-0.436984	-0.786537
S000187.l.r.m3.c.lib.g.k2.a.t	LumA	0.0563829	0.554035	-0.205357
S000192.l2.r.m2.c.lib.g.k2.a.t	LumA	-0.602851	1.23235	-0.542993
S000194.l.r.m3.c.lib.g.k2.a.t	LumA	0.281571	-0.74722	-0.33297
S000196.l.r.m2.c.lib.g.k2.a.t	LumA	-0.238316	0.234608	-0.740299
S000198.l.r.m2.c.lib.g.k2.a.t	LumA	0.468016	-0.260952	-0.91618
S000199.l.r.m2.c.lib.g.k2.a.t	LumA	0.249078	0.856017	-0.464303
S000201.l.r.m3.c.lib.g.k2.a.t	LumA	-0.82229	-0.064274	-1.04215
S000203.l.r.m2.c.lib.g.k2.a.t	LumA	-0.0889701	-0.743705	-0.506849
S000207.l.r.m3.c.lib.g.k2.a.t	LumB	-0.358072	0.203018	1.28053
S000208.l.r.lib2.g.k2.a.t	LumB	-0.314945	-0.450916	1.41716
S000210.l.r.m2.c.lib.g.k2.a.t	LumA	0.325978	1.20392	0.132867
S000212.l.r.m2.c.lib.g.k2.a.t	LumA	0.305623	-0.048947	0.278824
S000220.l.r.m2.c.lib.g.k2.a.t	LumA	-0.0240814	-1.52344	-0.294058
S000221.l.r.m2.c.lib.g.k2.a.t	LumA	0.028304	-0.445054	-0.433085
S000224.l.r.m2.c.lib.g.k2.a.t	LumA	0.113245	0.587841	0.312264
S000225.l.r.m2.c.lib.g.k2.a.t	LumA	0.219356	-0.275486	-0.544255
S000226.l.r.m2.c.lib.g.k2.a.t	LumA	-0.152096	0.229703	-0.223706
S000228.l.r.m2.c.lib.g.k2.a.t	LumB	0.494209	0.324736	0.198653
S000229.l.r.m2.c.lib.g.k2.a.t	LumB	-0.0513421	1.72894	1.58577
S000230.l.r.lib.g.k2.a.t	LumB	-0.610582	-0.475408	-0.117169
S000231.l.r.m2.c.lib.g.k2.a.t	LumA	0.243166	0.585451	-0.0840328
S000234.l.r.m2.c.lib.g.k2.a.t	LumA	-0.128968	-0.15222	-0.0998458
S000235.l.r.m2.c.lib.g.k2.a.t	LumB	0.796552	-0.105589	0.309472
S000238.l.r.m2.c.lib.g.k2.a.t	LumA	-0.856588	-0.875184	-0.904212
S000240.l.r.m3.c.lib.g.k2.a.t	LumA	0.343505	-0.414669	-0.386883
S000241.l.r.m2.c.lib.g.k2.a.t	LumA	0.44617	1.89634	0.571273
S000242.l.r.m2.c.lib.g.k2.a.t	LumA	0.279518	-1.01614	-0.465287
S000243.l.r.m2.c.lib.g.k2.a.t	LumA	-0.00770017	0.975162	-0.281022
S000246.l.r.m2.c.lib.g.k2.a.t	LumA	0.4751	-0.0379154	0.156991
S000247.l.r.m.c.lib.g.k2.a.t	LumB	-0.216376	-0.536913	2.30753
S000248.l.r.m.c.lib.g.k2.a.t	LumA	0.11454	0.545459	-0.121548
S000249.l.r.m.c.lib.g.k2.a.t	LumA	-0.449763	-0.293894	0.699422
S000250.l.r.m.c.lib.g.k2.a.t	LumA	-0.0850443	-0.399475	-0.00633754
S000253.l.r.m.c.lib.g.k2.a.t	LumA	-0.256371	0.155756	-1.09172
S000254.l.r.m.c.lib.g.k2.a.t	LumA	-0.0679457	0.748538	-0.598986
S000255.l.r.m.c.lib.g.k2.a.t	LumA	0.127685	0.775165	0.601042
S000256.l.r.m.c.lib.g.k2.a.t	LumB	0.774427	-0.168836	1.07912
S000257.l.r.m.c.lib.g.k2.a.t	LumA	0.576529	-0.581016	-1.00809
S000258.l.r.m.c.lib.g.k2.a.t	LumA	-0.198951	0.306716	-0.173849
S000259.l.r.m.c.lib.g.k2.a.t	LumA	0.444	-0.173028	0.23769
S000263.l.r.m.c.lib.g.k2.a.t	LumA	0.849625	0.23341	-0.439295
S000266.l.r.m.c.lib.g.k2.a.t	LumB	0.330501	0.612939	0.281437
S000267.l.r.m.c.lib.g.k2.a.t	LumA	0.0457614	0.498233	0.689477
S000271.l.r.m.c.lib.g.k2.a.t	LumA	0.467703	-0.332025	-0.0700182
S000272.l.r.m.c.lib.g.k2.a.t	LumA	0.492068	-0.636748	0.0796681
S000275.l.r.m.c.lib.g.k2.a.t	LumA	-0.212099	0.795462	0.46517
S000280.l.r.m.c.lib.g.k2.a.t	LumB	0.182549	-0.970291	0.120021
S000282.l.r.m.c.lib.g.k2.a.t	LumA	0.535764	-0.68539	-1.05811
S000288.l.r.m.c.lib.g.k2.a.t	LumA	0.196791	-0.961641	0.0237116
S000289.l.r.m.c.lib.g.k2.a.t	LumA	-0.228609	-0.475794	-1.33312
S000290.l.r.m.c.lib.g.k2.a.t	LumB	-0.219574	-1.31559	1.32551
S000291.l.r.m.c.lib.g.k2.a.t	LumA	-0.0747852	-0.165473	0.00122545
S000292.l.r.m.c.lib.g.k2.a.t	LumA	-0.175273	-0.207778	-0.636106
S000293.l.r.m.c.lib.g.k2.a.t	LumA	0.419148	0.145939	0.0487937
S000298.l.r.m.c.lib.g.k2.a.t	LumA	0.234438	-0.842021	-1.29064
S000300.l.r.m.c.lib.g.k2.a.t	LumA	-0.274329	-0.650782	-1.14704
S000304.l.r.m.c.lib.g.k2.a.t	LumB	0.542438	0.292334	0.58656
S000305.l.r.m.c.lib.g.k2.a.t	LumB	-0.194162	1.99953	-0.144421
S000306.l.r.m.c.lib.g.k2.a.t	LumB	0.00638105	0.0948556	0.664223
S000307.l.r.m.c.lib.g.k2.a.t	LumB	0.491462	-0.523031	1.67598
S000309.l.r.m.c.lib.g.k2.a.t	LumB	0.531008	0.283232	2.09956
S000310.l.r.m.c.lib.g.k2.a.t	LumB	0.230588	0.295443	1.17943
S000311.l.r.m.c.lib.g.k2.a.t	LumA	-0.24373	0.013333	0.121333
S000312.l.r.m.c.lib.g.k2.a.t	LumA	-0.0187691	-0.320809	-0.71305
S000314.l.r.m.c.lib.g.k2.a.t	LumA	-0.528188	0.146436	0.0093569
S000315.l.r.m2.c.lib.g.k2.a.t	LumA	0.322105	-0.154098	-1.69507
S000317.l.r.m.c.lib.g.k2.a.t	LumA	-1.0525	1.44738	0.0951294
S000319.l.r.lib2.g.k2.a.t	LumB	-0.0466002	-0.648086	0.659494
S000320.l.r.m.c.lib.g.k2.a.t	LumA	0.626323	-0.159612	-0.388098
S000321.l.r.m.c.lib.g.k2.a.t	LumB	0.170433	0.182886	0.0199533
S000322.l.r.m.c.lib.g.k2.a.t	LumA	0.214604	-0.295739	-0.868609
S000323.l.r.m.c.lib.g.k2.a.t	LumA	0.0302934	-0.00338433	0.201006
S000324.l.r.m.c.lib.g.k2.a.t	LumB	-0.655868	0.307357	0.523957
S000325.l.r.m.c.lib.g.k2.a.t	LumA	-0.162865	0.938837	-0.564551
S000329.l.r.m.c.lib.g.k2.a.t	LumA	0.373382	-0.126169	-0.696205
S000330.l.r.m.c.lib.g.k2.a.t	LumB	0.923813	-0.827038	1.38399
S000332.l.r.m.c.lib.g.k2.a.t	LumB	-0.242558	0.321283	0.24405
S000333.l.r.m.c.lib.g.k2.a.t	LumA	0.294771	0.0637081	-1.21059
S000336.l.r.m2.c.lib.g.k2.a.t	LumA	0.0836681	0.348473	-0.188534
S000337.l.r.m2.c.lib.g.k2.a.t	LumB	0.752871	-0.375487	1.88959
S000341.l.r.m2.c.lib.g.k2.a.t	LumA	0.167758	-0.0594065	0.234133
S000344.l.r.m2.c.lib.g.k2.a.t	LumA	0.540203	-0.0885469	-1.52208
S000345.l.r.m2.c.lib.g.k2.a.t	LumA	-0.263945	0.711937	-1.06789
S000347.l.r.m2.c.lib.g.k2.a.t	LumB	0.887346	-1.60742	-0.974189
S000354.l.r.m2.c.lib.g.k2.a.t	LumA	0.200365	0.183282	-0.0777438
S000359.l.r.m2.c.lib.g.k2.a.t	LumB	0.011995	1.03175	1.1591
S000363.l.r.m2.c.lib.g.k2.a.t	LumA	-0.65427	-0.217272	-0.667954
S000366.l.r.m2.c.lib.g.k2.a.t	LumA	0.513043	-0.555942	0.763111
S000367.l.r.m2.c.lib.g.k2.a.t	LumA	-0.157617	0.482922	-0.0340107
S000370.l.r.m2.c.lib.g.k2.a.t	LumA	0.583868	-1.32217	-0.0772144
S000372.l.r.m2.c.lib.g.k2.a.t	LumB	-0.198939	-0.935839	0.982843
S000374.l.r.m2.c.lib.g.k2.a.t	LumA	0.0831463	-0.341761	-0.698916
S000377.l.r.m2.c.lib.g.k2.a.t	Her2	-0.270698	2.38295	1.31445
S000385.l.r.m3.c.lib.g.k2.a.t	LumA	0.382277	0.458426	-0.382742
S000387.l.r.m2.c.lib.g.k2.a.t	LumB	0.800838	1.8641	1.6135
S000389.l.r.m2.c.lib.g.k2.a.t	LumA	0.62749	-0.934973	-0.0151192
S000390.l.r.m2.c.lib.g.k2.a.t	LumA	-0.169403	0.0630581	-0.701074
S000391.l.r.m2.c.lib.g.k2.a.t	LumA	0.633286	0.181561	-0.527551
S000392.l.r.m2.c.lib.g.k2.a.t	LumA	0.724155	-0.184824	-1.03198
S000393.l.r.m2.c.lib.g.k2.a.t	LumA	0.347435	-0.510616	-0.0674548
S000394.l.r.m2.c.lib.g.k2.a.t	LumA	0.0567341	-0.271065	-0.847474
S000396.l.r.m2.c.lib.g.k2.a.t	LumA	-1.33088	-0.176352	0.381098
S000401.l.r.m2.c.lib.g.k2.a.t	LumA	-0.687442	0.328446	-1.06333
S000403.l.r.m2.c.lib.g.k2.a.t	LumB	1.21327	-0.575228	-0.0466154
S000404.l.r.m2.c.lib.g.k2.a.t	LumB	0.16984	-0.116008	0.864269
S000405.l.r.m2.c.lib.g.k2.a.t	LumA	0.332272	0.814225	-0.290204
S000406.l.r.m2.c.lib.g.k2.a.t	LumA	-0.449598	0.487791	-0.308603
S000407.l.r.m2.c.lib.g.k2.a.t	LumA	0.0268276	-0.729049	-0.513806
S000411.l.r.m2.c.lib.g.k2.a.t	LumA	0.135955	0.173469	-1.09076
S000416.l.r.lib.g.k2.a.t	LumA	0.513328	0.17435	0.554733
S000419.l.r.m2.c.lib.g.k2.a.t	LumB	-0.240682	0.782638	0.550244
S000420.l.r.m2.c.lib.g.k2.a.t	LumB	0.558783	-0.617676	0.307506
S000421.l.r.m2.c.lib.g.k2.a.t	LumB	-0.812634	0.380513	0.548122
S000422.l.r.m3.c.lib.g.k2.a.t	LumA	0.447339	-0.257752	-0.790955
S000424.l.r.m3.c.lib.g.k2.a.t	LumB	-0.517357	-0.78506	2.30674
S000426.l.r.m3.c.lib.g.k2.a.t	LumA	-0.20162	0.312071	-0.686185
S000427.l.r.m3.c.lib.g.k2.a.t	LumA	0.698541	-1.04071	0.147105
S000428.l.r.m3.c.lib.g.k2.a.t	LumA	-0.0171917	-0.708933	-0.183352
S000431.l.r.m3.c.lib.g.k2.a.t	LumA	0.512919	-0.633152	-1.30068
S000433.l.r.m.c.lib.g.k2.a.t	LumA	-0.827523	0.427492	-0.917257
S000434.l.r.m3.c.lib.g.k2.a.t	LumA	0.470753	-0.56394	-0.406745
S000435.l.r.m3.c.lib.g.k2.a.t	LumB	0.153889	-0.432642	0.922345
S000437.l2.r.m.c.lib.g.k2.a.t	LumB	0.0407696	-0.182256	1.15103
S000442.l.r.m3.c.lib.g.k2.a.t	LumA	0.599131	-0.631755	-0.087477
S000448.l.r.m3.c.lib.g.k2.a.t	LumA	-0.448499	0.465287	-0.819039
S000454.l.r.m3.c.lib.g.k2.a.t	Her2	-2.173	-0.187084	-0.119782
S000455.l.r2.lib.g.k2.a.t	LumB	-0.602928	1.15036	0.473437
S000456.l.r.m3.c.lib.g.k2.a.t	LumB	-1.26298	-0.412578	1.33176
S000457.l.r.m.c.lib.g.k2.a.t	LumA	0.155648	-0.225956	-1.39102
S000458.l.r.m3.c.lib.g.k2.a.t	LumA	-0.497075	-1.3189	-1.26846
S000463.l.r.m2.c.lib.g.k2.a.t	LumB	0.0807346	0.853696	0.527152
S000466.l.r.m2.c.lib.g.k2.a.t	LumA	0.324825	0.086226	-0.0530381
S000468.l.r.m2.c.lib.g.k2.a.t	LumA	-0.504875	0.701262	-0.182183
S000469.l2.r.m.c.lib.g.k2.a.t	LumA	-1.12749	-0.0253761	-1.28311
S000471.l.r.m2.c.lib.g.k2.a.t	LumB	0.361038	-0.692989	0.670249
S000472.l.r.m2.c.lib.g.k2.a.t	LumB	0.453972	-0.914375	0.691808
S000475.l.r.m2.c.lib.g.k2.a.t	LumA	0.262634	0.431996	0.12953
S000477.l.r.m2.c.lib.g.k2.a.t	LumA	-0.687889	-0.477463	-0.69969
S000478.l.r.m2.c.lib.g.k2.a.t	LumB	-0.281277	0.094013	1.7184
S000483.l.r.m2.c.lib.g.k2.a.t	LumA	-1.31087	1.13441	-0.067478
S000485.l.r.m2.c.lib.g.k2.a.t	Her2	-0.444116	0.0941916	0.0464577
S000486.l.r.m2.c.lib.g.k2.a.t	LumA	-0.111858	0.400226	0.426942
S000487.l.r.m3.c.lib.g.k2.a.t	LumB	-0.341755	-0.943195	-0.27975
S000489.l.r.m2.c.lib.g.k2.a.t	LumB	0.480524	-1.16087	-0.217108
S000495.l.r.m2.c.lib.g.k2.a.t	LumA	-0.316818	1.33711	-0.84143
S000496.l.r.m2.c.lib.g.k2.a.t	LumA	-0.207477	0.227707	-0.67003
S000498.l.r.m4.c.lib.g.k2.a.t	LumB	-0.021091	-0.38744	1.36339
S000499.l.r.m2.c.lib.g.k2.a.t	LumA	0.620371	-0.172317	-0.688647
S000500.l.r.m2.c.lib.g.k2.a.t	LumA	-0.800323	-0.857805	-0.482276
S000501.l.r.lib.g.k2.a.t	LumB	0.123985	-1.2382	-0.180092
S000503.l.r.m3.c.lib.g.k2.a.t	LumA	0.298023	-0.306998	-0.744943
S000507.l.r.m2.c.lib.g.k2.a.t	LumA	0.241312	-0.681054	-1.65144
S000509.l.r.m2.c.lib.g.k2.a.t	LumA	-0.270017	-0.149219	-0.593105
S000510.l.r.m2.c.lib.g.k2.a.t	LumA	0.244891	-0.896934	0.297083
S000512.l.r.m2.c.lib.g.k2.a.t	LumA	0.94346	0.296437	0.143332
S000513.l.r.m2.c.lib.g.k2.a.t	LumA	0.236228	-0.388997	0.778414
S000514.l.r.m2.c.lib.g.k2.a.t	LumB	0.980026	-1.08879	0.425637
S000515.l.r.m2.c.lib.g.k2.a.t	LumA	-0.271357	0.39677	-0.817994
S000522.l.r.m.c.lib.g.k2.a.t	LumB	0.538654	1.15663	0.916635
S000523.l.r.m.c.lib.g.k2.a.t	LumA	0.891235	-0.297093	-0.490739
S000527.l.r.m.c.lib.g.k2.a.t	LumB	0.772138	1.05598	0.756153
S000530.l.r.m.c.lib.g.k2.a.t	LumA	-0.77217	-0.00431652	-1.07361
S000532.l.r.m.c.lib.g.k2.a.t	LumA	-0.231027	0.169383	-1.00879
S000533.l.r.m.c.lib.g.k2.a.t	LumB	0.136737	-0.21439	1.04982
S000534.l.r.m.c.lib.g.k2.a.t	LumB	-0.775832	0.0690592	0.612188
S000535.l.r.m.c.lib.g.k2.a.t	LumA	0.330119	0.411789	-0.300926
S000536.l.r.m.c.lib.g.k2.a.t	LumA	0.466545	-0.473394	0.377517
S000538.l.r.m.c.lib.g.k2.a.t	LumA	-0.403074	2.03953	-0.135607
S000542.l.r.m.c.lib.g.k2.a.t	LumB	0.0268414	3.34907	1.09207
S000546.l.r.m.c.lib.g.k2.a.t	LumA	-0.245177	0.319286	-1.39675
S000548.l.r.m.c.lib.g.k2.a.t	LumA	-0.307521	0.817302	0.354808
S000549.l.r.m.c.lib.g.k2.a.t	LumB	0.491336	-0.472367	0.0187566
S000552.l2.r.m.c.lib.g.k2.a.t	LumA	0.112629	0.489338	-0.901433
S000555.l.r.m2.c.lib.g.k2.a.t	LumA	-0.214978	-0.0589786	0.752355
S000557.l.r.m.c.lib.g.k2.a.t	LumA	0.382801	-0.62324	-0.320567
S000560.l.r.m.c.lib.g.k2.a.t	LumA	-1.55028	0.602157	-0.29974
S000562.l2.r.n.m.c.lib.g.k2.a.t	LumA	-0.514076	-0.107641	-0.251929
S000563.l.r.m.c.lib.g.k2.a.t	LumB	0.472669	0.664881	0.535671
S000565.l.r.m.c.lib.g.k2.a.t	LumA	-1.0512	-0.316363	-1.276
S000566.l.r.m.c.lib.g.k2.a.t	LumB	0.400682	1.14215	0.519247
S000569.l.r.m.c.lib.g.k2.a.t	LumA	-0.0200446	-0.151355	-1.3251
S000573.l.r.m.c.lib.g.k2.a.t	LumB	-0.0995014	3.20911	1.0784
S000574.l.r.m2.c.lib.g.k2.a.t	LumA	0.110013	-0.0396906	-0.166006
S000575.l.r.m.c.lib.g.k2.a.t	LumA	-0.856925	-0.39165	-1.37373
S000577.l.r.m.c.lib.g.k2.a.t	LumB	-0.84395	0.955	1.11084
S000578.l.r.m.c.lib.g.k2.a.t	LumA	0.361606	-0.290559	-0.842375
S000584.l.r.m.c.lib.g.k2.a.t	LumA	-0.895696	-0.78522	-0.174214
S000586.l.r.m.c.lib.g.k2.a.t	LumA	-0.0434294	-0.632132	0.164865
S000587.l.r.m.c.lib.g.k2.a.t	LumA	-1.17415	0.577127	0.197397
S000589.l.r.m.c.lib.g.k2.a.t	LumB	-0.199441	2.28579	0.0727801
S000592.l.r.m.c.lib.g.k2.a.t	LumA	-0.634867	-0.739396	0.000345898
S000593.l.r.m.c.lib.g.k2.a.t	LumA	-0.312236	0.0169653	-0.790866
S000594.l.r.m.c.lib.g.k2.a.t	LumB	0.0246254	0.884824	0.467822
S000595.l.r.m.c.lib.g.k2.a.t	LumA	-0.352391	-0.316373	-1.33002
S000596.l.r.m.c.lib.g.k2.a.t	LumB	-0.0629055	1.02622	0.17153
S000598.l.r.m.c.lib.g.k2.a.t	LumA	0.337821	-0.0641341	0.00443989
S000601.l.r.m.c.lib.g.k2.a.t	LumB	0.134236	-0.771837	1.61606
S000602.l.r.m.c.lib.g.k2.a.t	LumB	-0.635894	0.249102	0.566029
S000603.l.r.m.c.lib.g.k2.a.t	LumA	-0.449464	-0.891595	0.121361
S000608.l.r.m.c.lib.g.k2.a.t	LumB	-0.0924029	-0.31417	0.762531
S000611.l.r.m.c.lib.g.k2.a.t	LumB	0.356203	-0.749625	1.14584
S000614.l.r.m.c.lib.g.k2.a.t	LumB	0.343177	-0.991672	0.139884
S000616.l.r.m.c.lib.g.k2.a.t	LumB	-0.333456	1.35273	1.76177
S000621.l.r.m.c.lib.g.k2.a.t	LumB	0.195172	1.26247	2.68741
S000622.l.r.m.c.lib.g.k2.a.t	LumB	-0.137107	1.55149	0.301392
S000623.l.r.m.c.lib.g.k2.a.t	LumA	0.853366	-0.0735404	-0.830347
S000624.l.r.m.c.lib.g.k2.a.t	LumB	0.737867	0.487208	0.226985
S000625.l.r.m.c.lib.g.k2.a.t	LumA	-1.89008	0.0548094	-1.381
S000627.l.r.m.c.lib.g.k2.a.t	LumB	0.985318	0.771025	1.29931
S000629.l.r.m.c.lib.g.k2.a.t	LumB	0.644946	-1.00558	0.212944
S000631.l.r.m.c.lib.g.k2.a.t	LumA	-0.631605	0.152334	-1.33639
S000634.l.r.m.c.lib.g.k2.a.t	LumA	0.458321	-1.08379	-0.74623
S000635.l.r.m.c.lib.g.k2.a.t	LumB	0.423165	0.606414	2.14801
S000636.l.r.lib2.g.k2.a.t	LumA	-0.639185	-0.247076	-1.47704
S000637.l.r.m.c.lib.g.k2.a.t	LumA	0.222694	0.0322194	0.173308
S000643.l.r.m.c.lib.g.k2.a.t	Her2	-0.577854	1.12751	0.86543
S000644.l.r.m.c.lib.g.k2.a.t	LumA	-0.712606	0.186218	-1.19748
S000646.l.r.m.c.lib.g.k2.a.t	LumA	-0.263445	0.59002	0.391012
S000647.l.r.m.c.lib.g.k2.a.t	LumA	0.515314	0.115579	-1.17085
S000649.l.r.m.c.lib.g.k2.a.t	LumA	0.0369932	-0.698747	-1.0901
S000651.l.r.m.c.lib.g.k2.a.t	LumA	-1.00541	0.1106	-0.933286
S000653.l.r.m.c.lib.g.k2.a.t	LumA	0.304058	-1.06569	-1.427
S000654.l.r.m.c.lib.g.k2.a.t	LumA	0.339235	-0.0357725	-1.61591
S000657.l.r.m.c.lib.g.k2.a.t	LumB	0.214046	0.122695	0.480854
S000659.l.r.m.c.lib.g.k2.a.t	LumA	-0.293673	-0.0131734	-0.661884
S000660.l.r.m.c.lib.g.k2.a.t	LumA	-0.991257	1.30439	-1.37492
S000661.l.r.lib.g.k2.a.t	LumA	-0.344652	-0.0776829	0.198712
S000662.l.r.m.c.lib.g.k2.a.t	LumB	1.39664	-1.13988	0.139533
S000663.l.r.m.c.lib.g.k2.a.t	LumA	-0.480723	-0.0114252	0.101015
S000664.l.r.m.c.lib.g.k2.a.t	LumA	-0.0973422	-0.775181	-1.27002
S000665.l.r.m.c.lib.g.k2.a.t	LumA	0.560615	-0.130297	0.198351
S000667.l.r.lib.g.k2.a.t	LumB	0.574667	-0.679003	1.13321
S000668.l.r.m2.c.lib.g.k2.a.t	LumA	0.0237431	0.608425	-0.889836
S000669.l.r.m2.c.lib.g.k2.a.t	LumB	-0.952684	-0.485338	-0.335019
S000670.l.r.m.c.lib.g.k2.a.t	LumA	-0.0820464	0.203235	0.145679
S000671.l.r.m.c.lib.g.k2.a.t	LumA	1.02796	-0.187732	-0.474123
S000674.l.r.m.c.lib.g.k2.a.t	LumA	-0.700594	-0.286689	-1.11296
S000675.l.r.m.c.lib.g.k2.a.t	LumB	0.993009	-1.02694	0.0379066
S000681.l.r.m.c.lib.g.k2.a.t	LumB	-0.887081	-0.405187	0.600833
S000683.l.r.m.c.lib.g.k2.a.t	LumA	-0.630224	1.0141	-0.0987615
S000684.l.r.m.c.lib.g.k2.a.t	LumA	0.432515	-0.293544	0.295209
S000686.l.r.m2.c.lib.g.k2.a.t	LumA	-1.0067	1.14658	-1.20945
S000687.l.r.lib3.g.k2.a.t	LumA	0.0581299	-0.301764	0.191168
S000690.l.r.lib.g.k2.a.t	Her2	-3.37203	1.46976	-0.0981525
S000691.l.r.m.c.lib.g.k2.a.t	LumA	-0.70111	1.52827	-0.890474
S000697.l.r.m.c.lib.g.k2.a.t	LumB	0.511908	-0.0890492	0.640102
S000700.l.r.m.c.lib.g.k2.a.t	LumB	-0.741135	0.112659	-0.0620903
S000701.l.r.m3.c.lib.g.k2.a.t	LumA	0.823883	-0.596554	-0.192809
S000709.l.r.m3.c.lib.g.k2.a.t	LumB	-0.354641	0.135965	0.659477
S000711.l.r.m3.c.lib.g.k2.a.t	LumA	0.249149	-0.483859	-0.596305
S000714.l.r.m3.c.lib.g.k2.a.t	LumB	0.116394	-0.532243	-0.705099
S000715.l.r.m3.c.lib.g.k2.a.t	LumB	-0.0616867	2.01438	2.84813
S000717.l.r.m3.c.lib.g.k2.a.t	LumA	-0.489826	-0.770877	-0.624935
S000722.l.r.m3.c.lib.g.k2.a.t	LumB	0.0642997	-0.470071	1.06962
S000724.l.r.m3.c.lib.g.k2.a.t	LumB	-0.144629	-0.36653	1.00453
S000725.l.r.m3.c.lib.g.k2.a.t	LumB	-0.306397	1.29709	1.33135
S000726.l.r.m2.c.lib.g.k2.a.t	LumA	-0.842293	-0.747744	-1.03451
S000727.l.r.m3.c.lib.g.k2.a.t	Her2	-1.25834	2.26925	1.10429
S000729.l.r.m3.c.lib.g.k2.a.t	LumA	-0.227086	-0.82068	-0.778276
S000730.l.r.m3.c.lib.g.k2.a.t	LumA	-0.558581	-0.420499	-0.163612
S000731.l.r.m3.c.lib.g.k2.a.t	LumA	0.129369	-0.168836	-0.39499
S000732.l.r.m2.c.lib.g.k2.a.t	LumA	-0.584408	-0.0257455	-0.666426
S000733.l.r.m3.c.lib.g.k2.a.t	LumA	0.222887	0.696001	-0.564732
S000737.l.r.m2.c.lib.g.k2.a.t	LumA	-1.24195	0.957766	-0.871025
S000742.l.r.m2.c.lib.g.k2.a.t	LumB	-0.587892	1.85157	1.01314
S000744.l.r.m2.c.lib.g.k2.a.t	LumB	-0.258073	-0.104301	0.740428
S000746.l.r.m2.c.lib.g.k2.a.t	LumA	0.77457	-0.856459	-1.22626
S000747.l.r.m3.c.lib.g.k2.a.t	LumB	0.619639	-0.782801	0.313308
S000750.l.r.m2.c.lib.g.k2.a.t	LumA	-0.841031	0.515224	-0.616047
S000758.l.r.m2.c.lib.g.k2.a.t	LumA	0.14633	-1.15744	-0.260015
S000762.l.r.m2.c.lib.g.k2.a.t	LumA	0.439375	-0.436608	-1.38483
S000763.l.r.m2.c.lib.g.k2.a.t	Her2	-0.7019	-0.0109668	0.775707
S000765.l.r.m2.c.lib.g.k2.a.t	LumA	-1.16393	-0.787735	-1.29593
S000767.l.r.m2.c.lib.g.k2.a.t	LumA	0.0309505	-0.345121	-1.19485
S000771.l.r.m2.c.lib.g.k2.a.t	LumA	0.785551	-0.675136	0.41398
S000772.l.r.m2.c.lib.g.k2.a.t	LumB	-0.715156	0.487578	1.22147
S000776.l.r.m2.c.lib.g.k2.a.t	LumA	0.141107	-0.0190868	-1.50342
S000780.l.r.m2.c.lib.g.k2.a.t	LumB	0.321979	1.72225	0.429692
S000783.l.r.m2.c.lib.g.k2.a.t	LumA	-0.933419	-0.544222	-0.317956
S000785.l.r.m2.c.lib.g.k2.a.t	LumB	0.266128	0.318566	0.853128
S000788.l.r.m2.c.lib.g.k2.a.t	LumA	-0.888951	1.4038	0.29531
S000789.l.r.m2.c.lib.g.k2.a.t	LumA	0.481257	-0.945336	-0.763206
S000794.l.r.m.c.lib.g.k2.a.t	LumA	0.370853	-0.391853	-0.219516
S000796.l.r.m2.c.lib.g.k2.a.t	LumA	0.54997	-0.613582	0.301551
S000797.l.r.m2.c.lib.g.k2.a.t	LumB	0.0874442	0.302281	0.737574
S000798.l.r.m.c.lib.g.k2.a.t	LumA	0.485533	-0.401231	-0.427736
S000801.l.r.m.c.lib.g.k2.a.t	LumA	-0.681096	0.145453	-0.770305
S000804.l.r.m.c.lib.g.k2.a.t	LumA	-0.403302	0.395728	-0.682729
S000805.l.r.m.c.lib.g.k2.a.t	LumA	0.625313	0.956688	-0.104866
S000808.l.r.m.c.lib.g.k2.a.t	LumA	0.701657	-0.979674	-0.297716
S000809.l.r.m.c.lib.g.k2.a.t	LumA	-0.20464	0.00180569	-0.626143
S000811.l.r.m.c.lib.g.k2.a.t	LumA	-0.275524	0.280928	-0.0335397
S000813.l.r.m.c.lib.g.k2.a.t	LumA	0.561087	-0.67562	0.0459518
S000822.l.r.m.c.lib.g.k2.a.t	LumA	0.369038	-1.10376	-0.7804
S000823.l.r.m.c.lib.g.k2.a.t	LumB	0.00605583	-0.896413	1.76914
S000825.l.r.m.c.lib.g.k2.a.t	LumA	-0.733441	-0.169017	-0.717076
S000826.l.r.m.c.lib.g.k2.a.t	LumA	0.103751	0.413435	-0.0553301
S000828.l.r.m.c.lib.g.k2.a.t	LumA	-0.69779	1.20541	0.325969
S000829.l.r.m.c.lib.g.k2.a.t	LumA	0.780825	0.0218491	0.177757
S000830.l.r.m2.c.lib.g.k2.a.t	LumB	0.583888	0.0425067	-0.0911685
S000835.l.r.m.c.lib.g.k2.a.t	LumA	0.534812	-0.420044	-1.7538
S000836.l.r.m.c.lib.g.k2.a.t	LumA	0.51383	0.955076	-0.246884
S000843.l.r.m.c.lib.g.k2.a.t	LumA	-0.897771	-0.0601537	-1.64586
S000844.l.r.lib.g.k2.a.t	LumA	0.171526	-0.716329	-0.859381
S000845.l.r.m.c.lib.g.k2.a.t	LumA	-1.69386	0.668222	-0.969708
S000847.l.r.m.c.lib.g.k2.a.t	LumA	0.23741	-0.363184	0.194802
S000848.l.r.m.c.lib.g.k2.a.t	LumB	0.278316	0.222104	1.89804
S000850.l.r.m2.c.lib.g.k2.a.t	LumA	-1.23674	0.693225	-1.78337
S000852.l.r.m.c.lib.g.k2.a.t	LumB	0.525804	1.08631	0.506136
S000853.l.r.m.c.lib.g.k2.a.t	LumA	0.812371	1.29697	-0.777412
S000855.l.r.m.c.lib.g.k2.a.t	LumA	-0.529284	0.0947622	-1.15884
S000857.l.r.m.c.lib.g.k2.a.t	LumA	-0.498793	-0.0690229	-0.22509
S000859.l.r.m.c.lib.g.k2.a.t	LumA	-0.109919	-0.153531	-0.411354
S000866.l.r.m.c.lib.g.k2.a.t	LumB	-0.0111121	0.447756	-0.0990423
S000867.l.r.m.c.lib.g.k2.a.t	LumB	0.844191	-1.16104	1.65301
S000869.l.r.m.c.lib.g.k2.a.t	LumA	0.33976	-0.0765131	0.819256
S000871.l.r.m.c.lib.g.k2.a.t	LumB	0.268764	-0.22009	1.79805
S000872.l.r.m.c.lib.g.k2.a.t	LumA	-0.243009	-0.556112	-0.0465507
S000873.l.r.m.c.lib.g.k2.a.t	LumA	0.890493	1.14199	0.0843513
S000879.l.r.m.c.lib.g.k2.a.t	LumA	-0.434943	-0.342194	-1.1525
S000880.l.r.m.c.lib.g.k2.a.t	LumB	-0.0115111	-0.372902	1.21128
S000882.l.r.m.c.lib.g.k2.a.t	LumB	-0.269477	-0.334555	0.0996714
S000883.l.r.m2.c.lib.g.k2.a.t	LumA	0.283958	-0.31797	0.368142
S000886.l.r.m.c.lib.g2.k2.a.t	LumA	-0.413627	-0.793728	-0.976339
S000888.l.r.m.c.lib.g.k2.a.t	LumA	-1.41936	-0.624439	-0.950312
S000889.l.r.m.c.lib.g.k2.a.t	LumB	0.353238	-0.414477	0.00783469
S000890.l.r.m.c.lib.g.k2.a.t	LumA	-0.688873	0.297415	-1.07671
S000891.l.r.m.c.lib.g.k2.a.t	LumA	-0.23616	-0.418828	-0.161684
S000893.l.r.m.c.lib.g.k2.a.t	LumB	-0.0493308	1.29239	2.10523
S000894.l.r.m.c.lib.g.k2.a.t	LumB	0.225188	0.2166	0.792528
S000895.l.r.m.c.lib.g.k2.a.t	LumA	-0.0426238	-0.188471	-0.358191
S000898.l.r.m.c.lib.g.k2.a.t	LumB	-0.111935	-1.07684	1.77789
S000899.l.r.m.c.lib.g.k2.a.t	LumA	-1.03157	-0.427302	-0.674608
S000900.l.r.m.c.lib.g.k2.a.t	LumB	-0.158889	0.528323	0.494279
S000903.l.r.m.c.lib.g.k2.a.t	LumA	-0.700271	-0.958342	-0.731368
S000906.l.r.m.c.lib.g.k2.a.t	LumB	-0.562395	1.16852	2.14077
S000908.l.r.m.c.lib.g.k2.a.t	LumA	-0.475565	1.56341	-0.138806
S000909.l.r.m.c.lib.g.k2.a.t	LumA	-0.238522	-0.894907	-1.03784
S000910.l.r.m.c.lib.g.k2.a.t	Her2	-0.902191	1.17375	1.36092
S000911.l.r.m.c.lib.g.k2.a.t	LumB	0.273779	-0.379762	0.90761
S000912.l.r.m.c.lib.g.k2.a.t	LumA	0.105104	-0.628528	-0.239029
S000913.l.r.m.c.lib.g.k2.a.t	LumA	0.00548635	0.658794	-0.0193202
S000914.l.r.m.c.lib.g.k2.a.t	LumA	-0.0823366	-0.0841997	0.31186
S000915.l.r.m.c.lib.g.k2.a.t	LumA	0.240924	0.304186	-0.384417
S000921.l.r.m.c.lib.g.k2.a.t	LumA	-0.582459	-0.437784	-1.48196
S000924.l.r.m.c.lib.g.k2.a.t	LumB	0.37162	0.133444	0.618949
S000926.l.r.m.c.lib.g.k2.a.t	LumA	0.289033	-0.706949	-1.00071
S000929.l.r.m.c.lib.g.k2.a.t	LumA	-1.31463	0.239957	-1.6812
S000930.l.r.m.c.lib.g.k2.a.t	LumA	-0.444805	0.329614	-0.914388
S000932.l.r.m.c.lib.g.k2.a.t	Her2	-1.17244	1.20309	1.27042
S000933.l.r.m.c.lib.g.k2.a.t	LumA	-0.450146	0.473474	-1.16213
S000934.l.r.m.c.lib.g.k2.a.t	LumB	0.450652	0.185803	0.82209
S000935.l.r.m2.c.lib.g.k2.a.t	LumB	0.42093	1.13032	1.14229
S000937.l.r.m.c.lib.g.k2.a.t	LumA	-0.39595	0.525494	-0.974451
S000940.l.r.m.c.lib.g.k2.a.t	LumB	0.849607	-0.644951	1.96366
S000941.l.r.m.c.lib.g.k2.a.t	LumA	-0.340297	0.0544523	-0.0418364
S000943.l.r.m.c.lib.g.k2.a.t	LumA	-0.561135	-0.201934	-0.591978
S000947.l.r.m.c.lib.g.k2.a.t	LumA	-0.913542	-0.584271	-0.774862
S000949.l.r.m.c.lib.g.k2.a.t	LumB	-0.445131	1.2694	1.76832
S000951.l.r.m.c.lib.g.k2.a.t	LumA	-0.120746	-0.660508	-1.21969
S000952.l.r.m.c.lib.g.k2.a.t	LumA	0.0677383	0.718705	0.564913
S000953.l.r.m.c.lib.g.k2.a.t	LumA	0.492267	-1.0366	-0.103468
S000955.l.r.m.c.lib.g.k2.a.t	LumB	0.114456	0.0248671	0.478088
S000959.l.r.m.c.lib.g.k2.a.t	LumB	0.889872	-0.846044	1.58083
S000961.l.r.m.c.lib.g.k2.a.t	LumB	0.146084	-0.509175	0.754202
S000964.l.r.m.c.lib.g.k2.a.t	LumA	-1.05538	1.15653	0.674828
S000965.l.r.m.c.lib.g.k2.a.t	LumB	-1.57983	1.02014	2.30585
S000968.l.r.m.c.lib.g.k2.a.t	LumA	-0.484078	0.538582	0.376792
S000972.l.r.m.c.lib.g.k2.a.t	LumA	-0.721347	1.57366	-0.506153
S000974.l.r.m.c.lib.g.k2.a.t	LumA	-0.254949	-0.231964	-1.69006
S000975.l.r.lib2.g.k2.a.t	LumA	-0.0605254	0.600305	-1.3738
S000977.l.r.m.c.lib.g.k2.a.t	LumA	-0.517725	0.245137	-0.683591
S000978.l.r.m3.c.lib.g.k2.a.t	LumB	0.501961	-0.300784	0.280753
S000980.l.r.m.c.lib.g.k2.a.t	Her2	-1.36247	1.33071	1.87833
S000981.l.r.m.c.lib.g.k2.a.t	LumA	-0.102533	-0.287859	1.1513
S000983.l.r.m.c.lib.g.k2.a.t	LumA	0.384873	-0.39407	-0.30751
S000984.l.r.m2.c.lib.g.k2.a.t	Her2	-0.828201	0.276576	0.377992
S000985.l.r.m.c.lib.g.k2.a.t	LumA	-0.24994	-0.596833	0.197142
S000989.l.r.m.c.lib.g.k2.a.t	LumA	-0.106604	-0.23692	-1.07422
S000990.l.r.m.c.lib.g.k2.a.t	LumA	0.275404	0.930198	0.12501
S000991.l.r.lib3.g.k2.a.t	LumB	0.178023	-0.424446	1.39789
S000993.l.r.m.c.lib.g.k2.a.t	LumA	0.27265	-0.67066	0.909419
S000996.l.r.m.c.lib.g.k2.a.t	LumA	0.569296	0.657549	-0.463584
S000997.l.r.m.c.lib.g.k2.a.t	LumA	0.363931	0.00827781	0.0399651
S001001.l.r.m.c.lib.g.k2.a.t	LumA	0.606472	-0.287877	-0.524429
S001002.l.r.m.c.lib.g.k2.a.t	LumA	-0.308592	-0.35291	-0.731466
S001003.l.r.m.c.lib.g.k2.a.t	LumA	0.90188	-0.351647	-0.941428
S001005.l.r.m.c.lib.g.k2.a.t	LumA	0.308363	-0.376903	-0.172536
S001006.l.r.m.c.lib.g.k2.a.t	Her2	-0.963608	-0.308504	0.0739293
S001009.l.r.m2.c.lib.g.k2.a.t	LumA	0.205734	1.62832	0.0461847
S001010.l.r.m.c.lib.g.k2.a.t	LumA	0.0414232	-0.19067	-0.840421
S001011.l.r.m.c.lib.g.k2.a.t	LumA	-0.421118	0.144758	-0.469512
S001012.l.r.m.c.lib.g.k2.a.t	LumA	0.447043	-0.0964792	0.0424481
S001013.l.r.m.c.lib.g.k2.a.t	LumA	0.257081	-0.299233	-0.0288064
S001015.l.r.m.c.lib.g.k2.a.t	LumA	0.527231	-1.11452	-0.701199
S001018.l.r.m.c.lib.g.k2.a.t	LumA	-0.249373	0.873538	-1.47531
S001020.l.r.m2.c.lib.g.k2.a.t	LumB	-0.477216	0.230322	0.951306
S001022.l.r.m.c.lib.g.k2.a.t	LumA	-0.227974	0.00709841	-0.146437
S001024.l.r.m2.c.lib.g.k2.a.t	LumB	0.433561	-0.425045	0.4866
S001025.l.r.m.c.lib.g.k2.a.t	LumB	0.974901	0.0864687	0.360805
S001026.l.r.m.c.lib.g.k2.a.t	Her2	0.763629	-0.035024	1.56943
S001028.l.r.m.c.lib.g.k2.a.t	LumB	-0.114274	-0.0896699	1.19509
S001030.l.r.m.c.lib.g.k2.a.t	LumA	-0.225746	-0.113832	-0.711818
S001033.l.r.m.c.lib.g.k2.a.t	LumA	-0.198699	0.0643509	0.630407
S001034.l.r.lib3.g.k2.a.t	LumA	0.407262	-0.634776	-0.513981
S001035.l.r.m.c.lib.g.k2.a.t	LumA	0.40441	0.784592	-0.163656
S001036.l.r.m2.c.lib.g.k2.a.t	LumB	0.320066	0.171852	0.956549
S001039.l.r.m.c.lib.g.k2.a.t	LumB	0.336426	-1.64938	-0.179135
S001041.l.r.lib2.g.k2.a.t	LumA	0.415192	-0.0134839	-0.870757
S001042.l.r.m.c.lib.g.k2.a.t	LumB	-0.985278	2.79692	0.204311
S001045.l.r.m.c.lib.g.k2.a.t	LumA	0.220721	0.418112	0.73842
S001046.l.r.m2.c.lib.g.k2.a.t	LumB	-0.423553	-0.754586	2.1765
S001047.l.r.m.c.lib.g.k2.a.t	LumA	-0.353283	-0.387642	-0.597519
S001049.l.r.m.c.lib.g.k2.a.t	LumA	-0.545586	0.447761	-0.28404
S001050.l.r.m.c.lib.g.k2.a.t	LumA	-0.0801795	0.145915	-0.205388
S001051.l.r.m.c.lib.g.k2.a.t	LumA	0.273058	-0.537393	0.182959
S001052.l.r.m.c.lib.g.k2.a.t	LumA	0.416261	-0.367443	-0.743621
S001053.l.r.m.c.lib.g.k2.a.t	LumA	-0.819891	0.550035	-0.971038
S001055.l.r.m.c.lib.g.k2.a.t	LumA	-0.129888	0.119327	-1.09742
S001064.l.r.m.c.lib.g.k2.a.t	LumA	0.574457	-0.534494	-0.475677
S001065.l.r.m.c.lib.g.k2.a.t	LumB	0.687561	0.560075	1.22532
S001066.l.r.m.c.lib.g.k2.a.t	LumA	-1.03157	0.549186	-1.44095
S001069.l.r.m.c.lib.g.k2.a.t	LumB	0.162742	0.559488	-0.0843129
S001071.l.r.m.c.lib.g.k2.a.t	LumA	0.312172	-0.435129	-0.999929
S001072.l.r.m.c.lib.g.k2.a.t	LumA	-0.502987	-0.136113	-0.223075
S001073.l.r.m.c.lib.g.k2.a.t	LumA	-0.214672	0.764994	-0.870611
S001074.l.r.m.c.lib.g.k2.a.t	LumA	-0.603529	-0.0377549	-0.644048
S001075.l.r.m.c.lib.g.k2.a.t	LumB	-0.350919	0.676447	0.0935243
S001076.l.r.m.c.lib.g.k2.a.t	Her2	-1.17787	1.80227	1.72895
S001077.l.r.m.c.lib.g.k2.a.t	LumA	-0.448702	0.961861	-0.343042
S001078.l.r.m.c.lib.g.k2.a.t	LumA	-0.00279218	-0.0683275	-0.526643
S001079.l.r.m.c.lib.g.k2.a.t	LumA	0.503915	-1.13643	-0.4015
S001081.l.r.m.c.lib.g.k2.a.t	LumA	-0.616323	0.0481074	-1.20348
S001082.l.r.m.c.lib.g.k2.a.t	LumA	0.383936	-0.462191	0.440387
S001084.l.r.m.c.lib.g.k2.a.t	LumB	-0.135238	0.802834	-0.0171134
S001086.l.r.m.c.lib.g.k2.a.t	LumA	-0.180944	-0.0844786	-0.0989988
S001087.l.r.m.c.lib.g.k2.a.t	LumA	-0.851971	0.700549	0.215425
S001089.l.r.m.c.lib.g.k2.a.t	LumB	0.0958513	-0.349581	1.65967
S001091.l.r.m.c.lib.g.k2.a.t	LumA	-0.594948	-0.0269876	-0.623443
S001092.l.r.m.c.lib.g.k2.a.t	LumA	-0.0682476	-0.313031	-1.56933
S001093.l.r.m.c.lib.g.k2.a.t	LumA	0.653247	-0.123189	-0.37589
S001095.l.r.m.c.lib.g.k2.a.t	LumA	0.341084	-0.0346744	-0.816996
S001096.l.r.m.c.lib.g.k2.a.t	LumB	0.467353	0.941346	0.605352
S001097.l.r.m.c.lib.g.k2.a.t	LumA	0.311558	0.278489	0.437347
S001098.l.r.m.c.lib.g.k2.a.t	LumA	0.0775072	-0.139634	-0.102953
S001099.l.r.m.c.lib.g.k2.a.t	LumB	-0.68122	2.75111	1.19763
S001100.l.r.m.c.lib.g.k2.a.t	LumA	-0.518153	-0.413802	-1.72489
S001101.l.r.m.c.lib.g.k2.a.t	LumA	0.448658	-1.10309	0.0377006
S001102.l.r.m.c.lib.g.k2.a.t	LumB	-0.124916	-0.384895	-0.337398
S001104.l.r.m.c.lib.g.k2.a.t	LumA	-0.503166	-0.311927	-1.99484
S001105.l.r.m.c.lib.g.k2.a.t	LumA	-0.256533	-0.446133	-0.124042
S001106.l.r.m.c.lib.g.k2.a.t	LumB	0.308473	-0.447252	1.03914
S001107.l.r.m.c.lib.g.k2.a.t	LumA	0.855339	-0.593981	-0.397343
S001109.l.r.m.c.lib.g.k2.a.t	LumA	0.0164327	-0.0996981	-1.38607
S001110.l.r.m.c.lib.g.k2.a.t	LumA	1.00959	-1.09956	0.484478
S001111.l.r.m.c.lib.g.k2.a.t	LumA	0.0725161	0.303028	-1.59583
S001112.l.r.m.c.lib.g.k2.a.t	LumA	-0.530118	-0.282951	-0.991562
S001113.l.r.m.c.lib.g.k2.a.t	LumA	-0.520939	-1.46534	-0.118955
S001115.l.r.m.c.lib.g.k2.a.t	LumA	0.771221	-0.757297	-1.05095
S001116.l.r.m.c.lib.g.k2.a.t	LumA	-0.437745	0.131484	-0.754803
S001118.l.r.m.c.lib.g.k2.a.t	Her2	-0.118224	-0.745987	0.122359
S001119.l.r.m.c.lib.g.k2.a.t	LumB	-0.665723	0.419589	1.92557
S001120.l.r.m.c.lib.g.k2.a.t	LumA	-0.620474	-0.966163	-1.38339
S001121.l.r.m.c.lib.g.k2.a.t	LumA	0.739859	0.37723	-0.399403
S001123.l.r.m.c.lib.g.k2.a.t	LumB	0.456492	-0.35695	0.557662
S001124.l2.r.m.c.lib.g.k2.a.t	LumA	-0.985924	0.663784	-0.574505
S001128.l.r.m.c.lib.g.k2.a.t	LumA	0.83509	0.313667	-0.343589
S001129.l.r.m.c.lib.g.k2.a.t	LumB	-0.0715888	1.53396	1.12442
S001131.l.r.m.c.lib.g.k2.a.t	LumB	-0.0579314	1.27566	2.44307
S001132.l.r.m.c.lib.g.k2.a.t	LumA	-0.00746395	0.597218	-1.06018
S001134.l.r.m.c.lib.g.k2.a.t	LumB	0.463251	-0.516658	0.663698
S001135.l.r.m.c.lib.g.k2.a.t	LumB	-0.386407	0.590794	0.465432
S001137.l.r.m.c.lib.g.k2.a.t	LumA	-0.82073	-0.110209	-1.59226
S001139.l.r.m.c.lib.g.k2.a.t	LumA	-0.501817	0.251889	-0.804193
S001141.l.r.m.c.lib.g.k2.a.t	LumA	-0.189921	0.66572	-0.483863
S001142.l.r.m.c.lib.g.k2.a.t	LumB	-0.982887	1.31167	0.0592385
S001143.l.r.m.c.lib.g.k2.a.t	Her2	-1.31242	-0.618092	0.233542
S001144.l.r.m.c.lib.g.k2.a.t	LumA	0.642349	0.789802	-0.416124
S001145.l.r.m.c.lib.g.k2.a.t	LumA	-0.267399	0.61456	-0.467933
S001148.l.r.m.c.lib.g.k2.a.t	LumA	-1.24715	0.738328	-1.49747
S001149.l.r.m.c.lib.g.k2.a.t	LumB	-0.415688	1.68517	0.713661
S001150.l.r.m.c.lib.g.k2.a.t	LumA	0.00531673	-0.375693	-0.888591
S001153.l.r.m.c.lib.g.k2.a.t	LumB	0.262356	1.54587	0.957989
S001154.l.r.m.c.lib.g.k2.a.t	LumA	-0.557203	0.557369	-0.861075
S001155.l.r.m.c.lib.g.k2.a.t	LumB	0.244296	-0.269229	0.404361
S001156.l.r.lib.g.k2.a.t	LumA	0.80105	-0.647005	-0.442691
S001157.l.r.m.c.lib.g.k2.a.t	LumB	-0.0206049	0.881608	-0.525197
S001160.l.r.m.c.lib.g.k2.a.t	Her2	-0.281499	1.99184	1.80256
S001161.l.r.m.c.lib.g.k2.a.t	LumB	-0.942587	1.11219	1.90514
S001162.l.r.m.c.lib.g.k2.a.t	LumB	0.463807	1.11124	0.767557
S001163.l.r.m.c.lib.g.k2.a.t	LumA	-0.0470774	-0.134921	-0.61232
S001166.l.r.m.c.lib.g.k2.a.t	LumB	0.423924	-0.303429	0.148343
S001167.l.r.m.c.lib.g.k2.a.t	LumB	0.081807	0.811286	1.38107
S001168.l.r.m.c.lib.g.k2.a.t	LumB	0.510742	-0.633777	1.86225
S001169.l.r.m.c.lib.g.k2.a.t	LumA	-0.512171	0.677527	0.0414428
S001173.l.r.m.c.lib.g.k2.a.t	LumA	-1.25948	0.12331	-1.18275
S001174.l.r.m.c.lib.g.k2.a.t	LumA	-1.39574	1.95061	-0.7967
S001175.l.r.m.c.lib.g.k2.a.t	LumA	-0.563237	-1.05083	0.326207
S001176.l.r.m.c.lib.g.k2.a.t	LumA	-0.623243	1.17973	-0.351209
S001177.l.r.m.c.lib.g.k2.a.t	LumB	0.496122	-0.152582	1.09922
S001178.l.r.m.c.lib.g.k2.a.t	LumA	-0.125116	-0.568436	-0.977839
S001179.l.r.lib.g.k2.a.t	LumA	-0.0807136	0.467981	-0.832865
S001180.l.r.m.c.lib.g.k2.a.t	LumB	0.430083	-0.0643651	0.530375
S001186.l.r.m.c.lib.g.k2.a.t	LumA	0.717494	0.103239	-0.501201
S001189.l.r.m.c.lib.g.k2.a.t	LumA	-0.0398224	0.586166	0.127651
S001190.l.r.m.c.lib.g.k2.a.t	LumB	-1.09671	0.975189	1.53241
S001193.l.r.m.c.lib.g.k2.a.t	Her2	-2.14713	-0.0554348	0.584509
S001194.l.r.m.c.lib.g.k2.a.t	LumA	-0.64711	-0.9523	-0.620439
S001195.l.r.m.c.lib.g.k2.a.t	LumA	-0.821878	0.669999	-1.80101
S001196.l.r.m.c.lib.g.k2.a.t	LumB	0.244731	-0.351793	0.306811
S001198.l.r.m.c.lib.g.k2.a.t	LumA	0.078678	-0.082939	-0.0541728
S001199.l.r.m.c.lib.g.k2.a.t	LumA	0.413773	0.337706	-0.364318
S001200.l.r.m.c.lib.g.k2.a.t	LumB	-0.691171	1.70546	3.41781
S001201.l.r.m.c.lib.g.k2.a.t	LumA	-1.13196	-0.511974	-1.66174
S001203.l.r.m.c.lib.g.k2.a.t	LumA	0.558874	-0.697992	-0.127323
S001204.l.r.m.c.lib.g.k2.a.t	LumA	-0.0491502	-0.21176	-0.660034
S001205.l.r.m.c.lib.g.k2.a.t	LumA	-0.532768	0.828913	-0.858881
S001206.l.r.m.c.lib.g.k2.a.t	LumB	-0.0392922	0.342369	0.181093
S001210.l.r.m.c.lib.g.k2.a.t	Her2	-1.3588	1.24977	0.294068
S001213.l.r.m.c.lib.g.k2.a.t	LumB	0.966756	-1.51749	1.25305
S001214.l2.r.n.m.c.lib.g.k2.a.t	LumA	-0.0912307	0.51472	-0.313325
S001215.l2.r.n.m.c.lib.g.k2.a.t	LumA	-0.747857	-0.435909	-0.43923
S001219.l.r.m.c.lib.g.k2.a.t	LumB	0.493662	-0.780805	1.18793
S001220.l.r.m.c.lib.g.k2.a.t	LumA	-0.0609436	2.15453	-0.10638
S001221.l.r.m.c.lib.g.k2.a.t	LumA	-0.902742	1.86217	-1.05123
S001224.l.r.m.c.lib.g.k2.a.t	LumB	-0.38775	0.715179	1.06729
S001226.l.r.m.c.lib.g.k2.a.t	LumA	0.293148	-0.707053	-1.59765
S001228.l.r.m2.c.lib.g.k2.a.t	LumA	1.06004	-0.751088	0.739613
S001229.l.r.m2.c.lib.g.k2.a.t	LumA	-0.993465	0.356879	-1.424
S001232.l.r.m2.c.lib.g.k2.a.t	LumB	-0.305545	0.270001	1.82651
S001233.l.r.m2.c.lib.g.k2.a.t	LumA	0.0141157	-0.0809771	-1.68629
S001234.l.r.m2.c.lib.g.k2.a.t	LumA	1.29067	-0.454095	0.127681
S001236.l.r.m2.c.lib.g.k2.a.t	LumA	-0.276121	0.829244	-0.866498
S001237.l.r.m.c.lib.g.k2.a.t	LumA	-0.0982047	-0.0634124	0.450373
S001240.l.r.m2.c.lib.g.k2.a.t	LumA	0.53984	-0.226292	-0.38121
S001243.l.r.m2.c.lib.g.k2.a.t	LumA	0.278856	-0.0552346	-0.646722
S001244.l.r.m2.c.lib.g.k2.a.t	LumA	0.22106	-0.134279	-0.677624
S001245.l.r.m2.c.lib.g.k2.a.t	LumA	-0.160501	1.86078	-1.21582
S001246.l.r.m2.c.lib.g.k2.a.t	LumA	-0.216092	-0.269351	-0.510462
S001247.l.r.m2.c.lib.g.k2.a.t	LumB	0.331226	0.576525	0.293982
S001250.l.r.m2.c.lib.g.k2.a.t	LumA	-0.843559	0.0383258	-1.23052
S001251.l.r.lib.g.k2.a.t	LumA	-0.24351	1.14945	-0.208818
S001253.l.r.lib.g.k2.a.t	LumA	0.414476	-0.126708	0.13989
S001254.l.r.m2.c.lib.g.k2.a.t	LumA	0.226506	0.507839	-0.412407
S001255.l.r.m3.c.lib.g.k2.a.t	LumA	-0.158934	0.964424	-0.135642
S001256.l.r.m2.c.lib.g.k2.a.t	LumA	0.322731	-0.538645	-1.51592
S001257.l.r.m2.c.lib.g.k2.a.t	LumB	-0.144193	1.6868	0.196859
S001258.l.r.m2.c.lib.g.k2.a.t	LumA	0.0209923	-0.321483	-0.474646
S001265.l.r.m2.c.lib.g.k2.a.t	LumB	0.679903	-0.692041	1.1808
S001266.l.r.m2.c.lib.g.k2.a.t	LumA	0.702687	-0.277362	0.115285
S001267.l2.r.m.c.lib.g.k2.a.t	LumA	-0.283444	1.84867	-0.722629
S001270.l.r.m2.c.lib.g.k2.a.t	LumB	-0.0130212	-0.896374	-0.774816
S001271.l.r.m2.c.lib.g.k2.a.t	LumB	0.0796738	1.00002	0.00755557
S001273.l.r.m2.c.lib.g.k2.a.t	LumA	0.0513246	0.0808148	0.181927
S001274.l.r.m2.c.lib.g.k2.a.t	LumA	0.257927	-0.842908	-1.86867
S001276.l.r.m2.c.lib.g.k2.a.t	LumA	0.399225	-0.552856	0.322028
S001278.l.r.m2.c.lib.g.k2.a.t	LumA	-0.484723	0.485144	-0.576583
S001279.l.r.m3.c.lib.g.k2.a.t	LumB	0.371036	0.917077	1.27021
S001280.l.r.m2.c.lib.g.k2.a.t	LumA	-0.0855126	-0.935643	0.04405
S001281.l.r.m2.c.lib.g.k2.a.t	LumA	0.372826	0.155673	1.34769
S001282.l.r.m2.c.lib.g.k2.a.t	Her2	-0.0957488	-0.374352	0.700065
S001283.l.r.m2.c.lib.g.k2.a.t	LumB	0.625643	-0.339217	0.105502
S001285.l.r.m2.c.lib.g.k2.a.t	LumA	0.252099	-0.128628	-1.0559
S001286.l.r.m2.c.lib.g.k2.a.t	LumA	0.877487	-0.202025	-0.0717983
S001288.l.r.m2.c.lib.g.k2.a.t	LumA	0.159967	0.0899324	-0.40936
S001291.l.r.m2.c.lib.g.k2.a.t	LumA	0.434555	-0.606518	-0.109982
S001292.l.r.m2.c.lib.g.k2.a.t	LumA	0.141828	0.127758	-1.53213
S001293.l.r.m2.c.lib.g.k2.a.t	LumB	0.325716	-0.343907	0.394435
S001297.l.r.m2.c.lib.g.k2.a.t	LumA	1.22357	-0.576993	0.532096
S001299.l.r.m2.c.lib.g.k2.a.t	LumB	-0.165995	2.38818	1.42286
S001302.l.r.m2.c.lib.g.k2.a.t	LumA	0.16218	-0.345553	0.587998
S001303.l.r.m2.c.lib.g.k2.a.t	LumB	-0.655047	1.2363	1.12504
S001305.l.r.lib.g.k2.a.t	LumB	0.51465	0.108115	0.870858
S001310.l.r.m2.c.lib.g.k2.a.t	Her2	-0.782688	-0.640062	0.394197
S001312.l.r.m2.c.lib.g.k2.a.t	LumA	-0.174795	0.712575	-0.24903
S001314.l.r.m2.c.lib.g.k2.a.t	LumA	1.53895	-0.44594	0.378025
S001315.l.r.m2.c.lib.g.k2.a.t	LumA	0.179132	0.618953	-1.75948
S001316.l.r.m2.c.lib.g.k2.a.t	LumA	0.219055	0.655492	-1.25152
S001317.l.r.m3.c.lib.g.k2.a.t	LumA	-0.426561	-0.861399	-0.277796
S001319.l.r.m2.c.lib.g.k2.a.t	LumA	-0.442521	0.166685	-1.52936
S001324.l.r.m2.c.lib.g.k2.a.t	LumA	-0.764047	-0.410122	-1.32352
S001325.l.r.m2.c.lib.g.k2.a.t	LumB	0.119499	-0.173973	0.86156
S001327.l.r.m2.c.lib.g.k2.a.t	LumA	-0.426058	-0.0858601	-0.0829195
S001328.l.r.m2.c.lib.g.k2.a.t	LumB	0.416942	-0.374263	0.841734
S001331.l2.r.m.c.lib.g.k2.a.t	LumA	-1.39851	1.28403	-1.17109
S001332.l.r.m2.c.lib.g.k2.a.t	LumB	0.536942	0.118397	0.62334
S001333.l.r.m2.c.lib.g.k2.a.t	LumA	0.536925	-0.0543085	0.381778
S001334.l.r.m2.c.lib.g.k2.a.t	LumB	0.229072	1.7301	1.66612
S001335.l.r.lib.g.k2.a.t	LumA	-0.00624748	0.107963	-0.840253
S001336.l.r.m2.c.lib.g.k2.a.t	LumA	-0.0935834	-0.0335781	0.171954
S001337.l.r.m2.c.lib.g.k2.a.t	LumB	0.373311	-0.0639508	0.56598
S001338.l2.r.m.c.lib.g.k2.a.t	LumA	-0.593965	0.35719	-1.35605
S001339.l.r.m2.c.lib.g.k2.a.t	LumB	-0.229851	0.248627	1.15522
S001342.l.r.m2.c.lib.g.k2.a.t	LumA	-0.78241	0.579584	-0.13767
S001344.l.r.m2.c.lib.g.k2.a.t	LumA	0.197333	-0.0452978	-1.01283
S001345.l.r.m2.c.lib.g.k2.a.t	LumA	0.658573	-0.212511	-0.0539019
S001346.l.r.m2.c.lib.g.k2.a.t	LumA	-0.019969	-0.196717	-0.946702
S001347.l.r.m2.c.lib.g.k2.a.t	Her2	-0.835778	0.488678	1.12696
S001350.l.r.m2.c.lib.g.k2.a.t	LumB	0.652155	-1.20582	0.212777
S001352.l.r.m2.c.lib.g.k2.a.t	LumB	0.257623	1.21133	1.22755
S001353.l.r.m2.c.lib.g.k2.a.t	LumB	-0.214767	-0.102181	0.03172
S001354.l.r.m2.c.lib.g.k2.a.t	LumA	-0.240045	1.39525	0.0140254
S001355.l.r.m2.c.lib.g.k2.a.t	LumA	0.0592771	-1.02803	0.915604
S001356.l.r.m2.c.lib.g.k2.a.t	LumA	0.414981	-0.6531	-0.582409
S001357.l.r.m.c.lib.g.k2.a.t	LumA	0.215708	-0.118893	-1.60556
S001358.l.r.m2.c.lib.g.k2.a.t	LumA	0.242885	-0.320708	-1.2913
S001362.l.r.m.c.lib.g.k2.a.t	LumA	0.000438034	-0.481976	-0.808862
S001363.l.r.m.c.lib.g.k2.a.t	LumA	0.096348	0.803355	-0.771285
S001364.l.r.m.c.lib.g.k2.a.t	LumB	-0.395604	0.867982	0.163657
S001365.l.r.m.c.lib.g.k2.a.t	LumA	-0.225801	1.27372	-0.616639
S001367.l.r.m.c.lib.g.k2.a.t	LumB	-0.502176	1.05834	0.406605
S001369.l.r.m.c.lib.g.k2.a.t	LumB	0.295105	-0.547649	2.21029
S001371.l.r.m.c.lib.g.k2.a.t	LumA	0.116535	-0.276747	-0.625394
S001372.l.r.m.c.lib.g.k2.a.t	LumA	-0.322587	0.192204	-0.849363
S001373.l.r.m.c.lib.g.k2.a.t	LumB	0.739939	-0.3887	0.248449
S001374.l.r.m.c.lib.g.k2.a.t	LumA	-0.0399859	-1.02196	-1.10067
S001375.l.r.m.c.lib.g.k2.a.t	LumA	0.390797	-0.940557	1.0299
S001376.l.r.m.c.lib.g.k2.a.t	LumA	-0.00766978	-1.1455	0.387361
S001377.l.r.m.c.lib.g.k2.a.t	LumA	-0.17985	0.235975	0.403529
S001378.l.r.m.c.lib.g.k2.a.t	LumA	0.573643	-1.12627	-0.0759011
S001384.l.r.m.c.lib.g.k2.a.t	LumB	0.392497	-0.0348194	1.33667
S001386.l.r.m.c.lib.g.k2.a.t	LumA	0.850119	-0.884652	-0.436099
S001387.l.r.m.c.lib.g.k2.a.t	LumA	0.10809	0.288765	0.384631
S001389.l.r.m.c.lib.g.k2.a.t	LumB	0.843944	0.439095	1.46932
S001390.l.r.lib.g.k2.a.t	LumA	0.0863406	-0.819183	-0.860499
S001393.l.r.m.c.lib.g.k2.a.t	LumA	-0.402458	0.173566	0.070227
S001395.l.r.lib.g.k2.a.t	LumB	0.319101	-1.10835	1.26874
S001396.l.r.m.c.lib.g.k2.a.t	LumB	0.252866	-0.727601	0.790575
S001398.l.r.m.c.lib.g.k2.a.t	LumA	0.300594	-0.311635	-0.23233
S001400.l.r.m.c.lib.g.k2.a.t	LumB	-0.384257	-1.17159	0.694442
S001402.l.r.m.c.lib.g.k2.a.t	LumB	0.0759725	-0.163994	0.240263
S001403.l.r.m.c.lib.g.k2.a.t	LumA	-0.146586	-1.04053	0.57088
S001405.l.r.m.c.lib.g.k2.a.t	LumA	0.218955	-0.101303	-0.744321
S001406.l.r.m.c.lib.g.k2.a.t	LumB	0.779905	0.0158579	0.595481
S001407.l.r.m.c.lib.g.k2.a.t	LumA	0.227875	-0.439542	-0.137377
S001409.l.r.m.c.lib.g.k2.a.t	LumA	0.425381	-0.673475	-0.147809
S001412.l.r.m.c.lib.g.k2.a.t	LumB	-0.155564	0.994727	1.64787
S001414.l.r.m.c.lib.g.k2.a.t	LumB	-0.77596	-0.497911	1.84287
S001415.l.r.m.c.lib.g.k2.a.t	LumB	0.888518	1.26108	1.07795
S001416.l.r.m.c.lib.g.k2.a.t	LumA	0.442591	-1.18704	-1.48731
S001417.l.r.m.c.lib.g.k2.a.t	LumA	0.142262	-0.2662	-1.12475
S001418.l.r.m.c.lib.g.k2.a.t	LumB	0.280338	-0.2223	1.12995
S001420.l.r.m.c.lib.g.k2.a.t	LumA	0.270089	-0.626868	0.555305
S001422.l.r.m2.c.lib.g.k2.a.t	LumA	0.0122982	0.0896333	0.930911
S001424.l.r.m.c.lib.g.k2.a.t	LumA	0.277254	-1.05328	-0.74747
S001426.l.r.m.c.lib.g.k2.a.t	LumB	-0.545001	0.185019	2.21494
S001428.l.r.m.c.lib.g.k2.a.t	LumB	0.826356	-0.543892	0.00670079
S001431.l.r.m.c.lib.g.k2.a.t	LumA	0.120638	-0.539981	-0.827467
S001436.l.r.m.c.lib.g.k2.a.t	LumA	0.647885	0.67499	0.522645
S001439.l.r.m.c.lib.g.k2.a.t	LumA	0.105437	0.29245	-0.0694099
S001441.l.r.m.c.lib.g.k2.a.t	LumB	-0.79429	1.53396	1.63583
S001442.l.r.m.c.lib.g.k2.a.t	LumA	-0.931919	0.193178	-0.527177
S001445.l.r.m.c.lib.g.k2.a.t	LumA	-0.670925	-0.033729	0.275999
S001446.l.r.m.c.lib.g.k2.a.t	LumA	0.203729	-0.698923	-0.148671
S001448.l.r.m.c.lib.g.k2.a.t	LumB	0.446592	-1.21198	0.710196
S001449.l.r.m.c.lib.g.k2.a.t	LumA	0.45012	-0.357072	-0.101132
S001450.l.r.m.c.lib.g.k2.a.t	LumB	-0.332354	0.960564	0.215958
S001453.l.r.m.c.lib.g.k2.a.t	LumA	-0.773918	0.86165	0.0126869
S001454.l.r.m.c.lib.g.k2.a.t	LumA	-0.0546346	-0.726924	-1.13418
S001457.l.r.m4.c.lib.g.k2.a.t	LumA	-0.32258	0.570553	-0.22745
S001458.l.r.m.c.lib.g.k2.a.t	LumB	-0.0637756	0.0883045	0.460656
S001460.l.r.m.c.lib.g.k2.a.t	LumA	0.442006	1.22651	0.505221
S001461.l.r.m.c.lib.g.k2.a.t	LumB	-0.530686	1.0774	2.83928
S001463.l.r.m.c.lib.g2.k2.a.t	LumA	-0.552505	0.605344	0.0902591
S001467.l.r.m.c.lib.g.k2.a.t	LumA	0.591682	-1.1979	0.404411
S001470.l.r.m.c.lib.g.k2.a.t	LumA	-0.564236	0.123129	-1.27121
S001472.l.r.m.c.lib.g2.k2.a.t	LumA	-1.0328	1.1199	-0.142603
S001474.l.r.m.c.lib.g2.k2.a.t	LumA	-0.524028	0.187058	-0.491023
S001475.l.r.m.c.lib.g.k2.a.t	LumA	0.714217	0.156934	-0.866282
S001476.l.r.m2.c.lib.g.k2.a.t	LumA	-0.96225	0.426071	-1.38559
S001478.l.r.m.c.lib.g.k2.a.t	LumA	-0.234102	0.584815	-0.437058
S001480.l.r.m.c.lib.g.k2.a.t	LumA	0.247989	-0.382868	-0.81319
S001482.l.r.m.c.lib.g.k2.a.t	LumA	0.651748	-1.07574	0.312523
S001483.l.r.m.c.lib.g.k2.a.t	LumA	0.30755	0.775585	-0.290067
S001484.l.r.m.c.lib.g.k2.a.t	Her2	-1.07093	1.62954	0.341703
S001486.l.r.m.c.lib.g.k2.a.t	LumA	0.690339	-1.31438	-0.145073
S001487.l.r.m.c.lib.g.k2.a.t	LumA	-0.102526	0.0350553	-0.251025
S001488.l.r.m.c.lib.g.k2.a.t	LumB	0.306228	-0.918943	1.09167
S001489.l.r.m.c.lib.g.k2.a.t	LumB	0.461813	-0.384979	1.16384
S001490.l.r.m.c.lib.g.k2.a.t	LumB	-0.519275	0.490308	0.323445
S001491.l.r.m.c.lib.g.k2.a.t	LumA	0.0616477	0.56532	-0.275826
S001492.l.r.m.c.lib.g.k2.a.t	LumA	-0.436416	0.9518	-1.04633
S001493.l.r.m.c.lib.g.k2.a.t	LumA	0.0168508	-0.217546	-1.29104
S001494.l.r.m.c.lib.g.k2.a.t	LumB	0.122528	2.68021	1.28206
S001495.l.r.m.c.lib.g.k2.a.t	LumB	1.09265	-0.333071	0.861474
S001496.l.r.m.c.lib.g.k2.a.t	LumB	0.374997	-0.729616	0.544594
S001497.l.r.m.c.lib.g.k2.a.t	LumB	0.047658	-1.39359	0.465446
S001499.l.r.m.c.lib.g.k2.a.t	LumA	0.175512	0.986618	0.032479
S001501.l.r.m.c.lib.g.k2.a.t	LumA	0.136614	-0.629018	-1.22136
S001504.l.r.m.c.lib.g.k2.a.t	LumA	0.437303	-0.287393	-0.967674
S001507.l.r.m.c.lib.g.k2.a.t	LumB	0.015149	1.25613	0.849546
S001508.l.r.m.c.lib.g.k2.a.t	LumA	-0.12422	0.54297	-0.671434
S001509.l.r.m.c.lib.g.k2.a.t	LumA	-0.374133	-0.190044	-1.09006
S001510.l.r.m.c.lib.g.k2.a.t	LumB	-1.90592	3.55384	-0.00297029
S001511.l.r.m.c.lib.g.k2.a.t	LumB	0.379329	1.11109	1.04176
S001512.l.r.m.c.lib.g.k2.a.t	LumA	-0.31057	1.32676	-1.1591
S001513.l.r.m.c.lib.g.k2.a.t	LumB	0.609535	-1.54156	-0.653127
S001515.l.r.m.c.lib.g.k2.a.t	LumA	-0.630964	0.80163	-0.248509
S001516.l.r.m.c.lib.g.k2.a.t	LumA	-0.793385	0.61248	-1.15911
S001517.l.r.m.c.lib.g.k2.a.t	LumB	0.309688	-1.04254	-0.010905
S001518.l.r.m.c.lib.g.k2.a.t	LumA	0.169659	-0.340987	-0.286571
S001520.l.r.m.c.lib.g.k2.a.t	LumB	0.603624	-0.861972	-0.107124
S001521.l.r.m.c.lib.g.k2.a.t	LumB	0.709351	0.718624	0.128252
S001522.l.r.m.c.lib.g.k2.a.t	LumA	-1.07389	0.335722	-0.364141
S001525.l.r.m.c.lib.g.k2.a.t	LumB	0.835947	-0.27757	0.395823
S001526.l.r.m.c.lib.g.k2.a.t	LumA	0.229798	-0.918198	-0.999946
S001529.l.r.m.c.lib.g.k2.a.t	LumA	0.553191	0.129182	0.0671499
S001531.l.r.m.c.lib.g.k2.a.t	LumB	0.440944	-0.254613	1.04558
S001535.l.r.m.c.lib.g.k2.a.t	LumA	-0.674222	0.117072	-0.0186041
S001536.l.r.m.c.lib.g.k2.a.t	LumB	0.34594	-0.186595	0.863906
S001539.l.r.m.c.lib.g.k2.a.t	LumB	0.589913	0.184428	0.961433
S001540.l.r.m.c.lib.g.k2.a.t	LumA	-0.694762	0.0843033	-1.47593
S001542.l.r.m.c.lib.g.k2.a.t	LumA	0.483527	-0.138918	-0.289365
S001545.l.r.m.c.lib.g.k2.a.t	LumB	-1.60331	1.47391	0.685577
S001547.l.r.m.c.lib.g.k2.a.t	LumB	0.566025	0.581755	0.447439
S001548.l.r.m.c.lib.g.k2.a.t	LumA	-0.128929	0.692965	-0.70864
S001549.l.r.m.c.lib.g.k2.a.t	LumA	0.289601	0.20182	0.473826
S001550.l.r.m.c.lib.g.k2.a.t	LumB	0.0455232	1.73075	1.15132
S001551.l.r.m.c.lib.g.k2.a.t	LumA	0.0984763	-0.787733	-0.213405
S001559.l2.r.n.m.c.lib.g.k2.a.t	Her2	-0.569753	-0.0332113	1.68997
S001560.l.r.m.c.lib.g.k2.a.t	LumA	0.0112252	-0.29489	-1.39598
S001561.l.r.m.c.lib.g.k2.a.t	LumB	0.914738	-1.08027	0.44398
S001562.l.r.m.c.lib.g.k2.a.t	LumA	0.161848	-0.110278	-1.06492
S001563.l.r.m.c.lib.g.k2.a.t	LumA	-0.939254	-0.930563	-1.38797
S001565.l.r.lib.g.k2.a.t	LumA	0.0866013	-0.575208	-0.786219
S001566.l.r.m.c.lib.g.k2.a.t	LumA	-0.614524	-0.0832333	-0.675593
S001567.l.r.lib.g.k2.a.t	LumA	0.127913	-0.00434847	0.239868
S001568.l.r.m.c.lib.g.k2.a.t	LumA	0.0213289	0.00444029	0.855362
S001573.l.r.m.c.lib.g.k2.a.t	LumA	-0.578834	-0.364689	-1.45988
S001574.l.r.m.c.lib.g.k2.a.t	LumA	-0.407701	-0.306693	-0.695774
S001575.l.r.m.c.lib.g.k2.a.t	LumB	0.196817	-0.801188	-0.0129934
S001577.l.r.m.c.lib.g.k2.a.t	LumA	0.195725	-0.0898084	-0.748153
S001579.l.r.m.c.lib.g.k2.a.t	LumA	0.395723	0.324928	-0.275851
S001580.l.r.m.c.lib.g.k2.a.t	LumA	1.07676	-1.12874	-0.963017
S001581.l.r.m.c.lib.g.k2.a.t	LumB	-0.516992	1.11968	0.983028
S001582.l.r.m.c.lib.g.k2.a.t	LumA	-0.571904	0.737255	-1.43772
S001583.l.r.m.c.lib.g.k2.a.t	LumA	0.0948003	-0.0899346	-0.444878
S001584.l.r.lib.g.k2.a.t	LumB	0.0142419	-0.15062	0.211226
S001585.l.r.m.c.lib.g.k2.a.t	LumA	0.447883	-0.443249	-0.123864
S001586.l.r.m.c.lib.g.k2.a.t	LumA	0.0826351	-0.598326	1.05634
S001588.l.r.m.c.lib.g.k2.a.t	LumA	0.0532491	-0.197691	-1.12955
S001589.l.r.m.c.lib.g.k2.a.t	LumB	0.483342	0.212035	1.11848
S001591.l.r.m.c.lib.g.k2.a.t	LumA	-0.808961	0.179332	-1.54656
S001592.l.r.lib.g.k2.a.t	LumA	-0.563505	-0.877514	-0.773837
S001596.l.r.m.c.lib.g.k2.a.t	Her2	-0.93875	-0.630263	0.926023
S001598.l.r.m.c.lib.g.k2.a.t	LumB	-0.15551	0.794956	1.58915
S001599.l.r.m.c.lib.g.k2.a.t	LumA	-0.382041	0.343024	-1.00581
S001600.l.r.lib.g.k2.a.t	LumA	-0.0129931	0.217053	0.718539
S001601.l.r.m.c.lib.g.k2.a.t	LumB	0.803934	0.0259692	0.0799921
S001602.l.r.m.c.lib.g.k2.a.t	LumA	0.221515	-0.799739	-1.58656
S001604.l.r.m.c.lib.g.k2.a.t	LumA	-0.0426388	-0.578145	-0.560101
S001606.l.r.m.c.lib.g.k2.a.t	LumA	1.01551	-0.54545	1.32343
S001614.l.r.m.c.lib.g.k2.a.t	LumA	-0.162412	-0.62654	-0.513679
S001615.l.r.m.c.lib.g.k2.a.t	LumB	-0.407418	0.674303	-0.0836175
S001617.l.r.m.c.lib.g.k2.a.t	LumA	0.082934	-0.503046	-0.956592
S001618.l.r.m.c.lib.g.k2.a.t	LumA	-0.189694	0.120255	-0.851288
S001620.l.r.m.c.lib.g.k2.a.t	LumA	0.243615	-0.883896	-0.396099
S001622.l.r.m.c.lib.g.k2.a.t	LumA	0.166553	0.00790441	-0.451185
S001623.l.r.m.c.lib.g.k2.a.t	LumA	-0.386059	0.899096	-0.086404
S001624.l.r.m.c.lib.g.k2.a.t	LumB	0.787333	-0.0920199	1.06824
S001625.l.r.m.c.lib.g.k2.a.t	LumA	-0.976862	1.35156	0.22005
S001626.l.r.m.c.lib.g.k2.a.t	LumA	-0.856462	0.138287	-0.872144
S001627.l.r.m.c.lib.g.k2.a.t	LumA	0.0244649	-0.0622707	-1.79994
S001629.l.r.m.c.lib.g.k2.a.t	LumA	-0.212267	0.0842012	-1.03756
S001631.l.r.m.c.lib.g.k2.a.t	Her2	-1.41964	3.38171	0.77956
S001632.l.r.m.c.lib.g.k2.a.t	LumA	0.22688	-0.989598	0.0722262
S002061.l.r.m2.c.lib.g.k2.a.t	LumA	-0.298192	1.47708	-0.350245
S002062.l.r.m.c.lib.g.k2.a.t	LumA	0.554585	-0.589602	-0.625528
S002066.l.r.m.c.lib.g.k2.a.t	LumA	-0.170299	-0.163241	-0.181257
S002067.l.r.m.c.lib.g.k2.a.t	LumA	0.137597	-0.699406	0.205725
S002068.l.r.m.c.lib.g.k2.a.t	LumA	0.459263	-0.325393	-0.880843
S002069.l.r.m.c.lib.g.k2.a.t	LumB	-0.00322759	-0.258178	0.992974
S002070.l.r.m.c.lib.g.k2.a.t	LumA	-0.834556	0.611967	-0.169532
S002072.l.r.m.c.lib.g.k2.a.t	LumA	0.801112	-0.226444	1.29148
S002073.l.r.m.c.lib.g.k2.a.t	LumA	-0.275666	0.702237	-0.684209
S002074.l.r.m.c.lib.g.k2.a.t	LumA	-0.238315	0.122952	-0.773468
S002075.l.r.m.c.lib.g.k2.a.t	LumA	0.5989	0.124388	-0.28883
S002076.l.r.m.c.lib.g.k2.a.t	LumA	0.0821596	-0.0135732	-0.352826
S002077.l.r.m.c.lib.g.k2.a.t	LumA	0.269775	0.0653315	-0.439264
S002078.l.r.m.c.lib.g.k2.a.t	LumB	-0.333045	-0.638418	1.30333
S002081.l.r.m.c.lib.g.k2.a.t	LumA	0.472038	-0.129387	-0.827852
S002082.l.r.m.c.lib.g.k2.a.t	LumB	0.444608	-0.776738	1.11688
S002092.l.r.m.c.lib.g.k2.a.t	LumA	-0.429416	2.13425	-0.339418
S002094.l.r.m.c.lib.g.k2.a.t	LumA	0.0293377	0.416339	-0.975732
S002096.l.r.m.c.lib.g.k2.a.t	LumA	-0.261171	-0.266973	0.195327
S002097.l.r.m.c.lib.g.k2.a.t	Her2	-0.711275	1.03127	2.07468
S002098.l.r.m.c.lib.g.k2.a.t	LumA	-0.589243	-0.187173	-0.945524
S002103.l.r.m.c.lib.g.k2.a.t	LumA	0.0265652	0.322145	-0.860134
S002104.l.r.m.c.lib.g.k2.a.t	LumA	0.580603	-0.576741	-0.299811
S002105.l.r.m.c.lib.g.k2.a.t	LumA	0.0215433	-0.033111	-0.980238
S002109.l.r.m.c.lib.g.k2.a.t	LumB	0.559833	-0.786852	1.30489
S002111.l.r.m.c.lib.g2.k2.a.t	Her2	-3.74875	1.96923	-0.362412
S002119.l.r.m.c.lib.g2.k2.a.t	LumA	0.295724	-0.505871	0.0128922
S002120.l.r.lib.g.k2.a.t	LumA	0.301506	-0.475589	-1.0542
S002121.l.r.m.c.lib.g.k2.a.t	LumA	0.149946	0.624566	-0.622109
S002122.l.r.m.c.lib.g.k2.a.t	LumA	0.667405	-0.0677439	-0.317718
S002123.l.r.m.c.lib.g.k2.a.t	LumA	0.324278	-0.824789	-0.463464
S002124.l.r.m.c.lib.g.k2.a.t	LumA	0.248993	-0.476732	-0.825644
S002125.l.r.m.c.lib.g.k2.a.t	LumA	-0.0270074	1.257	-1.20958
S002129.l.r.m.c.lib.g.k2.a.t	LumB	-0.689551	0.00993563	1.28296
S002133.l.r.m.c.lib.g.k2.a.t	LumA	0.0975089	-0.732537	-0.822189
S002134.l.r.m.c.lib.g.k2.a.t	LumB	-0.635923	1.25334	1.732
S002137.l.r.m.c.lib.g.k2.a.t	LumB	-0.642184	1.95376	1.34712
S002138.l.r.m.c.lib.g.k2.a.t	LumB	0.191363	1.00723	0.848136
S002150.l.r.m.c.lib.g.k2.a.t	LumA	-0.344315	0.824311	0.202545
S002151.l.r.m.c.lib.g.k2.a.t	LumB	0.204816	-0.116254	1.88828
S002152.l.r.m.c.lib.g.k2.a.t	LumB	-0.0960819	1.06118	1.73826
S002154.l.r.m.c.lib.g.k2.a.t	LumA	-0.2819	-0.881721	-0.973371
S002155.l.r.m.c.lib.g.k2.a.t	LumA	-0.235237	0.487424	-0.466315
S002158.l.r.m.c.lib.g.k2.a.t	LumA	0.0163818	0.575382	-1.04682
S002165.l.r.m.c.lib.g.k2.a.t	LumB	0.263274	-0.631221	0.429368
S002167.l.r.m.c.lib.g.k2.a.t	LumA	0.529464	-1.25364	-0.840975
S002168.l.r.m.c.lib.g.k2.a.t	LumB	0.917792	0.0724177	2.42951
S002169.l.r.m.c.lib.g.k2.a.t	LumA	-0.620892	1.25884	-0.770676
S002170.l.r.m.c.lib.g.k2.a.t	LumA	-0.489211	0.061442	-0.782456
S002171.l.r.m.c.lib.g.k2.a.t	LumA	-0.671995	-0.18279	0.316283
S002173.l.r.m.c.lib.g.k2.a.t	LumB	-0.220983	-0.158236	0.891309
S002176.l.r.m.c.lib.g.k2.a.t	LumA	0.284896	-0.23132	-1.36352
S002177.l.r.m.c.lib.g.k2.a.t	LumB	0.694063	-0.87923	1.37487
S002178.l.r.m.c.lib.g.k2.a.t	LumB	0.301485	-0.534601	0.464234
S002179.l.r.m.c.lib.g.k2.a.t	LumA	0.258063	-1.08447	-1.30326
S002180.l.r.m.c.lib.g.k2.a.t	LumA	-0.105434	0.064856	-0.785407
S002189.l.r.m.c.lib.g.k2.a.t	LumA	0.328802	0.189034	-0.729291
S002190.l.r.m.c.lib.g.k2.a.t	LumA	-0.0577038	-0.185473	-0.920392
S002194.l.r.m.c.lib.g.k2.a.t	LumA	0.314599	1.0578	0.264249
S002195.l.r.m.c.lib.g.k2.a.t	LumA	0.817179	-0.586758	-0.387771
S002196.l.r.m.c.lib.g.k2.a.t	LumA	-0.0203263	0.637244	-0.436387
S002197.l2.r.m.c.lib.g.k2.a.t	LumA	-0.358567	0.535014	-1.06926
S002198.l.r.m.c.lib.g.k2.a.t	LumA	0.314388	-0.74829	-1.3805
S002199.l.r.m.c.lib.g.k2.a.t	LumB	0.83503	-0.191207	0.711354
S002200.l.r.m.c.lib.g.k2.a.t	LumA	0.0252411	-0.558696	-0.884834
S002202.l.r.m.c.lib.g.k2.a.t	LumA	0.0487829	0.265554	-1.28486
S002205.l.r.m.c.lib.g.k2.a.t	LumA	0.182379	0.165416	0.368667
S002206.l.r.m2.c.lib.g.k2.a.t	LumA	0.114916	0.975514	0.320755
S002208.l.r.m.c.lib.g.k2.a.t	LumB	0.457247	0.0516536	1.71143
S002209.l.r.m.c.lib.g.k2.a.t	LumB	-0.99484	-0.275063	-0.261751
S002212.l.r.m2.c.lib.g.k2.a.t	LumB	-0.302252	1.0583	-0.18902
S002219.l.r.lib.g.k2.a.t	LumB	0.0440257	-0.165398	0.669646
S002221.l.r.m.c.lib.g.k2.a.t	LumA	-0.60695	-0.673125	-1.86802
S002222.l.r.m.c.lib.g.k2.a.t	LumA	-0.360358	-0.413346	-0.495679
S002225.l.r.m.c.lib.g.k2.a.t	LumA	-0.621573	-0.194028	-1.03881
S002227.l.r.m.c.lib.g.k2.a.t	LumB	-0.298049	0.100608	0.183568
S002228.l.r.m.c.lib.g.k2.a.t	LumA	-0.0421389	0.0530894	-0.231087
S002229.l.r.m.c.lib.g.k2.a.t	LumB	0.189061	0.533627	0.514122
S002230.l.r.m.c.lib.g.k2.a.t	LumA	-0.222869	0.698355	-0.975811
S002236.l.r.m.c.lib.g.k2.a.t	Her2	-1.07844	1.62022	1.45808
S002237.l.r.m2.c.lib.g.k2.a.t	LumA	0.333051	-0.391599	-1.81524
S002239.l.r.m.c.lib.g.k2.a.t	LumA	0.482974	-0.936248	0.051402
S002240.l.r.m.c.lib.g.k2.a.t	LumA	0.0716411	-0.638153	-0.0781125
S002243.l.r.m.c.lib.g.k2.a.t	LumB	0.0694376	0.700597	1.17897
S002244.l.r.lib.g.k2.a.t	LumA	-1.15045	1.63724	0.203653
S002251.l.r.m.c.lib.g.k2.a.t	LumA	0.909748	-0.382296	-1.10109
S002253.l.r.m.c.lib.g.k2.a.t	LumA	-0.536521	1.02032	-0.654482
S002267.l.r.m2.c.lib.g.k2.a.t	LumA	0.664997	-1.22923	0.239876
S002268.l.r.m.c.lib.g.k2.a.t	LumA	0.355873	0.0328616	-0.721801
S002269.l.r.m.c.lib.g.k2.a.t	LumA	0.122668	-0.565588	-1.50735
S002270.l.r.m.c.lib.g.k2.a.t	LumB	-0.0328435	0.471999	0.826609
S002271.l.r.m.c.lib.g.k2.a.t	LumA	0.561748	0.20321	-1.04859
S002272.l.r.m.c.lib.g.k2.a.t	LumA	-1.08759	2.80368	-0.714257
S002274.l.r.m.c.lib.g.k2.a.t	LumB	0.373231	0.38967	0.956515
S002282.l.r.m.c.lib.g.k2.a.t	LumB	0.585492	0.458279	1.2878
S002284.l.r.m.c.lib.g.k2.a.t	LumA	0.956556	-0.610793	-0.714523
S002287.l.r.m.c.lib.g2.k2.a.t	LumA	0.0346764	0.582385	-0.962543
S002290.l.r.m.c.lib.g.k2.a.t	LumA	0.0384995	-0.112129	-0.999058
S002292.l.r.m.c.lib.g.k2.a.t	LumA	0.988496	-1.42325	-0.794587
S002294.l.r.m.c.lib.g2.k2.a.t	LumA	0.396614	-0.871537	-1.63685
S002295.l.r.m.c.lib.g.k2.a.t	LumA	0.407455	-0.755418	-0.740887
S002297.l.r.m.c.lib.g.k2.a.t	LumA	-0.553487	0.0720155	-0.990947
S002300.l.r.m.c.lib.g.k2.a.t	LumA	-0.96074	-0.208081	-1.22122
S002301.l.r.m.c.lib.g.k2.a.t	LumA	-0.219349	-0.032234	0.0515021
S002304.l.r.m.c.lib.g.k2.a.t	LumB	0.449237	-0.288909	-0.183405
S002305.l.r.m.c.lib.g.k2.a.t	LumA	-0.315624	0.141835	-0.585133
S002306.l.r.lib2.g.k2.a.t	LumA	-1.01298	1.02651	-0.15368
S002318.l.r.m.c.lib.g.k2.a.t	LumA	-0.535944	-0.502137	-1.59133
S002320.l.r.lib2.g.k2.a.t	LumA	0.278064	0.0908464	-0.0976087
S002321.l.r.lib3.g.k2.a.t	LumA	0.060092	0.710186	-0.505315
S002323.l.r.m.c.lib.g.k2.a.t	LumB	-0.560279	1.33135	1.4312
S002324.l.r.m.c.lib.g.k2.a.t	LumB	1.04241	-0.676546	1.03628
S002325.l.r.m.c.lib.g.k2.a.t	LumA	-0.471528	0.160114	-1.06194
S002327.l.r.m.c.lib.g.k2.a.t	LumB	0.828908	-0.932806	1.84923
S002329.l.r.m.c.lib.g.k2.a.t	LumB	0.251941	0.900586	1.14463
S002330.l.r.lib2.g.k2.a.t	LumB	0.273143	1.60349	1.45558
S002331.l.r.m.c.lib.g.k2.a.t	LumA	-0.00883662	-0.384017	-1.03162
S002332.l.r.m.c.lib.g.k2.a.t	LumA	0.299797	-0.440539	0.0648499
S002333.l.r.m2.c.lib.g.k2.a.t	LumA	0.177454	0.448301	-1.00959
S002334.l.r.m.c.lib.g.k2.a.t	LumA	0.118431	0.666713	0.61913
S002335.l.r.m.c.lib.g.k2.a.t	LumA	-1.1014	0.436495	-0.925582
S002336.l.r.lib2.g.k2.a.t	LumA	0.961532	-0.619519	0.246521
S002339.l.r.m.c.lib.g.k2.a.t	LumB	0.0597504	-0.751808	1.69514
S002340.l.r.lib2.g.k2.a.t	LumB	-0.253259	0.118882	1.53795
S002341.l.r.m.c.lib.g.k2.a.t	LumA	-0.174592	0.0607197	-0.811704
S002343.l.r.m.c.lib.g.k2.a.t	LumB	-0.0300281	-0.792905	0.943431
S002344.l.r.m.c.lib.g.k2.a.t	LumA	0.597973	-0.494694	-0.702554
S002345.l.r.m.c.lib.g.k2.a.t	LumA	0.923477	0.0297771	-0.671713
S002347.l.r.m.c.lib.g.k2.a.t	LumA	0.304719	-0.663707	0.374821
S002348.l.r.m.c.lib.g.k2.a.t	LumA	1.21687	-1.04003	-0.840432
S002350.l.r.m.c.lib.g.k2.a.t	LumB	-0.282435	1.00022	0.506564
S002354.l.r.m.c.lib.g.k2.a.t	LumA	-0.61655	0.219182	-0.724317
S002355.l.r.m.c.lib.g.k2.a.t	LumB	0.335026	-0.155955	0.344862
S002358.l.r.m.c.lib.g.k2.a.t	LumA	0.905783	-0.144975	-0.448223
S002359.l.r.m.c.lib.g.k2.a.t	LumB	-1.31687	0.709891	0.800072
S002361.l.r.m.c.lib.g.k2.a.t	LumB	-0.32224	0.0262135	0.704327
S002362.l.r.m.c.lib.g.k2.a.t	LumB	0.504127	-0.556341	0.539875
S002363.l.r.m.c.lib.g.k2.a.t	LumA	0.682641	0.361132	-0.369257
S002364.l.r.m.c.lib.g.k2.a.t	LumA	0.127815	0.695727	-0.538448
S002365.l.r.m.c.lib.g.k2.a.t	LumA	-0.0673153	0.389617	-0.124036
S002366.l.r.lib.g.k2.a.t	LumB	-1.35015	0.984325	0.500123
S002367.l.r.m2.c.lib.g.k2.a.t	LumA	0.104859	-0.796855	-0.0955186
S002369.l.r.m.c.lib.g.k2.a.t	Her2	-0.255142	-0.913097	0.825857
S002371.l.r.m.c.lib.g.k2.a.t	LumB	0.135335	0.354157	0.169879
S002374.l.r.m.c.lib.g.k2.a.t	LumB	-0.295302	-0.277885	0.188156
S002375.l.r.lib2.g.k2.a.t	LumB	-0.461038	1.4999	0.895053
S002377.l.r.m.c.lib.g2.k2.a.t	LumA	0.0747108	-1.05589	0.194635
S002378.l.r.m.c.lib.g.k2.a.t	LumA	-0.173291	-0.668057	-1.15664
S002379.l.r.m.c.lib.g.k2.a.t	LumA	-0.17506	-0.506607	-0.986948
S002380.l.r.m.c.lib.g.k2.a.t	LumB	0.597185	-0.864436	0.112041
S002382.l.r.m.c.lib.g.k2.a.t	LumA	-0.444175	1.21415	-0.981359
S002384.l.r.m.c.lib.g.k2.a.t	LumA	-0.683762	0.162494	-0.32603
S002387.l.r.m.c.lib.g.k2.a.t	LumA	-0.62837	1.71905	0.175123
S002388.l.r.m.c.lib.g.k2.a.t	LumA	-0.11439	-0.00375934	0.423869
S002400.l.r.m.c.lib.g.k2.a.t	LumA	0.589185	0.669799	0.513637
S002401.l.r.m.c.lib.g.k2.a.t	LumB	-0.467454	1.07074	0.620247
S002406.l.r.m3.c.lib.g.k2.a.t	LumA	-0.0025411	-0.483711	0.175789
S002407.l.r.lib2.g.k2.a.t	LumA	-0.0955202	0.640157	-0.528525
S002409.l.r.m2.c.lib.g.k2.a.t	LumA	0.465737	-0.607795	0.392343
S002410.l.r.m2.c.lib.g.k2.a.t	LumA	0.273101	1.18451	0.432596
S002415.l.r.m2.c.lib.g.k2.a.t	LumA	0.270267	-0.423841	-0.963082
S002420.l.r.m2.c.lib.g.k2.a.t	LumA	-1.09327	-0.0777979	-0.332184
S002422.l.r.m.c.lib.g2.k2.a.t	LumA	0.393049	-0.507184	-0.375463
S002425.l.r.m.c.lib.g2.k2.a.t	LumA	0.424753	-0.00414323	-0.571645
S002426.l.r.m.c.lib.g.k2.a.t	LumA	0.405231	1.44278	0.294156
S002427.l.r.m.c.lib.g.k2.a.t	LumA	0.0300828	1.20682	-0.640015
S002429.l.r.m.c.lib.g.k2.a.t	LumA	0.114713	-0.136162	-1.52179
S002430.l.r.m.c.lib.g.k2.a.t	LumA	-1.2595	1.68345	-0.760273
S002431.l.r.m.c.lib.g.k2.a.t	LumB	0.230225	-0.521374	-0.5347
S002432.l.r.m.c.lib.g.k2.a.t	LumB	0.0874017	-1.13463	0.717656
S002434.l.r.lib2.g.k2.a.t	LumB	-0.297207	1.04241	1.18439
S002435.l.r.m.c.lib.g.k2.a.t	LumA	0.594943	-1.09715	-1.5153
S002436.l.r.m.c.lib.g.k2.a.t	LumA	0.613619	-0.740253	-0.674238
S002437.l.r.m.c.lib.g.k2.a.t	LumA	1.04454	-0.18696	0.106688
S002438.l.r.m.c.lib.g.k2.a.t	LumB	-0.437266	-0.612976	0.846291
S002439.l.r.m.c.lib.g.k2.a.t	LumB	0.310111	0.175423	1.73919
S002440.l.r.m.c.lib.g.k2.a.t	LumA	-0.0487658	-1.41263	-0.585227
S002442.l.r.m.c.lib.g.k2.a.t	Her2	-0.263166	-0.740338	0.639608
S002446.l2.r.m.c.lib.g.k2.a.t	LumA	0.0446333	0.436612	-0.367395
S002449.l.r.m.c.lib.g.k2.a.t	LumA	0.709383	-0.0404453	-0.334365
S002450.l.r.m.c.lib.g.k2.a.t	LumA	0.0452365	-0.0498934	-0.288291
S002453.l.r.m.c.lib.g.k2.a.t	LumA	0.56092	-1.61297	0.195662
S002454.l.r.m.c.lib.g.k2.a.t	LumA	0.204203	-0.317552	-0.943149
S002456.l.r.lib.g.k2.a.t	LumA	0.0729323	0.148389	-0.51376
S002458.l.r.m.c.lib.g.k2.a.t	LumA	0.23707	0.102117	-0.0815052
S002459.l2.r.m.c.lib.g.k2.a.t	LumA	-0.320127	0.227604	-0.323943
S002464.l.r.m.c.lib.g.k2.a.t	LumB	-0.557863	-0.906584	2.0359
S002465.l.r.m.c.lib.g.k2.a.t	LumB	0.587743	-1.44217	-0.462651
S002471.l.r.m.c.lib.g.k2.a.t	LumB	0.678451	0.299212	-0.0869833
S002472.l.r.m.c.lib.g.k2.a.t	LumB	0.358083	-0.913897	0.839956
S002476.l.r.m.c.lib.g.k2.a.t	LumB	0.221337	-1.05451	1.57402
S002478.l.r.m.c.lib.g.k2.a.t	LumA	-0.0436331	0.542441	0.0946972
S002486.l.r.m.c.lib.g.k2.a.t	LumB	-0.234146	1.15742	0.651543
S002487.l.r.m.c.lib.g.k2.a.t	LumA	0.417909	-0.172352	0.206566
S002488.l.r.m.c.lib.g.k2.a.t	LumA	-0.795132	1.00973	-0.542775
S002489.l.r.m.c.lib.g.k2.a.t	LumA	0.0548453	-0.506416	-0.889082
S002490.l.r.m.c.lib.g.k2.a.t	LumB	1.05281	-0.198847	1.74056
S002492.l2.r.m.c.lib.g.k2.a.t	LumA	0.820544	-0.731275	0.435713
S002494.l.r.m.c.lib.g.k2.a.t	LumA	-0.1927	-0.119515	-1.19566
S002496.l.r.m.c.lib.g.k2.a.t	LumB	-0.490334	-0.214112	1.00619
S002499.l.r.m.c.lib.g.k2.a.t	LumA	0.898802	1.04714	-0.530955
S002500.l.r.m.c.lib.g.k2.a.t	LumA	1.17042	-0.763389	-0.634733
S002501.l.r.m.c.lib.g.k2.a.t	LumA	-0.405319	0.0354269	-0.778316
S002503.l.r.m.c.lib.g.k2.a.t	LumA	-0.407043	0.820654	-0.490871
S002504.l.r.m.c.lib.g.k2.a.t	LumA	0.144303	-0.392003	-0.142171
S002517.l.r.m.c.lib.g.k2.a.t	LumA	-0.872867	0.0195101	-0.370302
S002519.l.r.m.c.lib.g.k2.a.t	LumA	0.517172	0.372571	-1.37274
S002520.l.r.m.c.lib.g.k2.a.t	LumA	0.50405	-0.465658	0.0888081
S002522.l.r.m.c.lib.g.k2.a.t	LumA	-0.0227177	0.940728	1.06351
S002524.l.r.m.c.lib.g.k2.a.t	LumA	0.7912	-0.20493	-1.03359
S002525.l.r.m.c.lib.g.k2.a.t	LumA	0.300998	-0.0636651	0.151891
S002526.l.r.m4.c.lib.g.k2.a.t	LumA	0.80687	-0.667932	-0.0523742
S002528.l.r.m.c.lib.g.k2.a.t	LumB	0.434477	-0.0854216	0.484898
S002529.l.r.m.c.lib.g.k2.a.t	LumA	0.0810036	0.0468253	-1.49064
S002530.l.r.lib.g.k2.a.t	LumA	0.544542	-0.0629174	-0.204163
S002531.l.r.m.c.lib.g.k2.a.t	LumB	0.636071	-0.33055	1.23183
S002532.l.r.lib.g.k2.a.t	LumB	-1.34045	-0.841534	1.77646
S002533.l.r.m.c.lib.g.k2.a.t	LumA	0.14443	0.15794	0.187576
S002534.l.r.m.c.lib.g.k2.a.t	LumA	0.141989	-0.108849	-1.11936
S002535.l.r.m.c.lib.g.k2.a.t	LumA	0.710237	-0.627741	-1.40042
S002536.l.r.m.c.lib.g.k2.a.t	LumA	-0.711453	0.254137	-1.3564
S002537.l.r.m.c.lib.g.k2.a.t	LumA	0.750198	-0.779404	0.0617032
S002538.l.r.m.c.lib.g.k2.a.t	LumB	-0.431278	2.08874	0.667584
S002539.l.r.m.c.lib.g.k2.a.t	LumB	0.238334	-0.305711	2.0053
S002549.l.r.m.c.lib.g.k2.a.t	LumA	-0.0941167	-0.600835	-0.688593
S002551.l.r.lib2.g.k2.a.t	LumA	0.756833	-0.396449	0.539028
S002553.l.r.m.c.lib.g.k2.a.t	LumB	0.223359	0.753678	1.06752
S002558.l.r.m.c.lib.g.k2.a.t	LumA	0.420031	-0.191916	-0.720934
S002560.l.r.m.c.lib.g.k2.a.t	LumA	0.871631	-0.194372	-0.486336
S002562.l.r.m.c.lib.g.k2.a.t	LumB	0.354977	-0.593609	1.24567
S002565.l.r.m.c.lib.g.k2.a.t	LumA	-0.447759	0.628506	-0.510041
S002572.l.r.m.c.lib.g.k2.a.t	LumB	0.0337109	0.0159556	2.39891
S002574.l.r.m.c.lib.g.k2.a.t	LumB	1.20947	-0.625462	0.218624
S002577.l.r.m.c.lib.g.k2.a.t	LumA	0.0112695	1.08246	-0.531157
S002578.l.r.m.c.lib.g.k2.a.t	LumB	0.391526	-0.0738111	0.329903
S002581.l.r.m.c.lib.g.k2.a.t	LumA	0.341786	0.00482074	0.978425
S002582.l.r.m.c.lib.g.k2.a.t	LumA	-0.0489292	-0.45532	-0.988788
S002583.l.r.m.c.lib.g.k2.a.t	LumB	0.54138	-0.804885	1.53645
S002585.l.r.m.c.lib.g.k2.a.t	LumA	-0.253152	0.157168	-0.367404
S002586.l.r.m.c.lib.g.k2.a.t	LumB	0.0129461	-0.57483	0.141847
S002587.l.r.m2.c.lib.g.k2.a.t	LumA	0.284407	-0.816194	-0.770252
S002588.l.r.m.c.lib.g.k2.a.t	LumA	0.436738	0.00542772	-1.73463
S002589.l.r.m.c.lib.g.k2.a.t	LumB	-0.175153	0.0996105	1.68101
S002590.l.r.m.c.lib.g.k2.a.t	LumA	-1.07843	0.695244	-0.227055
S002591.l.r.m.c.lib.g.k2.a.t	LumA	0.535087	0.432851	0.0297347
S002592.l.r.m.c.lib.g.k2.a.t	LumB	0.713404	-1.95343	-0.0569832
S002593.l.r.m.c.lib.g.k2.a.t	LumA	0.376619	-0.474413	-0.134521
S002594.l.r.m.c.lib.g.k2.a.t	LumA	0.0645492	0.268356	-0.361037
S002595.l.r.m.c.lib.g.k2.a.t	LumA	-1.59481	-0.0215421	-1.1639
S002600.l.r.m.c.lib.g.k2.a.t	LumB	0.15984	-0.584733	1.03584
S002601.l.r.m.c.lib.g.k2.a.t	LumA	0.269926	-0.0596422	0.238089
S002604.l.r.m.c.lib.g.k2.a.t	LumA	0.370066	0.16887	-1.28969
S002619.l.r.m.c.lib.g.k2.a.t	LumA	-0.240876	0.412985	-0.417028
S002620.l.r.m.c.lib.g.k2.a.t	LumA	-0.462365	1.62453	-0.307881
S002621.l.r.m.c.lib.g.k2.a.t	LumB	-1.26737	0.53039	1.22705
S002623.l.r.m.c.lib.g.k2.a.t	LumA	0.445476	0.205722	-0.195671
S002624.l.r.m.c.lib.g.k2.a.t	LumA	0.0695096	-0.140075	0.197394
S002632.l.r.m.c.lib.g.k2.a.t	LumA	0.910339	-0.431938	-1.33049
S002636.l2.r.n.m.c.lib.g.k2.a.t	LumB	0.537976	-0.514636	0.462708
S002638.l2.r.n.m.c.lib.g.k2.a.t	LumA	-0.0181688	-1.23704	-0.62583
S002642.l2.r.n.m.c.lib.g.k.a.t	LumB	0.494889	-1.07372	-0.029294
S002644.l2.r.n.m.c.lib.g.k2.a.t	LumB	0.527995	-0.558612	0.548392
S002658.l.r.m.c.lib.g.k2.a.t	LumA	0.603981	-1.0806	-0.408405
S002662.l.r.m.c.lib.g.k2.a.t	LumB	-0.669985	2.24452	0.227264
S002663.l.r.m.c.lib.g.k2.a.t	LumB	-0.161307	0.396273	-0.14309
S002664.l.r.m.c.lib.g.k2.a.t	LumA	0.0974973	1.33578	-1.38493
S002665.l.r.m.c.lib.g.k2.a.t	LumA	0.619031	-0.0199837	-0.477282
S002666.l.r.m.c.lib.g.k2.a.t	LumA	-0.194832	-0.521466	-0.428973
S002668.l.r.m.c.lib.g.k2.a.t	LumA	0.781286	0.227622	-0.364628
S002669.l.r.m.c.lib.g.k2.a.t	LumB	0.042946	-0.00496858	0.625379
S002670.l.r.m.c.lib.g.k2.a.t	LumA	-0.533784	-0.0335034	-0.166986
S002671.l.r.m.c.lib.g.k2.a.t	LumA	-0.559007	0.979449	-0.622528
S002674.l.r.m.c.lib.g.k2.a.t	LumB	0.357847	0.924882	1.16552
S002676.l.r.m.c.lib.g.k2.a.t	LumA	-0.304192	0.223387	0.175514
S002677.l.r.m.c.lib.g.k2.a.t	LumB	0.417784	-1.488	1.64378
S002680.l.r.m.c.lib.g.k2.a.t	LumA	-0.675155	1.48791	-0.518314
S002681.l.r.m.c.lib.g.k2.a.t	LumA	-0.303491	-0.434374	-0.778233
S002682.l.r.m.c.lib.g.k2.a.t	LumA	-0.53201	-0.442223	-1.82377
S002684.l.r.m.c.lib.g.k2.a.t	LumA	-0.180845	-0.829197	-0.340697
S002685.l.r.m.c.lib.g.k2.a.t	LumA	-0.233764	0.014451	-0.682422
S002686.l.r.m.c.lib.g.k2.a.t	LumA	-0.423321	0.421589	0.358053
S002688.l.r.m.c.lib.g.k2.a.t	LumA	0.348009	-0.707553	0.546894
S002691.l.r.m.c.lib.g.k2.a.t	LumA	-0.144813	0.582246	-0.106305
S002692.l.r.m.c.lib.g.k2.a.t	LumB	1.31954	-1.10995	0.422731
S002693.l.r.m.c.lib.g.k2.a.t	LumA	0.159073	0.116659	-1.20825
S002694.l.r.m2.c.lib.g.k2.a.t	LumA	0.840266	-0.374874	-0.162816
S002696.l.r.m.c.lib.g.k2.a.t	LumB	0.189624	1.52746	-0.0837843
S002697.l.r.m.c.lib.g.k2.a.t	LumA	0.0194519	-0.00244131	-1.17014
S002699.l.r.m.c.lib.g.k2.a.t	LumA	1.04451	-0.909691	-0.328992
S002700.l.r.m.c.lib.g.k2.a.t	LumA	0.224318	-0.735248	-1.08356
S002701.l.r.m.c.lib.g.k2.a.t	LumA	-0.0547607	-0.0496291	-0.834528
S002705.l.r.m.c.lib.g.k2.a.t	LumA	0.0980292	-0.872034	-0.450549
S002707.l.r.m.c.lib.g.k2.a.t	LumB	1.20317	0.513389	0.733908
S002713.l.r.m.c.lib.g.k2.a.t	LumA	-1.23857	0.00708382	-1.03248
S002716.l.r.m.c.lib.g.k2.a.t	LumA	0.892811	0.153483	0.156809
S002718.l.r.m.c.lib.g.k2.a.t	LumB	0.241396	0.307403	-0.0210254
S002720.l.r.m.c.lib.g.k2.a.t	LumB	0.361376	-0.284798	0.768302
S002726.l.r.m.c.lib.g.k2.a.t	LumA	0.910001	-0.484477	0.739291
S002727.l.r.lib.g.k2.a.t	LumB	0.0237791	2.67183	0.931036
S002728.l.r.m.c.lib.g.k2.a.t	LumA	0.323377	-0.149894	-0.44491
S002730.l.r.m.c.lib.g.k2.a.t	LumA	-0.494467	-0.04576	-1.28469
S002747.l.r.lib.g.k2.a.t	LumA	0.0796493	-0.106833	-0.259899
S002749.l.r.m.c.lib.g.k2.a.t	LumA	-0.102857	-0.00318918	-0.438903
S002750.l.r.m.c.lib.g.k2.a.t	LumB	0.790336	0.716205	0.600348
S002756.l.r.m.c.lib.g.k2.a.t	LumB	-0.130052	0.247381	2.75487
S002758.l.r.m.c.lib.g.k2.a.t	LumA	0.832229	-0.778437	-0.101378
S002760.l.r.m.c.lib.g.k2.a.t	LumB	-0.170089	0.342463	1.25752
S002761.l.r.m.c.lib.g.k2.a.t	LumA	-0.0205111	-0.037608	0.33571
S002762.l.r.m.c.lib.g.k2.a.t	LumA	-0.0307686	0.320217	0.0338499
S002763.l.r.m.c.lib.g.k2.a.t	LumA	-0.230947	-0.0657522	0.086244
S002765.l.r.m.c.lib.g.k2.a.t	LumA	-0.488026	0.146118	-0.543065
S002766.l.r.m.c.lib.g.k2.a.t	LumA	0.515214	-0.722648	0.0421357
S002784.l.r.m.c.lib.g.k2.a.t	LumA	0.0819046	-0.0540195	-0.217661
S002786.l.r.m.c.lib.g.k2.a.t	LumA	0.402233	-0.719526	0.218902
S002789.l.r.m.c.lib.g.k2.a.t	LumB	0.293669	-0.74692	0.0601759
S002791.l.r.m.c.lib.g.k2.a.t	LumA	0.129428	-0.0617335	0.0409813
S002795.l.r.m.c.lib.g.k2.a.t	LumA	0.835369	0.0471891	-0.0595456
S002796.l.r.m.c.lib.g.k2.a.t	LumA	-0.132187	0.144025	-0.270357
S002799.l.r.m2.c.lib.g.k2.a.t	LumA	-0.836293	0.0339994	-0.277552
S002801.l.r.m2.c.lib.g.k2.a.t	LumA	-0.289571	0.932565	-0.796304
S002803.l.r.m2.c.lib.g.k2.a.t	LumB	-0.870104	0.646621	2.47184
S002804.l.r.m2.c.lib.g.k2.a.t	LumA	0.133904	-0.831793	-0.147524
S002805.l.r.m.c.lib.g.k2.a.t	LumB	0.120395	-0.5406	1.86702
S002810.l.r.m2.c.lib.g.k2.a.t	LumA	1.00557	0.264166	-0.010352
S002812.l.r.m2.c.lib.g.k2.a.t	LumA	-0.181045	0.204109	-0.129761
S002813.l.r.m2.c.lib.g.k2.a.t	LumA	-0.0451816	-0.0610004	0.283708
S002814.l.r.m2.c.lib.g.k2.a.t	LumA	-0.319294	1.05904	-0.619837
S002818.l2.r.m.c.lib.g.k2.a.t	LumA	-1.34663	0.0691331	-1.25284
S002819.l2.r.m.c.lib.g.k2.a.t	LumA	0.0799879	-0.600908	-0.921533
S002824.l.r.m2.c.lib.g.k2.a.t	LumB	0.227322	0.376025	0.691834
S002825.l.r.m.c.lib.g.k2.a.t	LumA	0.0276042	-0.201546	-1.25435
S002826.l.r.m2.c.lib.g.k2.a.t	LumA	0.74753	0.509527	0.333593
S002827.l.r.m2.c.lib.g.k2.a.t	LumB	0.322922	-0.131597	1.23375
S002828.l.r.m2.c.lib.g.k2.a.t	LumA	0.706719	0.0611896	-0.484411
S002830.l.r.m2.c.lib.g.k2.a.t	LumA	0.666144	-1.02841	-0.958122
S002831.l.r.m2.c.lib.g.k2.a.t	LumA	-0.0053937	-0.446712	-0.4904
S002835.l.r.m2.c.lib.g.k2.a.t	LumB	0.676341	-0.759596	0.194596
S002836.l.r.m2.c.lib.g.k2.a.t	LumB	-0.598447	-0.945375	0.82709
S002849.l.r.m2.c.lib.g.k2.a.t	LumA	0.481151	-0.795528	-1.06272
S002850.l.r.m2.c.lib.g.k2.a.t	LumB	0.549202	-0.0834766	0.938434
S002851.l.r.m2.c.lib.g.k2.a.t	LumA	0.851143	-0.255438	-0.496642
S002852.l.r.m2.c.lib.g.k2.a.t	LumB	0.717811	-0.946492	0.832124
S002853.l.r.m2.c.lib.g.k2.a.t	LumA	0.988769	-0.748257	-0.0906824
S002855.l.r.m2.c.lib.g.k2.a.t	LumA	0.258156	-0.346739	-0.622796
S002856.l.r.m2.c.lib.g.k2.a.t	LumA	-0.501392	-0.115009	-0.524552
S002869.l.r.m2.c.lib.g.k2.a.t	LumB	0.359176	0.507329	1.24437
S002871.l.r.m2.c.lib.g.k2.a.t	LumB	0.246887	-0.232315	0.555023
S002872.l.r.m2.c.lib.g.k2.a.t	LumA	-0.426191	1.05175	-0.23486
S002877.l.r.lib.g.k2.a.t	LumA	0.150843	-0.00922355	-0.602723
S002878.l.r.m2.c.lib.g.k2.a.t	LumA	-0.461811	0.468327	-1.1714
S002882.l.r.lib.g.k2.a.t	LumA	-0.0483962	0.918748	0.00501476
S002887.l.r.m2.c.lib.g.k2.a.t	LumB	0.122469	-0.308574	-0.310965
S002889.l.r.m2.c.lib.g.k2.a.t	LumB	0.138668	-0.341673	0.584288
S002893.l.r.m2.c.lib.g.k2.a.t	LumA	0.795306	-0.82103	-0.702413
S002895.l.r.m2.c.lib.g.k2.a.t	LumB	0.421821	-0.0179221	1.37847
S002898.l.r.m3.c.lib.g.k2.a.t	LumA	0.346734	-0.428525	-0.877511
S002900.l.r.m3.c.lib.g.k2.a.t	LumA	-0.333025	0.163622	-0.411166
S002903.l.r.m3.c.lib.g.k2.a.t	LumA	0.300626	-0.0982828	0.0441738
S002906.l.r.m4.c.lib.g.k2.a.t	LumB	-0.0993967	-0.247116	1.14536
S002907.l.r.m3.c.lib.g.k2.a.t	LumA	-0.44708	-0.0553337	-0.759069
S002908.l.r.m3.c.lib.g.k2.a.t	LumB	0.434138	-0.797364	0.644752
S002910.l.r.m3.c.lib.g.k2.a.t	LumB	-0.471094	0.147927	0.579732
S002915.l.r.m3.c.lib.g.k2.a.t	LumA	0.406252	0.404571	-1.28626
S002917.l.r.m3.c.lib.g.k2.a.t	LumB	0.0730072	-0.414399	1.49016
S002918.l.r.m3.c.lib.g.k2.a.t	LumA	1.16276	0.291599	0.573933
S002933.l.r.m.c.lib.g.k2.a.t	LumA	-0.105739	-0.642999	-0.661244
S002934.l.r.m.c.lib.g.k2.a.t	LumA	-0.409827	0.841433	0.269178
S002935.l.r.m.c.lib.g.k2.a.t	LumA	0.0379274	0.702749	0.537649
S002936.l.r.m.c.lib.g.k2.a.t	LumA	0.557005	-0.382703	-0.632444
S002937.l.r.lib.g.k2.a.t	LumA	-0.307524	0.145087	-0.93085
S002939.l.r.m.c.lib.g.k2.a.t	LumB	-0.311972	0.706976	0.379093
S002940.l.r.m.c.lib.g.k2.a.t	LumA	-0.790682	0.90263	-0.0900131
S002941.l.r.m.c.lib.g.k2.a.t	LumA	0.596883	-0.314929	0.147172
S002943.l.r.m.c.lib.g.k2.a.t	LumA	-0.4101	0.698448	-0.785856
S002944.l.r.m.c.lib.g.k2.a.t	Her2	-1.26976	-0.245345	0.365638
S002945.l.r.m.c.lib.g.k2.a.t	LumA	0.549279	0.0252267	0.69956
S002946.l.r.m.c.lib.g.k2.a.t	LumA	-0.320436	0.168841	0.051461
S002947.l.r.m.c.lib.g.k2.a.t	LumB	0.402003	0.910555	1.46963
S002950.l.r.m.c.lib.g.k2.a.t	LumB	0.264086	-0.0187946	0.614927
S002951.l.r.m.c.lib.g.k2.a.t	LumA	0.398288	-0.62903	-0.511523
S002954.l.r.m.c.lib.g.k2.a.t	LumB	-1.44893	1.23853	0.642038
S002955.l.r.m.c.lib.g.k2.a.t	LumA	0.480652	-0.786139	-0.818386
S002958.l.r.m.c.lib.g.k2.a.t	LumA	-0.971293	1.12561	-0.26863
S002960.l.r.m.c.lib.g.k2.a.t	LumA	-0.927493	0.193499	-1.37106
S002961.l.r.m2.c.lib.g.k2.a.t	LumA	0.60691	-0.138469	-0.582016
S002969.l.r.m.c.lib.g.k2.a.t	LumA	0.619913	-0.116567	0.00670316
S002970.l.r.m.c.lib.g.k2.a.t	LumB	0.253693	-1.10423	0.491634
S002974.l.r.m.c.lib.g.k2.a.t	LumA	-0.279703	1.2358	-1.30393
S002975.l.r.m.c.lib.g.k2.a.t	LumB	0.441594	1.01188	1.56531
S002976.l.r.m.c.lib.g.k2.a.t	LumA	0.0890483	0.629168	-1.11293
S002978.l.r.m.c.lib.g.k2.a.t	LumA	0.134306	-0.0581808	-1.09105
S002981.l.r.m.c.lib.g.k2.a.t	LumA	0.464987	-0.241675	0.251276
S002983.l.r.m.c.lib.g.k2.a.t	LumA	-0.0422619	-0.392526	-0.92222
S002984.l.r.m.c.lib.g.k2.a.t	LumA	0.364688	-0.186412	-0.85969
S002986.l.r.m.c.lib.g.k2.a.t	LumA	-0.532292	0.294686	-0.402428
S002987.l.r.m.c.lib.g.k2.a.t	LumA	-0.116392	-0.202914	0.53136
S002988.l.r.m.c.lib.g.k2.a.t	LumA	0.530943	0.265057	-0.337324
S002989.l.r.m.c.lib.g.k2.a.t	LumA	0.688686	-1.07951	-1.93458
S002990.l.r.m.c.lib.g.k2.a.t	LumB	0.237969	-0.438558	1.94642
S003004.l.r.m.c.lib.g.k2.a.t	LumA	0.0572629	-0.680727	-1.10031
S003008.l.r.m.c.lib.g.k2.a.t	LumA	-0.0739613	-0.840325	0.196595
S003010.l.r.m2.c.lib.g.k2.a.t	LumA	-0.00285229	-0.139958	0.352429
S003011.l.r.m.c.lib.g.k2.a.t	LumA	-0.101235	0.546042	-0.475807
S003012.l.r.m.c.lib.g.k2.a.t	LumB	-0.213565	1.12253	1.42614
S003014.l.r.m.c.lib.g.k2.a.t	LumB	-0.324929	0.442243	0.0694123
S003015.l.r.m.c.lib.g.k2.a.t	LumA	0.0233524	-0.149436	-1.31531
S003017.l.r.m.c.lib.g.k2.a.t	LumA	-0.579357	-0.8347	-1.02241
S003020.l.r.m.c.lib.g.k2.a.t	LumA	-0.38637	1.39144	-1.18351
S003022.l.r.m.c.lib.g.k2.a.t	LumA	1.01884	-1.09005	0.421279
S003025.l.r.m.c.lib.g.k2.a.t	LumA	0.389066	-1.25962	-0.054407
S003027.l.r.m.c.lib.g.k2.a.t	LumA	0.217628	0.650397	0.433423
S003028.l.r.m.c.lib.g.k2.a.t	LumB	0.365366	0.261538	0.0952538
S003042.l.r.m.c.lib.g.k2.a.t	LumA	0.177224	-0.543666	-0.542753
S003045.l.r.m.c.lib.g.k2.a.t	LumB	-5.08559	2.9139	3.37986
S003047.l.r.m.c.lib.g.k2.a.t	LumB	0.603088	-0.371381	1.35966
S003048.l.r.m.c.lib.g.k2.a.t	LumA	0.0180755	-0.598598	-0.0123164
S003050.l.r.m.c.lib.g.k2.a.t	LumB	1.07336	-1.37967	0.324282
S003054.l.r.m.c.lib.g.k2.a.t	LumA	-0.677679	0.540051	-0.578498
S003055.l.r.m.c.lib.g.k2.a.t	LumA	0.0428932	0.122368	-0.768571
S003056.l.r.m.c.lib.g.k2.a.t	LumA	-0.212289	-0.909467	-1.8474
S003057.l.r.m.c.lib.g.k2.a.t	LumA	-0.115529	-0.427556	-0.278822
S003058.l.r.m.c.lib.g.k2.a.t	LumA	0.585873	1.22734	0.831499
S003059.l.r.m.c.lib.g.k2.a.t	Her2	-0.887816	0.756759	2.01884
S003060.l.r.m.c.lib.g.k2.a.t	LumA	0.615072	-1.29336	0.361431
S003061.l.r.m.c.lib.g.k2.a.t	LumB	0.311142	-0.00711989	1.63029
S003063.l.r.m.c.lib.g.k2.a.t	LumA	-0.438466	-0.721088	-0.76468
S003066.l.r.m.c.lib.g.k2.a.t	LumA	-0.895437	-0.58572	-0.977983
S003067.l.r.m.c.lib.g.k2.a.t	LumA	0.581635	0.176515	-0.692879
S003068.l.r.m.c.lib.g.k2.a.t	LumA	0.00624256	-0.924954	0.236797
S003069.l.r.m.c.lib.g.k2.a.t	LumA	0.877086	1.23505	-0.0633396
S003074.l.r.lib.g.k2.a.t	LumA	0.245813	0.19985	-0.94112
S003077.l.r.m.c.lib.g.k2.a.t	LumA	0.269367	0.278764	-0.111769
S003079.l.r.m.c.lib.g.k2.a.t	LumA	-0.385145	-0.0711886	-0.633987
S003080.l.r.m.c.lib.g.k2.a.t	LumB	-0.202368	0.0513518	0.822908
S003083.l.r.m.c.lib.g.k2.a.t	LumB	0.466481	1.95557	1.76356
S003087.l.r.m.c.lib.g.k2.a.t	LumB	-0.188308	-0.256719	1.62162
S003090.l.r.m.c.lib.g.k2.a.t	LumA	0.523782	-1.12944	-0.788881
S003091.l.r.m.c.lib.g.k2.a.t	LumA	0.0327805	0.905204	-1.17561
S003092.l.r.lib.g.k2.a.t	LumA	1.09663	-0.133599	-0.227401
S003093.l.r.m.c.lib.g.k2.a.t	LumA	0.457915	-0.484924	-0.310229
S003094.l.r.m.c.lib.g.k2.a.t	LumA	-0.31083	-0.481953	-0.600646
S003095.l.r.m2.c.lib.g.k2.a.t	LumB	0.609025	-0.056103	0.185711
S003097.l.r.lib.g.k2.a.t	LumB	0.112162	-0.0058263	0.779386
S003099.l.r.m.c.lib.g.k2.a.t	LumB	0.351286	-0.50815	0.909648
S003100.l.r.m.c.lib.g.k2.a.t	Her2	-1.25921	2.30042	2.23134
S003102.l.r.m.c.lib.g.k2.a.t	LumA	0.296233	-0.177275	0.502034
S003108.l.r.m.c.lib.g.k2.a.t	LumB	-0.399417	-0.0516979	2.24161
S003110.l.r.m.c.lib.g.k2.a.t	LumB	-0.269855	-0.725722	1.40232
S003111.l.r.m.c.lib.g.k2.a.t	LumA	0.0789339	0.0558203	-0.73463
S003117.l.r.m.c.lib.g.k2.a.t	LumA	0.353506	-1.30401	-0.182621
S003119.l.r.m.c.lib.g.k2.a.t	LumA	-0.205659	0.491613	-0.380467
S003122.l.r.m.c.lib.g.k2.a.t	LumA	0.0182591	-0.212189	-1.17096
S003124.l.r.m.c.lib.g.k2.a.t	LumB	-0.439882	-0.35982	0.772283
S003125.l.r.m.c.lib.g.k2.a.t	LumA	0.251127	-0.769449	-0.210089
S003126.l.r.m.c.lib.g.k2.a.t	LumA	0.973733	-0.886916	-0.304846
S003127.l.r.m.c.lib.g.k2.a.t	LumA	0.455378	-0.271203	-0.857827
S003129.l.r.m.c.lib.g.k2.a.t	LumA	0.133014	-0.031395	0.341038
S003130.l.r.m.c.lib.g.k2.a.t	LumA	0.609413	-0.00428629	0.469138
S003133.l.r.m.c.lib.g.k2.a.t	LumA	0.214614	-0.112203	0.277831
S003134.l.r.m.c.lib.g.k2.a.t	LumA	-0.61456	-0.252922	-0.859196
S003136.l.r.m.c.lib.g.k2.a.t	LumB	0.126991	1.30417	0.0131641
S003138.l.r.m.c.lib.g.k2.a.t	LumA	0.354676	-0.871293	-1.14974
S003173.l.r.m.c.lib.g.k2.a.t	LumA	0.499921	0.854976	0.695814
S003175.l2.r.lib.g.k2.a.t	LumA	-1.22132	-0.384667	-0.815047
S003176.l.r.m.c.lib.g.k2.a.t	LumB	0.762369	-0.428422	0.818145
S003178.l.r.m.c.lib.g.k2.a.t	LumB	0.565654	0.539645	1.20167
S003180.l.r.m.c.lib.g.k2.a.t	LumA	-0.0493047	-0.647132	-0.552915
S003185.l.r.m.c.lib.g.k2.a.t	LumA	0.136646	-0.532955	-0.414736
S003186.l.r.m.c.lib.g.k2.a.t	LumB	0.371943	-0.601121	0.295669
S003187.l.r.m.c.lib.g.k2.a.t	LumA	0.74579	-1.16566	0.425431
S003188.l.r.m.c.lib.g.k2.a.t	LumA	-0.68471	-0.891258	0.134795
S003189.l.r.m.c.lib.g.k2.a.t	LumA	-0.198138	0.71434	-0.975206
S003190.l.r.m.c.lib.g.k2.a.t	LumB	0.275693	-0.932818	1.48169
S003192.l.r.m.c.lib.g.k2.a.t	LumB	-0.941678	1.74662	2.38529
S003206.l.r.m.c.lib.g.k2.a.t	LumA	-0.0634628	-0.466944	-0.51181
S003209.l.r.m.c.lib.g.k2.a.t	LumA	0.410618	-0.20307	-1.24132
S003212.l.r.m.c.lib.g.k2.a.t	LumA	0.737545	-1.37462	-1.48635
S003213.l.r.m.c.lib.g.k2.a.t	LumA	0.928467	-0.690045	-1.30852
S003214.l.r.m.c.lib.g.k2.a.t	LumB	-0.135866	0.247455	0.521594
S003215.l.r.m.c.lib.g.k2.a.t	LumA	0.823175	-0.880444	0.420337
S003216.l.r.m.c.lib.g.k2.a.t	LumA	-0.167139	-0.248479	-0.813622
S003217.l.r.m.c.lib.g.k2.a.t	LumA	-0.773064	0.769962	-0.8901
S003218.l.r.m.c.lib.g.k2.a.t	LumA	0.464013	-0.548252	-1.58488
S003225.l.r.m.c.lib.g.k2.a.t	LumA	-0.124572	-0.459996	-0.475365
S003227.l.r.m.c.lib.g.k2.a.t	LumA	0.548871	-1.09268	-0.340513
S003230.l.r.m.c.lib.g.k2.a.t	LumA	0.58896	0.936811	-0.522199
S003240.l.r.m.c.lib.g.k2.a.t	LumA	-0.107115	-0.45329	-0.963445
S003241.l.r.m.c.lib.g.k2.a.t	LumB	-0.597478	-1.14624	-0.762893
S003243.l.r.m.c.lib.g.k2.a.t	LumA	-0.0973479	-0.556418	0.0748347
S003247.l.r.m.c.lib.g.k2.a.t	LumA	0.641951	0.62466	-0.941183
S003249.l.r.m.c.lib.g.k2.a.t	LumA	0.0815653	0.329377	-0.123035
S003250.l2.r.m2.c.lib.g.k2.a.t	LumA	0.0232527	-0.196857	-0.466534
S003254.l.r.m.c.lib.g.k2.a.t	LumB	0.394692	0.251333	1.60358
S003255.l.r.m.c.lib.g.k2.a.t	LumA	0.242765	-0.175034	-1.44987
S003257.l.r.m2.c.lib.g.k2.a.t	LumB	-0.635491	0.131803	0.705563
S003258.l.r.m.c.lib.g.k2.a.t	LumA	0.677086	-0.674701	-0.701331
S003259.l.r.m.c.lib.g.k2.a.t	LumB	-0.0141776	-0.448853	0.628371
S003261.l.r.m.c.lib.g.k2.a.t	LumA	0.715808	-0.0215988	0.283746
S003262.l.r.m.c.lib.g.k2.a.t	LumA	-0.291345	1.13885	-1.21375
S003268.l.r.m.c.lib.g.k2.a.t	Her2	-0.773738	0.516035	0.865492
S003269.l.r.m.c.lib.g.k2.a.t	LumA	-0.202907	2.15861	-0.0562098
S003270.l.r.m.c.lib.g.k2.a.t	LumB	1.00084	0.407063	-0.0194022
S003271.l.r.m.c.lib.g.k2.a.t	LumA	0.0656662	0.566375	-0.286345
S003273.l.r.m.c.lib.g.k2.a.t	LumB	-1.51697	0.368294	0.263728
S003275.l.r.m2.c.lib.g.k2.a.t	LumB	-0.267079	0.999332	0.821318
S003276.l.r.m.c.lib.g.k2.a.t	Her2	-0.988334	1.89162	0.613375
S003279.l2.r.n.m.c.lib.g.k2.a.t	LumA	1.08878	-0.0975175	-0.136057
S003282.l.r.m.c.lib.g.k2.a.t	LumA	-0.624378	-0.753177	0.219838
S003289.l2.r.n.m.c.lib.g.k.a.t	LumB	-0.928321	-0.442233	0.75367
S003300.l.r.m.c.lib.g.k2.a.t	LumA	-0.235652	-0.43186	-0.483574
S003301.l.r.m.c.lib.g.k2.a.t	LumA	-0.548422	-0.397324	0.0918157
S003302.l.r.m.c.lib.g.k2.a.t	LumB	0.340709	-0.742882	0.742116
S003305.l.r.m.c.lib.g.k2.a.t	LumA	0.852361	-1.27355	0.225592
S003306.l.r.m.c.lib.g.k2.a.t	LumA	-0.109644	0.976762	-0.17063
S003307.l.r.m.c.lib.g.k2.a.t	LumB	0.950322	0.0381259	1.54436
S003308.l.r.m.c.lib.g.k2.a.t	LumB	-1.49184	-0.12926	1.05427
S003311.l.r.m.c.lib.g.k2.a.t	LumA	0.930519	-0.933585	-0.690048
S003314.l.r.m.c.lib.g.k2.a.t	LumA	-0.339304	1.07558	-0.430047
S003315.l.r.m.c.lib.g.k2.a.t	LumA	-0.373996	0.344279	-1.34175
S003321.l.r.m.c.lib.g.k2.a.t	LumB	0.271529	-0.587333	0.194312
S003323.l.r.m.c.lib.g.k2.a.t	LumA	-0.380192	-0.257684	-0.816053
S003326.l.r.m.c.lib.g.k2.a.t	LumB	1.01462	-0.348388	0.250202
S003327.l.r.m.c.lib.g.k2.a.t	LumA	0.340449	-0.722995	0.431886
S003328.l.r.m.c.lib.g.k2.a.t	LumA	0.222889	0.647461	0.23698
S003335.l.r.m.c.lib.g.k2.a.t	LumB	1.0173	0.452136	1.16187
S003338.l.r.m.c.lib.g.k2.a.t	LumA	0.135483	0.150894	0.0948085
S003339.l.r.m.c.lib.g.k2.a.t	LumA	1.36686	-1.64693	-0.0381872
S003340.l.r.m.c.lib.g.k2.a.t	LumA	0.143121	-0.228787	0.600601
S003342.l.r.m.c.lib.g.k2.a.t	LumA	-1.53181	1.31039	-0.676202
S003345.l2.r.m.c.lib.g.k2.a.t	LumA	0.335337	0.36541	0.114381
S003346.l.r.m.c.lib.g.k2.a.t	LumA	-0.625435	-0.101048	-0.694486
S003348.l.r.m.c.lib.g.k2.a.t	LumA	-0.413875	0.428134	0.386885
S003350.l.r.m.c.lib.g.k2.a.t	LumB	0.250811	0.205698	1.08832
S003351.l.r.m.c.lib.g.k2.a.t	LumB	-0.114397	-0.413382	0.898292
S003352.l.r.m.c.lib.g.k2.a.t	LumA	-0.740993	2.17223	0.233929
S003353.l.r.m.c.lib.g.k2.a.t	LumA	1.17761	-0.0670104	0.377934
S003355.l.r.m.c.lib.g.k2.a.t	LumA	0.606231	-0.109884	-0.724586
S003356.l.r.m.c.lib.g.k2.a.t	LumA	0.823847	-0.959578	-0.706781
S003357.l.r.m.c.lib.g.k2.a.t	LumA	-0.958569	0.163484	0.428696
S003358.l.r.m.c.lib.g.k2.a.t	LumA	0.724803	-0.71624	-0.18506
S003360.l.r.m.c.lib.g.k2.a.t	LumA	0.245567	-0.380752	-0.189734
S003361.l.r.m.c.lib.g.k2.a.t	LumA	0.381619	-0.386363	0.368952
[truncated: 3,072 more rows]

## Sheet: Figure 3 - Panel D
Cell.type	ir.ciber.cor
[truncated: 6 more rows]

[truncated: 25 more sheets: Figure 3 - Panel E, Figure 3 - Panels F-I, Figure 3 - Panel J, Figure 3 - Panels K,L, Figure 4 - Panels A-E, Figure 4 - Panel F, Figure 4 - Panel G, Figure 4 - Panels H,I, Figure 4 - Panel J, Figure 4 - Panel K, Figure 4 - Panel L, Figure 5 - Panels A-C, Figure 5 - Panels D-F, Figure 5 - Panels G,H, Figure 5 - Panel I, Figure 5 - Panel J, Figure 6 - Panel A, Figure 6 - Panel B, Figure 6 - Panel C, Figure 6 - Panel D …]
